# Supplementary material for: Image-seq: spatially resolved single-cell sequencing guided by in situ and in vivo imaging
Source: Nat Methods. 2022 Nov 24;19(12):1622–33. doi: 10.1038/s41592-022-01673-2 (PMC9718684; doi:10.1038/s41592-022-01673-2)
Supplement: Supplementary file 3 — Table 1: Differentially expressed genes within each cluster from Fig. 3b, ordered by z-score. Table 2: Differentially expressed genes within each cluster from Fig. 4h, sorted by P value. Table 3: Differentially expressed genes between P and NP cells, sorted by log2FoldChange. Table 4: A list of cell cycle-related genes that are differentially expressed between P and NP cells. Table 5: Differentially expressed genes between P + IM and NP cells, sorted by log2FoldChange. Table 6: A list of all antibodies used in the experiments described in the manuscript. Table 7: Quality parameters for all Sequencing Data (SMARTseq-v4 and 10x). Table 8: A list of reagents used for the experiments described in the manuscript. [file 41592_2022_1673_MOESM3_ESM.xlsx]

## Sheet: Table S1
Table S1: Differentially expressed genes within each cluster from Figure 3b, ordered by z-score. These were computed using the getDifferentialGenes() function from Conos R (https://github.com/kharchenkolab/conos) which utilizes a two-sided Wilcoxon Rank Sum test to determine p values.
Gene	M	Z	PValue	PAdj	AUC	Specificity	Precision	ExpressionFraction	cluster
Cd74	2.76501	14.9606	9.97266e-50	2.79225e-45	0.903993	0.825395	0.26712	0.982786	B cell
Malat1	0.637374	12.9376	1.79722e-37	5.03186e-33	0.507761	0.015522	0.0617809	1	B cell
Cd79a	2.89453	12.4143	1.36576e-34	3.82372e-30	0.864268	0.901776	0.350796	0.827856	B cell
Ly6d	2.83121	12.2579	9.39779e-34	2.631e-29	0.861058	0.9001	0.345598	0.823161	B cell
Rpl13a	0.562562	11.1288	5.09446e-28	1.42619e-23	0.536979	0.0739576	0.0654244	1	B cell
Cd79b	2.868	10.9913	2.33194e-27	6.52802e-23	0.828717	0.907748	0.34188	0.751174	B cell
Rps19	0.543062	10.6858	6.39351e-26	1.78967e-21	0.541696	0.0833925	0.0660533	1	B cell
H2-Eb1	2.7266	10.4899	5.08453e-25	1.42321e-20	0.825711	0.917315	0.361817	0.735524	B cell
H2-Aa	2.59843	10.3628	1.91454e-24	5.3588e-20	0.821377	0.899501	0.320971	0.744914	B cell
Rpl17	0.583951	10.2612	5.45698e-24	1.52735e-19	0.552631	0.106918	0.0675704	0.998435	B cell
Rps13	0.596958	10.0846	3.29145e-23	9.21212e-19	0.557805	0.117265	0.0683084	0.998435	B cell
Ebf1	2.21156	9.91275	1.83426e-22	5.13353e-18	0.808529	0.878879	0.280379	0.740219	B cell
Rps24	0.498841	9.65307	2.32673e-21	6.51158e-17	0.53158	0.0648205	0.0647256	0.998435	B cell
Rps15a	0.475886	9.48236	1.19147e-20	3.33432e-16	0.527037	0.0540732	0.0641373	1	B cell
Rpl18a	0.481555	9.32058	5.45296e-20	1.52596e-15	0.533377	0.0667546	0.0649522	1	B cell
Rps7	0.596371	9.28396	7.66613e-20	2.14514e-15	0.576349	0.156	0.0711096	0.99687	B cell
Ms4a1	3.59719	9.22131	1.36876e-19	3.82993e-15	0.793882	0.979519	0.652685	0.608764	B cell
H2-Ab1	2.51617	8.93949	1.76883e-18	4.9492e-14	0.784463	0.905868	0.309541	0.665102	B cell
Rpl37a	0.395264	8.93111	1.9064e-18	5.33391e-14	0.514457	0.0289135	0.0625796	1	B cell
Rpl34	0.482108	8.90039	2.50714e-18	7.01447e-14	0.538487	0.0819473	0.0656482	0.995305	B cell
Rps3a1	0.475581	8.71607	1.27132e-17	3.55651e-13	0.543827	0.0876534	0.0663414	1	B cell
Rps15	0.532439	8.5897	3.79451e-17	1.0614e-12	0.555081	0.118434	0.0679674	0.992175	B cell
Rps18	0.549126	8.57504	4.30331e-17	1.20368e-12	0.566356	0.136018	0.0695795	0.99687	B cell
Ly6e	1.01034	8.52453	6.62722e-17	1.85363e-12	0.66873	0.454124	0.0947052	0.887324	B cell
Rpl11	0.561122	8.45944	1.1518e-16	3.22146e-12	0.574096	0.153144	0.0707768	0.995305	B cell
Rpl8	0.52314	8.35832	2.69561e-16	7.53909e-12	0.563219	0.133049	0.069142	0.99374	B cell
Rpl21	0.544372	8.35161	2.85122e-16	7.97401e-12	0.559328	0.13188	0.0686243	0.98748	B cell
Rpl27a	0.522088	8.31679	3.81121e-16	1.0658e-11	0.555682	0.116329	0.0680287	0.995305	B cell
Rpl3	0.656039	8.28918	4.79302e-16	1.34032e-11	0.604287	0.239773	0.0762795	0.970266	B cell
Rps4x	0.499357	8.1402	1.62978e-15	4.55735e-11	0.557429	0.118166	0.0682671	0.99687	B cell
Rpl38	0.503032	8.11222	2.04581e-15	5.72049e-11	0.545646	0.0995741	0.0666386	0.992175	B cell
Rps20	0.564494	8.09315	2.38766e-15	6.67614e-11	0.567263	0.146087	0.0697957	0.989045	B cell
Rps5	0.526746	7.9912	5.42042e-15	1.51555e-10	0.564472	0.128944	0.0692683	1	B cell
Rpl30	0.58872	7.98784	5.56811e-15	1.55679e-10	0.57938	0.178539	0.0717884	0.981221	B cell
Rps11	0.522992	7.93886	8.22456e-15	2.29934e-10	0.555618	0.12116	0.0680572	0.99061	B cell
Rps3	0.476911	7.92438	9.22492e-15	2.57892e-10	0.552276	0.106208	0.0675204	0.998435	B cell
Rps27rt	0.985392	7.91945	9.59244e-15	2.68157e-10	0.599554	0.37658	0.0786	0.829421	B cell
Rpl35	0.581997	7.88093	1.30044e-14	3.63512e-10	0.586771	0.186721	0.0729143	0.98748	B cell
Rps21	0.546861	7.806	2.34066e-14	6.5426e-10	0.562582	0.141684	0.0691361	0.984351	B cell
mt-Cytb	0.602684	7.80506	2.35796e-14	6.59073e-10	0.560767	0.175935	0.0692097	0.948357	B cell
Rpl13	0.450005	7.7949	2.55228e-14	7.13361e-10	0.538856	0.0777113	0.0656732	1	B cell
Rps14	0.411789	7.69212	5.65716e-14	1.58112e-09	0.530638	0.0612763	0.0645977	1	B cell
Rpl36	0.537158	7.65513	7.51361e-14	2.09983e-09	0.56782	0.13564	0.0697674	1	B cell
Rpl12	0.699352	7.60086	1.13674e-13	3.17675e-09	0.607599	0.252935	0.0770289	0.964006	B cell
Rpl10a	0.601293	7.59496	1.18885e-13	3.32224e-09	0.599249	0.211657	0.0750476	0.98748	B cell
Gm9843	0.475509	7.52194	2.0644e-13	5.76856e-09	0.551452	0.121099	0.0675196	0.982786	B cell
Rps10	0.47077	7.40638	4.89105e-13	1.36666e-08	0.553458	0.11519	0.067735	0.992175	B cell
Rps16	0.382926	7.37841	6.01464e-13	1.68055e-08	0.526986	0.0539718	0.0641309	1	B cell
mt-Atp6	0.412535	7.34797	7.52577e-13	2.1027e-08	0.529103	0.0747948	0.0644599	0.984351	B cell
Rpl18	0.550183	7.23054	1.77126e-12	4.94874e-08	0.575127	0.184855	0.0712803	0.967136	B cell
mt-Co3	0.358341	7.16558	2.82719e-12	7.89861e-08	0.514464	0.0322548	0.062586	0.99687	B cell
Rpl26	0.450504	7.16223	2.89599e-12	8.09053e-08	0.551617	0.104889	0.0674276	0.998435	B cell
Rpl32	0.414944	7.08452	5.0373e-12	1.40722e-07	0.535964	0.0719286	0.0652907	1	B cell
Rpl19	0.452734	7.07258	5.48165e-12	1.5313e-07	0.556704	0.121679	0.0682014	0.992175	B cell
Eef1g	0.91284	6.82051	3.15771e-11	8.82043e-07	0.637252	0.476758	0.0895939	0.804382	B cell
Ptprcap	2.02759	6.76048	4.74687e-11	1.3259e-06	0.719667	0.874766	0.222426	0.568075	B cell
mt-Nd1	0.588695	6.74963	5.10779e-11	1.42666e-06	0.586085	0.218209	0.0732702	0.956182	B cell
Rplp2	0.402942	6.74703	5.19801e-11	1.4518e-06	0.542313	0.08794	0.0661543	0.99687	B cell
Rpl23	0.411268	6.67932	8.1896e-11	2.28711e-06	0.540254	0.0821668	0.0658683	0.998435	B cell
Rpl36a	0.559624	6.59892	1.3966e-10	3.90016e-06	0.583315	0.188045	0.0724537	0.979656	B cell
Rpl39	0.398495	6.57839	1.59893e-10	4.46501e-06	0.52816	0.0596409	0.0642915	0.99687	B cell
Rpl4	0.515426	6.55389	1.87794e-10	5.24396e-06	0.581186	0.206799	0.0724089	0.957746	B cell
mt-Co1	0.241616	6.55088	1.91538e-10	5.3483e-06	0.503703	0.0074059	0.0613067	1	B cell
Ltb	2.38941	6.46102	3.43676e-10	9.59577e-06	0.71618	0.924582	0.298262	0.510172	B cell
Rps25	0.392429	6.43489	4.0673e-10	1.13559e-05	0.544211	0.0900791	0.066403	0.998435	B cell
Btg1	1.2382	6.41995	4.4775e-10	1.25003e-05	0.668042	0.685788	0.117122	0.657277	B cell
Cd37	1.93786	6.29991	9.6069e-10	2.68196e-05	0.700987	0.853791	0.192266	0.552426	B cell
Rpl14	0.505086	6.28819	1.03426e-09	2.88723e-05	0.585133	0.188387	0.0727104	0.982786	B cell
Rps9	0.318353	6.25946	1.2385e-09	3.45728e-05	0.526783	0.053566	0.0641051	1	B cell
Rps28	0.487779	6.24805	1.33013e-09	3.71292e-05	0.567625	0.150111	0.0698835	0.985915	B cell
Rpl35a	0.330077	6.18197	2.00558e-09	5.59757e-05	0.522421	0.0448412	0.0635568	1	B cell
Rpl37	0.331651	6.17925	2.03957e-09	5.69225e-05	0.517225	0.0361128	0.0629191	0.998435	B cell
Eef1a1	0.476436	6.15305	2.39726e-09	6.69027e-05	0.570511	0.175643	0.0705399	0.967136	B cell
Rps26	0.512418	6.13208	2.72675e-09	7.60927e-05	0.567431	0.164557	0.0700034	0.971831	B cell
Mef2c	2.13349	6.03579	4.89873e-09	0.000136699	0.676716	0.858799	0.181663	0.499218	B cell
B2m	0.591477	5.99782	6.15592e-09	0.000171775	0.577689	0.234225	0.0722847	0.924883	B cell
Rps6	0.412457	5.9806	6.8248e-09	0.000190432	0.553168	0.109646	0.067658	0.99687	B cell
Rpl7	0.444817	5.75576	2.55325e-08	0.000712383	0.562925	0.170376	0.0694507	0.957746	B cell
mt-Nd4	0.573081	5.63321	5.13052e-08	0.00143126	0.581375	0.288806	0.0736856	0.879499	B cell
Rps23	0.370975	5.51596	9.86364e-08	0.00275156	0.536472	0.0729431	0.0653575	1	B cell
Pou2f2	2.41337	5.48948	1.14106e-07	0.00318299	0.681771	0.912796	0.245763	0.453834	B cell
Rpl22	0.491558	5.4776	1.21786e-07	0.00339699	0.582817	0.213332	0.0727316	0.954617	B cell
mt-Co2	0.41436	5.45192	1.40136e-07	0.00390866	0.537216	0.133933	0.0657507	0.943662	B cell
Rps29	0.289362	5.42885	1.58872e-07	0.0044311	0.51192	0.0238409	0.0622746	1	B cell
Mzb1	2.41255	5.27239	3.66966e-07	0.0102347	0.68699	0.930467	0.286432	0.446009	B cell
Pkig	1.33394	5.04932	1.16037e-06	0.0323558	0.633543	0.710311	0.109493	0.564945	B cell
Rpl6	0.507742	4.98222	1.62467e-06	0.0452991	0.578078	0.282263	0.0730629	0.879499	B cell
Siglecg	2.55149	4.96857	1.73884e-06	0.0484806	0.685803	0.950909	0.349741	0.422535	B cell
Rps8	0.384973	4.86116	2.94807e-06	0.0821893	0.554313	0.11359	0.0678328	0.995305	B cell
Rplp1	0.411577	4.78659	4.22425e-06	0.117759	0.552914	0.109139	0.0676221	0.99687	B cell
Gimap1	2.52926	4.75146	4.99467e-06	0.139221	0.668502	0.946315	0.313358	0.392801	B cell
H2-K1	1.15892	4.67682	7.10094e-06	0.19791	0.627236	0.67006	0.101964	0.593114	B cell
Rpl24	0.37144	4.52405	1.43401e-05	0.399629	0.549786	0.132631	0.0673852	0.968701	B cell
Pfdn5	0.600189	4.52003	1.4603e-05	0.406942	0.568528	0.35552	0.0727247	0.790297	B cell
Eef2	0.557161	4.48189	1.73384e-05	0.483134	0.576859	0.420018	0.0755527	0.743349	B cell
Fcmr	3.51666	4.38277	2.69028e-05	0.749538	0.666318	0.991827	0.721854	0.341158	B cell
Rpl29	0.429814	4.35427	3.04692e-05	0.848873	0.573602	0.224455	0.0715581	0.926448	B cell
Rps17	0.365179	4.16728	6.7591e-05	1	0.562003	0.142177	0.0690641	0.982786	B cell
Tsc22d3	1.17715	4.11908	8.2529e-05	1	0.627448	0.767976	0.117999	0.494523	B cell
Cd52	0.453203	3.9327	0.000174774	1	0.616954	0.346464	0.0807709	0.892019	B cell
H2-DMb2	3.13431	3.88908	0.000207286	1	0.658695	0.981714	0.533499	0.336463	B cell
Gm43291	2.53777	3.86739	0.000225475	1	0.649354	0.960794	0.35	0.339593	B cell
Rpl31	0.310365	3.81003	0.000281014	1	0.54698	0.108859	0.0668648	0.985915	B cell
Foxp1	1.48207	3.80343	0.00028817	1	0.62114	0.789551	0.120442	0.460094	B cell
Pou2af1	2.47148	3.74761	0.000355775	1	0.638007	0.945055	0.273779	0.333333	B cell
Rpl5	0.520087	3.7057	0.00041591	1	0.567005	0.341246	0.0722246	0.801252	B cell
Gm8369	2.7223	3.68956	0.000441489	1	0.643102	0.963845	0.357513	0.323944	B cell
Tnfrsf13c	3.17234	3.67874	0.000459443	1	0.655979	0.985516	0.583799	0.327074	B cell
Sepw1	0.806478	3.6352	0.000538736	1	0.566434	0.505948	0.0756677	0.638498	B cell
Npm1	0.549329	3.51355	0.000832192	1	0.590099	0.45722	0.0791744	0.732394	B cell
Serp1	0.787163	3.50391	0.000860806	1	0.578899	0.546049	0.0798876	0.622848	B cell
Apobec3	1.35103	3.49326	0.000893486	1	0.620857	0.787472	0.119773	0.461659	B cell
Pax5	2.61546	3.49225	0.000896636	1	0.635726	0.961736	0.335582	0.311424	B cell
Ets1	1.60889	3.47957	0.000937186	1	0.617936	0.852054	0.141076	0.389671	B cell
H2-Ob	3.12665	3.43211	0.00110423	1	0.637235	0.979625	0.473684	0.295775	B cell
Vpreb3	1.36972	3.42249	0.00114123	1	0.646428	0.890191	0.187861	0.406886	B cell
Gm9493	0.653312	3.41367	0.00117617	1	0.576389	0.509625	0.0779851	0.654147	B cell
Rpl9	0.563467	3.38594	0.00129243	1	0.578403	0.592121	0.081796	0.5759	B cell
Tpt1	0.23865	3.32656	0.00157749	1	0.522532	0.0716094	0.0636429	0.974961	B cell
Dnajc7	1.34024	3.26416	0.00193762	1	0.625214	0.814256	0.129817	0.442879	B cell
Rps27	1.05189	3.25894	0.00197084	1	0.571568	0.636498	0.0822156	0.517997	B cell
Spib	2.46518	3.21398	0.00227958	1	0.639516	0.962985	0.347603	0.317684	B cell
Pold4	1.51601	3.20387	0.00235474	1	0.631029	0.859013	0.153169	0.408451	B cell
H2-D1	0.601584	3.17906	0.00254878	1	0.579531	0.482549	0.0777955	0.687011	B cell
Shisa5	1.44321	3.15733	0.00273038	1	0.629728	0.822971	0.135342	0.442879	B cell
Ubb	0.410155	3.13636	0.00291666	1	0.565185	0.405047	0.0730381	0.735524	B cell
Gnb2l1	0.453576	3.13547	0.00292485	1	0.562678	0.326253	0.0712707	0.807512	B cell
Rps2	0.370982	3.11345	0.00313312	1	0.581113	0.196801	0.0722638	0.967136	B cell
Arpc5l	1.31431	3.11279	0.00313954	1	0.614199	0.789932	0.117284	0.446009	B cell
Rps27a	0.196802	3.11274	0.00314007	1	0.516363	0.0343883	0.0628138	0.998435	B cell
Gm43603	3.46879	3.10782	0.00318845	1	0.628709	0.991768	0.666667	0.266041	B cell
Snx5	1.39098	3.05608	0.00373966	1	0.605094	0.813635	0.119114	0.403756	B cell
Gm15013	0.628985	3.05294	0.00377578	1	0.582332	0.535442	0.0802748	0.640063	B cell
Rpl41	0.211864	3.05274	0.00377807	1	0.505986	0.0119712	0.0615726	1	B cell
Gm10073	0.441678	3.00528	0.00436211	1	0.571978	0.373575	0.0736577	0.779343	B cell
Mcpt8	5.72635	4.86785	2.85367e-06	0.0799	0.919332	0.986832	0.401747	0.851852	basophil
Prss34	5.72726	4.40623	2.42674e-05	0.679439	0.890727	0.994429	0.594406	0.787037	basophil
Gata2	5.76598	4.11634	8.34668e-05	1	0.860542	0.989632	0.42246	0.731481	basophil
Csrp3	#NAME?	4.09241	9.20816e-05	1	0.854316	0.995681	0.631148	0.712963	basophil
Cpa3	6.29013	3.87793	0.000216461	1	0.8506	0.997505	0.745098	0.703704	basophil
Ms4a2	6.30295	3.68633	0.00044677	1	0.832274	0.997889	0.765957	0.666667	basophil
Ly6e	0.903802	3.18664	0.00248798	1	0.679607	0.433725	0.0167029	0.925926	basophil
Ifitm1	3.54766	3.15221	0.00277488	1	0.77809	0.926832	0.0818291	0.62963	basophil
Bst2	3.86942	10.4368	8.86831e-25	2.48304e-20	0.89876	0.874127	0.203485	0.923729	Dendritic cell
Irf8	3.45073	9.98759	8.71102e-23	2.43891e-18	0.877438	0.859908	0.18187	0.89548	Dendritic cell
Rpl31	0.848799	9.57757	4.80879e-21	1.34632e-16	0.551486	0.105886	0.0374655	0.997175	Dendritic cell
Tcf4	3.61648	9.07714	5.11899e-19	1.43311e-14	0.856627	0.905975	0.229535	0.80791	Dendritic cell
Siglech	4.92218	8.51303	7.30944e-17	2.04628e-12	0.856588	0.995704	0.852349	0.717514	Dendritic cell
Cox6a2	4.83144	8.36093	2.63747e-16	7.38332e-12	0.859593	0.993261	0.788344	0.725989	Dendritic cell
Dnajc7	2.6537	7.82327	2.04511e-14	5.72488e-10	0.80181	0.814017	0.12844	0.79096	Dendritic cell
Psap	1.467	7.46219	3.23021e-13	9.042e-09	0.729265	0.527444	0.0642774	0.932203	Dendritic cell
Lgals1	1.7225	6.65764	9.46292e-11	2.64877e-06	0.734089	0.682392	0.0791714	0.788136	Dendritic cell
Runx2	4.03995	6.52893	2.21102e-10	6.18863e-06	0.787122	0.961767	0.355738	0.612994	Dendritic cell
mt-Co1	0.327308	6.50458	2.59126e-10	7.25267e-06	0.503599	0.00719779	0.0339634	1	Dendritic cell
Ly6d	2.69081	6.48703	2.90413e-10	8.12808e-06	0.768472	0.874574	0.154402	0.663842	Dendritic cell
Malat1	0.45374	6.4535	3.60773e-10	1.0097e-05	0.506081	0.0150843	0.0341294	0.997175	Dendritic cell
Mpeg1	2.32491	6.41959	4.48769e-10	1.25592e-05	0.750734	0.817029	0.114677	0.686441	Dendritic cell
Plac8	1.05913	6.39776	5.16148e-10	1.44444e-05	0.682161	0.413328	0.0535175	0.951977	Dendritic cell
Rps11	0.539224	6.26052	1.23034e-09	3.44298e-05	0.557452	0.117815	0.0379529	0.997175	Dendritic cell
Ly6e	1.13349	6.25959	1.2375e-09	3.46289e-05	0.656516	0.442623	0.0516118	0.872881	Dendritic cell
Mbnl1	1.3243	5.74584	2.70316e-08	0.000756398	0.650201	0.527248	0.0538477	0.776836	Dendritic cell
Fth1	0.509703	5.70374	3.43983e-08	0.000962499	0.523898	0.062383	0.0353848	0.985876	Dendritic cell
Xist	#NAME?	5.54566	8.36943e-08	0.00234177	0.592027	0.354475	0.0428779	0.833333	Dendritic cell
Tyrobp	0.828988	5.42812	1.59502e-07	0.00446271	0.649591	0.351181	0.0484988	0.949153	Dendritic cell
Rnase6	3.3969	5.41669	1.69708e-07	0.0047481	0.717105	0.949244	0.247126	0.485876	Dendritic cell
Rpl13a	0.413973	5.10166	8.89689e-07	0.0248899	0.534478	0.0718722	0.0361421	0.997175	Dendritic cell
Sell	1.79699	4.9458	1.9466e-06	0.0544561	0.682998	0.747859	0.078264	0.621469	Dendritic cell
Cd7	4.03798	4.93537	2.04953e-06	0.0573337	0.706407	0.983759	0.475	0.429379	Dendritic cell
Ctsb	1.69609	4.91859	2.22628e-06	0.0622756	0.663688	0.704107	0.0680564	0.627119	Dendritic cell
Sepw1	1.07661	4.87266	2.78749e-06	0.0779718	0.650768	0.499853	0.0528561	0.805085	Dendritic cell
Rps14	0.362007	4.73323	5.44566e-06	0.152321	0.528315	0.0595485	0.0356854	0.997175	Dendritic cell
mt-Atp6	0.4374	4.69292	6.58506e-06	0.184184	0.530536	0.072738	0.035868	0.988701	Dendritic cell
Pgls	1.3671	4.6828	6.9051e-06	0.193129	0.64328	0.615775	0.057177	0.675141	Dendritic cell
Sec61b	0.702423	4.27658	4.26058e-05	1	0.599848	0.309627	0.0430283	0.892655	Dendritic cell
Lair1	3.64467	4.18654	6.23654e-05	1	0.684685	0.952261	0.23053	0.418079	Dendritic cell
Mef2c	2.14558	4.10955	8.58311e-05	1	0.675079	0.847145	0.101936	0.50565	Dendritic cell
Smim5	2.96628	4.03275	0.000117333	1	0.681291	0.915062	0.153327	0.449153	Dendritic cell
B2m	0.589256	3.98846	0.000140141	1	0.55883	0.227898	0.0386497	0.892655	Dendritic cell
Bcl11a	2.53075	3.98768	0.000140582	1	0.686913	0.878779	0.123336	0.497175	Dendritic cell
Rpl18a	0.330545	3.93232	0.000175035	1	0.530978	0.0648723	0.0358813	0.997175	Dendritic cell
mt-Nd1	0.576399	3.85622	0.00023542	1	0.588799	0.212429	0.0410121	0.966102	Dendritic cell
Rpl19	0.395445	3.85459	0.000236901	1	0.556236	0.118297	0.0378657	0.99435	Dendritic cell
Rps13	0.365137	3.77648	0.000319157	1	0.549682	0.113925	0.0373662	0.985876	Dendritic cell
Serp1	1.05541	3.77515	0.000320756	1	0.597894	0.537375	0.0471698	0.663842	Dendritic cell
Rpl30	0.445772	3.75699	0.000343463	1	0.573711	0.173579	0.0395008	0.974576	Dendritic cell
Ccr9	4.87337	3.73615	0.000371358	1	0.682235	0.997299	0.822785	0.367232	Dendritic cell
St8sia4	2.46689	3.64865	0.000512984	1	0.671611	0.893286	0.126683	0.451977	Dendritic cell
Tspan13	2.17462	3.61244	0.000585059	1	0.640414	0.865481	0.0961039	0.418079	Dendritic cell
mt-Co3	0.29965	3.55733	0.000712841	1	0.515677	0.0313548	0.0347809	1	Dendritic cell
Ctsh	1.77608	3.53346	0.000775807	1	0.643934	0.827816	0.0844056	0.463277	Dendritic cell
H2afy	1.22428	3.51416	0.000830404	1	0.61824	0.639794	0.0543784	0.601695	Dendritic cell
Rps9	0.224791	3.47677	0.000946356	1	0.523107	0.0520505	0.035313	0.99435	Dendritic cell
Rpl3	0.474661	3.42732	0.00112249	1	0.591893	0.233094	0.0414616	0.951977	Dendritic cell
Irf2bp2	1.72382	3.40831	0.00119785	1	0.631374	0.733191	0.0643076	0.533898	Dendritic cell
Npc2	0.888748	3.32529	0.00158412	1	0.630521	0.56786	0.0528229	0.69774	Dendritic cell
Rps3a1	0.329662	3.31983	0.00161315	1	0.541133	0.0851819	0.0366487	0.997175	Dendritic cell
Atp1b1	3.04611	3.3164	0.00163158	1	0.657719	0.954861	0.214765	0.361582	Dendritic cell
Rps4x	0.363472	3.2194	0.00224014	1	0.553049	0.114835	0.0376165	0.991525	Dendritic cell
Rpl35a	0.233444	3.20796	0.00232406	1	0.518867	0.0435726	0.0350109	0.99435	Dendritic cell
Rpl21	0.354363	3.20022	0.00238245	1	0.553907	0.12819	0.0377379	0.980226	Dendritic cell
Selplg	1.5993	3.16082	0.00270044	1	0.627169	0.786523	0.0704047	0.471751	Dendritic cell
Cd300c	4.75733	3.14698	0.00282099	1	0.657682	0.996244	0.743421	0.319209	Dendritic cell
Ppia	0.503467	3.08439	0.00342836	1	0.566965	0.244106	0.0394458	0.892655	Dendritic cell
mt-Nd4	0.587814	3.06118	0.00368182	1	0.571279	0.281551	0.0401206	0.864407	Dendritic cell
Grn	1.93115	3.05113	0.00379665	1	0.634362	0.839698	0.0844837	0.432203	Dendritic cell
Lsp1	1.15078	3.02516	0.0041083	1	0.625392	0.718611	0.0614887	0.536723	Dendritic cell
Atpif1	1.57692	23.724	2.42338e-123	6.78499e-119	0.731252	0.475391	0.30749	0.988534	Erythroblast
Car2	2.34601	22.3439	1.54865e-109	4.33576e-105	0.887039	0.901602	0.671254	0.875374	Erythroblast
Cd24a	1.49671	21.9288	1.51538e-105	4.24247e-101	0.753783	0.530825	0.329144	0.979063	Erythroblast
Prdx2	1.90881	20.862	1.24066e-95	3.47298e-91	0.804745	0.731422	0.431277	0.885344	Erythroblast
Fth1	0.639184	20.0198	3.71457e-88	1.03978e-83	0.536663	0.0745407	0.203184	0.999003	Erythroblast
Hemgn	2.54738	19.862	8.63258e-87	2.41635e-82	0.877627	0.971076	0.859324	0.785643	Erythroblast
Hba-a1	1.33557	19.6163	1.10398e-84	3.09004e-80	0.55458	0.109763	0.20964	0.999501	Erythroblast
Gpx1	0.836464	19.2572	1.18535e-81	3.31756e-77	0.585707	0.173201	0.221939	0.998504	Erythroblast
Slc4a1	2.4706	18.9267	6.5253e-79	1.82624e-74	0.851283	0.952593	0.779959	0.752742	Erythroblast
Slc25a37	2.15231	18.9188	7.57074e-79	2.11875e-74	0.827894	0.85629	0.558935	0.806082	Erythroblast
Aqp1	2.53178	18.8024	6.80312e-78	1.90385e-73	0.857524	0.970552	0.849603	0.746261	Erythroblast
Hbb-bt	1.27464	18.6487	1.20919e-76	3.38379e-72	0.578907	0.1608	0.219168	0.997507	Erythroblast
Gypa	2.35217	18.267	1.38769e-73	3.88316e-69	0.818934	0.931194	0.695758	0.711366	Erythroblast
Hba-a2	1.19279	18.246	2.03608e-73	5.69735e-69	0.546343	0.0981292	0.206686	0.995513	Erythroblast
Glrx5	2.00664	18.1366	1.4895e-72	4.16761e-68	0.788549	0.855482	0.529051	0.730808	Erythroblast
Cpox	2.48476	17.3571	1.5165e-66	4.24286e-62	0.833846	0.964762	0.815562	0.705384	Erythroblast
Hmbs	2.31064	17.0596	2.53735e-64	7.09875e-60	0.785676	0.923563	0.65144	0.654038	Erythroblast
Hbb-bs	0.734148	16.7724	3.26797e-62	9.14183e-58	0.500648	0.00129564	0.191321	1	Erythroblast
Blvrb	1.95042	16.4961	3.2403e-60	9.06343e-56	0.768886	0.876393	0.543399	0.670987	Erythroblast
Lockd	1.53622	16.0511	4.52601e-57	1.26588e-52	0.76136	0.693268	0.38437	0.840977	Erythroblast
Rhag	2.56212	15.7768	3.55938e-55	9.95415e-51	0.792036	0.987091	0.909091	0.598205	Erythroblast
Metap2	1.47903	15.6547	2.42374e-54	6.77799e-50	0.717305	0.679669	0.350849	0.772183	Erythroblast
Ctse	2.46539	15.6342	3.34239e-54	9.34665e-50	0.780771	0.978869	0.856204	0.584746	Erythroblast
Bsg	1.70722	15.4758	3.92858e-53	1.09855e-48	0.73533	0.792774	0.424168	0.692921	Erythroblast
Bola3	1.63089	15.3012	5.76708e-52	1.61253e-47	0.748409	0.791805	0.433424	0.718843	Erythroblast
Tfrc	2.18535	14.8586	4.5642e-49	1.27615e-44	0.788943	0.928665	0.667344	0.655035	Erythroblast
Mki67	1.66984	14.8437	5.69793e-49	1.59308e-44	0.748575	0.773403	0.420097	0.737787	Erythroblast
Fech	2.12371	14.7081	4.22238e-48	1.18049e-43	0.739093	0.924218	0.6135	0.561815	Erythroblast
Odc1	1.98162	14.5956	2.19482e-47	6.13605e-43	0.76301	0.891581	0.564002	0.643569	Erythroblast
Ermap	2.56056	14.3623	6.43668e-46	1.79918e-41	0.775155	0.985041	0.890368	0.5668	Erythroblast
Nxpe2	2.49093	14.2461	3.39339e-45	9.48488e-41	0.770664	0.98325	0.877344	0.559821	Erythroblast
Ubac1	2.26853	14.0361	6.61283e-44	1.84822e-39	0.745655	0.947088	0.689375	0.54985	Erythroblast
Alas2	1.85697	13.8397	1.02155e-42	2.85481e-38	0.716185	0.876657	0.496949	0.568295	Erythroblast
Dek	1.21908	13.3245	1.11687e-39	3.12075e-35	0.689918	0.612201	0.31348	0.787139	Erythroblast
Isg20	2.11965	13.1758	8.01152e-39	2.2385e-34	0.72752	0.941712	0.654329	0.51994	Erythroblast
Rrm2	1.75903	12.703	3.63478e-36	1.01541e-31	0.716491	0.815847	0.427753	0.633101	Erythroblast
Arf5	0.963972	12.442	9.67778e-35	2.70349e-30	0.6477	0.565305	0.279572	0.755234	Erythroblast
Tspan33	2.50285	12.3522	2.94487e-34	8.22562e-30	0.730739	0.983005	0.856128	0.480558	Erythroblast
Tmem14c	1.42234	12.2295	1.33098e-33	3.71728e-29	0.689996	0.75641	0.365591	0.644068	Erythroblast
Snca	1.83618	12.1789	2.46864e-33	6.89442e-29	0.689082	0.893778	0.497009	0.497009	Erythroblast
Spta1	2.49891	12.1735	2.63769e-33	7.36628e-29	0.741125	0.985468	0.878735	0.498504	Erythroblast
Birc5	1.35271	12.1193	5.08887e-33	1.42112e-28	0.690089	0.74488	0.359759	0.656032	Erythroblast
Mgst3	2.31746	12.1174	5.20812e-33	1.45437e-28	0.696283	0.958394	0.687988	0.439681	Erythroblast
Ube2c	1.50425	12.0466	1.2251e-32	3.42098e-28	0.699675	0.783933	0.389587	0.634098	Erythroblast
Cldn13	2.54011	11.8843	8.54142e-32	2.38502e-27	0.715007	0.989698	0.899492	0.441675	Erythroblast
Rhd	2.54872	11.7728	3.19437e-31	8.91931e-27	0.703804	0.989331	0.891005	0.419741	Erythroblast
Smc2	1.43718	11.6684	1.08617e-30	3.03269e-26	0.698931	0.765128	0.37738	0.652044	Erythroblast
Klf1	2.53296	11.5741	3.24961e-30	9.07225e-26	0.719262	0.991038	0.912779	0.448654	Erythroblast
Anp32b	0.999021	11.3111	6.58982e-29	1.83962e-24	0.65195	0.59297	0.286908	0.736291	Erythroblast
Tfdp2	2.0047	11.309	6.74745e-29	1.88355e-24	0.693102	0.933549	0.592569	0.461117	Erythroblast
Smim1	2.51156	11.2342	1.56741e-28	4.3751e-24	0.725263	0.986614	0.879473	0.465603	Erythroblast
Tubb4b	1.58588	11.2316	1.61526e-28	4.50852e-24	0.679941	0.825948	0.404085	0.552343	Erythroblast
Cenpa	1.15138	10.5648	2.31273e-25	6.45367e-21	0.685037	0.762317	0.364873	0.628614	Erythroblast
Gclm	1.9229	10.5455	2.83472e-25	7.90973e-21	0.677646	0.926373	0.554156	0.438684	Erythroblast
Abcb10	2.35462	10.4804	5.61866e-25	1.56755e-20	0.700944	0.970173	0.752799	0.435693	Erythroblast
Rad23a	1.75693	10.3377	2.48212e-24	6.92388e-20	0.668293	0.90175	0.487778	0.447657	Erythroblast
Top2a	1.26021	10.1956	1.06758e-23	2.97781e-19	0.678444	0.737539	0.347462	0.641575	Erythroblast
Hmgb2	0.496078	10.1521	1.66269e-23	4.6374e-19	0.60654	0.255868	0.232751	0.963609	Erythroblast
Cks2	1.08653	10.1132	2.46441e-23	6.87324e-19	0.655897	0.693503	0.314126	0.644068	Erythroblast
Pabpc4	1.9419	10.0646	4.02288e-23	1.1219e-18	0.682157	0.917737	0.53783	0.457129	Erythroblast
Alad	2.38233	10.0607	4.18708e-23	1.16765e-18	0.665436	0.977814	0.767167	0.356431	Erythroblast
Sptb	2.5079	9.88864	2.32886e-22	6.49404e-18	0.68879	0.989294	0.882619	0.389831	Erythroblast
Car1	2.45964	9.84764	3.49007e-22	9.73136e-18	0.685338	0.986318	0.853524	0.386341	Erythroblast
Tspo2	2.39434	9.757	8.48573e-22	2.36574e-17	0.664646	0.984694	0.822695	0.346959	Erythroblast
Acp1	1.57077	9.68341	1.73522e-21	4.83746e-17	0.646215	0.872232	0.416429	0.437188	Erythroblast
Pigq	2.09288	9.66005	2.17512e-21	6.06358e-17	0.679934	0.95178	0.640986	0.414756	Erythroblast
Slbp	1.47063	9.61246	3.44078e-21	9.59152e-17	0.667932	0.799979	0.373204	0.55683	Erythroblast
Ccdc34	1.38171	9.52532	7.92077e-21	2.20784e-16	0.669476	0.808434	0.38051	0.550847	Erythroblast
Josd2	1.81725	9.50283	9.81086e-21	2.73448e-16	0.667211	0.916027	0.515859	0.429711	Erythroblast
Tal1	2.46373	9.47585	1.26726e-20	3.53197e-16	0.681917	0.984275	0.833515	0.381854	Erythroblast
Carhsp1	1.65127	9.40944	2.37268e-20	6.61242e-16	0.658693	0.909985	0.49211	0.419741	Erythroblast
Lmo2	1.42803	9.36773	3.50972e-20	9.7809e-16	0.665143	0.857894	0.420737	0.489531	Erythroblast
Ppp1r15a	2.28954	9.35869	3.81992e-20	1.06446e-15	0.658136	0.972545	0.72182	0.347956	Erythroblast
Oaz1	0.251163	9.34176	4.47489e-20	1.24693e-15	0.518489	0.060734	0.197134	0.980558	Erythroblast
2021-03-02	1.2612	9.32374	5.29456e-20	1.47528e-15	0.648654	0.82244	0.370992	0.496012	Erythroblast
Sox6	2.55116	9.32156	5.40355e-20	1.50559e-15	0.681816	0.991073	0.896057	0.373878	Erythroblast
H3f3a	0.361944	9.30115	6.53446e-20	1.82063e-15	0.546566	0.125015	0.207149	0.973579	Erythroblast
Dhrs11	2.21466	9.23367	1.22126e-19	3.40256e-15	0.649617	0.96649	0.673287	0.337986	Erythroblast
Epb42	2.46439	9.217	1.42424e-19	3.96794e-15	0.67481	0.986275	0.845444	0.365404	Erythroblast
Trim10	2.37599	9.20249	1.62791e-19	4.53504e-15	0.658288	0.981053	0.784971	0.338485	Erythroblast
Hagh	1.86199	9.11824	3.52186e-19	9.80979e-15	0.639043	0.928476	0.508439	0.360419	Erythroblast
Hebp1	2.40855	9.0721	5.35824e-19	1.49227e-14	0.658895	0.983401	0.805721	0.336989	Erythroblast
Asb17os	2.55428	9.05656	6.16902e-19	1.71801e-14	0.670386	0.993774	0.919631	0.347956	Erythroblast
Ube2l6	1.65392	9.0272	8.04488e-19	2.24034e-14	0.634911	0.904468	0.45003	0.379362	Erythroblast
Urod	2.21667	8.91758	2.15114e-18	5.99029e-14	0.645942	0.968385	0.679381	0.328514	Erythroblast
Pdzk1ip1	2.46747	8.77384	7.67134e-18	2.13578e-13	0.659216	0.988709	0.856959	0.331505	Erythroblast
Icam4	2.54462	8.70352	1.4182e-17	3.948e-13	0.653827	0.99148	0.883495	0.317547	Erythroblast
Rbm38	1.49755	8.66913	1.91185e-17	5.32201e-13	0.632259	0.861229	0.387466	0.422233	Erythroblast
Sec61g	0.490726	8.63221	2.63135e-17	7.32461e-13	0.572877	0.235798	0.219083	0.923729	Erythroblast
Ptdss2	2.35884	8.60478	3.33315e-17	9.27783e-13	0.657273	0.979731	0.77309	0.337986	Erythroblast
Clcn3	1.73897	8.57322	4.37101e-17	1.21654e-12	0.659264	0.928822	0.537534	0.399801	Erythroblast
Cox6b2	1.66554	8.5179	7.01227e-17	1.95152e-12	0.662111	0.904342	0.485187	0.432702	Erythroblast
Ube2s	0.936509	8.49151	8.77701e-17	2.44255e-12	0.629418	0.696885	0.295908	0.591226	Erythroblast
Dck	1.24836	8.44712	1.27828e-16	3.55694e-12	0.670441	0.833598	0.401752	0.525922	Erythroblast
Rec114	2.33547	8.42981	1.47929e-16	4.11611e-12	0.653118	0.977312	0.749438	0.332502	Erythroblast
Ccna2	1.52859	8.39764	1.93906e-16	5.39505e-12	0.643669	0.868191	0.408582	0.43669	Erythroblast
Hmgb1	0.542539	8.37724	2.30106e-16	6.40154e-12	0.603477	0.416817	0.240482	0.815553	Erythroblast
Btnl10	2.57596	8.33863	3.17732e-16	8.83866e-12	0.670925	0.992546	0.905928	0.350449	Erythroblast
Picalm	0.992886	8.32171	3.65817e-16	1.01759e-11	0.670846	0.824522	0.394284	0.536391	Erythroblast
Creg1	1.31464	8.27818	5.25018e-16	1.46034e-11	0.628679	0.840819	0.364467	0.437687	Erythroblast
Gata1	2.46103	8.23291	7.62963e-16	2.12203e-11	0.655418	0.988625	0.853018	0.324028	Erythroblast
Gclc	1.80427	8.1745	1.23197e-15	3.42623e-11	0.665195	0.937881	0.572139	0.401296	Erythroblast
Add2	2.56253	8.16013	1.38543e-15	3.85287e-11	0.652544	0.994428	0.919118	0.311565	Erythroblast
Svbp	1.22528	8.03525	3.80844e-15	1.05901e-10	0.643819	0.843822	0.383663	0.463609	Erythroblast
Slc25a51	1.58106	7.97489	6.17427e-15	1.71651e-10	0.637326	0.902901	0.450524	0.385842	Erythroblast
Cenpf	1.47365	7.97287	6.2747e-15	1.74437e-10	0.64724	0.865417	0.409506	0.44666	Erythroblast
Tuba1b	0.816911	7.93732	8.32513e-15	2.3143e-10	0.636498	0.589105	0.277066	0.711864	Erythroblast
Rad21	1.03816	7.89052	1.20576e-14	3.35153e-10	0.642795	0.74586	0.322994	0.565803	Erythroblast
Hmgb3	1.54289	7.85591	1.58339e-14	4.40056e-10	0.633743	0.894412	0.431579	0.388335	Erythroblast
Trak2	1.7428	7.83952	1.80071e-14	5.00435e-10	0.649442	0.935993	0.544858	0.372383	Erythroblast
Mkrn1	0.83821	7.75625	3.44713e-14	9.57855e-10	0.607567	0.690692	0.277999	0.55683	Erythroblast
Smc4	1.17305	7.74655	3.71618e-14	1.03258e-09	0.625385	0.811102	0.339788	0.463609	Erythroblast
Scoc	1.95602	7.73459	4.07664e-14	1.13269e-09	0.638862	0.950941	0.58196	0.334497	Erythroblast
Cdca3	1.32874	7.6881	5.83454e-14	1.62101e-09	0.61572	0.849386	0.356702	0.40329	Erythroblast
Ifrd2	2.10516	7.64227	8.29029e-14	2.30312e-09	0.636971	0.957246	0.606542	0.323529	Erythroblast
Ank1	2.53615	7.56997	1.43679e-13	3.99097e-09	0.648275	0.993526	0.905045	0.304088	Erythroblast
Cox6a1	0.420675	7.54795	1.69704e-13	4.71371e-09	0.569669	0.31875	0.220517	0.845464	Erythroblast
Kel	2.53566	7.49412	2.54405e-13	7.06585e-09	0.643186	0.992933	0.8941	0.294616	Erythroblast
Serinc3	0.57352	7.46587	3.14274e-13	8.72802e-09	0.603619	0.489884	0.246346	0.747757	Erythroblast
Abcb4	2.41491	7.45626	3.37615e-13	9.37591e-09	0.638051	0.991837	0.876147	0.285643	Erythroblast
Herc1	1.45852	7.41369	4.63316e-13	1.28654e-08	0.640335	0.904149	0.456826	0.390329	Erythroblast
Gpx4	0.511359	7.40617	4.89863e-13	1.36015e-08	0.585417	0.453403	0.234304	0.749751	Erythroblast
Nusap1	1.54417	7.39729	5.23167e-13	1.45257e-08	0.630786	0.883874	0.412409	0.394317	Erythroblast
Fam210b	2.20696	7.39489	5.32523e-13	1.4785e-08	0.624735	0.978482	0.720261	0.274676	Erythroblast
Kcnn4	2.05882	7.32379	8.98654e-13	2.49466e-08	0.636535	0.959099	0.614723	0.320538	Erythroblast
Yod1	1.79921	7.27049	1.32587e-12	3.68009e-08	0.633774	0.944767	0.550497	0.331505	Erythroblast
Fam132a	1.83556	7.2323	1.74899e-12	4.85361e-08	0.645613	0.935054	0.53655	0.365902	Erythroblast
Ybx3	1.42971	7.20191	2.17777e-12	6.04331e-08	0.63437	0.867205	0.396422	0.419741	Erythroblast
Cbx3	0.890893	7.17938	2.56093e-12	7.10631e-08	0.624516	0.688433	0.290015	0.590728	Erythroblast
Nt5c3	1.39039	7.14351	3.31081e-12	9.18649e-08	0.614918	0.895436	0.407064	0.350449	Erythroblast
2021-03-08	2.2931	7.10462	4.36787e-12	1.21191e-07	0.636513	0.980206	0.751899	0.296112	Erythroblast
Samd14	2.4546	7.03438	7.17688e-12	1.99101e-07	0.633547	0.990541	0.855828	0.278166	Erythroblast
E2f2	1.34258	6.98971	9.81643e-12	2.72268e-07	0.621667	0.86567	0.379228	0.39681	Erythroblast
Minpp1	1.76607	6.97995	1.05088e-11	2.91462e-07	0.642539	0.943327	0.558824	0.350449	Erythroblast
Hdgf	0.963049	6.97987	1.0515e-11	2.91622e-07	0.61385	0.747968	0.299501	0.508973	Erythroblast
Dmtn	2.5823	6.96735	1.14739e-11	3.18205e-07	0.626667	0.994988	0.912281	0.259222	Erythroblast
Grina	1.08138	6.91968	1.59759e-11	4.43012e-07	0.631178	0.875581	0.402282	0.404287	Erythroblast
Ssbp3	1.80744	6.88435	2.03875e-11	5.65326e-07	0.641274	0.947696	0.572856	0.342971	Erythroblast
Gch1	2.04373	6.82048	3.15824e-11	8.75684e-07	0.61	0.96662	0.609613	0.259222	Erythroblast
Tubb5	0.606069	6.77386	4.33584e-11	1.20198e-06	0.618009	0.534278	0.258639	0.731306	Erythroblast
E2f4	1.54782	6.74798	5.16481e-11	1.43169e-06	0.614238	0.918046	0.445742	0.323529	Erythroblast
Ago2	1.2994	6.73778	5.53262e-11	1.53359e-06	0.631804	0.892809	0.426527	0.386341	Erythroblast
Wapl	1.32546	6.69989	7.13669e-11	1.97808e-06	0.622969	0.883193	0.401264	0.37986	Erythroblast
Lbr	0.580143	6.63326	1.11272e-10	3.08392e-06	0.625634	0.569791	0.267643	0.710867	Erythroblast
Tmpo	0.812403	6.62858	1.14781e-10	3.18104e-06	0.619775	0.71424	0.293544	0.555334	Erythroblast
Ccnb2	1.44048	6.58774	1.50345e-10	4.16605e-06	0.59699	0.897548	0.38316	0.313061	Erythroblast
Slc43a1	2.46253	6.57056	1.68334e-10	4.66437e-06	0.627398	0.988149	0.820396	0.268694	Erythroblast
Slc43a3	1.77435	6.56634	1.73066e-10	4.79531e-06	0.621894	0.931248	0.489442	0.323529	Erythroblast
Gypc	2.23421	6.55218	1.8991e-10	5.26185e-06	0.616841	0.976131	0.688073	0.261715	Erythroblast
Cd47	0.476885	6.502	2.63502e-10	7.29981e-06	0.581283	0.462041	0.232812	0.734297	Erythroblast
Lmna	2.46547	6.48047	3.03025e-10	8.39439e-06	0.618555	0.993503	0.883094	0.244766	Erythroblast
Hist1h1b	1.28142	6.45626	3.54399e-10	9.81651e-06	0.635097	0.83248	0.364752	0.459123	Erythroblast
Slc38a5	2.52156	6.4409	3.91296e-10	1.08381e-05	0.623236	0.995095	0.911712	0.252243	Erythroblast
Eif1	0.255629	6.39501	5.25315e-10	1.45491e-05	0.532222	0.136469	0.202339	0.940179	Erythroblast
Fam117a	1.63991	6.38589	5.56844e-10	1.54212e-05	0.624048	0.924463	0.475618	0.335494	Erythroblast
Nudt4	1.15054	6.38253	5.68922e-10	1.57552e-05	0.619437	0.871207	0.382338	0.386341	Erythroblast
Mtfr1	2.10089	6.30516	9.29432e-10	2.5736e-05	0.62471	0.968148	0.645342	0.28664	Erythroblast
Cox17	0.544482	6.30243	9.45574e-10	2.61811e-05	0.592413	0.541215	0.245137	0.678465	Erythroblast
Abcg2	2.3932	6.27494	1.12398e-09	3.11197e-05	0.606039	0.989648	0.812274	0.224327	Erythroblast
Anp32e	0.857518	6.27094	1.15253e-09	3.19088e-05	0.612972	0.74213	0.296744	0.51346	Erythroblast
Tipin	1.10359	6.23922	1.40553e-09	3.89122e-05	0.606373	0.820704	0.325545	0.41675	Erythroblast
Ces2g	2.44844	6.23587	1.43514e-09	3.97305e-05	0.624682	0.992885	0.879252	0.257727	Erythroblast
D030056L22Rik	1.84171	6.17194	2.13382e-09	5.90663e-05	0.61769	0.945331	0.525855	0.299103	Erythroblast
2021-03-05	1.65641	6.15328	2.3939e-09	6.62607e-05	0.594625	0.938728	0.461674	0.261216	Erythroblast
Mzt1	1.33463	6.15174	2.41665e-09	6.68882e-05	0.603596	0.901015	0.398519	0.322034	Erythroblast
Hist3h2ba	2.02958	6.13499	2.67849e-09	7.413e-05	0.620626	0.971038	0.657143	0.275174	Erythroblast
Stom	1.59703	6.13108	2.74351e-09	7.59238e-05	0.612637	0.923163	0.454284	0.314556	Erythroblast
Gid8	1.59371	6.12339	2.87589e-09	7.95844e-05	0.610678	0.931561	0.471507	0.301097	Erythroblast
Cyb5a	1.0453	6.02972	5.08143e-09	0.000140598	0.596349	0.817253	0.3125	0.401296	Erythroblast
Srsf10	0.888532	6.01211	5.64956e-09	0.000156312	0.619423	0.800983	0.327921	0.463111	Erythroblast
Mrps36	1.0557	6.00276	5.97618e-09	0.000165343	0.60842	0.824759	0.330301	0.416251	Erythroblast
Ncapg2	1.68601	5.94577	8.39981e-09	0.000232364	0.621923	0.924736	0.472934	0.331007	Erythroblast
Ucp2	0.378515	5.91362	1.01642e-08	0.000281122	0.597511	0.434085	0.238871	0.789133	Erythroblast
Klf3	1.24632	5.90937	1.04231e-08	0.000288271	0.6114	0.902158	0.412232	0.335992	Erythroblast
Epb41	1.43949	5.90715	1.05605e-08	0.00029205	0.615158	0.916565	0.444144	0.327019	Erythroblast
Rpl41	0.0205419	5.88141	1.22909e-08	0.000339892	0.491234	0.0138157	0.188379	0.974576	Erythroblast
Zfpm1	2.09421	5.851	1.46909e-08	0.000406232	0.62594	0.979684	0.73245	0.275673	Erythroblast
Gm867	2.61978	5.8407	1.56023e-08	0.000431405	0.608507	0.997613	0.948387	0.21984	Erythroblast
Paqr9	2.2924	5.81221	1.84195e-08	0.000509262	0.625176	0.991176	0.855974	0.260718	Erythroblast
Ammecr1	1.7477	5.81027	1.86283e-08	0.000515015	0.61912	0.954701	0.565344	0.291127	Erythroblast
Fam126a	1.69779	5.80255	1.94824e-08	0.000538609	0.615976	0.951906	0.547867	0.288136	Erythroblast
Rrm1	1.42039	5.77449	2.29192e-08	0.000633602	0.618862	0.888969	0.403412	0.365404	Erythroblast
Cks1b	0.807378	5.76568	2.41141e-08	0.000666609	0.597341	0.723142	0.277976	0.503988	Erythroblast
Top1	0.724641	5.72646	3.0209e-08	0.000835007	0.611266	0.706076	0.284641	0.547856	Erythroblast
Isca1	1.84936	5.71457	3.23349e-08	0.000893705	0.590787	0.958337	0.525539	0.230808	Erythroblast
Mt2	2.02768	5.70607	3.39443e-08	0.000938154	0.624728	0.969468	0.653714	0.285145	Erythroblast
H2afx	0.855759	5.70583	3.39912e-08	0.000939414	0.603474	0.764269	0.296123	0.472084	Erythroblast
Rb1	1.52094	5.67021	4.16248e-08	0.00115034	0.614589	0.930011	0.474125	0.310568	Erythroblast
Trim59	1.85323	5.66878	4.19621e-08	0.00115962	0.615342	0.950388	0.540616	0.288634	Erythroblast
Azin1	1.13684	5.66743	4.22863e-08	0.00116854	0.60621	0.864726	0.358601	0.367896	Erythroblast
Ehbp1l1	1.40986	5.6614	4.37554e-08	0.00120909	0.606655	0.90453	0.408805	0.324028	Erythroblast
Cbx5	1.32763	5.63014	5.22014e-08	0.00144233	0.624454	0.866047	0.38308	0.401795	Erythroblast
Cpeb4	1.78418	5.61488	5.68784e-08	0.00157144	0.621954	0.950051	0.550909	0.302094	Erythroblast
Slc25a38	1.9184	5.5926	6.44399e-08	0.00178015	0.60616	0.973319	0.646825	0.243769	Erythroblast
Stard10	2.22924	5.56813	7.38683e-08	0.00204046	0.623103	0.982532	0.754584	0.2667	Erythroblast
Mns1	2.03341	5.56702	7.43266e-08	0.00205305	0.610733	0.972564	0.650064	0.253739	Erythroblast
Smox	1.87834	5.56252	7.62131e-08	0.00210508	0.592385	0.964446	0.560345	0.22682	Erythroblast
Tmx1	1.45463	5.5556	7.92011e-08	0.00218745	0.602138	0.916903	0.423562	0.301097	Erythroblast
Hist1h2ap	1.40524	5.53743	8.75963e-08	0.00241888	0.585245	0.891414	0.356673	0.297109	Erythroblast
Ccnb1	1.59087	5.52674	9.29359e-08	0.00256624	0.604023	0.920137	0.433286	0.301097	Erythroblast
Xist	#NAME?	5.47592	1.22911e-07	0.00339321	0.584152	0.405927	0.230814	0.791625	Erythroblast
Slc16a1	1.79968	5.45992	1.34152e-07	0.00370339	0.618007	0.948904	0.539581	0.295613	Erythroblast
Ift140	2.31692	5.44153	1.48293e-07	0.00409349	0.601616	0.985977	0.757732	0.21984	Erythroblast
Psme3	1.2015	5.40565	1.80147e-07	0.00497243	0.596698	0.885592	0.367416	0.326022	Erythroblast
Prkar2b	1.68532	5.36855	2.20009e-07	0.00607204	0.607071	0.950045	0.523946	0.272682	Erythroblast
Cd82	1.44899	5.36569	2.23415e-07	0.00616582	0.600021	0.944907	0.491667	0.264706	Erythroblast
Spire1	2.55117	5.35816	2.32611e-07	0.00641936	0.610184	0.994124	0.885437	0.227318	Erythroblast
2810417H13Rik	0.534705	5.35311	2.38989e-07	0.0065949	0.623271	0.654699	0.28118	0.622632	Erythroblast
Prdx3	1.23406	5.34429	2.50533e-07	0.0069132	0.597965	0.89439	0.380357	0.318544	Erythroblast
Ran	0.603274	5.3367	2.60898e-07	0.00719895	0.580259	0.636354	0.248566	0.561815	Erythroblast
Prc1	1.49273	5.31542	2.92209e-07	0.00806177	0.606219	0.906415	0.411239	0.321037	Erythroblast
Adam10	1.03141	5.31362	2.95026e-07	0.00813919	0.611303	0.866879	0.367317	0.375374	Erythroblast
Celf1	0.804233	5.28806	3.37834e-07	0.00931916	0.612088	0.838483	0.343829	0.408275	Erythroblast
Epor	2.58885	5.27978	3.52934e-07	0.00973534	0.602199	0.996229	0.916849	0.208873	Erythroblast
St3gal5	1.26527	5.22377	4.7364e-07	0.013063	0.591425	0.937588	0.452067	0.256231	Erythroblast
Uhrf1	1.11452	5.21293	5.01194e-07	0.0138219	0.611038	0.853834	0.354839	0.389332	Erythroblast
Hist1h4i	1.15412	5.11744	8.20773e-07	0.0226304	0.605747	0.867499	0.360672	0.363908	Erythroblast
Ppp1cb	0.635427	5.10674	8.66926e-07	0.023902	0.583911	0.642972	0.252013	0.561815	Erythroblast
Ranbp10	2.12642	5.07823	1.00236e-06	0.0276341	0.602828	0.977869	0.676856	0.231805	Erythroblast
Cdc25b	1.60431	5.07071	1.04137e-06	0.0287086	0.592123	0.940923	0.463148	0.253739	Erythroblast
Aplp2	1.10371	5.06277	1.08411e-06	0.0298846	0.620624	0.915028	0.449505	0.339482	Erythroblast
Lpcat1	1.66345	5.06196	1.08856e-06	0.0300061	0.601606	0.951474	0.518887	0.260219	Erythroblast
Alyref	0.721667	5.05156	1.14736e-06	0.031626	0.609801	0.740236	0.293425	0.509472	Erythroblast
Psip1	1.41945	5.04146	1.20734e-06	0.0332743	0.599904	0.920476	0.426909	0.292622	Erythroblast
Usp32	1.68051	5.01629	1.37023e-06	0.0377621	0.598499	0.964157	0.57211	0.239282	Erythroblast
Ppox	1.90848	5.01278	1.39455e-06	0.0384311	0.594482	0.970538	0.602685	0.223829	Erythroblast
Ndufb9	0.573771	5.01237	1.39745e-06	0.0385094	0.575414	0.668007	0.249641	0.520439	Erythroblast
Dut	0.860516	5.01022	1.41261e-06	0.0389258	0.592297	0.750026	0.281203	0.466102	Erythroblast
Nenf	1.37665	4.96941	1.73162e-06	0.0477097	0.598686	0.93271	0.452984	0.276171	Erythroblast
Atp2b4	2.08558	4.96541	1.76635e-06	0.0486646	0.597114	0.973716	0.631285	0.225324	Erythroblast
Tk1	1.58121	4.94319	1.97192e-06	0.0543263	0.584734	0.929222	0.417628	0.252742	Erythroblast
Ncoa7	1.66393	4.938	2.02314e-06	0.0557355	0.598199	0.943525	0.483486	0.262712	Erythroblast
Fbxo3	1.23685	4.91904	2.22126e-06	0.0611913	0.600528	0.905389	0.400513	0.311067	Erythroblast
Pla2g16	1.67923	4.88667	2.60331e-06	0.0717106	0.582864	0.962378	0.526841	0.210369	Erythroblast
Lig1	1.29712	4.88264	2.65506e-06	0.0731335	0.598664	0.886336	0.371204	0.329013	Erythroblast
Tnfaip2	0.878274	4.84662	3.16362e-06	0.0871355	0.618418	0.887307	0.400545	0.366401	Erythroblast
Rnf123	2.08204	4.8419	3.23678e-06	0.0891473	0.600014	0.978194	0.674107	0.225823	Erythroblast
Evi5	1.72048	4.81715	3.64779e-06	0.100464	0.59336	0.961416	0.546307	0.232303	Erythroblast
Hbq1b	2.381	4.81653	3.65871e-06	0.100761	0.589547	0.990905	0.805497	0.18993	Erythroblast
Gmnn	1.13235	4.73101	5.50341e-06	0.151531	0.581113	0.861813	0.322211	0.322532	Erythroblast
Gstm5	2.39826	4.70823	6.12786e-06	0.168718	0.593054	0.992181	0.832272	0.195414	Erythroblast
Fam53b	0.982777	4.68961	6.68824e-06	0.184127	0.594307	0.897763	0.379226	0.307577	Erythroblast
Arl4a	1.82958	4.6833	6.88903e-06	0.189641	0.580447	0.969307	0.560907	0.197408	Erythroblast
Hnrnpa2b1	0.334436	4.6637	7.54982e-06	0.207816	0.576189	0.489773	0.232042	0.698903	Erythroblast
Fzr1	1.53828	4.64569	8.21019e-06	0.225986	0.57988	0.929157	0.407686	0.24327	Erythroblast
Hist1h2bc	1.33995	4.63938	8.45426e-06	0.232695	0.580278	0.9117	0.375887	0.264207	Erythroblast
Dtymk	0.85078	4.63235	8.73412e-06	0.240389	0.589367	0.784367	0.290102	0.423729	Erythroblast
Foxo3	1.53916	4.61292	9.5548e-06	0.262948	0.595752	0.944088	0.480447	0.257228	Erythroblast
Uros	2.33884	4.54422	1.30868e-05	0.360058	0.588573	0.988431	0.766	0.190927	Erythroblast
Eny2	0.891023	4.51414	1.4997e-05	0.412538	0.576875	0.82362	0.293322	0.356929	Erythroblast
Clic4	1.47051	4.50776	1.5435e-05	0.424572	0.596336	0.948944	0.498525	0.252742	Erythroblast
Usp7	1.04177	4.49033	1.66942e-05	0.459191	0.597963	0.881144	0.364181	0.3335	Erythroblast
Cdk1	1.57989	4.46946	1.83296e-05	0.504156	0.579757	0.932814	0.415799	0.238784	Erythroblast
Glo1	1.19112	4.46507	1.86927e-05	0.514087	0.575075	0.912804	0.367925	0.252742	Erythroblast
Ctbp1	0.775452	4.45633	1.9436e-05	0.534509	0.592427	0.8272	0.313597	0.382851	Erythroblast
Usp25	0.970751	4.42863	2.19813e-05	0.604463	0.593679	0.886567	0.36405	0.319043	Erythroblast
Fam104a	0.735845	4.42399	2.24369e-05	0.616969	0.575288	0.803203	0.28256	0.376371	Erythroblast
2021-09-08	2.27544	4.42335	2.25005e-05	0.618696	0.602567	0.990957	0.826336	0.215852	Erythroblast
Cdr2	2.10239	4.39463	2.5538e-05	0.702118	0.588335	0.980884	0.674536	0.199402	Erythroblast
Cdca8	1.13237	4.38231	2.69576e-05	0.741092	0.572583	0.869697	0.316013	0.297109	Erythroblast
Tmem56	2.53823	4.3798	2.7255e-05	0.749241	0.59449	0.997527	0.939024	0.191924	Erythroblast
Mfsd2b	2.36561	4.37296	2.80831e-05	0.771976	0.597124	0.989784	0.800774	0.206381	Erythroblast
Hsp90aa1	0.713333	4.31628	3.59256e-05	0.987414	0.569475	0.748885	0.260006	0.424227	Erythroblast
Eif2ak1	1.64637	4.29464	3.94334e-05	1	0.581452	0.954478	0.487122	0.216849	Erythroblast
E2f8	1.41683	4.28624	4.0881e-05	1	0.589365	0.909833	0.389078	0.284148	Erythroblast
Hace1	1.83006	4.2644	4.4881e-05	1	0.590571	0.971985	0.603933	0.214357	Erythroblast
Pole3	1.28197	4.23865	5.00732e-05	1	0.577972	0.909939	0.368939	0.261715	Erythroblast
Hmmr	1.58448	4.23349	5.11808e-05	1	0.587114	0.943573	0.460878	0.240778	Erythroblast
Orc6	1.47543	4.20397	5.79672e-05	1	0.577152	0.928828	0.401343	0.238285	Erythroblast
Tspan8	2.54033	4.20076	5.87555e-05	1	0.58292	0.996948	0.916442	0.169492	Erythroblast
Mgll	2.2291	4.19587	5.99738e-05	1	0.583737	0.989541	0.773019	0.17996	Erythroblast
Cdkn2c	1.19177	4.18747	6.21235e-05	1	0.582238	0.90331	0.36693	0.277667	Erythroblast
Arrb1	1.54836	4.18492	6.27898e-05	1	0.595797	0.944595	0.48221	0.25673	Erythroblast
Slc16a10	1.96843	4.15733	7.04479e-05	1	0.589229	0.974797	0.622024	0.208375	Erythroblast
Ppp2r4	1.02507	4.14568	7.39377e-05	1	0.580878	0.880408	0.337997	0.301097	Erythroblast
Fbxo7	1.85318	4.12931	7.91215e-05	1	0.580442	0.973093	0.587253	0.192921	Erythroblast
Mcm2	1.46306	4.12794	7.95699e-05	1	0.59393	0.924152	0.423988	0.27667	Erythroblast
Arl6ip1	0.544853	4.11594	8.36048e-05	1	0.578819	0.682788	0.254591	0.511466	Erythroblast
Cd36	1.93854	4.1089	8.60586e-05	1	0.586336	0.979208	0.653465	0.197408	Erythroblast
Cmc2	0.786147	4.0673	0.000102013	1	0.583028	0.802142	0.29062	0.392323	Erythroblast
Cela1	1.99198	4.06671	0.000102259	1	0.583019	0.977844	0.632787	0.192423	Erythroblast
Esco2	1.59401	4.0594	0.00010534	1	0.581873	0.934685	0.424802	0.240778	Erythroblast
Rplp1	0.0157505	4.04037	0.000113783	1	0.478321	0.122747	0.183652	0.862413	Erythroblast
Ccne1	1.84355	4.03175	0.000117811	1	0.583153	0.966677	0.551402	0.205882	Erythroblast
Gadd45a	1.00471	4.02945	0.000118908	1	0.573887	0.918557	0.375	0.243769	Erythroblast
Isca2	0.98955	4.01755	0.000124739	1	0.583468	0.89056	0.352836	0.294616	Erythroblast
Fbxo5	1.71944	4.01437	0.00012634	1	0.577546	0.95214	0.468578	0.211864	Erythroblast
Add1	0.858715	3.98257	0.00014347	1	0.592043	0.889035	0.364481	0.313061	Erythroblast
Tpx2	1.34274	3.95334	0.000161117	1	0.572683	0.911765	0.361795	0.249252	Erythroblast
Cul4a	1.61997	3.94154	0.000168799	1	0.585195	0.956119	0.502818	0.222333	Erythroblast
Gps2	0.910529	3.92743	0.000178436	1	0.574267	0.875227	0.323111	0.294118	Erythroblast
Hk1	1.34994	3.9146	0.000187638	1	0.581581	0.941476	0.442545	0.232303	Erythroblast
Smap1	1.29523	3.91254	0.000189162	1	0.568817	0.932299	0.390877	0.217846	Erythroblast
Srsf1	0.564019	3.90562	0.000194345	1	0.587592	0.777547	0.285809	0.427717	Erythroblast
Gm10073	0.180216	3.90499	0.000194823	1	0.503955	0.406376	0.193019	0.650548	Erythroblast
Rbbp4	0.77939	3.90208	0.000197047	1	0.572634	0.841399	0.297297	0.329013	Erythroblast
Zcchc6	0.975174	3.90032	0.000198408	1	0.583287	0.912926	0.383357	0.268694	Erythroblast
Memo1	1.70329	3.89846	0.000199853	1	0.565416	0.962638	0.481532	0.175474	Erythroblast
Vamp5	0.979678	3.85155	0.000239687	1	0.582061	0.903008	0.366206	0.277667	Erythroblast
Srrm1	0.561471	3.83852	0.00025201	1	0.573762	0.750856	0.264481	0.430209	Erythroblast
Pcna	1.31171	3.81285	0.000278013	1	0.575787	0.91012	0.36518	0.257228	Erythroblast
Spc25	1.29389	3.81159	0.000279354	1	0.569674	0.910545	0.354257	0.244766	Erythroblast
Hnrnpab	0.546309	3.78263	0.00031182	1	0.574418	0.709285	0.255901	0.475573	Erythroblast
Vopp1	1.87274	3.76963	0.000327511	1	0.57939	0.974696	0.59685	0.188933	Erythroblast
Ncapd2	1.14014	3.76576	0.000332318	1	0.585802	0.891493	0.357656	0.298106	Erythroblast
Fbxo9	1.20564	3.74846	0.000354633	1	0.578268	0.923408	0.392546	0.24676	Erythroblast
Fam46c	1.53045	3.74223	0.000363012	1	0.580347	0.952187	0.475463	0.217348	Erythroblast
Fen1	1.35994	3.72915	0.000381189	1	0.582118	0.932954	0.421053	0.24327	Erythroblast
Hars	1.66804	3.719	0.000395867	1	0.57642	0.959576	0.496917	0.200897	Erythroblast
AI662270	0.555696	3.70719	0.000413612	1	0.569056	0.712061	0.251969	0.462612	Erythroblast
Cyb5r3	1.5601	3.68607	0.000447199	1	0.577906	0.961653	0.510746	0.201396	Erythroblast
Diaph3	1.76421	3.6853	0.000448483	1	0.575378	0.959093	0.492005	0.199402	Erythroblast
Pqlc1	1.46496	3.67298	0.000469272	1	0.573667	0.949003	0.447905	0.207876	Erythroblast
Cd59a	2.44689	3.66924	0.000475764	1	0.577283	0.9942	0.845953	0.161515	Erythroblast
Ppm1b	1.1351	3.65522	0.000500816	1	0.584967	0.916658	0.392831	0.267697	Erythroblast
Pkn2	1.09498	3.65312	0.000504681	1	0.570956	0.913152	0.360559	0.244267	Erythroblast
Rgcc	0.903839	3.63899	0.000531358	1	0.572533	0.867408	0.314166	0.299601	Erythroblast
Ywhah	0.552927	3.62145	0.000566304	1	0.572664	0.732104	0.259078	0.448156	Erythroblast
1700020I14Rik	0.738554	3.61593	0.00057773	1	0.580582	0.84173	0.307761	0.343968	Erythroblast
Stx2	1.83011	3.59933	0.000613377	1	0.578774	0.974503	0.593701	0.187936	Erythroblast
5730508B09Rik	1.32342	3.59515	0.000622677	1	0.580529	0.948662	0.463059	0.221834	Erythroblast
Cdc6	1.89037	3.594	0.000625258	1	0.584205	0.965062	0.544631	0.20987	Erythroblast
Luc7l2	0.427147	3.58396	0.000648186	1	0.584907	0.717542	0.266303	0.48654	Erythroblast
Slc30a9	1.54068	3.56405	0.000695997	1	0.577931	0.953638	0.475281	0.210867	Erythroblast
Nucks1	0.427156	3.56278	0.000699149	1	0.578525	0.627805	0.246267	0.567298	Erythroblast
Uqcr11	0.296995	3.54875	0.00073492	1	0.536938	0.447006	0.209836	0.66999	Erythroblast
1600020E01Rik	1.34091	3.54257	0.000751194	1	0.581567	0.947431	0.461224	0.225324	Erythroblast
Hist1h1a	1.69709	3.52382	0.000802655	1	0.587235	0.951047	0.486938	0.232303	Erythroblast
Dnajc9	0.981779	3.50579	0.000855169	1	0.569683	0.889726	0.329261	0.268694	Erythroblast
Mllt3	1.84104	3.4871	0.000912917	1	0.580843	0.981337	0.66129	0.183948	Erythroblast
Dennd4a	1.17849	3.4725	0.000960474	1	0.58281	0.940132	0.441341	0.236291	Erythroblast
Tmem256	0.322629	3.47016	0.000968324	1	0.581975	0.470731	0.233739	0.727318	Erythroblast
Wbp5	0.98316	3.46597	0.000982495	1	0.575616	0.881493	0.330866	0.289631	Erythroblast
Sgol1	1.59076	3.43592	0.00108984	1	0.57158	0.940803	0.417969	0.21336	Erythroblast
Txnl1	1.04978	3.42955	0.00111393	1	0.554991	0.908531	0.322533	0.218345	Erythroblast
Ptp4a3	0.905722	3.42052	0.00114893	1	0.560055	0.879864	0.304297	0.261216	Erythroblast
Bnip3l	0.495859	3.42034	0.00114965	1	0.554968	0.707865	0.239437	0.440678	Erythroblast
Rsad2	1.76938	3.41856	0.00115667	1	0.576523	0.965667	0.528533	0.193918	Erythroblast
Dtl	1.32158	3.41534	0.00116944	1	0.572466	0.931189	0.396507	0.226321	Erythroblast
Dnmt1	0.850033	3.41255	0.00118066	1	0.578685	0.833061	0.300385	0.34995	Erythroblast
Nudt9	1.52088	3.40879	0.00119589	1	0.567193	0.963507	0.491059	0.177966	Erythroblast
Srsf2	0.448266	3.40224	0.00122285	1	0.56716	0.676316	0.244657	0.49651	Erythroblast
Ppm1g	0.818288	3.3984	0.00123894	1	0.575687	0.867968	0.319249	0.305085	Erythroblast
Blm	1.69212	3.39634	0.00124763	1	0.571783	0.964039	0.506775	0.186441	Erythroblast
Mcm6	1.19713	3.3926	0.00126356	1	0.573452	0.896153	0.342657	0.268694	Erythroblast
Kif11	1.30415	3.35606	0.00142937	1	0.573824	0.916725	0.371795	0.245763	Erythroblast
Brpf3	2.08008	3.34838	0.00146668	1	0.575682	0.981078	0.645102	0.173978	Erythroblast
Spc24	1.0091	3.32525	0.00158434	1	0.567147	0.877968	0.314302	0.277168	Erythroblast
Crip2	2.31071	3.32172	0.00160307	1	0.566108	0.993049	0.798867	0.140578	Erythroblast
Rangap1	1.16672	3.31874	0.00161897	1	0.568156	0.907537	0.347212	0.245264	Erythroblast
Atad2	1.12939	3.31818	0.001622	1	0.57551	0.892254	0.341733	0.277168	Erythroblast
Dnajb1	1.18937	3.31254	0.0016526	1	0.56719	0.932545	0.387737	0.214357	Erythroblast
Chchd10	0.317624	3.30438	0.00169783	1	0.572318	0.856868	0.306333	0.311067	Erythroblast
Pla2g12a	1.63825	3.30218	0.00171022	1	0.573898	0.971375	0.557252	0.181954	Erythroblast
Tceal8	1.62949	3.28427	0.00181413	1	0.569874	0.950683	0.444196	0.198405	Erythroblast
St3gal6	1.64014	3.27496	0.00187036	1	0.569093	0.978855	0.604052	0.163509	Erythroblast
Ormdl3	1.92754	3.26706	0.00191934	1	0.573674	0.981489	0.643939	0.169492	Erythroblast
Fam213a	1.72341	3.24939	0.00203304	1	0.560362	0.970143	0.508091	0.15653	Erythroblast
Mcm7	1.17218	3.24177	0.00208397	1	0.566017	0.908228	0.34404	0.240279	Erythroblast
Tmod1	2.45833	3.23719	0.0021151	1	0.565219	0.995305	0.850467	0.136092	Erythroblast
Specc1	1.82566	3.22794	0.00217931	1	0.569167	0.973114	0.556098	0.170489	Erythroblast
Supt16	0.857684	3.22587	0.00219397	1	0.570936	0.855378	0.303415	0.31007	Erythroblast
Sphk1	2.49085	3.21851	0.00224658	1	0.578755	0.996657	0.905028	0.161515	Erythroblast
Srsf3	0.331412	3.2136	0.00228231	1	0.55458	0.553356	0.224215	0.598205	Erythroblast
Wnk1	0.511145	3.20532	0.00234383	1	0.572932	0.799097	0.278392	0.376371	Erythroblast
Ftl1	0.0693441	3.20032	0.00238166	1	0.520652	0.0474118	0.197761	0.995015	Erythroblast
Cyth3	2.09267	3.19626	0.0024128	1	0.581349	0.990144	0.777778	0.174477	Erythroblast
Txnrd2	1.60342	3.18403	0.00250881	1	0.564373	0.967618	0.505263	0.167498	Erythroblast
Cit	1.38851	3.18198	0.00252521	1	0.571985	0.932517	0.398403	0.223829	Erythroblast
Mcm5	1.11853	3.17627	0.00257146	1	0.575136	0.882863	0.331415	0.287139	Erythroblast
Pbrm1	0.589582	3.16314	0.00268073	1	0.571175	0.793755	0.274566	0.378863	Erythroblast
Hnrnpk	0.275339	3.15947	0.00271199	1	0.556493	0.570892	0.226561	0.584247	Erythroblast
H2afz	0.231309	3.13953	0.00288776	1	0.541693	0.190866	0.206425	0.909771	Erythroblast
Smarca5	0.827975	3.139	0.00289261	1	0.56996	0.864316	0.308089	0.298106	Erythroblast
1810058I24Rik	0.492441	3.13439	0.00293473	1	0.535884	0.618471	0.21631	0.498504	Erythroblast
Sppl2b	1.95108	3.11993	0.00307051	1	0.57754	0.979578	0.634921	0.179462	Erythroblast
Chac2	2.06131	3.09339	0.00333442	1	0.567651	0.982716	0.640082	0.156032	Erythroblast
Psmf1	1.65457	3.08492	0.00342275	1	0.563924	0.969804	0.517296	0.164008	Erythroblast
Tmcc2	2.05071	3.06966	0.00358732	1	0.565454	0.9778	0.583026	0.157527	Erythroblast
Fryl	0.975509	3.06328	0.00365823	1	0.572332	0.8999	0.345144	0.262213	Erythroblast
Rab3il1	2.18561	3.04877	0.00382413	1	0.565248	0.989126	0.721805	0.143569	Erythroblast
Bpgm	1.13677	3.04232	0.00389994	1	0.54929	0.90965	0.311934	0.205882	Erythroblast
Nfia	1.61961	3.0197	0.00417671	1	0.581864	0.978847	0.639123	0.188933	Erythroblast
Acp5	1.19771	3.00844	0.0043209	1	0.566315	0.958243	0.463878	0.182453	Erythroblast
Camp	2.01194	16.4921	3.46278e-60	9.69544e-56	0.768804	0.538719	0.175767	0.998937	Granulocyte progenitor
Ngp	2.00258	16.3034	7.64277e-59	2.13982e-54	0.785243	0.570487	0.186521	1	Granulocyte progenitor
Chil3	1.97151	16.1432	1.02663e-57	2.87426e-53	0.835265	0.678205	0.23286	0.992561	Granulocyte progenitor
Hmgn2	1.78232	16.1365	1.14377e-57	3.20211e-53	0.741074	0.504439	0.162549	0.978746	Granulocyte progenitor
Lcn2	1.84312	14.3748	5.37792e-46	1.50555e-41	0.841138	0.695411	0.241738	0.987248	Granulocyte progenitor
Wfdc21	1.75013	13.9982	1.12537e-43	3.15037e-39	0.798692	0.597384	0.196533	1	Granulocyte progenitor
S100a9	1.51544	13.9605	1.90377e-43	5.32924e-39	0.600576	0.201151	0.10975	1	Granulocyte progenitor
S100a8	1.36491	13.5175	8.38075e-41	2.34594e-36	0.555887	0.111774	0.0998091	1	Granulocyte progenitor
Ltf	1.91756	13.0868	2.57964e-38	7.22067e-34	0.865683	0.821125	0.332301	0.911796	Granulocyte progenitor
Arhgdib	1.03559	12.5125	4.01461e-35	1.12369e-30	0.686575	0.413617	0.138612	0.961743	Granulocyte progenitor
F630028O10Rik	1.6633	12.4676	7.03605e-35	1.96932e-30	0.761988	0.619892	0.18898	0.907545	Granulocyte progenitor
Pglyrp1	1.71566	12.4523	8.51198e-35	2.38233e-30	0.8174	0.751294	0.257646	0.886291	Granulocyte progenitor
Hmgb2	0.86755	11.9331	4.78153e-32	1.33816e-27	0.608815	0.229064	0.112101	0.989373	Granulocyte progenitor
Tmsb4x	0.408121	11.7429	4.54032e-31	1.27061e-26	0.521402	0.0428048	0.0932884	1	Granulocyte progenitor
Prdx5	1.08501	11.4593	1.21963e-29	3.41302e-25	0.71507	0.488186	0.153117	0.94474	Granulocyte progenitor
Cebpe	2.69685	11.2914	8.23054e-29	2.30315e-24	0.794675	0.921338	0.448472	0.670563	Granulocyte progenitor
Cybb	1.25744	10.7981	1.91309e-26	5.35321e-22	0.758687	0.635169	0.191328	0.886291	Granulocyte progenitor
H2afz	0.672664	10.2521	5.99007e-24	1.67596e-19	0.58602	0.17319	0.106323	0.998937	Granulocyte progenitor
1810037I17Rik	1.13557	10.1607	1.52261e-23	4.25981e-19	0.678455	0.485315	0.14234	0.87779	Granulocyte progenitor
Anxa1	1.51055	10.1513	1.67532e-23	4.68688e-19	0.752503	0.75	0.226511	0.760893	Granulocyte progenitor
Dstn	1.43818	9.69827	1.50245e-21	4.2028e-17	0.726346	0.711703	0.199603	0.74814	Granulocyte progenitor
Cd177	1.88449	9.47414	1.28797e-20	3.60219e-16	0.773119	0.885827	0.356735	0.664187	Granulocyte progenitor
Ncf1	1.46543	9.23187	1.24166e-19	3.47181e-15	0.747595	0.787052	0.243126	0.714134	Granulocyte progenitor
Pfn1	0.53137	9.12462	3.32276e-19	9.2891e-15	0.584688	0.188884	0.106354	0.981934	Granulocyte progenitor
Tuba4a	1.56506	8.66077	2.05551e-17	5.74351e-13	0.692171	0.721715	0.187148	0.671626	Granulocyte progenitor
Fcnb	2.96888	8.63296	2.61443e-17	7.30498e-13	0.733851	0.953447	0.510504	0.516472	Granulocyte progenitor
Adpgk	1.85308	8.12115	1.90281e-15	5.31418e-11	0.728329	0.886489	0.323758	0.57492	Granulocyte progenitor
Gsr	0.89613	7.86187	1.51094e-14	4.21856e-10	0.695936	0.583265	0.15927	0.816153	Granulocyte progenitor
Fam101b	1.84033	7.56329	1.51132e-13	4.21794e-09	0.706672	0.884119	0.30283	0.534538	Granulocyte progenitor
Shfm1	0.474833	7.56304	1.51422e-13	4.2259e-09	0.581612	0.173568	0.105478	0.990436	Granulocyte progenitor
Ckap4	1.7134	7.50129	2.41093e-13	6.72819e-09	0.710722	0.855794	0.272543	0.571732	Granulocyte progenitor
Clec4a2	1.38233	7.43859	3.85116e-13	1.07463e-08	0.69717	0.789192	0.216267	0.613177	Granulocyte progenitor
Clec12a	1.55455	7.34639	7.61386e-13	2.12442e-08	0.701009	0.814312	0.232848	0.595112	Granulocyte progenitor
Aprt	1.08372	7.33738	8.13452e-13	2.26961e-08	0.679733	0.667853	0.168067	0.701382	Granulocyte progenitor
Serpinb1a	1.80876	7.26709	1.359e-12	3.79134e-08	0.677951	0.868308	0.260358	0.494155	Granulocyte progenitor
Trem3	1.78639	7.21895	1.92603e-12	5.37304e-08	0.677094	0.862571	0.253925	0.498406	Granulocyte progenitor
Tkt	1.05768	7.18258	2.5027e-12	6.98129e-08	0.66422	0.640919	0.156802	0.698193	Granulocyte progenitor
Ifitm6	0.777051	6.83706	2.82026e-11	7.86598e-07	0.692449	0.650914	0.169701	0.742827	Granulocyte progenitor
Hp	1.01522	6.81519	3.27424e-11	9.13185e-07	0.671421	0.678329	0.166798	0.674814	Granulocyte progenitor
Cpne3	1.51884	6.76781	4.51719e-11	1.25966e-06	0.693353	0.842137	0.247851	0.551541	Granulocyte progenitor
1700020L24Rik	2.3108	6.66976	8.72891e-11	2.43397e-06	0.666499	0.911838	0.310612	0.426142	Granulocyte progenitor
Actb	0.357077	6.59312	1.45108e-10	4.04606e-06	0.520199	0.0403977	0.0930762	1	Granulocyte progenitor
S100a11	0.512851	6.51883	2.36159e-10	6.58411e-06	0.675187	0.453405	0.13868	0.902232	Granulocyte progenitor
Syne1	1.99552	6.45723	3.52202e-10	9.81868e-06	0.676796	0.913069	0.323552	0.445271	Granulocyte progenitor
Lamtor4	0.85015	6.39966	5.09916e-10	1.42144e-05	0.646928	0.568601	0.140796	0.736451	Granulocyte progenitor
Rac2	0.666546	6.38849	5.47666e-10	1.52662e-05	0.632099	0.478711	0.128473	0.795962	Granulocyte progenitor
B230208H11Rik	1.96573	6.24786	1.3317e-09	3.71157e-05	0.670017	0.923564	0.339041	0.420829	Granulocyte progenitor
C3	1.89305	6.22573	1.52878e-09	4.26071e-05	0.67232	0.901529	0.298444	0.448459	Granulocyte progenitor
Lyz2	0.571083	6.17906	2.04203e-09	5.69092e-05	0.706303	0.423837	0.14452	0.989373	Granulocyte progenitor
Ap3s1	1.04164	6.15691	2.34092e-09	6.52369e-05	0.635877	0.673218	0.150642	0.611052	Granulocyte progenitor
Rnaseh2c	1.06556	6.13571	2.6667e-09	7.43102e-05	0.638348	0.655758	0.148851	0.633369	Granulocyte progenitor
2810417H13Rik	0.980976	6.12613	2.82798e-09	7.88018e-05	0.676715	0.61807	0.157812	0.744952	Granulocyte progenitor
Gng5	0.499377	6.09586	3.4027e-09	9.4813e-05	0.605039	0.311074	0.113661	0.90542	Granulocyte progenitor
Txn1	0.662255	5.81087	1.85639e-08	0.000517189	0.609171	0.434858	0.119546	0.794899	Granulocyte progenitor
Gm10282	2.32635	5.80413	1.93053e-08	0.000537828	0.65146	0.918855	0.308081	0.388948	Granulocyte progenitor
Gpsm3	1.0544	5.73756	2.83468e-08	0.00078963	0.640807	0.728951	0.164295	0.564293	Granulocyte progenitor
Arrb2	1.50897	5.73608	2.85885e-08	0.000796333	0.659878	0.86976	0.246984	0.456961	Granulocyte progenitor
Flna	1.05759	5.65694	4.48726e-08	0.00124979	0.659891	0.726833	0.173171	0.603613	Granulocyte progenitor
Sh3bgrl3	0.424488	5.65302	4.58792e-08	0.00127778	0.614563	0.271268	0.114517	0.96068	Granulocyte progenitor
Gca	2.32676	5.55703	7.85752e-08	0.00218824	0.655662	0.950955	0.407143	0.363443	Granulocyte progenitor
Ndufv3	0.903431	5.38776	1.98417e-07	0.00552513	0.622263	0.634272	0.139397	0.623804	Granulocyte progenitor
Lrg1	1.5446	5.25019	4.12431e-07	0.0114841	0.643212	0.880985	0.243872	0.412327	Granulocyte progenitor
Cyba	0.67124	5.161	6.56138e-07	0.0182688	0.617245	0.547525	0.128963	0.700319	Granulocyte progenitor
Scp2	1.03733	5.15318	6.8312e-07	0.0190194	0.617375	0.730043	0.152712	0.517535	Granulocyte progenitor
Cdk2ap2	0.772544	5.11598	8.2691e-07	0.0230212	0.617627	0.588009	0.132623	0.660999	Granulocyte progenitor
Marcksl1	1.77815	5.03381	1.25476e-06	0.0349299	0.631784	0.908035	0.266876	0.361318	Granulocyte progenitor
Stmn1	0.779949	4.89702	2.4748e-06	0.0688886	0.63475	0.612609	0.141509	0.669501	Granulocyte progenitor
Agpat2	2.13253	4.8199	3.59968e-06	0.100186	0.619655	0.92951	0.291626	0.314559	Granulocyte progenitor
Lta4h	1.78069	4.81593	3.66915e-06	0.102116	0.635725	0.900306	0.259883	0.377258	Granulocyte progenitor
Aldh2	1.02073	4.76684	4.6422e-06	0.129192	0.631568	0.775805	0.172617	0.498406	Granulocyte progenitor
Gpi1	0.829382	4.71599	5.90801e-06	0.164414	0.611153	0.669979	0.139492	0.566419	Granulocyte progenitor
Ms4a3	1.65724	4.66142	7.63047e-06	0.212333	0.6337	0.894467	0.250175	0.379384	Granulocyte progenitor
H2afv	0.653162	4.61963	9.26358e-06	0.257759	0.625996	0.513687	0.129138	0.750266	Granulocyte progenitor
Myl6	0.380024	4.60701	9.81879e-06	0.273198	0.58911	0.333368	0.110668	0.85441	Granulocyte progenitor
Hcst	0.827744	4.53184	1.38428e-05	0.385121	0.625692	0.726126	0.156076	0.537726	Granulocyte progenitor
Cotl1	0.723487	4.52866	1.40437e-05	0.390697	0.63076	0.668648	0.147707	0.605739	Granulocyte progenitor
Cd63	1.75769	4.47118	1.81895e-05	0.505996	0.613428	0.917843	0.261023	0.314559	Granulocyte progenitor
Smc2	1.11839	4.44199	2.07169e-05	0.576263	0.617472	0.704127	0.147721	0.544102	Granulocyte progenitor
Cnn2	0.869558	4.42635	2.22043e-05	0.61759	0.638484	0.774493	0.176213	0.513284	Granulocyte progenitor
Itgb2l	2.10218	4.41419	2.34303e-05	0.651666	0.628507	0.958089	0.398876	0.301807	Granulocyte progenitor
Tecr	1.17973	4.40359	2.45514e-05	0.682825	0.605463	0.81882	0.171338	0.402763	Granulocyte progenitor
Vasp	0.971066	4.33869	3.26041e-05	0.906686	0.622004	0.78962	0.171496	0.465462	Granulocyte progenitor
Ppp1cb	0.660465	4.23233	5.14313e-05	1	0.609189	0.607994	0.131485	0.624867	Granulocyte progenitor
Msrb1	0.300268	4.22234	5.36513e-05	1	0.647722	0.46988	0.132311	0.834219	Granulocyte progenitor
Mapk13	1.99183	4.21432	5.54964e-05	1	0.625757	0.949946	0.359649	0.304995	Granulocyte progenitor
Stk39	2.30773	4.19524	6.01335e-05	1	0.636875	0.967764	0.468498	0.308183	Granulocyte progenitor
1110008P14Rik	0.924873	4.17564	6.52745e-05	1	0.623071	0.768932	0.165527	0.488842	Granulocyte progenitor
Ly6c2	0.514158	4.13066	7.86812e-05	1	0.659378	0.586404	0.147127	0.742827	Granulocyte progenitor
Pkm	0.666061	4.10408	8.77789e-05	1	0.622577	0.662406	0.143295	0.596174	Granulocyte progenitor
Id2	0.722566	4.10109	8.88639e-05	1	0.62429	0.782622	0.170528	0.477152	Granulocyte progenitor
Tmed3	1.30269	4.06472	0.00010309	1	0.601301	0.821171	0.169266	0.392136	Granulocyte progenitor
Top2a	0.970813	4.06172	0.000104355	1	0.616692	0.681654	0.143629	0.565356	Granulocyte progenitor
Lsm5	0.710142	4.04692	0.000110806	1	0.608376	0.61706	0.132084	0.61424	Granulocyte progenitor
H2afx	0.970457	3.93444	0.000173587	1	0.59881	0.726892	0.142589	0.484591	Granulocyte progenitor
Actn1	1.7591	3.93384	0.000173995	1	0.61501	0.938833	0.307863	0.29543	Granulocyte progenitor
Orm1	2.52822	3.92442	0.000180552	1	0.606242	0.971267	0.437023	0.243358	Granulocyte progenitor
Cks2	0.791054	3.86952	0.000223628	1	0.592954	0.640349	0.128373	0.561105	Granulocyte progenitor
Tuba1b	0.647089	3.84586	0.000245002	1	0.614359	0.542997	0.127668	0.699256	Granulocyte progenitor
Lmo4	0.995172	3.72499	0.000387142	1	0.613059	0.818866	0.176788	0.417641	Granulocyte progenitor
Gnb2	0.520789	3.68438	0.000450006	1	0.5824	0.60424	0.121151	0.577046	Granulocyte progenitor
Ncf4	1.09943	3.68148	0.000454838	1	0.59936	0.837883	0.175025	0.370882	Granulocyte progenitor
Calm2	0.60561	3.66764	0.000478563	1	0.587465	0.53931	0.11866	0.651435	Granulocyte progenitor
Itgb2	1.20183	3.63861	0.000532101	1	0.613984	0.875554	0.211478	0.360255	Granulocyte progenitor
Cited2	1.46138	3.62133	0.000566551	1	0.621254	0.883164	0.225343	0.366631	Granulocyte progenitor
Glrx	1.05398	3.61716	0.000575169	1	0.608426	0.833597	0.180049	0.393199	Granulocyte progenitor
Mcemp1	0.823252	3.57189	0.000676807	1	0.609118	0.800139	0.166873	0.42933	Granulocyte progenitor
Cd9	1.4137	3.54682	0.000739976	1	0.600551	0.913796	0.238548	0.293305	Granulocyte progenitor
Wdr1	0.794235	3.53135	0.000781622	1	0.614859	0.746036	0.154944	0.496281	Granulocyte progenitor
Vcl	1.53997	3.5105	0.000841161	1	0.604983	0.897999	0.223881	0.31881	Granulocyte progenitor
R3hdm4	0.702071	3.44666	0.0010503	1	0.591762	0.751811	0.143493	0.445271	Granulocyte progenitor
Ero1l	1.68046	3.42205	0.00114293	1	0.610542	0.91344	0.250424	0.313496	Granulocyte progenitor
Baz1a	0.926376	3.39757	0.00124242	1	0.597554	0.77824	0.152914	0.42933	Granulocyte progenitor
Actr3	0.332628	3.37795	0.00132783	1	0.599267	0.551403	0.123317	0.662062	Granulocyte progenitor
Ube2c	0.820946	3.34602	0.0014783	1	0.579545	0.718287	0.131394	0.455898	Granulocyte progenitor
Rgcc	1.27896	3.34466	0.00148502	1	0.595428	0.8447	0.175118	0.356004	Granulocyte progenitor
Serf2	0.138211	3.33528	0.00153228	1	0.533752	0.0825669	0.095611	0.986185	Granulocyte progenitor
Coro1a	0.199615	3.33208	0.00154875	1	0.59534	0.452753	0.11659	0.751328	Granulocyte progenitor
Ogfrl1	0.915343	3.32519	0.00158469	1	0.605037	0.80574	0.1661	0.415515	Granulocyte progenitor
Pgd	0.864525	3.32402	0.00159084	1	0.61541	0.790488	0.167653	0.451647	Granulocyte progenitor
Rad21	0.732214	3.32332	0.00159456	1	0.599785	0.697502	0.138304	0.516472	Granulocyte progenitor
Fam49b	0.616424	3.19963	0.0023869	1	0.594854	0.696446	0.135834	0.50797	Granulocyte progenitor
Cfl1	0.231734	3.17231	0.00260396	1	0.565421	0.269815	0.103868	0.870351	Granulocyte progenitor
Itm2b	0.367208	3.15649	0.00273767	1	0.575748	0.495083	0.112774	0.672689	Granulocyte progenitor
Birc5	0.684418	3.06369	0.00365358	1	0.591082	0.68298	0.132313	0.514346	Granulocyte progenitor
Rab28	1.50117	3.0577	0.00372128	1	0.584269	0.897401	0.199695	0.278427	Granulocyte progenitor
Itgam	0.883388	3.03583	0.00397761	1	0.604448	0.865716	0.195165	0.351753	Granulocyte progenitor
Prtn3	2.59874	14.3385	9.05258e-46	2.53463e-41	0.806095	0.794853	0.313219	0.821592	MLPP
Mpo	3.37172	13.251	2.96654e-39	8.30572e-35	0.839728	0.95268	0.634263	0.728271	MLPP
Calr	1.93985	12.2146	1.59766e-33	4.47298e-29	0.793594	0.80245	0.312003	0.78957	MLPP
Igfbp4	2.64166	12.1154	5.33713e-33	1.49418e-28	0.815647	0.931024	0.533704	0.702653	MLPP
Cdk6	2.30054	11.7171	6.14946e-31	1.72154e-26	0.798738	0.89386	0.428255	0.707228	MLPP
Elane	3.04899	11.6411	1.49253e-30	4.1782e-26	0.787839	0.924548	0.492085	0.654163	MLPP
Ms4a3	2.87725	11.5698	3.41538e-30	9.56067e-26	0.790753	0.92749	0.503153	0.656908	MLPP
Rps2	0.684651	11.4725	1.04773e-29	2.93281e-25	0.598265	0.206523	0.126637	0.990851	MLPP
Rps8	0.512832	11.1917	2.52577e-28	7.06988e-24	0.557513	0.11906	0.116148	0.99634	MLPP
Cmtm7	1.43002	11.126	5.25906e-28	1.47201e-23	0.749399	0.694901	0.232059	0.810613	MLPP
Ptma	0.637652	10.8957	6.63935e-27	1.85829e-22	0.593501	0.193007	0.12523	0.994511	MLPP
Mif	1.69496	10.7968	1.94088e-26	5.43214e-22	0.762875	0.775468	0.275851	0.756633	MLPP
Ctsg	3.1219	10.6367	1.07858e-25	3.01861e-21	0.769075	0.968801	0.669528	0.570906	MLPP
Rpl12	0.723919	10.5959	1.66312e-25	4.65441e-21	0.625734	0.265371	0.134926	0.987191	MLPP
Rpl36a	0.643195	10.5725	2.13188e-25	5.96608e-21	0.596139	0.197279	0.125926	0.995425	MLPP
Nop10	1.34734	10.3825	1.56005e-24	4.36564e-20	0.75654	0.679161	0.230018	0.83989	MLPP
Rpl41	0.306317	10.2876	4.1612e-24	1.16443e-19	0.506275	0.0125492	0.105319	1	MLPP
H2afy	1.27142	10.2355	7.09981e-24	1.98667e-19	0.759964	0.686815	0.234108	0.838975	MLPP
Eif5a	1.03345	10.1143	2.4366e-23	6.81785e-19	0.703158	0.541234	0.178766	0.871912	MLPP
Hsp90ab1	0.956425	10.0656	3.98352e-23	1.11459e-18	0.714208	0.495249	0.1764	0.936871	MLPP
Bola2	1.23758	9.81563	4.78106e-22	1.33769e-17	0.736655	0.626059	0.206919	0.853614	MLPP
Rps12-ps3	0.725833	9.74271	9.75492e-22	2.72923e-17	0.652871	0.34022	0.14523	0.967978	MLPP
Myb	1.80095	9.58992	4.27193e-21	1.19516e-16	0.786645	0.878545	0.3926	0.698994	MLPP
Rps17	0.505757	9.45129	1.59888e-20	4.47303e-16	0.570008	0.149065	0.119213	0.991766	MLPP
Rps20	0.505922	9.39979	2.59805e-20	7.26806e-16	0.57305	0.153135	0.119934	0.993596	MLPP
Srgn	1.17749	9.37975	3.13577e-20	8.77201e-16	0.722557	0.698894	0.220765	0.754803	MLPP
Mt1	1.19479	9.37671	3.22649e-20	9.02545e-16	0.72996	0.711449	0.228643	0.756633	MLPP
Rps21	0.498344	9.3705	3.41981e-20	9.5659e-16	0.572295	0.148613	0.119697	0.99634	MLPP
Cst7	2.89844	9.28622	7.507e-20	2.09978e-15	0.735627	0.973266	0.672414	0.499543	MLPP
Set	1.25131	9.28148	7.84457e-20	2.19413e-15	0.752215	0.709667	0.238757	0.801464	MLPP
P4hb	1.35437	9.19361	1.76649e-19	4.94068e-15	0.757808	0.790223	0.282287	0.73193	MLPP
Rps29	0.277002	9.1612	2.37819e-19	6.65133e-15	0.511475	0.0249867	0.106325	0.99817	MLPP
Ncl	1.21945	9.07456	5.24008e-19	1.46549e-14	0.740821	0.71695	0.236018	0.772187	MLPP
Sec61b	0.713531	8.99746	1.05176e-18	2.94135e-14	0.633394	0.332841	0.139706	0.938701	MLPP
Pebp1	1.57081	8.9941	1.08405e-18	3.03155e-14	0.731279	0.834626	0.299784	0.63495	MLPP
Tuba4a	1.39255	8.97063	1.33841e-18	3.74272e-14	0.724849	0.733615	0.234528	0.724611	MLPP
Rplp1	0.466758	8.86619	3.39712e-18	9.49937e-14	0.556195	0.114407	0.115817	0.99817	MLPP
Ramp1	1.72877	8.86598	3.4034e-18	9.51658e-14	0.720882	0.853951	0.311303	0.594694	MLPP
Rpl28	0.436253	8.84383	4.14113e-18	1.1579e-13	0.556715	0.122503	0.116023	0.991766	MLPP
Rps28	0.448451	8.83434	4.50321e-18	1.2591e-13	0.573645	0.157336	0.120133	0.990851	MLPP
Rpsa	0.528123	8.80756	5.70307e-18	1.59452e-13	0.588503	0.183016	0.123889	0.994511	MLPP
Rpl14	0.548848	8.79759	6.22619e-18	1.74072e-13	0.593745	0.197493	0.125391	0.990851	MLPP
Ybx1	1.11844	8.66052	2.05997e-17	5.75907e-13	0.729557	0.702381	0.225276	0.764867	MLPP
Nkg7	2.2206	8.63852	2.49179e-17	6.96604e-13	0.719123	0.932488	0.453583	0.509607	MLPP
Rpl32	0.371522	8.54317	5.6529e-17	1.58027e-12	0.53719	0.0753934	0.111577	0.999085	MLPP
Eef1g	0.853184	8.53627	5.99561e-17	1.67601e-12	0.70659	0.501264	0.174656	0.916743	MLPP
Rpl22l1	0.651999	8.52429	6.64103e-17	1.85637e-12	0.631495	0.297627	0.137635	0.967978	MLPP
2700094K13Rik	1.03636	8.45406	1.20543e-16	3.36941e-12	0.725249	0.635511	0.204458	0.822507	MLPP
Rps23	0.371904	8.41423	1.68673e-16	4.71458e-12	0.53619	0.0764324	0.111384	0.99634	MLPP
Rps19	0.384323	8.35626	2.74248e-16	7.66522e-12	0.541667	0.0873817	0.11257	0.99634	MLPP
Gstm1	2.06959	8.31806	3.77115e-16	1.054e-11	0.725412	0.925179	0.438304	0.529735	MLPP
Plac8	0.777407	8.21977	8.50019e-16	2.37563e-11	0.67477	0.442093	0.158488	0.913083	MLPP
Rps6	0.417703	8.20094	9.92164e-16	2.7728e-11	0.554928	0.114902	0.11556	0.995425	MLPP
Nhp2	1.3776	8.19382	1.05176e-15	2.93923e-11	0.719422	0.80739	0.270302	0.639524	MLPP
Rpl31	0.40712	8.17509	1.22599e-15	3.42603e-11	0.553024	0.114122	0.115156	0.992681	MLPP
Rpl36	0.460429	8.14438	1.57523e-15	4.40181e-11	0.568031	0.142098	0.118681	0.994511	MLPP
Pabpc1	0.652184	8.12829	1.79552e-15	5.01723e-11	0.659472	0.375859	0.149135	0.946935	MLPP
Erh	0.939578	7.83972	1.79794e-14	5.0238e-10	0.704411	0.620883	0.192699	0.796889	MLPP
Rpl29	0.523807	7.77934	2.88116e-14	8.05024e-10	0.601867	0.235612	0.128249	0.970723	MLPP
Atp5g1	0.985224	7.77333	3.01903e-14	8.43516e-10	0.693876	0.637558	0.19174	0.760293	MLPP
Canx	1.01212	7.73315	4.12233e-14	1.15174e-09	0.743109	0.707585	0.233614	0.78591	MLPP
Dut	1.17656	7.73039	4.21133e-14	1.17656e-09	0.730678	0.739431	0.24	0.730101	MLPP
Eif4a1	0.966855	7.70926	4.95771e-14	1.38504e-09	0.710688	0.682269	0.210121	0.748399	MLPP
Pgam1	1.13681	7.70831	4.9939e-14	1.3951e-09	0.716055	0.777505	0.250086	0.663312	MLPP
Eef1b2	0.675393	7.69755	5.42547e-14	1.51561e-09	0.669245	0.397231	0.153332	0.945105	MLPP
Snhg6	1.28242	7.67085	6.66095e-14	1.86067e-09	0.723692	0.843305	0.302536	0.611162	MLPP
Ap3s1	1.05871	7.66733	6.84352e-14	1.9116e-09	0.689708	0.686645	0.201467	0.703568	MLPP
Npm3	1.24694	7.64822	7.92197e-14	2.21277e-09	0.7144	0.810315	0.269049	0.626715	MLPP
Snrpf	0.801875	7.5653	1.48852e-13	4.15759e-09	0.6954	0.492533	0.169964	0.903934	MLPP
Mlec	1.60917	7.50831	2.28713e-13	6.38794e-09	0.716918	0.889742	0.355201	0.549863	MLPP
Hsp90aa1	1.1034	7.50454	2.35283e-13	6.57121e-09	0.715571	0.742114	0.233119	0.698079	MLPP
Sdf2l1	1.77351	7.49979	2.43814e-13	6.80923e-09	0.690246	0.895371	0.340089	0.491308	MLPP
Gng12	1.36355	7.46664	3.12454e-13	8.72559e-09	0.712358	0.866066	0.318393	0.565416	MLPP
G3bp1	1.24505	7.45447	3.42172e-13	9.55515e-09	0.719665	0.815929	0.276553	0.63129	MLPP
Hspe1	0.897863	7.44623	3.63832e-13	1.01596e-08	0.722612	0.626603	0.201338	0.826167	MLPP
Rpl23	0.376713	7.41304	4.65562e-13	1.29999e-08	0.541539	0.0861152	0.112534	0.997255	MLPP
mt-Nd1	0.524713	7.41294	4.65914e-13	1.30093e-08	0.602442	0.228811	0.128193	0.978042	MLPP
Ssr1	1.18568	7.40748	4.85154e-13	1.35455e-08	0.705147	0.797066	0.254491	0.622141	MLPP
Etfb	1.55043	7.36968	6.41452e-13	1.79087e-08	0.677135	0.862714	0.285565	0.499543	MLPP
Tomm5	1.0773	7.2979	1.08589e-12	3.03159e-08	0.702989	0.723278	0.219293	0.692589	MLPP
Ranbp1	0.971731	7.11991	3.91765e-12	1.09369e-07	0.706076	0.715549	0.218202	0.706313	MLPP
Hspd1	1.66243	7.08746	4.9336e-12	1.37726e-07	0.687619	0.893907	0.33522	0.487649	MLPP
Rpl6	0.498295	7.06257	5.88323e-12	1.6423e-07	0.631229	0.297097	0.137546	0.967978	MLPP
Clec12a	1.3595	7.04406	6.70398e-12	1.87135e-07	0.707089	0.822256	0.272765	0.600183	MLPP
Cdca7	1.8687	7.03726	7.03285e-12	1.96308e-07	0.699936	0.907556	0.371585	0.497713	MLPP
Rpn1	1.55059	7.02112	7.87784e-12	2.19886e-07	0.701493	0.886851	0.337072	0.522415	MLPP
Dctpp1	1.50016	6.99586	9.40294e-12	2.62446e-07	0.69036	0.85165	0.285367	0.537054	MLPP
AI662270	0.858844	6.97224	1.10898e-11	3.09516e-07	0.715216	0.703023	0.218572	0.736505	MLPP
Rps18	0.408921	6.96912	1.13334e-11	3.16303e-07	0.566711	0.142478	0.118405	0.991766	MLPP
Rpl38	0.373818	6.94435	1.34653e-11	3.7579e-07	0.551196	0.104413	0.114673	0.99817	MLPP
Hnrnpa1	0.738137	6.93401	1.44664e-11	4.03715e-07	0.716148	0.605488	0.194332	0.834401	MLPP
Gm10073	0.609476	6.92971	1.49044e-11	4.15922e-07	0.665926	0.394528	0.152196	0.941446	MLPP
Mrpl42	1.16381	6.92772	1.51113e-11	4.21682e-07	0.704899	0.815391	0.266263	0.602928	MLPP
Rpl5	0.581026	6.91102	1.69616e-11	4.73296e-07	0.656145	0.360453	0.14727	0.955169	MLPP
Cdk4	1.26958	6.90389	1.78189e-11	4.972e-07	0.693523	0.836419	0.274237	0.559012	MLPP
mt-Cytb	0.44335	6.88337	2.05262e-11	5.72721e-07	0.583332	0.184694	0.122773	0.983532	MLPP
Rgcc	1.70503	6.85963	2.4163e-11	6.74173e-07	0.684231	0.863829	0.292734	0.512351	MLPP
Uqcr11	0.72179	6.82813	2.99754e-11	8.36313e-07	0.658814	0.429817	0.152693	0.894785	MLPP
Rpl4	0.43411	6.80343	3.5473e-11	9.89663e-07	0.602561	0.2171	0.127899	0.989021	MLPP
Rps25	0.307324	6.77814	4.21174e-11	1.17499e-06	0.542113	0.0943376	0.112719	0.990851	MLPP
Hnrnpab	0.955661	6.77106	4.41886e-11	1.23273e-06	0.715377	0.69874	0.217275	0.74108	MLPP
Rcc2	1.31939	6.73868	5.49923e-11	1.53407e-06	0.696518	0.865099	0.30437	0.535224	MLPP
Emc6	0.936378	6.7333	5.70218e-11	1.59062e-06	0.702937	0.780249	0.24368	0.63495	MLPP
Gatm	1.99863	6.66683	8.90147e-11	2.48297e-06	0.693435	0.910121	0.370344	0.482159	MLPP
Ran	0.858666	6.65685	9.51297e-11	2.65345e-06	0.685284	0.61712	0.184164	0.763952	MLPP
Npm1	0.701473	6.62103	1.20668e-10	3.36566e-06	0.673338	0.480558	0.161563	0.873742	MLPP
Hspa9	1.35379	6.6189	1.22385e-10	3.41344e-06	0.6923	0.894002	0.3398	0.496798	MLPP
Dpy30	1.20168	6.61151	1.28516e-10	3.58432e-06	0.687387	0.823857	0.260093	0.559927	MLPP
Tagln2	0.916969	6.60183	1.37004e-10	3.82089e-06	0.703347	0.748515	0.229127	0.667887	MLPP
Pdcd4	0.767436	6.57706	1.6129e-10	4.49807e-06	0.705655	0.81058	0.263449	0.609332	MLPP
Hmgn2	0.7402	6.53918	2.06775e-10	5.76632e-06	0.676664	0.50523	0.165196	0.856359	MLPP
Tpi1	1.36493	6.52262	2.30397e-10	6.42484e-06	0.674848	0.862783	0.283692	0.494968	MLPP
Chchd2	0.485236	6.49899	2.68712e-10	7.49303e-06	0.625278	0.327497	0.137329	0.928637	MLPP
Serbp1	0.786086	6.48805	2.88495e-10	8.04441e-06	0.694124	0.618519	0.188038	0.779506	MLPP
Dtymk	1.06466	6.48662	2.91177e-10	8.1189e-06	0.697045	0.771647	0.235836	0.632205	MLPP
Tmed3	1.16951	6.48538	2.93531e-10	8.18422e-06	0.688416	0.84	0.273394	0.545288	MLPP
1810043H04Rik	0.934889	6.4671	3.30437e-10	9.21292e-06	0.70859	0.757706	0.236035	0.668801	MLPP
Stmn1	0.836416	6.4481	3.73556e-10	1.04147e-05	0.707005	0.627818	0.195193	0.795059	MLPP
Rpl37	0.263596	6.44146	3.89898e-10	1.087e-05	0.517398	0.0378482	0.107495	0.997255	MLPP
Rps3	0.31812	6.43451	4.07734e-10	1.13668e-05	0.551078	0.111241	0.114721	0.991766	MLPP
Polr2f	1.02733	6.43397	4.0915e-10	1.14059e-05	0.69073	0.809756	0.252887	0.58097	MLPP
Mtdh	0.964827	6.42984	4.2017e-10	1.17127e-05	0.692343	0.770736	0.232606	0.623971	MLPP
Ptges3	0.966897	6.40699	4.86553e-10	1.35627e-05	0.692396	0.770838	0.232685	0.623971	MLPP
Cnbp	0.934815	6.40524	4.92012e-10	1.37144e-05	0.665364	0.765863	0.214286	0.576395	MLPP
Rps3a1	0.326108	6.38402	5.6353e-10	1.57073e-05	0.5439	0.0918465	0.113061	0.99634	MLPP
Ssr4	0.872038	6.38282	5.67885e-10	1.58281e-05	0.687622	0.693603	0.202352	0.692589	MLPP
Ccnd2	1.6332	6.30045	9.57449e-10	2.66851e-05	0.674952	0.930928	0.400519	0.423605	MLPP
Rpl10a	0.464287	6.26429	1.2016e-09	3.34886e-05	0.602348	0.221656	0.127973	0.984446	MLPP
Srsf7	1.02966	6.22868	1.50097e-09	4.18291e-05	0.679761	0.808459	0.244613	0.560842	MLPP
Rps26	0.440622	6.22552	1.53082e-09	4.26594e-05	0.580281	0.172597	0.121858	0.989021	MLPP
Rps7	0.352446	6.21827	1.60145e-09	4.46259e-05	0.57157	0.163218	0.119781	0.981702	MLPP
Lsm6	0.776808	6.20048	1.7885e-09	4.98367e-05	0.698673	0.645038	0.195402	0.762123	MLPP
Timm13	0.792264	6.18016	2.02812e-09	5.65116e-05	0.691643	0.628571	0.188969	0.764867	MLPP
Ptbp1	1.21985	6.15808	2.32409e-09	6.47562e-05	0.671827	0.859711	0.278036	0.492223	MLPP
Hsp90b1	0.938257	6.15082	2.43034e-09	6.7714e-05	0.701055	0.775737	0.240235	0.635865	MLPP
Rpl17	0.327132	6.13474	2.68265e-09	7.47412e-05	0.552472	0.112009	0.115018	0.993596	MLPP
Rpl39	0.319162	6.12635	2.8242e-09	7.86821e-05	0.530245	0.0625199	0.110113	0.99817	MLPP
Pa2g4	1.1409	6.11324	3.06011e-09	8.52515e-05	0.670103	0.864352	0.281233	0.483989	MLPP
Zfos1	0.549603	6.11046	3.11256e-09	8.67097e-05	0.716708	0.624388	0.198444	0.817017	MLPP
Tomm20	0.796998	6.08748	3.58083e-09	9.9751e-05	0.674614	0.673987	0.191191	0.6871	MLPP
Stra13	0.890495	6.08518	3.63151e-09	0.000101159	0.687467	0.727933	0.212785	0.657823	MLPP
Gm26917	0.824182	6.08142	3.71534e-09	0.000103491	0.698526	0.569968	0.181367	0.835316	MLPP
Swi5	0.908753	6.07901	3.77027e-09	0.000105017	0.675866	0.755391	0.216357	0.607502	MLPP
Erdr1	1.17948	6.0711	3.95576e-09	0.00011018	0.690413	0.856163	0.289841	0.532479	MLPP
Rps15	0.345445	6.07	3.98226e-09	0.000110914	0.559044	0.124136	0.116531	0.994511	MLPP
Pdia6	1.64504	6.02825	5.12662e-09	0.000142781	0.669793	0.929901	0.39153	0.414456	MLPP
Lsm3	0.937055	6.01102	5.68693e-09	0.000158381	0.674991	0.775264	0.224168	0.585544	MLPP
Nme1	0.980346	6.00724	5.81731e-09	0.000162006	0.664687	0.744819	0.206068	0.596523	MLPP
Ptpn7	1.65855	5.99395	6.30049e-09	0.000175456	0.670584	0.907139	0.340893	0.440073	MLPP
Sumo3	1.07404	5.97494	7.0593e-09	0.00019658	0.670616	0.851271	0.269136	0.498628	MLPP
Gm10263	0.585969	5.9401	8.68768e-09	0.000241917	0.715814	0.561438	0.186345	0.876487	MLPP
Spn	1.33262	5.9281	9.32887e-09	0.000259762	0.679098	0.888321	0.318654	0.47667	MLPP
Hnrnpa0	0.802456	5.90613	1.06241e-08	0.000295817	0.708892	0.791675	0.253655	0.63495	MLPP
Gnb2l1	0.511086	5.90368	1.07788e-08	0.000300115	0.649647	0.344587	0.144613	0.957914	MLPP
Chchd4	1.92177	5.89388	1.14204e-08	0.000317966	0.655121	0.93952	0.401961	0.375114	MLPP
Hells	1.62608	5.88557	1.19931e-08	0.000333901	0.685289	0.892133	0.330218	0.484904	MLPP
Irf2bp2	0.659282	5.87346	1.28782e-08	0.000358528	0.710353	0.772857	0.244301	0.656908	MLPP
2021-09-15	0.790775	5.87216	1.29776e-08	0.000361283	0.660154	0.689983	0.188018	0.643184	MLPP
Rpl35a	0.242232	5.86809	1.3291e-08	0.000369996	0.521971	0.0469913	0.108415	0.997255	MLPP
St13	1.05514	5.8561	1.42586e-08	0.000396918	0.672592	0.866419	0.285561	0.486734	MLPP
Manf	1.14704	5.83367	1.62557e-08	0.000452495	0.652872	0.840633	0.246088	0.47484	MLPP
Syce2	1.4619	5.83156	1.64576e-08	0.000458099	0.664882	0.906852	0.334284	0.429094	MLPP
Rpl26	0.351681	5.82399	1.71995e-08	0.000478714	0.551919	0.109895	0.114881	0.994511	MLPP
Polr2l	0.978962	5.79922	1.98628e-08	0.000552822	0.676136	0.79443	0.234251	0.568161	MLPP
Rps4x	0.343289	5.78584	2.14636e-08	0.000597353	0.559906	0.123844	0.116708	0.99634	MLPP
Caprin1	0.816978	5.77013	2.35029e-08	0.000654085	0.697596	0.7826	0.241649	0.622141	MLPP
Rpl37a	0.240101	5.76294	2.4498e-08	0.000681754	0.514133	0.030303	0.106846	0.99817	MLPP
Rplp2	0.320917	5.74483	2.71886e-08	0.000756605	0.543549	0.0921556	0.112992	0.995425	MLPP
1500011K16Rik	1.49309	5.74318	2.74467e-08	0.000763759	0.660351	0.90009	0.317903	0.427264	MLPP
Ssrp1	0.888044	5.73842	2.82085e-08	0.000784929	0.684633	0.812392	0.250405	0.566331	MLPP
Prss57	3.04276	5.72582	3.03209e-08	0.000843679	0.659645	0.984697	0.703065	0.335773	MLPP
Nop56	1.31769	5.72399	3.06405e-08	0.000852541	0.665299	0.896345	0.317105	0.440988	MLPP
Hp1bp3	0.877022	5.71671	3.19422e-08	0.000888727	0.686304	0.80756	0.248516	0.574565	MLPP
Hdgf	0.776737	5.70651	3.38586e-08	0.000942015	0.698127	0.726648	0.217952	0.67978	MLPP
Spcs3	1.38742	5.68029	3.93111e-08	0.00109367	0.662743	0.90891	0.335756	0.42269	MLPP
Mat2a	0.97693	5.67269	4.10426e-08	0.00114181	0.677167	0.801741	0.238928	0.562672	MLPP
Ak2	1.01288	5.66951	4.17893e-08	0.00116254	0.653913	0.850491	0.254618	0.466606	MLPP
Sptssa	0.824642	5.64348	4.84178e-08	0.00134689	0.673262	0.741397	0.209708	0.616651	MLPP
Adgrg3	2.1248	5.64236	4.87256e-08	0.0013554	0.65368	0.966802	0.527426	0.343092	MLPP
Rpl30	0.363068	5.64152	4.8958e-08	0.00136182	0.583481	0.186989	0.122853	0.981702	MLPP
Naa50	1.01263	5.63576	5.05733e-08	0.0014067	0.666617	0.841074	0.257398	0.501372	MLPP
Rps24	0.274262	5.63526	5.07167e-08	0.00141063	0.531936	0.0679281	0.11048	0.99634	MLPP
Hnrnph1	0.695121	5.62894	5.25537e-08	0.00146168	0.705009	0.731732	0.223411	0.688015	MLPP
Rpl27a	0.342852	5.60234	6.10219e-08	0.00169708	0.558438	0.121918	0.116376	0.995425	MLPP
mt-Nd4l	0.848777	5.60225	6.10518e-08	0.00169785	0.681133	0.751961	0.218048	0.621226	MLPP
Eif4g2	0.624678	5.59914	6.2123e-08	0.00172758	0.693068	0.569627	0.179288	0.825252	MLPP
Rps27l	0.678101	5.59796	6.25376e-08	0.00173905	0.650914	0.470815	0.153499	0.840805	MLPP
Ddost	1.34465	5.58333	6.78663e-08	0.00188716	0.651353	0.889299	0.292807	0.42086	MLPP
Sms	1.12995	5.54567	8.36885e-08	0.00232704	0.666197	0.873623	0.28781	0.466606	MLPP
Eif3a	0.593589	5.54298	8.49481e-08	0.00236198	0.701626	0.668354	0.202236	0.744739	MLPP
Sfxn1	1.25807	5.54258	8.51361e-08	0.00236712	0.655842	0.894238	0.304262	0.42452	MLPP
Cdc26	0.813074	5.542	8.54063e-08	0.00237455	0.67105	0.799009	0.23332	0.553522	MLPP
Cenpw	1.10796	5.53819	8.72293e-08	0.00242515	0.664824	0.813829	0.237407	0.526075	MLPP
Rplp0	0.345892	5.53704	8.77887e-08	0.00244061	0.55799	0.130084	0.116384	0.987191	MLPP
Rpl23a-ps3	0.509905	5.53496	8.88064e-08	0.00246882	0.665134	0.429774	0.154578	0.906679	MLPP
Dmkn	2.76596	5.52739	9.26031e-08	0.00257427	0.646901	0.974667	0.577303	0.321134	MLPP
B4galt6	1.40734	5.52349	9.46185e-08	0.00263021	0.671591	0.930677	0.395833	0.4172	MLPP
Mrps33	0.785828	5.49908	1.08243e-07	0.00300883	0.671953	0.748805	0.211618	0.606587	MLPP
Naa38	0.760776	5.49768	1.09081e-07	0.00303202	0.685312	0.763568	0.225225	0.617566	MLPP
Rps14	0.26704	5.4776	1.21786e-07	0.00338505	0.532117	0.0642348	0.110493	1	MLPP
Cycs	0.95986	5.46997	1.26984e-07	0.00352938	0.646968	0.778203	0.207778	0.527905	MLPP
Gm10076	0.632336	5.46404	1.31166e-07	0.00364548	0.696269	0.704819	0.209846	0.698079	MLPP
Gar1	1.71165	5.45057	1.4117e-07	0.00392339	0.637238	0.933683	0.360343	0.345837	MLPP
Eif4b	0.844295	5.44231	1.47668e-07	0.00410384	0.667651	0.830683	0.250446	0.514181	MLPP
Rsl24d1	1.05392	5.42833	1.59327e-07	0.00442768	0.651965	0.856457	0.258014	0.456542	MLPP
Romo1	0.696718	5.40341	1.82343e-07	0.00506712	0.684239	0.629947	0.186136	0.749314	MLPP
Park7	0.892343	5.40115	1.8459e-07	0.00512939	0.646978	0.785333	0.210741	0.520586	MLPP
Lsm2	0.886389	5.39018	1.95844e-07	0.00544192	0.66599	0.777789	0.219694	0.565416	MLPP
Ppp1r14b	1.18993	5.38949	1.96576e-07	0.00546206	0.657438	0.892889	0.303953	0.429094	MLPP
Cks1b	0.751952	5.38476	2.01649e-07	0.00560281	0.681407	0.702622	0.201815	0.671546	MLPP
mt-Atp6	0.324654	5.37822	2.08866e-07	0.00580315	0.535668	0.0784272	0.111293	0.993596	MLPP
Ndufa4	0.637418	5.37712	2.1011e-07	0.00583749	0.646505	0.498284	0.154426	0.806038	MLPP
Eef1a1	0.364013	5.37651	2.10801e-07	0.00585647	0.587151	0.18432	0.123616	0.990851	MLPP
Ssr2	1.34239	5.35722	2.33786e-07	0.0064948	0.633937	0.894841	0.281843	0.380604	MLPP
Chd4	0.770764	5.35721	2.33805e-07	0.0064951	0.679803	0.814762	0.248564	0.554437	MLPP
Srm	2.26572	5.35059	2.42238e-07	0.00672888	0.636394	0.956042	0.439698	0.32022	MLPP
Eif3b	1.15334	5.34973	2.43361e-07	0.00675983	0.663682	0.896786	0.316138	0.437328	MLPP
Hnrnpu	0.695582	5.32508	2.7758e-07	0.00770979	0.697994	0.695339	0.207865	0.710887	MLPP
Xpc	1.87384	5.31713	2.89573e-07	0.00804261	0.652937	0.952602	0.448792	0.356816	MLPP
Rpl13a	0.289144	5.31141	2.98507e-07	0.00829043	0.537232	0.0775037	0.1116	0.997255	MLPP
Rpl36-ps3	0.704385	5.3013	3.14952e-07	0.00874684	0.682121	0.761958	0.222665	0.612992	MLPP
Sypl	0.835751	5.29722	3.21845e-07	0.00893796	0.673193	0.834995	0.257816	0.520586	MLPP
Ndufb2	0.828388	5.28387	3.45398e-07	0.00959137	0.668295	0.740006	0.206458	0.608417	MLPP
Nhp2l1	0.74697	5.25622	3.99583e-07	0.0110956	0.659368	0.743657	0.202652	0.587374	MLPP
Fkbp4	1.54006	5.25379	4.04714e-07	0.0112377	0.644124	0.921598	0.339733	0.37237	MLPP
Banf1	0.889576	5.25134	4.09956e-07	0.0113828	0.668796	0.793832	0.229112	0.554437	MLPP
Rps27a	0.191886	5.24972	4.13458e-07	0.0114797	0.515984	0.036037	0.107217	0.99634	MLPP
Denr	1.0758	5.24833	4.16489e-07	0.0115634	0.654963	0.86734	0.270879	0.451052	MLPP
Ndufab1	0.947666	5.24556	4.22571e-07	0.0117318	0.643942	0.806167	0.218307	0.493138	MLPP
Phb2	0.816307	5.24553	4.2265e-07	0.0117336	0.64971	0.795832	0.217291	0.515096	MLPP
Ywhae	0.609279	5.24269	4.28996e-07	0.0119094	0.690452	0.692663	0.203462	0.698994	MLPP
0610012G03Rik	0.726406	5.23997	4.35148e-07	0.0120797	0.677845	0.757375	0.218289	0.609332	MLPP
Hspa5	1.26088	5.23487	4.46931e-07	0.0124064	0.648011	0.898647	0.302533	0.404392	MLPP
Kit	2.43478	5.21819	4.8763e-07	0.0135356	0.663541	0.968917	0.556497	0.360476	MLPP
Rpl3	0.437313	5.21615	4.92867e-07	0.0136805	0.61213	0.251113	0.131152	0.975297	MLPP
Morf4l2	0.912427	5.21411	4.98115e-07	0.0138257	0.660456	0.849664	0.259387	0.480329	MLPP
2210013O21Rik	1.58452	5.19851	5.40273e-07	0.0149953	0.646047	0.936349	0.379942	0.360476	MLPP
Mapkapk3	1.44906	5.19339	5.54843e-07	0.0153991	0.653559	0.927146	0.364502	0.385178	MLPP
Srsf2	0.677584	5.19061	5.62893e-07	0.015622	0.683861	0.661553	0.192582	0.717292	MLPP
Ddx21	1.20392	5.18914	5.67206e-07	0.0157411	0.651522	0.896555	0.303152	0.413541	MLPP
Snrpd1	0.91118	5.18874	5.6839e-07	0.0157734	0.636725	0.773025	0.199219	0.513266	MLPP
Snrpg	0.594858	5.18551	5.77987e-07	0.0160391	0.666402	0.480272	0.159303	0.860933	MLPP
Llph	0.682391	5.18476	5.80259e-07	0.0161016	0.664618	0.777856	0.218861	0.562672	MLPP
Zfp706	0.5846	5.18445	5.81192e-07	0.0161269	0.674846	0.689069	0.19496	0.672461	MLPP
Atp8b4	1.67444	5.18352	5.83987e-07	0.0162039	0.658853	0.949053	0.441911	0.37237	MLPP
Nap1l1	0.56729	5.17926	5.97029e-07	0.0165652	0.687266	0.658936	0.193517	0.726441	MLPP
Srsf6	0.725238	5.16922	6.28849e-07	0.0174474	0.674399	0.748982	0.213078	0.611162	MLPP
Impdh2	1.14828	5.16398	6.46133e-07	0.0179263	0.641227	0.878148	0.269254	0.412626	MLPP
Bin1	1.40604	5.14914	6.97519e-07	0.0193513	0.652344	0.940355	0.400995	0.36871	MLPP
Ldha	0.711388	5.14622	7.08065e-07	0.0196431	0.656005	0.752507	0.203716	0.571821	MLPP
B4galnt1	1.1782	5.14091	7.27653e-07	0.0201858	0.6462	0.912547	0.323868	0.386093	MLPP
Kdelr2	1.19391	5.13935	7.33534e-07	0.0203482	0.644099	0.883524	0.278223	0.412626	MLPP
C1qbp	1.3389	5.13861	7.36334e-07	0.0204252	0.631182	0.892294	0.275517	0.377859	MLPP
Nucks1	0.618616	5.13483	7.50754e-07	0.0208244	0.704657	0.611088	0.190868	0.806953	MLPP
1110001J03Rik	1.05986	5.1249	7.89994e-07	0.0219121	0.637826	0.858724	0.247477	0.426349	MLPP
Tmem256	0.521944	5.12191	8.02182e-07	0.0222493	0.65829	0.446099	0.153797	0.878317	MLPP
Ybx3	1.04039	5.12186	8.02392e-07	0.0222544	0.671479	0.842338	0.262241	0.509607	MLPP
Ndufc1	0.686292	5.12019	8.09289e-07	0.0224448	0.678751	0.621139	0.182203	0.747484	MLPP
Mrpl12	1.13759	5.11767	8.19775e-07	0.0227348	0.640304	0.866853	0.256952	0.42269	MLPP
Rpl13	0.30877	5.1145	8.33201e-07	0.0231063	0.537157	0.0814028	0.111614	0.993596	MLPP
Alkbh1	1.11201	5.11233	8.42504e-07	0.0233635	0.649415	0.902138	0.309474	0.403477	MLPP
mt-Nd4	0.441674	5.10497	8.74798e-07	0.0242581	0.62243	0.303213	0.135571	0.94602	MLPP
Atpif1	0.444213	5.09751	9.0873e-07	0.0251982	0.665155	0.425955	0.154287	0.910339	MLPP
Rpl18a	0.285972	5.08623	9.62429e-07	0.0266862	0.534478	0.0699702	0.110998	0.999085	MLPP
Csgalnact2	1.20863	5.08292	9.78761e-07	0.0271381	0.654299	0.895686	0.304781	0.419945	MLPP
Smim11	0.72293	5.07717	1.00775e-06	0.0279409	0.672755	0.784419	0.227025	0.571821	MLPP
Rasgrp2	0.853326	5.07572	1.01522e-06	0.0281469	0.654174	0.821963	0.234557	0.496798	MLPP
Spcs2	0.803166	5.06209	1.08782e-06	0.0301588	0.653944	0.798529	0.221487	0.520586	MLPP
Gnl3	1.59591	5.05868	1.10675e-06	0.0306824	0.639856	0.932549	0.360825	0.352242	MLPP
Uqcc3	0.641544	5.05644	1.11939e-06	0.0310318	0.676416	0.775297	0.225061	0.588289	MLPP
Sfpq	0.72383	5.05534	1.12565e-06	0.0312041	0.682909	0.756264	0.220775	0.620311	MLPP
Eif2s2	0.665465	5.05263	1.14116e-06	0.0316329	0.676173	0.705299	0.199944	0.658737	MLPP
Tardbp	0.795024	5.05224	1.14341e-06	0.0316943	0.67339	0.803458	0.237348	0.553522	MLPP
Rpl15	0.560729	5.04872	1.16392e-06	0.0322617	0.680794	0.557822	0.173058	0.813358	MLPP
Rpl22	0.399289	5.04442	1.18946e-06	0.0329684	0.603464	0.223885	0.128294	0.984446	MLPP
Cited2	0.951869	5.0201	1.3443e-06	0.0372585	0.664203	0.895157	0.314174	0.440073	MLPP
Gm9493	0.494569	5.01666	1.3677e-06	0.0379059	0.690382	0.536958	0.173694	0.851784	MLPP
Tm9sf3	0.743965	5.0094	1.41838e-06	0.0393089	0.668747	0.831874	0.252127	0.515096	MLPP
Mydgf	1.27868	5.00679	1.43705e-06	0.0398249	0.634191	0.901358	0.291311	0.374199	MLPP
Krtcap2	0.786724	4.96656	1.75627e-06	0.0486697	0.653148	0.722775	0.192842	0.596523	MLPP
Magt1	1.05177	4.96478	1.77192e-06	0.0491016	0.659461	0.879285	0.288156	0.447392	MLPP
Rps26-ps1	0.591776	4.95861	1.82694e-06	0.0506244	0.693275	0.602866	0.184822	0.79323	MLPP
Lage3	0.845258	4.94665	1.93847e-06	0.0537129	0.650677	0.860156	0.26018	0.450137	MLPP
Rpl18	0.383709	4.94204	1.98313e-06	0.0549487	0.593012	0.194028	0.125144	0.992681	MLPP
Lmo2	0.856034	4.9329	2.07471e-06	0.057484	0.651631	0.819807	0.231362	0.494053	MLPP
Svip	1.38231	4.93029	2.1016e-06	0.058227	0.657578	0.883586	0.291616	0.439158	MLPP
Trmt112	0.632855	4.9269	2.13695e-06	0.0592043	0.669821	0.710362	0.198135	0.641354	MLPP
Wdr89	0.520184	4.91981	2.21296e-06	0.0613077	0.681371	0.541975	0.171164	0.829826	MLPP
Rpl35	0.370988	4.91616	2.25303e-06	0.0624158	0.590288	0.195583	0.124567	0.986276	MLPP
Ddx18	1.13976	4.90736	2.35248e-06	0.0651683	0.646563	0.906318	0.313183	0.393413	MLPP
Gm16286	0.838529	4.90608	2.36729e-06	0.0655762	0.6425	0.843031	0.239341	0.451967	MLPP
F630028O10Rik	0.611057	4.90462	2.3843e-06	0.066045	0.667188	0.616313	0.176588	0.730101	MLPP
Nop58	1.48647	4.88496	2.6252e-06	0.0727155	0.635952	0.92872	0.345735	0.348582	MLPP
mt-Nd2	0.590823	4.87658	2.7348e-06	0.0757484	0.674535	0.64257	0.184445	0.718207	MLPP
Rpl36al	0.425108	4.87364	2.77432e-06	0.0768404	0.619955	0.279572	0.134038	0.963403	MLPP
Mrpl36	0.950828	4.86922	2.83467e-06	0.078509	0.646265	0.847485	0.245796	0.454712	MLPP
1700020L24Rik	1.46646	4.86907	2.83668e-06	0.0785619	0.642242	0.912923	0.319907	0.377859	MLPP
Vcp	0.60862	4.86628	2.87545e-06	0.0796328	0.663451	0.81831	0.23914	0.518756	MLPP
Ndufa12	0.896415	4.86099	2.95052e-06	0.0817086	0.637041	0.851142	0.240712	0.432754	MLPP
Chchd1	0.772877	4.85721	3.00516e-06	0.083219	0.655488	0.788136	0.217586	0.534309	MLPP
Nucb1	1.309	4.82728	3.47379e-06	0.0961926	0.640782	0.926549	0.346831	0.360476	MLPP
Ivns1abp	1.04741	4.82488	3.5143e-06	0.097311	0.648161	0.891997	0.29316	0.411711	MLPP
Ly6c2	0.746673	4.82299	3.54647e-06	0.0981981	0.618086	0.588025	0.15281	0.664227	MLPP
Rpl23a	0.543487	4.80288	3.90697e-06	0.108176	0.657664	0.567098	0.165703	0.760293	MLPP
Atp5a1	0.537679	4.80185	3.92626e-06	0.108706	0.673623	0.686712	0.193778	0.672461	MLPP
Mrfap1	0.609503	4.80079	3.94628e-06	0.109257	0.658826	0.682877	0.185729	0.647758	MLPP
Phgdh	1.98524	4.79123	4.13145e-06	0.114379	0.626977	0.964131	0.467153	0.292772	MLPP
Rab44	1.55339	4.776	4.44361e-06	0.123017	0.647321	0.951567	0.436133	0.346752	MLPP
Cebpz	0.785176	4.76743	4.62915e-06	0.128149	0.652805	0.859786	0.261717	0.454712	MLPP
Mrpl18	0.663507	4.7651	4.68083e-06	0.129575	0.664363	0.714402	0.196444	0.626715	MLPP
Tspan32	1.02035	4.76214	4.74728e-06	0.131409	0.641269	0.884302	0.276291	0.406221	MLPP
Mgat2	1.16256	4.75825	4.8361e-06	0.133863	0.628469	0.891554	0.271638	0.373285	MLPP
Siva1	0.753539	4.75696	4.86587e-06	0.134682	0.659969	0.715944	0.194573	0.616651	MLPP
Rpl11	0.325182	4.74679	5.10664e-06	0.141336	0.573145	0.160348	0.120076	0.987191	MLPP
Cox14	0.483868	4.74422	5.16932e-06	0.143066	0.685796	0.670817	0.195625	0.711802	MLPP
Tuba1b	0.604852	4.73458	5.41108e-06	0.149752	0.673762	0.555359	0.170159	0.802379	MLPP
mt-Co3	0.223349	4.72991	5.53211e-06	0.153096	0.514867	0.0338046	0.106995	0.99634	MLPP
Eif5b	0.597362	4.72008	5.79486e-06	0.160361	0.662839	0.786963	0.221853	0.549863	MLPP
Arl6ip4	0.630997	4.71521	5.92963e-06	0.164085	0.662631	0.824713	0.242609	0.510522	MLPP
Dnajc19	0.557943	4.71026	6.06965e-06	0.167953	0.666485	0.745554	0.207344	0.599268	MLPP
Gm8730	0.448564	4.7072	6.15779e-06	0.170386	0.646831	0.390655	0.146521	0.909424	MLPP
Zfp422	1.43029	4.68778	6.74594e-06	0.186653	0.636111	0.9333	0.357755	0.344007	MLPP
Ssr3	0.721466	4.67272	7.2384e-06	0.200272	0.652969	0.833785	0.2413	0.482159	MLPP
Hacd1	1.89402	4.66818	7.3936e-06	0.204559	0.633949	0.942976	0.383795	0.329369	MLPP
Pdia3	1.19258	4.66639	7.45577e-06	0.206271	0.627425	0.899099	0.280367	0.36322	MLPP
Rpl8	0.334601	4.6556	7.84013e-06	0.216897	0.567722	0.139471	0.118576	0.99634	MLPP
Rpl34	0.244279	4.65462	7.87604e-06	0.217883	0.540412	0.0858844	0.112304	0.995425	MLPP
Mrps26	0.804892	4.64855	8.10152e-06	0.224112	0.642731	0.857457	0.250787	0.437328	MLPP
Rps15a	0.248596	4.64771	8.13331e-06	0.224984	0.526299	0.0566599	0.109304	0.99634	MLPP
Stk16	0.9778	4.63654	8.56602e-06	0.236945	0.637867	0.869249	0.256933	0.415371	MLPP
Srsf1	0.61633	4.62472	9.04806e-06	0.250269	0.667174	0.760349	0.213191	0.585544	MLPP
Tmed2	0.535381	4.61597	9.42145e-06	0.260588	0.653937	0.65062	0.176882	0.670631	MLPP
Mrpl51	0.669523	4.61367	9.52175e-06	0.263353	0.66722	0.739754	0.205773	0.606587	MLPP
Atp5b	0.563332	4.61352	9.52864e-06	0.263534	0.647845	0.692731	0.182557	0.616651	MLPP
Ewsr1	0.528325	4.61302	9.55035e-06	0.264125	0.678011	0.717016	0.20431	0.650503	MLPP
Pole4	0.691759	4.61253	9.57226e-06	0.264721	0.650049	0.806215	0.22267	0.505032	MLPP
Fus	0.340944	4.61244	9.57589e-06	0.264812	0.673008	0.739104	0.208771	0.618481	MLPP
Pcbp1	0.612082	4.60349	9.97925e-06	0.275956	0.678331	0.713088	0.203294	0.655078	MLPP
Pdap1	0.606459	4.59667	1.02972e-05	0.284738	0.660105	0.789782	0.221391	0.541629	MLPP
Rpl13-ps3	0.514841	4.55851	1.22629e-05	0.339083	0.683459	0.58931	0.178705	0.78774	MLPP
Eif3j1	1.00878	4.55728	1.23319e-05	0.340977	0.651229	0.870794	0.270986	0.440073	MLPP
Gm15013	0.531911	4.55463	1.24812e-05	0.345092	0.667708	0.560444	0.168597	0.78591	MLPP
Med21	0.902157	4.5479	1.28695e-05	0.355817	0.639548	0.871527	0.260745	0.416285	MLPP
Ddx3x	0.473409	4.53747	1.34942e-05	0.373075	0.663256	0.780621	0.219222	0.557182	MLPP
Mrps12	0.781885	4.53704	1.35207e-05	0.373794	0.641822	0.82684	0.228125	0.467521	MLPP
Rtn3	0.705133	4.52575	1.42305e-05	0.393402	0.653661	0.835089	0.242745	0.482159	MLPP
Mcm3	1.17181	4.51135	1.51872e-05	0.419836	0.644578	0.88008	0.274699	0.4172	MLPP
Dhx15	0.666988	4.51068	1.52326e-05	0.421074	0.658129	0.834722	0.245992	0.491308	MLPP
Eif1a	1.25215	4.50847	1.53854e-05	0.425283	0.626134	0.919909	0.313294	0.338518	MLPP
Nup210	0.645941	4.50382	1.57111e-05	0.43427	0.651093	0.858314	0.258891	0.452882	MLPP
Chchd7	0.92131	4.50152	1.58747e-05	0.438775	0.649058	0.873691	0.271995	0.432754	MLPP
Mrpl34	0.659802	4.49917	1.60433e-05	0.44342	0.658926	0.780416	0.216372	0.548948	MLPP
Rpn2	1.13687	4.49701	1.62e-05	0.447719	0.62601	0.901633	0.28231	0.357731	MLPP
Rnf7	0.494624	4.49689	1.62091e-05	0.447955	0.670114	0.675379	0.189404	0.677036	MLPP
Surf4	0.606564	4.48717	1.6932e-05	0.467916	0.65377	0.877309	0.280445	0.438243	MLPP
Dnmt1	0.859586	4.47912	1.75549e-05	0.485111	0.657089	0.820412	0.235772	0.504117	MLPP
Mapkapk2	0.753722	4.47401	1.79611e-05	0.496318	0.653109	0.883902	0.287638	0.430009	MLPP
Fam107b	0.528904	4.46394	1.87876e-05	0.519138	0.663146	0.798223	0.227589	0.538884	MLPP
Larp1	1.24623	4.45052	1.99454e-05	0.551112	0.635754	0.905135	0.298901	0.373285	MLPP
Cnpy2	1.19304	4.44881	2.00983e-05	0.555316	0.628722	0.90668	0.293103	0.357731	MLPP
Syncrip	0.998452	4.44546	2.03992e-05	0.563608	0.633398	0.873919	0.257176	0.401647	MLPP
Gtf2f2	1.74586	4.44475	2.04641e-05	0.565381	0.631745	0.955096	0.427854	0.311985	MLPP
U2af1	0.705274	4.42859	2.19856e-05	0.607395	0.623479	0.779037	0.192745	0.481244	MLPP
Mcm6	1.12706	4.4244	2.23968e-05	0.618733	0.6298	0.885394	0.265734	0.382434	MLPP
Phpt1	1.55672	4.42337	2.24989e-05	0.621533	0.62097	0.944521	0.369128	0.301921	MLPP
Dbi	0.520666	4.42167	2.26692e-05	0.626214	0.666175	0.62823	0.178198	0.716377	MLPP
Mbd3	1.04382	4.41123	2.37388e-05	0.655712	0.629488	0.904663	0.290869	0.361391	MLPP
Vdac1	0.674787	4.41097	2.37652e-05	0.656419	0.642885	0.828843	0.23018	0.467521	MLPP
2610001J05Rik	0.687793	4.40436	2.44688e-05	0.675829	0.641503	0.826239	0.227516	0.467521	MLPP
Pgd	0.662418	4.40408	2.44988e-05	0.676632	0.662901	0.803087	0.22998	0.533394	MLPP
Tmed9	0.864934	4.38968	2.60993e-05	0.720811	0.624965	0.85467	0.232668	0.405306	MLPP
Eif1ax	0.904447	4.38813	2.62778e-05	0.725713	0.629527	0.864943	0.245136	0.403477	MLPP
Snrnp25	0.810881	4.38494	2.66481e-05	0.735914	0.640208	0.864932	0.255085	0.42452	MLPP
Eif4g1	0.907814	4.38052	2.71697e-05	0.750292	0.641623	0.866713	0.258047	0.425435	MLPP
Fkbp1a	0.849503	4.37694	2.75983e-05	0.7621	0.634681	0.837095	0.228842	0.442818	MLPP
Rpia	0.954576	4.37579	2.77374e-05	0.765913	0.630438	0.886585	0.267777	0.382434	MLPP
Rps5	0.325605	4.3652	2.90522e-05	0.802188	0.5635	0.135055	0.117615	0.992681	MLPP
Eif2s3x	0.621776	4.3618	2.94857e-05	0.814129	0.667502	0.833048	0.252029	0.511436	MLPP
Hmgb1	0.406855	4.35995	2.97248e-05	0.820702	0.654502	0.389352	0.148611	0.924977	MLPP
Tcp1	0.776987	4.35666	3.01542e-05	0.832528	0.633564	0.839373	0.229406	0.438243	MLPP
Tipin	0.776355	4.35035	3.09947e-05	0.855702	0.634082	0.795505	0.206386	0.484904	MLPP
Gorasp2	1.10345	4.34796	3.1318e-05	0.864595	0.624262	0.922432	0.315927	0.332113	MLPP
Hnrnpa2b1	0.471558	4.34753	3.13764e-05	0.866177	0.675053	0.467661	0.160874	0.889296	MLPP
Ifngr1	0.686693	4.34241	3.20824e-05	0.885635	0.635722	0.846921	0.236436	0.434584	MLPP
Ankrd13a	0.881372	4.34008	3.24091e-05	0.894621	0.632654	0.872527	0.255084	0.401647	MLPP
Cct2	0.777482	4.33977	3.24525e-05	0.895787	0.624403	0.845779	0.225887	0.413541	MLPP
Metap2	0.458606	4.33436	3.32234e-05	0.917033	0.689058	0.629112	0.187995	0.759378	MLPP
Gm8186	0.633398	4.33418	3.3249e-05	0.917707	0.650516	0.74833	0.199098	0.565416	MLPP
Snrpd2	0.592144	4.33059	3.377e-05	0.932053	0.643566	0.706277	0.183512	0.594694	MLPP
Baz1a	0.534589	4.32329	3.48532e-05	0.961915	0.65619	0.792133	0.219909	0.531565	MLPP
Cct3	1.29911	4.3192	3.54748e-05	0.979034	0.622199	0.916889	0.302403	0.333943	MLPP
Eif1ad	0.901686	4.31179	3.6627e-05	1	0.630323	0.875112	0.255332	0.394328	MLPP
Irak1	0.96175	4.30438	3.78157e-05	1	0.641063	0.903821	0.302878	0.385178	MLPP
Snrpd3	0.694877	4.30295	3.80486e-05	1	0.635791	0.819001	0.219006	0.463861	MLPP
Agps	1.00982	4.2877	4.06259e-05	1	0.645294	0.919476	0.336601	0.376944	MLPP
Skp1a	0.74714	4.28301	4.14505e-05	1	0.642097	0.834384	0.233086	0.460201	MLPP
Jtb	0.653567	4.28185	4.16556e-05	1	0.640342	0.831082	0.229576	0.460201	MLPP
Pkm	0.447775	4.28101	4.18062e-05	1	0.671731	0.674836	0.190038	0.680695	MLPP
Ssbp1	0.976795	4.26089	4.55576e-05	1	0.616639	0.894534	0.262102	0.346752	MLPP
Mrps28	1.22963	4.25364	4.69857e-05	1	0.608943	0.915436	0.282373	0.309241	MLPP
S100a1	1.22896	4.25051	4.76147e-05	1	0.624519	0.911759	0.296296	0.344007	MLPP
Srsf3	0.48236	4.25019	4.76791e-05	1	0.664765	0.534942	0.164425	0.805124	MLPP
Ipo5	1.30623	4.23434	5.09963e-05	1	0.632743	0.909001	0.301672	0.36322	MLPP
Ift20	0.684743	4.22468	5.31237e-05	1	0.643619	0.831982	0.232739	0.465691	MLPP
Matr3	0.451394	4.2246	5.31399e-05	1	0.64456	0.80203	0.2167	0.498628	MLPP
Atp5g2	0.524175	4.22433	5.32017e-05	1	0.656078	0.512279	0.158981	0.810613	MLPP
Rps18-ps3	0.797539	4.22172	5.37918e-05	1	0.631998	0.853029	0.237726	0.42086	MLPP
Tsc22d4	0.457373	4.2167	5.49426e-05	1	0.664018	0.739939	0.204044	0.600183	MLPP
Celf2	0.316977	4.21552	5.52167e-05	1	0.687195	0.701918	0.204489	0.68344	MLPP
Ostc	0.833991	4.21499	5.53414e-05	1	0.615276	0.842644	0.215948	0.398902	MLPP
Cbx3	0.45994	4.21315	5.57706e-05	1	0.662638	0.657301	0.182085	0.680695	MLPP
Pdia4	1.32178	4.20311	5.81769e-05	1	0.63348	0.948935	0.404598	0.322049	MLPP
Rrbp1	0.366969	4.19609	5.99189e-05	1	0.648741	0.739566	0.195305	0.570906	MLPP
Fbl	0.882625	4.18676	6.2307e-05	1	0.61694	0.876981	0.243605	0.365965	MLPP
mt-Co2	0.291989	4.18554	6.26261e-05	1	0.559733	0.140598	0.11689	0.980787	MLPP
Akr1a1	0.454749	4.18266	6.33865e-05	1	0.655243	0.727679	0.195378	0.595608	MLPP
Knop1	1.30399	4.17413	6.56861e-05	1	0.61875	0.925904	0.315742	0.317475	MLPP
Alas1	1.44134	4.17282	6.60465e-05	1	0.634831	0.952292	0.420359	0.321134	MLPP
Taf1d	1.00156	4.17112	6.65174e-05	1	0.630861	0.900327	0.286018	0.36871	MLPP
Sec61a1	0.688382	4.16925	6.70368e-05	1	0.639401	0.856445	0.246991	0.431839	MLPP
BC035044	1.50181	4.16225	6.90204e-05	1	0.619545	0.944439	0.366592	0.299177	MLPP
Nono	0.263962	4.15229	7.1938e-05	1	0.661003	0.76203	0.210155	0.571821	MLPP
Mcee	1.00075	4.15192	7.20489e-05	1	0.629937	0.893427	0.275606	0.374199	MLPP
Tmem261	0.901883	4.14646	7.37018e-05	1	0.617451	0.872745	0.240237	0.371455	MLPP
Bola1	1.37529	4.14597	7.38502e-05	1	0.608568	0.931814	0.314229	0.290942	MLPP
Coa3	0.564382	4.13786	7.63722e-05	1	0.642456	0.790082	0.209769	0.506862	MLPP
Kpnb1	1.18803	4.13746	7.64995e-05	1	0.63285	0.904894	0.295154	0.367795	MLPP
Rpl21	0.317929	4.12969	7.89949e-05	1	0.562542	0.138169	0.117455	0.988106	MLPP
Gpi1	0.418452	4.12929	7.91268e-05	1	0.656815	0.681749	0.184507	0.645014	MLPP
Tmx4	1.31942	4.1243	8.07735e-05	1	0.624249	0.932676	0.339458	0.321134	MLPP
Sephs2	0.896929	4.12109	8.18485e-05	1	0.629218	0.871311	0.250579	0.396157	MLPP
Ddx46	0.681155	4.11957	8.23622e-05	1	0.629045	0.826508	0.21792	0.442818	MLPP
Alyref	0.692751	4.11718	8.31777e-05	1	0.667129	0.715174	0.198105	0.63129	MLPP
Stt3b	1.07377	4.11652	8.34057e-05	1	0.62683	0.899713	0.28054	0.361391	MLPP
Ost4	0.488996	4.11618	8.35201e-05	1	0.64621	0.484429	0.153122	0.818847	MLPP
Eif3c	0.502579	4.11299	8.46251e-05	1	0.65288	0.796515	0.219776	0.520586	MLPP
Paics	0.884723	4.11061	8.54558e-05	1	0.626226	0.884779	0.261284	0.376029	MLPP
Rpl9-ps6	0.4498	4.10404	8.77956e-05	1	0.653418	0.700682	0.187223	0.619396	MLPP
Ddb1	0.975178	4.1017	8.86418e-05	1	0.640669	0.906538	0.306843	0.381519	MLPP
Timm8b	0.587163	4.10113	8.88482e-05	1	0.640387	0.759483	0.196765	0.534309	MLPP
Rnps1	0.774668	4.09586	9.07907e-05	1	0.631011	0.838954	0.227011	0.433669	MLPP
Eif3i	0.454135	4.09479	9.11894e-05	1	0.646795	0.736757	0.193358	0.569991	MLPP
Psmg4	0.660103	4.09217	9.21691e-05	1	0.633436	0.84263	0.231481	0.434584	MLPP
Fubp1	0.626576	4.08789	9.37983e-05	1	0.640682	0.8326	0.230805	0.459286	MLPP
Rps13	0.252646	4.08319	9.56169e-05	1	0.55381	0.122744	0.115418	0.986276	MLPP
Uqcr10	0.412148	4.07886	9.73217e-05	1	0.630526	0.369074	0.14073	0.89936	MLPP
Ngfrap1	1.27409	4.07601	9.84609e-05	1	0.610466	0.90884	0.27394	0.319305	MLPP
Tomm7	0.449898	4.07245	9.98994e-05	1	0.642785	0.411666	0.146683	0.881976	MLPP
Hmgn5	1.11921	4.06912	0.000101259	1	0.623701	0.905082	0.28465	0.349497	MLPP
Mtf2	1.27545	4.06293	0.000103842	1	0.635484	0.926135	0.338938	0.350412	MLPP
Atp6ap2	1.01862	4.06173	0.000104348	1	0.627766	0.900594	0.282857	0.362306	MLPP
Gadd45gip1	0.826924	4.06151	0.000104444	1	0.617899	0.870117	0.238372	0.375114	MLPP
Rpl6l	0.473895	4.05561	0.000106972	1	0.662858	0.552858	0.16586	0.784081	MLPP
Mrpl23	0.647344	4.0528	0.0001082	1	0.633957	0.781106	0.200441	0.499543	MLPP
Gm2000	0.460142	4.05024	0.000109328	1	0.664716	0.638326	0.17938	0.703568	MLPP
Psat1	1.47353	4.04858	0.000110067	1	0.623132	0.934877	0.343595	0.31656	MLPP
1810022K09Rik	0.656552	4.04538	0.000111499	1	0.63255	0.799679	0.207143	0.477585	MLPP
Anxa3	1.14108	4.03608	0.000115771	1	0.617016	0.927819	0.317505	0.311985	MLPP
Gspt1	1.13581	4.03305	0.000117195	1	0.624168	0.911965	0.296209	0.343092	MLPP
Hnrnpr	0.64622	4.02843	0.000119395	1	0.644485	0.805424	0.218321	0.494968	MLPP
Immp1l	0.756718	4.02576	0.000120687	1	0.629791	0.878451	0.258182	0.389753	MLPP
Ywhag	0.875872	4.02538	0.000120869	1	0.634482	0.881149	0.265807	0.396157	MLPP
1110008F13Rik	0.567691	4.02173	0.000122661	1	0.633456	0.72753	0.183333	0.553522	MLPP
Mrps17	0.809631	4.01532	0.000125858	1	0.617433	0.854504	0.225687	0.390668	MLPP
Psmb5	0.761952	4.01435	0.000126351	1	0.61385	0.842592	0.214675	0.396157	MLPP
Uqcc2	0.763804	4.01164	0.000127732	1	0.619526	0.813018	0.203656	0.438243	MLPP
Dph3	0.601757	4.00968	0.000128744	1	0.641241	0.799297	0.213076	0.494968	MLPP
Naa10	1.15489	4.00952	0.000128823	1	0.612264	0.909602	0.277384	0.322049	MLPP
Hnrnpm	0.470893	4.00779	0.000129722	1	0.64312	0.821371	0.225891	0.475755	MLPP
Nudc	1.06783	4.00348	0.000131981	1	0.607339	0.905616	0.265337	0.31656	MLPP
Pde4d	1.93218	3.99171	0.000138337	1	0.607817	0.964377	0.433022	0.254346	MLPP
Tra2b	0.390939	3.98899	0.000139846	1	0.660031	0.661442	0.181728	0.671546	MLPP
Tomm70a	1.2115	3.9876	0.000140626	1	0.612517	0.920343	0.295909	0.31107	MLPP
Hnrnpc	0.562495	3.98147	0.000144103	1	0.641776	0.782587	0.206174	0.513266	MLPP
Toporsos	0.615394	3.97823	0.000145969	1	0.646692	0.839523	0.240284	0.463861	MLPP
Tkt	0.430778	3.97542	0.000147613	1	0.661193	0.647167	0.179475	0.688015	MLPP
Parvg	1.1498	3.97342	0.000148788	1	0.625069	0.9265	0.325792	0.329369	MLPP
Ralbp1	0.438573	3.96763	0.000152251	1	0.664266	0.721458	0.198417	0.619396	MLPP
Anapc5	0.649717	3.96009	0.000156867	1	0.622816	0.798979	0.19992	0.459286	MLPP
Srpk1	1.19262	3.9525	0.00016165	1	0.610867	0.925831	0.304428	0.301921	MLPP
Plekhj1	0.374522	3.95192	0.000162022	1	0.652089	0.759381	0.203815	0.557182	MLPP
Uqcrq	0.388888	3.9449	0.000166576	1	0.639122	0.436174	0.147217	0.851784	MLPP
Mrps14	0.542576	3.94198	0.000168507	1	0.640843	0.702884	0.181309	0.592864	MLPP
Nudt3	1.10016	3.93651	0.000172174	1	0.630941	0.929693	0.341351	0.337603	MLPP
Snrnp70	0.551947	3.93181	0.000175388	1	0.641576	0.831648	0.23091	0.462031	MLPP
Exosc5	1.31927	3.93006	0.000176597	1	0.599365	0.936097	0.310053	0.26807	MLPP
Idh2	2.04135	3.92913	0.000177249	1	0.602594	0.964907	0.4256	0.243367	MLPP
Csde1	0.541856	3.92541	0.000179854	1	0.64084	0.781703	0.205203	0.512351	MLPP
Wdr43	1.42728	3.91919	0.000184298	1	0.615077	0.940436	0.346983	0.294602	MLPP
mt-Nd3	0.728909	3.90913	0.0001917	1	0.625571	0.86102	0.238147	0.399817	MLPP
Hnrnpdl	0.375857	3.9068	0.000193448	1	0.627601	0.747733	0.185426	0.5215	MLPP
Nsun2	1.2951	3.90514	0.000194708	1	0.616971	0.938828	0.345263	0.300091	MLPP
Mrpl17	0.994042	3.90143	0.000197553	1	0.611383	0.895953	0.257746	0.334858	MLPP
Nxf1	0.577874	3.89245	0.00020459	1	0.633384	0.833783	0.225686	0.443733	MLPP
Hsbp1	0.436317	3.88697	0.000208997	1	0.646115	0.789913	0.212156	0.514181	MLPP
Dnajc2	0.986588	3.88405	0.000211375	1	0.615658	0.904748	0.274436	0.333943	MLPP
Nolc1	1.61958	3.86822	0.000224753	1	0.608714	0.946542	0.355792	0.275389	MLPP
Eef2	0.336901	3.85702	0.000234693	1	0.658451	0.441612	0.153491	0.882891	MLPP
Epb41l4aos	0.774505	3.85615	0.000235481	1	0.629242	0.913667	0.305489	0.351327	MLPP
Lman2	0.686415	3.85587	0.000235736	1	0.61605	0.856264	0.225668	0.386093	MLPP
Ssb	0.6272	3.85387	0.000237559	1	0.628547	0.815918	0.211901	0.452882	MLPP
Acin1	0.613855	3.85173	0.000239527	1	0.632149	0.841963	0.229947	0.432754	MLPP
Rad23b	0.949988	3.84971	0.000241397	1	0.617403	0.905411	0.277526	0.336688	MLPP
Rpl9	0.39394	3.84942	0.000241667	1	0.642209	0.61514	0.166037	0.68344	MLPP
Hprt	0.654028	3.84473	0.000246066	1	0.622736	0.82868	0.21409	0.428179	MLPP
Nudcd2	1.15272	3.83881	0.000251727	1	0.603243	0.906594	0.261479	0.307411	MLPP
Cox8a	0.261992	3.8379	0.000252606	1	0.562943	0.158029	0.117823	0.970723	MLPP
Higd1a	0.61819	3.83679	0.000253682	1	0.6239	0.801901	0.201935	0.458371	MLPP
Plppr3	2.72121	3.83194	0.000258445	1	0.613271	0.98622	0.651852	0.241537	MLPP
Ddx39b	0.645875	3.81074	0.000280253	1	0.629019	0.851808	0.234174	0.416285	MLPP
Slirp	0.631432	3.79809	0.000294071	1	0.630169	0.784581	0.199254	0.488564	MLPP
Mef2c	0.546078	3.79699	0.000295301	1	0.631814	0.869219	0.251139	0.403477	MLPP
M6pr	0.764815	3.79696	0.000295343	1	0.618131	0.880063	0.247826	0.36505	MLPP
Prrc2c	0.454266	3.79609	0.000296312	1	0.647784	0.79839	0.217188	0.508692	MLPP
Fdx1l	0.956633	3.79607	0.000296334	1	0.616285	0.907629	0.279446	0.332113	MLPP
Cggbp1	0.387098	3.79505	0.000297489	1	0.65051	0.784029	0.2125	0.52882	MLPP
PISD	0.906532	3.78932	0.000304022	1	0.634305	0.917071	0.318145	0.357731	MLPP
Fam96a	0.37355	3.78685	0.000306876	1	0.668092	0.618066	0.177255	0.730101	MLPP
Lrrc59	1.36373	3.78413	0.000310053	1	0.608152	0.937856	0.328738	0.283623	MLPP
Psmd7	0.931908	3.77603	0.000319702	1	0.606712	0.898452	0.255242	0.322964	MLPP
Usp1	0.848444	3.76838	0.000329055	1	0.618475	0.859923	0.230643	0.387008	MLPP
Rpl7	0.290743	3.76602	0.000331994	1	0.575248	0.17856	0.120858	0.974382	MLPP
Srsf11	0.356443	3.76326	0.000335457	1	0.624352	0.772714	0.19114	0.489478	MLPP
Stub1	0.710979	3.7612	0.000338076	1	0.612953	0.860896	0.226145	0.375114	MLPP
Smarcc1	1.13273	3.75437	0.000346861	1	0.623587	0.885046	0.258786	0.37054	MLPP
Lyar	1.18899	3.75373	0.000347701	1	0.599253	0.907768	0.257911	0.298262	MLPP
Ganab	1.00201	3.75252	0.000349272	1	0.631031	0.903229	0.290487	0.365965	MLPP
Tma7	0.374897	3.74987	0.000352764	1	0.618224	0.329157	0.13555	0.913998	MLPP
Eif4e	0.578628	3.74971	0.00035298	1	0.62386	0.850861	0.228909	0.407136	MLPP
Rsl1d1	1.32912	3.7451	0.000359133	1	0.603196	0.930408	0.302852	0.281793	MLPP
Ywhaq	0.515487	3.74429	0.000360224	1	0.629675	0.811887	0.210747	0.459286	MLPP
Wbp11	0.531355	3.744	0.000360613	1	0.62719	0.84751	0.229492	0.4172	MLPP
Cbx5	0.877212	3.74024	0.000365727	1	0.638841	0.838781	0.233365	0.449222	MLPP
Slc25a3	0.386872	3.7339	0.000374491	1	0.662433	0.615432	0.17448	0.721866	MLPP
Nars	0.733206	3.73313	0.000375565	1	0.622438	0.888086	0.260955	0.36505	MLPP
Cd63	1.30154	3.73102	0.000378532	1	0.603613	0.920098	0.283069	0.293687	MLPP
Sdha	0.765167	3.72126	0.000392558	1	0.626079	0.874119	0.250148	0.387008	MLPP
Arf1	0.444906	3.7141	0.000403154	1	0.641606	0.723275	0.186718	0.573651	MLPP
Ebna1bp2	1.21539	3.71279	0.000405117	1	0.599176	0.923839	0.283472	0.280878	MLPP
Trappc6a	0.774279	3.71122	0.000407488	1	0.609758	0.880882	0.239748	0.347667	MLPP
Cacybp	1.11813	3.70538	0.000416399	1	0.593253	0.907787	0.25	0.286368	MLPP
Cldn15	1.8451	3.70109	0.000423074	1	0.622243	0.963872	0.457227	0.283623	MLPP
Rps12	1.11152	3.69851	0.000427129	1	0.608391	0.909279	0.271937	0.31473	MLPP
Ptpre	0.537846	3.69702	0.000429493	1	0.630488	0.849327	0.233654	0.421775	MLPP
Rbbp7	1.03609	3.69058	0.000439823	1	0.616349	0.906031	0.277145	0.333943	MLPP
Cbx1	0.543335	3.68836	0.00044344	1	0.626757	0.830972	0.218635	0.433669	MLPP
Dpm3	0.490308	3.68434	0.000450062	1	0.645394	0.715185	0.186667	0.589204	MLPP
Luc7l3	0.416992	3.67707	0.000462263	1	0.648279	0.766434	0.204061	0.542543	MLPP
Arhgdia	0.386854	3.66556	0.00048223	1	0.635547	0.754765	0.192295	0.529735	MLPP
Tmed10	0.455555	3.66396	0.000485061	1	0.625574	0.783873	0.195896	0.480329	MLPP
Prdx6	0.504362	3.66046	0.000491314	1	0.62188	0.793694	0.197117	0.462946	MLPP
Rpl27-ps3	0.351978	3.64756	0.000515032	1	0.657093	0.675899	0.183363	0.651418	MLPP
Mcm5	0.929717	3.64654	0.00051695	1	0.626133	0.869885	0.24626	0.391583	MLPP
Sf1	0.265311	3.64545	0.000519001	1	0.642855	0.82087	0.225401	0.475755	MLPP
Bcl7c	0.933189	3.63395	0.000541192	1	0.607626	0.907004	0.267649	0.315645	MLPP
Syngr2	0.547205	3.63193	0.000545184	1	0.623476	0.851885	0.229296	0.405306	MLPP
Polr2i	0.478855	3.6262	0.00055664	1	0.62693	0.816392	0.210911	0.449222	MLPP
Slc48a1	0.832542	3.62612	0.000556804	1	0.602394	0.892164	0.242907	0.321134	MLPP
Hnrnpl	0.423099	3.62306	0.000563011	1	0.630506	0.803766	0.207524	0.46935	MLPP
Tram1	0.297766	3.62099	0.000567249	1	0.642835	0.750733	0.195369	0.548033	MLPP
Hmgn1	0.474298	3.61833	0.000572724	1	0.625818	0.78787	0.197573	0.47667	MLPP
Srp19	0.547344	3.60924	0.000591867	1	0.628925	0.781347	0.197199	0.489478	MLPP
Tnfaip8	0.480332	3.60847	0.000593507	1	0.619739	0.872682	0.242478	0.376029	MLPP
Ndufa5	0.659592	3.60316	0.000604968	1	0.610186	0.809529	0.195029	0.423605	MLPP
Sdhd	0.65499	3.60018	0.000611512	1	0.616328	0.846353	0.219192	0.397072	MLPP
Eif4h	0.474748	3.59629	0.000620127	1	0.624548	0.810157	0.206104	0.451052	MLPP
Ppdpf	0.338657	3.59581	0.000621186	1	0.629082	0.799319	0.204527	0.47118	MLPP
Fam133b	0.738419	3.59484	0.00062336	1	0.613324	0.870246	0.233918	0.365965	MLPP
Rfc2	0.578341	3.59442	0.000624315	1	0.618422	0.855483	0.227297	0.391583	MLPP
Rps10	0.267255	3.58816	0.000638505	1	0.557342	0.120735	0.116132	0.994511	MLPP
Maz	0.765301	3.58377	0.00064864	1	0.623515	0.875397	0.248804	0.380604	MLPP
Polr2k	0.482628	3.58161	0.000653677	1	0.629028	0.799219	0.204446	0.47118	MLPP
Vapa	0.394192	3.57509	0.000669105	1	0.633142	0.760902	0.192792	0.518756	MLPP
Pnn	0.451466	3.57245	0.000675448	1	0.622757	0.829594	0.214614	0.427264	MLPP
Sf3b5	0.518103	3.5722	0.000676039	1	0.625989	0.721414	0.177698	0.545288	MLPP
Atxn7l3b	0.296176	3.56261	0.000699587	1	0.634721	0.79229	0.205453	0.489478	MLPP
Txn2	0.580135	3.56095	0.000703732	1	0.608186	0.811037	0.194138	0.418115	MLPP
Hnrnpa3	0.334866	3.55725	0.000713048	1	0.673063	0.537027	0.167603	0.818847	MLPP
H2-K1	0.171197	3.55461	0.000719775	1	0.641409	0.689483	0.178639	0.607502	MLPP
Tubb5	0.425373	3.55324	0.0007233	1	0.657451	0.502657	0.158498	0.822507	MLPP
Sf3b3	0.951436	3.55289	0.000724203	1	0.621883	0.89912	0.274021	0.352242	MLPP
Cyb5b	1.07065	3.55288	0.000724225	1	0.608462	0.931617	0.313609	0.290942	MLPP
Tcof1	0.80978	3.55025	0.000731012	1	0.611701	0.905128	0.270106	0.325709	MLPP
Rrs1	1.66191	3.54949	0.000732979	1	0.601819	0.955875	0.378788	0.251601	MLPP
Myc	2.36945	3.54799	0.000736892	1	0.612412	0.973676	0.507326	0.253431	MLPP
Ppm1g	0.621411	3.5471	0.000739238	1	0.618657	0.852444	0.225352	0.395242	MLPP
Serf1	2.38417	3.54586	0.00074249	1	0.605859	0.971753	0.478339	0.242452	MLPP
Atp1b3	0.380339	3.54058	0.000756515	1	0.630901	0.796571	0.204626	0.477585	MLPP
Spint2	1.58764	3.53849	0.000762141	1	0.59634	0.954257	0.361528	0.242452	MLPP
Tomm40	1.30859	3.53524	0.00077095	1	0.593983	0.932125	0.292135	0.261665	MLPP
Rpl7a	0.369748	3.53162	0.000780865	1	0.653061	0.485503	0.155453	0.830741	MLPP
Elf1	0.570168	3.5311	0.000782296	1	0.616504	0.877897	0.244022	0.364135	MLPP
Tpm3	0.384807	3.5304	0.00078424	1	0.642575	0.71882	0.186087	0.580055	MLPP
Etf1	0.731929	3.52886	0.000788499	1	0.611728	0.871597	0.233452	0.361391	MLPP
Tmbim6	0.343917	3.52646	0.000795206	1	0.647183	0.708668	0.185974	0.599268	MLPP
Lamtor2	0.523419	3.52181	0.000808355	1	0.625351	0.720202	0.177065	0.545288	MLPP
1110004F10Rik	0.682133	3.52154	0.000809119	1	0.611996	0.859112	0.223921	0.375114	MLPP
Polr1d	0.386069	3.51743	0.000820923	1	0.645461	0.575111	0.162058	0.729186	MLPP
Nomo1	1.83359	3.51458	0.000829168	1	0.608244	0.960932	0.414956	0.25892	MLPP
Mrpl54	0.633253	3.50937	0.000844489	1	0.613835	0.806725	0.196599	0.433669	MLPP
Sun2	0.735036	3.50891	0.000845861	1	0.635252	0.916254	0.317742	0.360476	MLPP
Rsbn1	0.840812	3.50839	0.000847411	1	0.630795	0.914837	0.309543	0.353156	MLPP
Mybbp1a	1.59564	3.50518	0.00085698	1	0.602436	0.956164	0.381215	0.252516	MLPP
Dynll2	1.29732	3.50123	0.000868924	1	0.611856	0.926808	0.307907	0.302836	MLPP
1190007I07Rik	1.44609	3.50116	0.000869153	1	0.606459	0.945779	0.349412	0.271729	MLPP
Elavl1	0.449674	3.49709	0.000881625	1	0.648369	0.799497	0.218125	0.508692	MLPP
Stk26	1.15528	3.49292	0.000894563	1	0.621098	0.94135	0.35914	0.305581	MLPP
Rbm17	0.69491	3.49118	0.000900014	1	0.601804	0.862638	0.216582	0.351327	MLPP
Vimp	0.765466	3.49115	0.000900098	1	0.603727	0.877432	0.230149	0.339433	MLPP
Hdlbp	0.925944	3.48751	0.00091161	1	0.619626	0.906963	0.282559	0.339433	MLPP
Atp5g3	0.496856	3.4848	0.000920261	1	0.629685	0.693337	0.173545	0.58097	MLPP
Serpinb1a	0.681587	3.48391	0.000923116	1	0.607751	0.862462	0.222284	0.36322	MLPP
Arid1a	0.335673	3.48043	0.00093436	1	0.641474	0.809452	0.218197	0.484904	MLPP
Eno1	0.452219	3.47943	0.000937638	1	0.624731	0.798178	0.200951	0.463861	MLPP
Ube3a	0.621537	3.47722	0.000944853	1	0.629997	0.854511	0.237076	0.415371	MLPP
Zfp36l2	0.23405	3.47413	0.000955062	1	0.647721	0.734928	0.19334	0.573651	MLPP
Gm10126	0.573264	3.46998	0.000968926	1	0.631529	0.854766	0.238642	0.418115	MLPP
Lta4h	0.865381	3.4692	0.00097156	1	0.616808	0.901728	0.271596	0.339433	MLPP
Ywhaz	0.261656	3.46836	0.000974388	1	0.683709	0.619634	0.183977	0.758463	MLPP
Gtf2i	1.40032	3.46694	0.00097921	1	0.61416	0.953194	0.390026	0.279048	MLPP
Fam162a	1.19723	3.46135	0.000998352	1	0.597401	0.911181	0.260229	0.290942	MLPP
Runx3	1.21251	3.46002	0.00100296	1	0.611449	0.943943	0.351873	0.283623	MLPP
Ube2e1	0.755703	3.45867	0.00100764	1	0.601903	0.901546	0.253174	0.310156	MLPP
Ndufs6	0.428135	3.45719	0.00101282	1	0.652559	0.624974	0.171882	0.693504	MLPP
Dstn	0.351799	3.44674	0.00105001	1	0.632109	0.706079	0.177488	0.572736	MLPP
Rbmxl1	1.19886	3.44591	0.00105304	1	0.592749	0.927305	0.28031	0.26441	MLPP
Arglu1	0.409107	3.44483	0.00105695	1	0.636623	0.806477	0.213208	0.4785	MLPP
Slc25a5	0.334487	3.44234	0.00106605	1	0.630508	0.673173	0.170108	0.602928	MLPP
Pcm1	0.916277	3.4416	0.00106876	1	0.607828	0.904809	0.26484	0.31839	MLPP
Rbm25	0.246126	3.43913	0.00107789	1	0.643109	0.706306	0.183282	0.593779	MLPP
Cox5a	0.478622	3.43795	0.00108227	1	0.618182	0.647789	0.160242	0.604758	MLPP
Bzw2	1.90913	3.43635	0.00108823	1	0.59052	0.95961	0.372727	0.225069	MLPP
Fli1	0.417735	3.43629	0.00108847	1	0.629238	0.876552	0.255689	0.390668	MLPP
Rps6ka1	0.661963	3.43584	0.00109014	1	0.624337	0.860451	0.236542	0.397987	MLPP
Bri3bp	0.878346	3.43151	0.00110649	1	0.599007	0.916708	0.270851	0.288198	MLPP
Thrap3	0.595608	3.43074	0.0011094	1	0.612453	0.863429	0.227578	0.371455	MLPP
Ube2k	0.602332	3.43039	0.00111075	1	0.61001	0.841509	0.210682	0.389753	MLPP
Prpf4b	0.573007	3.42364	0.00113674	1	0.623701	0.846207	0.225564	0.411711	MLPP
Hint1	0.459173	3.42175	0.00114412	1	0.634234	0.467631	0.147926	0.812443	MLPP
Ppia	0.377206	3.42045	0.00114922	1	0.597416	0.26238	0.127949	0.937786	MLPP
Rfc1	0.813998	3.42026	0.00114995	1	0.613193	0.886406	0.24902	0.348582	MLPP
2810004N23Rik	1.25299	3.41892	0.00115523	1	0.615312	0.937463	0.338877	0.298262	MLPP
Naca	0.324921	3.41877	0.00115583	1	0.626993	0.314243	0.137198	0.94419	MLPP
Rpl19	0.261299	3.41803	0.00115878	1	0.559724	0.12751	0.116717	0.992681	MLPP
Psmb8	0.404379	3.41612	0.00116633	1	0.604806	0.792419	0.184561	0.430924	MLPP
Ssna1	0.484082	3.41272	0.00117999	1	0.632421	0.74705	0.188087	0.531565	MLPP
Scd2	1.7277	3.40669	0.00120449	1	0.620786	0.964573	0.458771	0.279963	MLPP
Gsto1	1.49276	3.40477	0.00121238	1	0.585181	0.948971	0.320779	0.225984	MLPP
Imp3	0.573315	3.40151	0.00122591	1	0.607721	0.850273	0.213951	0.376029	MLPP
Xpot	1.77155	3.40019	0.00123142	1	0.611852	0.95233	0.382465	0.275389	MLPP
Bclaf1	0.575978	3.39619	0.00124826	1	0.616357	0.86291	0.23094	0.379689	MLPP
Ppig	0.353127	3.39475	0.00125441	1	0.617711	0.789374	0.192558	0.459286	MLPP
B230219D22Rik	0.494152	3.39442	0.00125581	1	0.634503	0.822729	0.22007	0.457457	MLPP
Zc3h15	0.620727	3.39139	0.00126878	1	0.609944	0.851815	0.216981	0.378774	MLPP
Dkc1	1.28178	3.38995	0.00127497	1	0.607269	0.937077	0.325263	0.282708	MLPP
Atrx	0.445304	3.38299	0.00130542	1	0.623218	0.81205	0.205994	0.446478	MLPP
Gm10020	0.553999	3.38129	0.00131294	1	0.605527	0.806056	0.1901	0.418115	MLPP
Bcap29	1.46695	3.37809	0.00132719	1	0.602139	0.952232	0.364583	0.256176	MLPP
Ero1l	1.19192	3.37687	0.00133268	1	0.608932	0.917126	0.285229	0.307411	MLPP
Atf4	0.125455	3.36686	0.00137842	1	0.623985	0.805581	0.203605	0.454712	MLPP
Zfp106	0.547681	3.3641	0.00139129	1	0.617725	0.888801	0.256614	0.354986	MLPP
Exosc1	1.42619	3.36196	0.00140136	1	0.590884	0.945074	0.319613	0.241537	MLPP
Dohh	0.99673	3.35998	0.00141069	1	0.601421	0.922019	0.283394	0.287283	MLPP
Lyl1	0.735	3.35605	0.00142945	1	0.619679	0.907062	0.282774	0.339433	MLPP
Kcnq1ot1	1.24726	3.3532	0.00144315	1	0.60059	0.929854	0.297642	0.277219	MLPP
Prkcsh	1.25414	3.34505	0.0014831	1	0.611504	0.935535	0.327869	0.292772	MLPP
Pin1	0.778345	3.34454	0.00148565	1	0.59715	0.887597	0.232167	0.315645	MLPP
2410015M20Rik	0.49748	3.34331	0.00149175	1	0.616633	0.746582	0.17856	0.501372	MLPP
Lrrc58	0.190916	3.34284	0.00149408	1	0.616002	0.82568	0.207068	0.418115	MLPP
Atic	1.6975	3.33702	0.00152345	1	0.607447	0.955231	0.386577	0.263495	MLPP
Tgfb1	0.72968	3.33633	0.00152693	1	0.580335	0.866772	0.197392	0.304666	MLPP
Rrp1	0.65695	3.33385	0.00153965	1	0.610596	0.892773	0.253095	0.336688	MLPP
Odc1	0.400847	3.3293	0.00156315	1	0.617769	0.81849	0.204893	0.429094	MLPP
Ppp2ca	0.340297	3.32804	0.00156973	1	0.628295	0.796072	0.202586	0.47301	MLPP
Snhg20	0.58447	3.32497	0.00158583	1	0.618852	0.893482	0.263338	0.352242	MLPP
Gpatch4	1.81113	3.32386	0.0015917	1	0.597946	0.959742	0.388724	0.239707	MLPP
Rpl13a-ps1	0.449629	3.32232	0.00159988	1	0.612712	0.843946	0.2145	0.392498	MLPP
Abhd11	1.46255	3.31987	0.00161291	1	0.589639	0.950395	0.334207	0.233303	MLPP
Snrpb	0.456179	3.31793	0.00162333	1	0.610677	0.739777	0.173316	0.496798	MLPP
2810428I15Rik	0.550017	3.31783	0.00162387	1	0.616885	0.826459	0.208182	0.41903	MLPP
Rpl24	0.278083	3.31121	0.00165992	1	0.560978	0.139066	0.117135	0.984446	MLPP
Got2	0.645669	3.30933	0.00167029	1	0.611637	0.906725	0.272308	0.323879	MLPP
Vat1	2.67667	3.30849	0.00167491	1	0.615494	0.98778	0.681122	0.244282	MLPP
Cd34	3.43611	3.30417	0.00169903	1	0.603492	0.996006	0.849265	0.211345	MLPP
Ap1s1	1.13237	3.29827	0.00173242	1	0.598804	0.923152	0.281651	0.280878	MLPP
Ufc1	0.695988	3.29616	0.0017445	1	0.596366	0.871522	0.217548	0.331199	MLPP
Uqcrc1	0.752137	3.29608	0.00174496	1	0.599259	0.87775	0.225625	0.330284	MLPP
Hnrnpd	0.38483	3.2953	0.00174948	1	0.626636	0.79471	0.200858	0.47118	MLPP
mt-Nd5	0.434197	3.2921	0.001768	1	0.620625	0.792213	0.195661	0.462031	MLPP
Rps16	0.2224	3.29127	0.00177283	1	0.527268	0.0565657	0.109494	0.99817	MLPP
Bzw1	0.421568	3.28963	0.00178244	1	0.621629	0.829229	0.213499	0.425435	MLPP
Csnk1a1	0.251265	3.28592	0.00180433	1	0.641403	0.725588	0.187219	0.570906	MLPP
Nudt19	1.11954	3.27519	0.00186898	1	0.597794	0.917027	0.269663	0.285453	MLPP
Nup62	1.11256	3.27421	0.00187499	1	0.612974	0.920335	0.296522	0.311985	MLPP
Hspa8	0.286799	3.2738	0.00187749	1	0.642185	0.505918	0.153655	0.790485	MLPP
Fcor	1.1233	3.27312	0.00188164	1	0.614163	0.936191	0.333676	0.297347	MLPP
Sf3b2	0.197816	3.27251	0.0018854	1	0.631808	0.785019	0.200523	0.491308	MLPP
Nin	0.577551	3.26652	0.00192272	1	0.614592	0.861351	0.228051	0.377859	MLPP
Srrm1	0.307244	3.26322	0.00194353	1	0.626743	0.730016	0.180202	0.537969	MLPP
Sumo1	0.336432	3.26139	0.00195521	1	0.647427	0.646336	0.173206	0.662397	MLPP
Rgs18	0.926106	3.25874	0.00197215	1	0.597647	0.906508	0.254118	0.296432	MLPP
Fermt3	0.592316	3.2538	0.00200415	1	0.624179	0.847103	0.226586	0.411711	MLPP
Gusb	0.853652	3.25053	0.00202554	1	0.606167	0.912008	0.273171	0.307411	MLPP
Tra2a	0.315236	3.24895	0.00203599	1	0.636945	0.78941	0.20576	0.496798	MLPP
Hnrnpk	0.312656	3.24784	0.00204334	1	0.66305	0.552293	0.165861	0.784995	MLPP
Nedd4	1.24012	3.24574	0.00205734	1	0.604761	0.921368	0.286988	0.294602	MLPP
Tomm6	0.735035	3.24449	0.00206567	1	0.617235	0.889614	0.256991	0.353156	MLPP
Supt16	0.524837	3.24436	0.00206655	1	0.620266	0.840649	0.219024	0.410796	MLPP
Actn4	0.63739	3.24141	0.00208643	1	0.622499	0.844829	0.223606	0.410796	MLPP
Snx14	2.47153	3.24095	0.00208955	1	0.600038	0.981277	0.556582	0.220494	MLPP
Snd1	1.29174	3.23792	0.00211011	1	0.60981	0.947714	0.361677	0.276304	MLPP
Emc10	0.536002	3.23728	0.00211452	1	0.612592	0.858489	0.224035	0.376944	MLPP
Atp5j	0.386014	3.23652	0.00211972	1	0.640669	0.470723	0.150217	0.821592	MLPP
Ubtf	0.789996	3.23587	0.0021242	1	0.60032	0.892611	0.240947	0.31656	MLPP
Nasp	0.913044	3.23532	0.00212798	1	0.606	0.896273	0.251778	0.323879	MLPP
Trp53	0.822773	3.23507	0.00212972	1	0.607433	0.911785	0.274494	0.310156	MLPP
Srek1ip1	1.03901	3.22988	0.00216576	1	0.620765	0.905642	0.281955	0.343092	MLPP
Ptpn18	0.258236	3.2278	0.00218033	1	0.667585	0.466345	0.158399	0.876487	MLPP
Lman1	1.46884	3.22753	0.00218222	1	0.603671	0.948276	0.352941	0.263495	MLPP
Ahsa1	0.989329	3.22414	0.00220618	1	0.595902	0.910118	0.256702	0.289113	MLPP
Mrpl11	1.08638	3.2218	0.00222294	1	0.593579	0.927984	0.282927	0.265325	MLPP
C1d	0.405941	3.2195	0.00223946	1	0.629994	0.752267	0.188181	0.5215	MLPP
Cox7b	0.422884	3.2147	0.00227429	1	0.636917	0.582725	0.15966	0.705398	MLPP
2310039H08Rik	0.828944	3.21356	0.00228262	1	0.601741	0.918345	0.277391	0.291857	MLPP
Xbp1	0.540935	3.20875	0.00231816	1	0.607494	0.868903	0.226954	0.355901	MLPP
Trim28	1.08391	3.20301	0.00236125	1	0.609069	0.925066	0.300275	0.299177	MLPP
Rps19bp1	0.805128	3.20078	0.00237818	1	0.602371	0.904124	0.257056	0.308326	MLPP
Hdac2	0.87066	3.19761	0.00240238	1	0.605261	0.923145	0.291024	0.293687	MLPP
Lsm4	0.446262	3.19628	0.00241264	1	0.628149	0.654109	0.165766	0.617566	MLPP
Hk3	0.956556	3.19434	0.00242763	1	0.615013	0.94202	0.351648	0.292772	MLPP
Arsb	1.60282	3.1943	0.00242792	1	0.608384	0.951872	0.374522	0.268984	MLPP
Mdh2	0.478295	3.18641	0.00248985	1	0.602917	0.823033	0.19521	0.395242	MLPP
Ndufaf4	1.51574	3.18121	0.00253138	1	0.59383	0.951334	0.345598	0.240622	MLPP
Wsb1	0.684623	3.17682	0.00256698	1	0.610605	0.903954	0.267118	0.324794	MLPP
Cuta	0.417174	3.17392	0.0025907	1	0.618755	0.781629	0.190494	0.46935	MLPP
Coa5	0.613372	3.17355	0.00259374	1	0.609616	0.902978	0.264574	0.323879	MLPP
Dynlrb1	0.407286	3.17191	0.00260732	1	0.616002	0.765821	0.183566	0.480329	MLPP
Lsm8	0.496987	3.16935	0.00262856	1	0.618469	0.775784	0.188316	0.47484	MLPP
Cct8	0.732045	3.16619	0.00265502	1	0.595991	0.888024	0.231237	0.3129	MLPP
Gm42418	0.413061	3.15802	0.0027245	1	0.64934	0.720914	0.19028	0.591034	MLPP
Phf5a	0.336832	3.15721	0.00273148	1	0.628345	0.7536	0.187583	0.516926	MLPP
Gm561	0.895927	3.14944	0.00279922	1	0.603453	0.919803	0.282322	0.293687	MLPP
Rbm39	0.0959029	3.14921	0.00280125	1	0.629513	0.386447	0.141368	0.881061	MLPP
BC003965	0.791987	3.14876	0.00280523	1	0.608319	0.899714	0.258746	0.324794	MLPP
Noc2l	1.22534	3.1444	0.00284397	1	0.601355	0.932117	0.303823	0.276304	MLPP
Ppan	1.71944	3.12063	0.00306375	1	0.588944	0.965988	0.402397	0.215005	MLPP
Smim4	0.525655	3.11625	0.00310596	1	0.606808	0.782096	0.182534	0.445563	MLPP
Rps11	0.255207	3.11289	0.00313857	1	0.56048	0.127006	0.116869	0.994511	MLPP
Dap	0.595811	3.10598	0.0032068	1	0.595759	0.873841	0.218693	0.327539	MLPP
Pfas	1.47784	3.10528	0.00321377	1	0.594576	0.944243	0.323843	0.249771	MLPP
Txnl4a	1.06379	3.10011	0.00326572	1	0.589185	0.929236	0.278443	0.255261	MLPP
Gapdh	0.276475	3.09917	0.0032752	1	0.637266	0.596365	0.161476	0.692589	MLPP
Gnb1	0.280588	3.09764	0.00329083	1	0.632284	0.734269	0.184439	0.544373	MLPP
Cbfb	0.412813	3.09455	0.00332245	1	0.616942	0.864002	0.232363	0.379689	MLPP
Tnpo1	0.698862	3.08822	0.00338813	1	0.608442	0.922199	0.29375	0.301006	MLPP
2021-09-02	0.476376	3.08269	0.00344642	1	0.614933	0.854179	0.223162	0.386093	MLPP
Cab39	0.391024	3.0818	0.00345581	1	0.616806	0.851594	0.223089	0.392498	MLPP
Cyc1	0.740635	3.08132	0.00346093	1	0.58761	0.873363	0.209588	0.311985	MLPP
Bet1	0.984216	3.0804	0.00347077	1	0.599951	0.928677	0.294175	0.277219	MLPP
Wdr12	2.0037	3.07125	0.00356982	1	0.589869	0.968525	0.420108	0.21409	MLPP
Arhgef2	1.01238	3.07099	0.00357268	1	0.607493	0.935788	0.32228	0.284538	MLPP
Arpc1a	0.28122	3.06451	0.00364443	1	0.614593	0.793203	0.191797	0.449222	MLPP
Gtf3a	0.946904	3.06248	0.0036672	1	0.588443	0.915115	0.253448	0.268984	MLPP
Coa6	0.812713	3.05729	0.00372584	1	0.607316	0.913279	0.276683	0.308326	MLPP
Stt3a	0.728058	3.05552	0.00374609	1	0.600816	0.911513	0.265306	0.297347	MLPP
2021-09-09	0.550629	3.0531	0.00377385	1	0.606127	0.897368	0.253228	0.322964	MLPP
Vdac2	0.35852	3.05265	0.00377913	1	0.606966	0.791197	0.185675	0.436414	MLPP
Runx1	0.488831	3.04982	0.00381188	1	0.607989	0.900818	0.25975	0.322964	MLPP
Srrm2	0.290696	3.04808	0.00383207	1	0.645167	0.615314	0.167296	0.68893	MLPP
Ampd2	2.19384	3.04641	0.00385168	1	0.603327	0.97216	0.476103	0.236962	MLPP
Nrros	0.753823	3.04577	0.00385918	1	0.59688	0.912779	0.261845	0.288198	MLPP
Tm7sf3	1.61343	3.04528	0.00386498	1	0.598437	0.950499	0.351282	0.250686	MLPP
Rbfa	0.639577	3.04297	0.00389225	1	0.591171	0.892822	0.230226	0.298262	MLPP
Prmt1	1.27442	3.03939	0.00393489	1	0.578087	0.939335	0.280925	0.222324	MLPP
Thoc7	0.492875	3.03889	0.0039408	1	0.612246	0.832621	0.207627	0.403477	MLPP
U2surp	0.459019	3.03774	0.00395462	1	0.608978	0.843061	0.210684	0.386093	MLPP
Ncln	1.26654	3.03669	0.00396725	1	0.598959	0.944684	0.33294	0.258005	MLPP
Emg1	0.365235	3.03437	0.00399526	1	0.618763	0.73724	0.177435	0.515096	MLPP
Mrps7	0.994652	3.02644	0.00409241	1	0.578867	0.922987	0.250951	0.241537	MLPP
Brd3	0.585685	3.02433	0.00411862	1	0.614505	0.870715	0.235501	0.367795	MLPP
Ola1	0.853059	3.01969	0.00417677	1	0.58973	0.915784	0.256277	0.270814	MLPP
Ndufa7	0.290581	3.01877	0.00418841	1	0.650251	0.492345	0.15514	0.818847	MLPP
Strap	0.62809	3.01604	0.00422303	1	0.596495	0.864	0.212243	0.339433	MLPP
Ubap2l	0.365445	3.01292	0.00426304	1	0.622062	0.850109	0.226783	0.404392	MLPP
Ccdc115	0.899184	3.01279	0.00426473	1	0.588805	0.913227	0.251269	0.271729	MLPP
Colgalt1	1.08577	3.0115	0.00428127	1	0.600726	0.937757	0.316469	0.268984	MLPP
Gm10320	0.854556	3.01142	0.00428226	1	0.600347	0.917477	0.273984	0.290027	MLPP
Rab26os	1.47553	3.00877	0.00431665	1	0.610864	0.942863	0.347534	0.283623	MLPP
Pak2	0.238082	3.00255	0.00439811	1	0.626004	0.818164	0.211097	0.445563	MLPP
Timm9	1.60065	3.00133	0.00441426	1	0.58434	0.954178	0.337094	0.218664	MLPP
Ifitm3	1.56818	22.0815	5.26509e-107	1.47417e-102	0.775179	0.588836	0.303065	0.964264	monocyte
Wfdc17	2.04465	20.3489	4.84091e-91	1.35536e-86	0.864412	0.855106	0.524828	0.877044	monocyte
Lgals3	1.61319	19.4251	4.60972e-83	1.29058e-78	0.812559	0.735085	0.382208	0.895215	monocyte
Lyz2	1.13787	19.309	4.37054e-82	1.22358e-77	0.70581	0.454994	0.246197	0.96063	monocyte
S100a4	2.01723	19.0362	8.16705e-80	2.28636e-75	0.854099	0.879741	0.55605	0.832223	monocyte
Plac8	1.19988	18.5593	6.37985e-76	1.78597e-71	0.708616	0.470476	0.249484	0.951545	monocyte
Psap	1.35851	18.3154	5.72586e-74	1.60284e-69	0.764656	0.598972	0.30074	0.935191	monocyte
Npc2	1.4766	18.2828	1.04031e-73	2.91204e-69	0.757124	0.643449	0.310308	0.878861	monocyte
Tyrobp	0.981514	18.2788	1.11963e-73	3.13395e-69	0.690555	0.401983	0.233834	0.981224	monocyte
Ftl1	0.507133	18.1614	9.50418e-73	2.66022e-68	0.522062	0.0455522	0.163381	0.998789	monocyte
Cst3	1.44775	18.1234	1.89282e-72	5.29781e-68	0.756692	0.633112	0.306759	0.887947	monocyte
Rps9	0.444441	17.5343	6.89883e-68	1.93084e-63	0.529488	0.059688	0.16553	0.999394	monocyte
Ms4a6c	1.82563	17.4756	1.92767e-67	5.39497e-63	0.823754	0.849275	0.489849	0.803755	monocyte
Ccr2	1.94889	16.5426	1.50191e-60	4.20325e-56	0.800923	0.876951	0.513617	0.731072	monocyte
Alox5ap	1.24865	16.4588	5.99325e-60	1.67721e-55	0.758518	0.620169	0.303746	0.903695	monocyte
Crip1	1.12129	16.3549	3.29333e-59	9.21606e-55	0.723051	0.498431	0.259921	0.95215	monocyte
S100a6	1.13913	16.3327	4.73435e-59	1.32481e-54	0.765872	0.58784	0.298323	0.94791	monocyte
Fcer1g	1.07219	16.1386	1.10703e-57	3.09768e-53	0.713763	0.524466	0.260208	0.910963	monocyte
Actg1	0.798805	15.8066	2.22273e-55	6.21943e-51	0.631534	0.324454	0.205476	0.945488	monocyte
Ccl6	2.02669	15.7377	6.59527e-55	1.84536e-50	0.79302	0.905916	0.562345	0.685645	monocyte
Tmsb10	0.798995	15.0154	4.39168e-50	1.22875e-45	0.636473	0.285988	0.204999	0.988492	monocyte
Ifitm2	1.42062	14.8438	5.69169e-49	1.59242e-44	0.729871	0.722834	0.325447	0.749849	monocyte
Ctss	1.98266	14.7798	1.46748e-48	4.10556e-44	0.774058	0.90503	0.544992	0.649303	monocyte
Arpc1b	0.922171	14.5994	2.07878e-47	5.8156e-43	0.672552	0.489075	0.236478	0.868565	monocyte
Cox4i1	0.700876	14.3382	9.10163e-46	2.54618e-41	0.618023	0.307185	0.19969	0.937008	monocyte
Ifi27l2a	1.63497	13.7312	4.55631e-42	1.27458e-37	0.743901	0.794707	0.37772	0.704422	monocyte
Vim	1.3416	13.7049	6.53803e-42	1.82888e-37	0.720781	0.725541	0.320905	0.729861	monocyte
Gm9843	0.468443	13.6649	1.13002e-41	3.1609e-37	0.561802	0.134861	0.175788	0.990309	monocyte
Fn1	1.85651	13.6039	2.59535e-41	7.25946e-37	0.764153	0.899757	0.525551	0.635373	monocyte
Msrb1	0.933607	13.5435	5.89686e-41	1.64935e-36	0.675286	0.50281	0.239508	0.86069	monocyte
Tgfbi	1.86658	13.5347	6.64118e-41	1.85747e-36	0.753089	0.888302	0.494258	0.625681	monocyte
Ccl9	1.98065	13.5232	7.75349e-41	2.1685e-36	0.746681	0.901115	0.512953	0.599637	monocyte
Fxyd5	1.52134	13.3708	6.02188e-40	1.68414e-35	0.722697	0.806263	0.370907	0.651726	monocyte
Lst1	1.19674	12.8615	4.79447e-37	1.34082e-32	0.723758	0.689113	0.307655	0.771654	monocyte
F13a1	1.62943	12.8257	7.59357e-37	2.12354e-32	0.741336	0.856447	0.436409	0.635978	monocyte
Rps27a	0.293658	12.4472	9.06688e-35	2.53537e-30	0.519163	0.0383267	0.162548	1	monocyte
Atox1	0.893643	12.3663	2.47398e-34	6.91775e-30	0.647243	0.477303	0.223995	0.833434	monocyte
Rps11	0.477059	12.2526	1.00301e-33	2.80452e-29	0.566834	0.135074	0.177293	0.998789	monocyte
Rpl36al	0.641694	12.2074	1.74333e-33	4.87436e-29	0.617612	0.295533	0.198956	0.946699	monocyte
Clta	1.01424	11.9429	4.25347e-32	1.18919e-27	0.678684	0.603274	0.25811	0.771048	monocyte
Hspa8	0.892341	11.8823	8.75229e-32	2.44688e-27	0.656513	0.531059	0.23475	0.799515	monocyte
Cd52	0.652867	11.759	3.76028e-31	1.05122e-26	0.654513	0.383988	0.218223	0.932768	monocyte
Mpeg1	1.66097	11.2155	1.93438e-28	5.40755e-24	0.713356	0.875431	0.437471	0.561478	monocyte
Rps14	0.367823	11.1006	6.9734e-28	1.94935e-23	0.534144	0.0682872	0.166903	1	monocyte
Sat1	1.22229	11.0354	1.43385e-27	4.00803e-23	0.687932	0.724233	0.298863	0.668686	monocyte
Dbi	1.07723	10.9817	2.59167e-27	7.24424e-23	0.673878	0.654651	0.26741	0.71169	monocyte
Gngt2	1.91203	10.8666	9.10624e-27	2.54519e-22	0.71873	0.915506	0.518079	0.529376	monocyte
Btf3	0.661396	10.3797	1.60573e-24	4.48786e-20	0.632295	0.441822	0.214186	0.839491	monocyte
Tpd52	1.49048	10.1655	1.45098e-23	4.0552e-19	0.695263	0.851763	0.39039	0.551181	monocyte
Eif3k	0.760848	10.1197	2.30865e-23	6.45199e-19	0.63833	0.513202	0.223974	0.783162	monocyte
Mrpl52	0.903187	10.0851	3.2747e-23	9.15149e-19	0.661753	0.610058	0.250466	0.732889	monocyte
Sh3bgrl3	0.49468	10.0217	6.19515e-23	1.73123e-18	0.619417	0.291639	0.199392	0.953362	monocyte
Atp5l	0.483564	9.96932	1.04528e-22	2.92093e-18	0.575881	0.247774	0.18283	0.915809	monocyte
B2m	0.513263	9.90138	2.05285e-22	5.73629e-18	0.580116	0.258151	0.184565	0.913992	monocyte
Rpl35a	0.312003	9.83294	4.03325e-22	1.12697e-17	0.524986	0.0499717	0.164213	1	monocyte
Naca	0.539198	9.68669	1.68098e-21	4.69682e-17	0.608102	0.330004	0.197288	0.898849	monocyte
Ptpn18	0.701454	9.68067	1.78182e-21	4.97842e-17	0.643988	0.486439	0.223545	0.818898	monocyte
Coro1a	0.685308	9.61626	3.31707e-21	9.26755e-17	0.645959	0.485114	0.224274	0.823743	monocyte
Smpdl3a	1.72243	9.52119	8.23867e-21	2.30172e-16	0.676324	0.904415	0.448133	0.457904	monocyte
Rpl37a	0.291273	9.51492	8.74521e-21	2.44315e-16	0.516111	0.0322216	0.161688	1	monocyte
Rpl24	0.386998	9.45952	1.47914e-20	4.13212e-16	0.567225	0.147789	0.177662	0.988492	monocyte
S100a10	1.04004	9.43136	1.92997e-20	5.39136e-16	0.683789	0.740352	0.302875	0.644458	monocyte
Rpl34	0.347736	9.42529	2.04358e-20	5.70853e-16	0.543879	0.0912994	0.169901	0.996972	monocyte
Lsp1	1.10888	9.40012	2.58996e-20	7.23453e-16	0.68542	0.780072	0.324272	0.606905	monocyte
Rpl18	0.454346	9.38446	3.00037e-20	8.38062e-16	0.594957	0.205909	0.187774	0.986069	monocyte
Psma7	1.08992	9.36162	3.71669e-20	1.03811e-15	0.660155	0.731219	0.282621	0.608722	monocyte
Tpt1	0.313157	9.276	8.25369e-20	2.30526e-15	0.53745	0.079869	0.167944	0.99576	monocyte
Mrpl33	0.681514	9.23763	1.17733e-19	3.28817e-15	0.604514	0.426936	0.201489	0.80315	monocyte
Itm2b	0.723369	9.17027	2.18863e-19	6.11241e-15	0.633359	0.528349	0.22341	0.75954	monocyte
Ms4a6b	1.91243	9.09546	4.33414e-19	1.21039e-14	0.678491	0.938948	0.539646	0.424591	monocyte
Pycard	1.22422	9.01331	9.11806e-19	2.54622e-14	0.671173	0.802673	0.326923	0.556027	monocyte
Gm2a	1.47948	8.9617	1.44998e-18	4.04892e-14	0.67326	0.856492	0.374662	0.503331	monocyte
Apoe	1.98724	8.84318	4.16488e-18	1.16296e-13	0.681762	0.932672	0.523534	0.437916	monocyte
Eif3f	0.681646	8.83857	4.33797e-18	1.21125e-13	0.619756	0.510535	0.215041	0.751666	monocyte
Ly6e	0.657234	8.76557	8.24785e-18	2.30288e-13	0.650311	0.493542	0.227159	0.823743	monocyte
Atp5c1	0.962836	8.70257	1.43002e-17	3.99262e-13	0.655137	0.69981	0.268557	0.631133	monocyte
Eef1a1	0.436821	8.67805	1.76958e-17	4.94049e-13	0.592328	0.195802	0.186623	0.990309	monocyte
Erp29	1.01929	8.58427	3.97567e-17	1.10989e-12	0.649334	0.721737	0.271676	0.59782	monocyte
Gda	1.01911	8.54755	5.44508e-17	1.52005e-12	0.646329	0.736246	0.27464	0.577226	monocyte
Rpl11	0.40009	8.54398	5.61368e-17	1.56706e-12	0.581406	0.170506	0.182506	0.993337	monocyte
Pfdn5	0.548506	8.50376	7.90948e-17	2.20777e-12	0.604479	0.389773	0.199165	0.837674	monocyte
Klf13	0.880626	8.50135	8.07326e-17	2.25341e-12	0.631051	0.648099	0.240631	0.637795	monocyte
Cyba	0.697954	8.48455	9.31129e-17	2.59887e-12	0.654606	0.581516	0.241487	0.747426	monocyte
Arpc2	0.687118	8.45376	1.20851e-16	3.37294e-12	0.629365	0.555233	0.224784	0.726227	monocyte
Laptm5	0.886147	8.4111	1.7317e-16	4.833e-12	0.651043	0.669286	0.257511	0.654149	monocyte
Ndufa6	0.651519	8.3914	2.04343e-16	5.7028e-12	0.602163	0.47373	0.203795	0.754694	monocyte
Lgals1	0.91468	8.35642	2.73889e-16	7.64342e-12	0.673824	0.737154	0.294552	0.62871	monocyte
Rpl19	0.370045	8.33066	3.39567e-16	9.47595e-12	0.563882	0.135501	0.17642	0.993337	monocyte
Id2	1.15603	8.27512	5.38492e-16	1.50266e-11	0.651597	0.813975	0.317509	0.50636	monocyte
Shfm1	0.388037	8.24073	7.15374e-16	1.99618e-11	0.573354	0.186475	0.180398	0.965475	monocyte
Rpl37	0.290068	8.19094	1.07688e-15	3.00481e-11	0.519406	0.0402396	0.162623	0.998789	monocyte
Ahnak	1.6884	8.18115	1.16676e-15	3.25549e-11	0.6611	0.914763	0.451444	0.416717	monocyte
Hint1	0.627045	8.02521	4.12807e-15	1.15177e-10	0.627126	0.488476	0.216225	0.78619	monocyte
Rpl26	0.361198	7.94392	7.90059e-15	2.20426e-10	0.556654	0.116836	0.173959	0.996972	monocyte
Rps5	0.398129	7.93725	8.33022e-15	2.32405e-10	0.568973	0.143567	0.178103	0.995154	monocyte
Ifi30	1.54996	7.92104	9.47269e-15	2.64269e-10	0.667561	0.911981	0.453333	0.432465	monocyte
Rpl38	0.339376	7.87399	1.37354e-14	3.83176e-10	0.554074	0.110973	0.173113	0.997577	monocyte
Cox7a2l	0.672487	7.82496	2.01829e-14	5.63002e-10	0.611962	0.527136	0.213021	0.721381	monocyte
Eif3h	0.657446	7.8102	2.26514e-14	6.31837e-10	0.611756	0.543613	0.214641	0.705027	monocyte
Uqcrh	0.411035	7.78348	2.7899e-14	7.78187e-10	0.57347	0.242347	0.181873	0.916414	monocyte
Slc25a5	0.920509	7.7664	3.18609e-14	8.88664e-10	0.633554	0.695954	0.253227	0.594185	monocyte
Anxa2	1.09857	7.71908	4.59595e-14	1.28186e-09	0.653519	0.801391	0.311127	0.523319	monocyte
Rpl18a	0.331756	7.62007	9.82064e-14	2.73888e-09	0.536837	0.0743839	0.167717	0.999394	monocyte
Sirpb1c	2.45754	7.60263	1.12147e-13	3.12745e-09	0.659411	0.992668	0.880914	0.327075	monocyte
Rpl13	0.352836	7.58544	1.27792e-13	3.56361e-09	0.542583	0.086583	0.169476	0.998789	monocyte
Ms4a8a	2.30393	7.55005	1.67032e-13	4.6577e-09	0.652001	0.981123	0.74069	0.325257	monocyte
Gm9844	1.03251	7.52103	2.07868e-13	5.79597e-09	0.652753	0.765148	0.291299	0.559661	monocyte
Rpl27a	0.358433	7.48283	2.76847e-13	7.71906e-09	0.563042	0.129605	0.176062	0.996972	monocyte
Sec61b	0.499383	7.4594	3.29807e-13	9.19534e-09	0.589773	0.346717	0.191313	0.850999	monocyte
Ctsh	1.31193	7.42397	4.29302e-13	1.19689e-08	0.65143	0.875525	0.374164	0.440339	monocyte
Atp5h	0.579249	7.39033	5.50791e-13	1.53549e-08	0.60847	0.488329	0.207797	0.752271	monocyte
Tmsb4x	0.289328	7.34558	7.65888e-13	2.13507e-08	0.52312	0.0462408	0.163676	1	monocyte
Samhd1	1.27682	7.30807	1.00817e-12	2.81037e-08	0.651697	0.859123	0.355566	0.45851	monocyte
Arpc3	0.73016	7.26819	1.34827e-12	3.75832e-08	0.629505	0.628823	0.236066	0.654149	monocyte
Fam174a	1.26271	7.2303	1.77442e-12	4.94583e-08	0.641381	0.828463	0.3182	0.47123	monocyte
Fcgr3	1.35408	7.13819	3.43911e-12	9.5848e-08	0.633986	0.873129	0.351379	0.408843	monocyte
Ap1s2	1.58942	7.11531	4.04814e-12	1.12818e-07	0.645562	0.922204	0.448276	0.377953	monocyte
Rps16	0.285917	7.02496	7.66778e-12	2.13678e-07	0.530073	0.060147	0.165697	1	monocyte
Emb	1.1693	7.02317	7.76522e-12	2.16386e-07	0.636834	0.838359	0.321275	0.451847	monocyte
Spi1	0.929085	7.00309	8.93891e-12	2.49083e-07	0.630694	0.754235	0.269611	0.52877	monocyte
Rpl7a	0.554006	6.96809	1.14155e-11	3.18081e-07	0.613283	0.502591	0.211265	0.747426	monocyte
Rps13	0.315067	6.93983	1.38937e-11	3.8712e-07	0.563191	0.130607	0.176124	0.996366	monocyte
Sec61g	0.36282	6.93316	1.45524e-11	4.05458e-07	0.562019	0.226621	0.177702	0.910357	monocyte
Rpl7	0.347957	6.91656	1.63244e-11	4.54813e-07	0.576507	0.189277	0.181457	0.968504	monocyte
H2-D1	0.612557	6.91379	1.66408e-11	4.63612e-07	0.614054	0.522333	0.213539	0.729861	monocyte
AB124611	1.09135	6.90786	1.7337e-11	4.82991e-07	0.642584	0.83179	0.321858	0.470018	monocyte
Rpl3	0.406204	6.8197	3.17512e-11	8.84525e-07	0.61122	0.265828	0.195374	0.961841	monocyte
Serp1	0.652833	6.79567	3.73932e-11	1.04166e-06	0.617279	0.587471	0.222802	0.67232	monocyte
Tspo	0.684512	6.77127	4.41252e-11	1.22915e-06	0.619681	0.62194	0.229257	0.642641	monocyte
Rrbp1	1.01123	6.75824	4.81913e-11	1.34237e-06	0.620546	0.755954	0.262285	0.507571	monocyte
Zeb2	1.43133	6.67455	8.45451e-11	2.35492e-06	0.624509	0.863331	0.33001	0.400969	monocyte
Aprt	0.851301	6.66545	8.98336e-11	2.50213e-06	0.615105	0.687278	0.238859	0.568141	monocyte
Cybb	0.617871	6.61167	1.28383e-10	3.57573e-06	0.646387	0.652664	0.250746	0.662023	monocyte
Serf2	0.24833	6.59674	1.41684e-10	3.94604e-06	0.528486	0.0888639	0.165465	0.972744	monocyte
Rplp0	0.35754	6.5906	1.47539e-10	4.10881e-06	0.564576	0.138293	0.17668	0.992126	monocyte
Mgst1	1.13648	6.55691	1.84109e-10	5.12707e-06	0.634815	0.835829	0.317271	0.450636	monocyte
Pid1	2.09294	6.45607	3.54844e-10	9.88098e-06	0.627887	0.973965	0.643443	0.285282	monocyte
Rnf149	1.49045	6.44329	3.85323e-10	1.07289e-05	0.63086	0.905248	0.393135	0.367656	monocyte
Rgs10	1.32984	6.43734	4.00383e-10	1.11479e-05	0.627235	0.863206	0.333002	0.40642	monocyte
Ctsb	0.927235	6.41138	4.73052e-10	1.31707e-05	0.614243	0.748474	0.254752	0.503331	monocyte
H2afj	0.467625	6.4108	4.74817e-10	1.32194e-05	0.573798	0.395637	0.187272	0.777105	monocyte
Clec4a3	2.35349	6.40622	4.88946e-10	1.36122e-05	0.637186	0.986624	0.781046	0.289522	monocyte
Lamp1	1.12868	6.40089	5.05913e-10	1.40841e-05	0.612538	0.805098	0.276321	0.440339	monocyte
Prdx1	0.86696	6.39984	5.09331e-10	1.41788e-05	0.621019	0.756239	0.262762	0.508177	monocyte
Pomp	0.786335	6.28571	1.05048e-09	2.92413e-05	0.614111	0.691367	0.239114	0.562084	monocyte
Pitpna	1.0683	6.27415	1.12956e-09	3.14412e-05	0.61482	0.800697	0.276247	0.449425	monocyte
Napsa	1.10365	6.20324	1.75812e-09	4.89355e-05	0.635348	0.84245	0.323063	0.444579	monocyte
Mt1	0.350396	6.16119	2.28007e-09	6.34613e-05	0.600285	0.712998	0.234448	0.513628	monocyte
Ifngr1	1.26362	6.13435	2.68914e-09	7.48416e-05	0.623262	0.862763	0.328024	0.399152	monocyte
Clec4a1	2.3064	6.13119	2.7417e-09	7.63014e-05	0.63127	0.983152	0.733438	0.281647	monocyte
Pld4	1.43671	6.12355	2.87318e-09	7.99578e-05	0.632495	0.917525	0.419332	0.357359	monocyte
Gsr	0.604736	6.12121	2.91453e-09	8.11056e-05	0.613746	0.602272	0.222937	0.651121	monocyte
Rpl10-ps3	0.757181	6.11093	3.10374e-09	8.63679e-05	0.61563	0.681123	0.237857	0.575409	monocyte
Rpl35	0.364401	6.10768	3.16597e-09	8.80963e-05	0.592267	0.207479	0.186966	0.980012	monocyte
Scand1	0.664209	6.10324	3.25285e-09	9.05106e-05	0.612808	0.632112	0.22693	0.619624	monocyte
Gabarap	0.550099	6.05252	4.42745e-09	0.000123189	0.604617	0.546271	0.211367	0.689279	monocyte
Ctsc	1.58754	6.05174	4.44844e-09	0.000123769	0.623842	0.91909	0.410125	0.338583	monocyte
Cd302	2.05192	6.04557	4.61747e-09	0.000128467	0.627467	0.967848	0.599004	0.291339	monocyte
Capzb	0.73926	6.04465	4.64346e-09	0.000129186	0.610772	0.686971	0.235909	0.560267	monocyte
Rnh1	1.49806	6.02139	5.34293e-09	0.00014864	0.620305	0.918267	0.403084	0.332526	monocyte
Rpl8	0.318664	5.97964	6.86411e-09	0.000190953	0.570932	0.148182	0.178789	0.994549	monocyte
Rpl22	0.36708	5.93737	8.82978e-09	0.000245627	0.599814	0.236993	0.190414	0.967293	monocyte
Ptpn1	1.16304	5.93466	8.97306e-09	0.000249604	0.618089	0.857375	0.317121	0.394912	monocyte
Rpl10a	0.379115	5.91764	9.92568e-09	0.000276093	0.60797	0.235321	0.19303	0.983041	monocyte
Csf1r	2.04279	5.90845	1.04799e-08	0.000291498	0.623837	0.958741	0.540601	0.294367	monocyte
Btg1	0.756091	5.87878	1.24825e-08	0.000347176	0.640131	0.724167	0.266035	0.577832	monocyte
Rps29	0.23755	5.87121	1.30495e-08	0.000362934	0.513284	0.0265687	0.1609	1	monocyte
Esd	1.15268	5.86673	1.33971e-08	0.000372587	0.617948	0.845363	0.307026	0.407632	monocyte
Rps3	0.292399	5.8486	1.48983e-08	0.000414308	0.555952	0.118252	0.173775	0.994549	monocyte
Rps10	0.290427	5.84564	1.51584e-08	0.000421526	0.558108	0.128188	0.174573	0.989703	monocyte
Psmb1	0.631434	5.79488	2.03693e-08	0.000566409	0.599346	0.610613	0.216015	0.61599	monocyte
Sepp1	1.5216	5.77501	2.28496e-08	0.000635355	0.617515	0.913852	0.390036	0.33192	monocyte
Slfn2	0.982297	5.7576	2.52629e-08	0.000702435	0.624522	0.826799	0.300537	0.440339	monocyte
Vcan	2.19226	5.74323	2.74398e-08	0.000762937	0.625129	0.979291	0.684848	0.273773	monocyte
Atp6v0b	0.755945	5.6992	3.53004e-08	0.000981422	0.6087	0.715562	0.241131	0.526953	monocyte
Gltscr2	0.723315	5.67205	4.11924e-08	0.00114519	0.606472	0.689091	0.233479	0.54997	monocyte
Sub1	0.497593	5.64141	4.89881e-08	0.00136187	0.591183	0.520252	0.202381	0.689885	monocyte
Sell	0.91245	5.63194	5.16753e-08	0.00143652	0.616379	0.789825	0.272501	0.463961	monocyte
Rassf4	1.65698	5.62243	5.45141e-08	0.00151538	0.620086	0.929883	0.429853	0.3192	monocyte
Rps28	0.361336	5.59906	6.21534e-08	0.00172768	0.581563	0.167326	0.182474	0.996366	monocyte
Cstb	1.07712	5.58202	6.83662e-08	0.00190031	0.616681	0.829574	0.294466	0.422168	monocyte
Rps25	0.266975	5.56458	7.53412e-08	0.00209411	0.547682	0.100316	0.171107	0.99576	monocyte
Ly86	1.41244	5.54296	8.49565e-08	0.00236128	0.623362	0.914401	0.399718	0.342823	monocyte
Glud1	1.31777	5.53714	8.77396e-08	0.00243846	0.605991	0.866869	0.31139	0.360993	monocyte
Rps4x	0.319143	5.53437	8.90956e-08	0.00247597	0.5637	0.131624	0.176294	0.996366	monocyte
Lyn	1.16688	5.53248	9.00294e-08	0.00250183	0.614891	0.865018	0.320408	0.380376	monocyte
Lrp1	2.21063	5.51506	9.91254e-08	0.0027545	0.619455	0.977334	0.657143	0.264688	monocyte
Fam96a	0.661565	5.48286	1.18325e-07	0.00328777	0.584397	0.627447	0.209462	0.571169	monocyte
Rpl36	0.335099	5.47677	1.22345e-07	0.00339935	0.573064	0.151039	0.179496	0.99576	monocyte
Il17ra	1.14604	5.4376	1.51498e-07	0.00420908	0.606888	0.848439	0.297132	0.382798	monocyte
Rpl17	0.28563	5.41106	1.74959e-07	0.00486035	0.555629	0.119015	0.173692	0.993337	monocyte
Ccdc12	0.690519	5.38065	2.0615e-07	0.00572664	0.61397	0.678643	0.236246	0.574803	monocyte
Socs3	#NAME?	5.35766	2.33241e-07	0.00647897	0.599662	0.960765	0.50438	0.244094	monocyte
Capza2	0.789056	5.3514	2.41196e-07	0.0066997	0.595548	0.715424	0.231564	0.50212	monocyte
Gnb2l1	0.388258	5.34445	2.50327e-07	0.00695308	0.604996	0.359184	0.197652	0.866747	monocyte
Laptm4a	1.15974	5.33568	2.62331e-07	0.00728597	0.612581	0.86533	0.317949	0.37553	monocyte
Fyb	1.34936	5.3128	2.96313e-07	0.00822891	0.614668	0.916993	0.391912	0.322835	monocyte
Gapdh	0.584114	5.29859	3.19521e-07	0.0088731	0.600117	0.612658	0.216724	0.615385	monocyte
Brk1	0.669943	5.26795	3.75664e-07	0.0104314	0.593389	0.650669	0.218114	0.564506	monocyte
Fcgr2b	1.75761	5.25924	3.93276e-07	0.0109201	0.613225	0.948634	0.477157	0.284676	monocyte
Anxa5	1.45849	5.24952	4.13883e-07	0.0114919	0.609838	0.918245	0.386927	0.311932	monocyte
Rps23	0.296586	5.24508	4.2365e-07	0.0117626	0.540644	0.0812889	0.168866	1	monocyte
Ms4a4c	1.97641	5.23894	4.37494e-07	0.0121466	0.610903	0.968722	0.574324	0.25742	monocyte
Ifitm6	0.119925	5.22017	4.82621e-07	0.013399	0.663908	0.678982	0.268026	0.668686	monocyte
Rpl30	0.297388	5.1932	5.55377e-07	0.0154178	0.580917	0.198044	0.183078	0.968504	monocyte
Akr1a1	0.837103	5.14532	7.11359e-07	0.0197466	0.594833	0.737948	0.236495	0.477286	monocyte
Slc25a3	0.596035	5.11126	8.47123e-07	0.0235144	0.598361	0.628115	0.217824	0.596608	monocyte
Eif4ebp1	0.837317	5.06983	1.04602e-06	0.0290344	0.594437	0.77746	0.2481	0.434888	monocyte
Gm10116	0.95336	4.99037	1.55999e-06	0.043299	0.596439	0.81058	0.263449	0.403392	monocyte
Cox6b1	0.359203	4.98773	1.58068e-06	0.0438719	0.566643	0.379303	0.183778	0.779528	monocyte
Use1	0.711318	4.98752	1.58235e-06	0.0439166	0.590191	0.683904	0.221483	0.524531	monocyte
Chmp4b	0.868989	4.98528	1.6001e-06	0.0444076	0.601038	0.794523	0.260662	0.429437	monocyte
Mrpl30	0.740424	4.95952	1.81876e-06	0.0504743	0.594733	0.708087	0.22936	0.508177	monocyte
Fth1	0.153133	4.9561	1.8499e-06	0.0513364	0.530033	0.0714366	0.165771	0.990309	monocyte
Cox7c	0.295712	4.95313	1.87732e-06	0.0520958	0.560092	0.243905	0.177456	0.891581	monocyte
Mcl1	0.783602	4.94098	1.99353e-06	0.0553184	0.606118	0.775187	0.257463	0.459721	monocyte
Eif3e	0.638189	4.93521	2.05122e-06	0.0569152	0.599627	0.67824	0.22676	0.548153	monocyte
Saa3	2.07267	4.90718	2.35456e-06	0.0653295	0.609409	0.975716	0.624233	0.246517	monocyte
Gm9733	2.10067	4.8678	2.85438e-06	0.0791891	0.609037	0.980394	0.667227	0.24046	monocyte
Hp	0.60321	4.80864	3.80017e-06	0.10542	0.611826	0.697788	0.239033	0.551181	monocyte
F10	1.53942	4.80754	3.82046e-06	0.10598	0.599093	0.931275	0.397906	0.276196	monocyte
Hpcal1	1.34037	4.79359	4.08499e-06	0.113309	0.600418	0.916267	0.368024	0.295578	monocyte
Ndufb5	0.705971	4.78808	4.19422e-06	0.116335	0.593978	0.707289	0.228649	0.507571	monocyte
Timm10b	0.724962	4.75472	4.91789e-06	0.136402	0.588833	0.714227	0.226383	0.490612	monocyte
Dpep2	2.19749	4.74714	5.09824e-06	0.1414	0.605266	0.982304	0.680357	0.230769	monocyte
Klra2	2.08203	4.73555	5.3862e-06	0.149381	0.606481	0.980708	0.665523	0.235009	monocyte
Taldo1	0.697623	4.72268	5.72435e-06	0.158753	0.59552	0.711284	0.230621	0.50636	monocyte
Fam49b	0.670672	4.69885	6.40447e-06	0.177602	0.592528	0.720392	0.230463	0.491217	monocyte
Tep1	1.75233	4.6763	7.11848e-06	0.197396	0.60284	0.954022	0.47919	0.258025	monocyte
Emilin2	1.3705	4.67528	7.15227e-06	0.198325	0.598108	0.901282	0.340027	0.307692	monocyte
Emp3	0.785242	4.66207	7.60748e-06	0.21094	0.604249	0.773511	0.255233	0.457904	monocyte
Gm8730	0.370192	4.65164	7.98615e-06	0.221432	0.590523	0.404489	0.194428	0.79891	monocyte
Ucp2	0.344995	4.64341	8.29733e-06	0.230052	0.568492	0.417683	0.186057	0.74682	monocyte
Cotl1	0.604014	4.63473	8.63854e-06	0.239503	0.604214	0.691426	0.232444	0.543307	monocyte
Ssr4	0.668031	4.63227	8.73722e-06	0.242231	0.590041	0.699493	0.224272	0.508177	monocyte
Srgn	0.530213	4.62437	9.06258e-06	0.251242	0.603205	0.702526	0.234145	0.529982	monocyte
Atp2b1	1.3349	4.6062	9.85567e-06	0.273219	0.598197	0.895971	0.332905	0.313749	monocyte
Ap2a2	1.04391	4.59424	1.04131e-05	0.288661	0.583447	0.875863	0.290212	0.307087	monocyte
Junb	0.951784	4.55307	1.25703e-05	0.34845	0.59907	0.872231	0.307692	0.341611	monocyte
Tm6sf1	1.07822	4.48675	1.6964e-05	0.470157	0.592529	0.853931	0.284444	0.348879	monocyte
Smdt1	0.397048	4.46795	1.84537e-05	0.511408	0.563355	0.439815	0.184844	0.716535	monocyte
Eef2	0.392336	4.46128	1.90121e-05	0.526864	0.580524	0.453409	0.192938	0.734706	monocyte
Ppia	0.261625	4.45812	1.92817e-05	0.534316	0.590162	0.276572	0.188616	0.915203	monocyte
Krtcap2	0.707904	4.44745	2.02202e-05	0.560302	0.599251	0.734414	0.238983	0.4894	monocyte
Rplp2	0.281825	4.44523	2.04206e-05	0.565834	0.549011	0.0980215	0.171461	1	monocyte
Atp5d	0.57585	4.42526	2.23119e-05	0.618197	0.586117	0.63662	0.211661	0.565112	monocyte
H2-DMa	1.24757	4.39855	2.51026e-05	0.695493	0.606245	0.902038	0.353214	0.322835	monocyte
Rps6	0.293116	4.35983	2.974e-05	0.823887	0.558592	0.122119	0.174615	0.99576	monocyte
Rps18	0.326917	4.34415	3.18403e-05	0.88204	0.573649	0.151508	0.179683	0.996366	monocyte
Reep5	0.664259	4.33487	3.315e-05	0.918288	0.601795	0.730928	0.24	0.49788	monocyte
Rps19	0.29053	4.33153	3.36322e-05	0.931611	0.545748	0.0929129	0.170457	0.998789	monocyte
Ikbkb	1.16674	4.32097	3.52055e-05	0.975157	0.588705	0.869792	0.292031	0.324046	monocyte
Shisa5	0.863489	4.31036	3.68543e-05	1	0.602814	0.850622	0.294118	0.372502	monocyte
Tmcc1	0.813756	4.29618	3.91725e-05	1	0.602854	0.857374	0.299404	0.365233	monocyte
Ctsa	1.45991	4.28468	4.1154e-05	1	0.595726	0.923177	0.37368	0.278619	monocyte
S100a11	0.231287	4.28081	4.18416e-05	1	0.614289	0.474661	0.209245	0.775893	monocyte
Atp6v1f	0.613005	4.27927	4.21187e-05	1	0.591459	0.683877	0.222336	0.526953	monocyte
Ncf2	1.02209	4.27454	4.29799e-05	1	0.596599	0.876659	0.308732	0.33192	monocyte
Irf5	1.5794	4.26438	4.48859e-05	1	0.594982	0.947739	0.438765	0.249546	monocyte
2700060E02Rik	0.757943	4.25664	4.63898e-05	1	0.595289	0.76126	0.243498	0.453664	monocyte
Hacd4	1.63788	4.23485	5.0886e-05	1	0.599343	0.959671	0.49815	0.2447	monocyte
Ctsz	1.04308	4.23398	5.10739e-05	1	0.593518	0.859575	0.289862	0.34464	monocyte
Rpl28	0.274411	4.19947	5.90737e-05	1	0.558709	0.130091	0.174783	0.989098	monocyte
Lamtor4	0.468009	4.19288	6.07312e-05	1	0.585811	0.587789	0.205811	0.613568	monocyte
Nfkbia	0.645653	4.18496	6.27783e-05	1	0.600288	0.759996	0.24726	0.464567	monocyte
Rpl32	0.302142	4.17353	6.58512e-05	1	0.53936	0.0801402	0.168489	0.998789	monocyte
Cdk2ap2	0.559402	4.16441	6.84026e-05	1	0.573051	0.60764	0.20064	0.569958	monocyte
Clec4a2	0.707917	4.15223	7.19582e-05	1	0.598947	0.798694	0.260495	0.420957	monocyte
AF251705	2.06792	4.14359	7.45835e-05	1	0.601119	0.983021	0.680297	0.221684	monocyte
Actr3	0.457998	4.14201	7.50707e-05	1	0.577385	0.573898	0.199921	0.61175	monocyte
Pirb	0.64032	4.12682	7.99373e-05	1	0.617424	0.795728	0.276201	0.459721	monocyte
Rpl4	0.295343	4.12433	8.07648e-05	1	0.583561	0.228789	0.184808	0.946093	monocyte
Atp5e	0.251879	4.11904	8.2543e-05	1	0.54739	0.201267	0.172481	0.907329	monocyte
AI839979	1.59843	4.1032	8.80991e-05	1	0.592495	0.943376	0.419125	0.249546	monocyte
Cd300a	1.85367	4.08835	9.36221e-05	1	0.591586	0.965841	0.514727	0.22229	monocyte
Npm1	0.32545	4.04975	0.000109545	1	0.615436	0.495944	0.211639	0.757723	monocyte
Gnai2	0.346125	3.98509	0.000142037	1	0.552994	0.427775	0.17996	0.709267	monocyte
Asah1	1.41444	3.967	0.000152633	1	0.588166	0.926088	0.366269	0.260448	monocyte
Msn	0.636171	3.94872	0.000164082	1	0.588159	0.719398	0.226989	0.483949	monocyte
Rps27l	0.384176	3.94588	0.000165936	1	0.586342	0.48411	0.197428	0.71593	monocyte
Rps15	0.252732	3.89619	0.000201631	1	0.559198	0.131769	0.174957	0.988492	monocyte
Ccdc109b	1.90384	3.88613	0.000209674	1	0.585884	0.975012	0.565812	0.200485	monocyte
Rpl6	0.301715	3.88083	0.000214037	1	0.591664	0.310486	0.190458	0.887341	monocyte
Cdc42	0.48233	3.86514	0.000227448	1	0.573887	0.597735	0.200167	0.581466	monocyte
Prdx5	0.263703	3.80745	0.000283788	1	0.603043	0.504518	0.206683	0.726832	monocyte
Sap30	1.25612	3.79379	0.000298917	1	0.585066	0.902213	0.321107	0.281042	monocyte
Prelid1	0.515246	3.7921	0.000300836	1	0.572994	0.632698	0.20321	0.544518	monocyte
Rbm3	0.232757	3.77367	0.000322557	1	0.554608	0.298948	0.176857	0.832223	monocyte
Ssh2	1.07525	3.76895	0.000328354	1	0.588058	0.88622	0.306707	0.304664	monocyte
Epsti1	1.35713	3.74118	0.000364432	1	0.590423	0.939205	0.402534	0.250151	monocyte
Rps7	0.287524	3.73854	0.000368052	1	0.579754	0.173491	0.182072	0.987886	monocyte
Trps1	1.80531	3.7383	0.000368379	1	0.587536	0.965687	0.504274	0.214416	monocyte
Cd74	0.733934	3.7373	0.000369766	1	0.60896	0.829176	0.286261	0.407632	monocyte
Sirpb1b	2.39891	3.71363	0.00040385	1	0.589619	0.994701	0.85	0.185342	monocyte
Gyg	1.03079	3.69429	0.000433848	1	0.586007	0.866105	0.285485	0.322835	monocyte
Lilrb4a	1.22148	3.68482	0.000449265	1	0.587137	0.929132	0.370925	0.254997	monocyte
Gpx1	0.19463	3.68418	0.000450327	1	0.566264	0.16543	0.177729	0.971532	monocyte
Ninj1	1.26865	3.68416	0.000450371	1	0.580414	0.915707	0.333071	0.256814	monocyte
Arf5	0.343168	3.67177	0.000471366	1	0.567779	0.536965	0.192102	0.630527	monocyte
Rac1	0.710475	3.64033	0.000528779	1	0.570186	0.733586	0.21607	0.434888	monocyte
Vmp1	1.32763	3.61223	0.000585504	1	0.590735	0.92088	0.360418	0.271351	monocyte
Uqcrfs1	0.623999	3.58703	0.000641091	1	0.578763	0.715638	0.219209	0.470018	monocyte
Atp5f1	0.584319	3.56311	0.000698341	1	0.587295	0.708501	0.224086	0.49364	monocyte
Cd53	0.585517	3.56269	0.000699377	1	0.590052	0.743115	0.234069	0.46275	monocyte
Vsir	0.720349	3.55802	0.000711106	1	0.584087	0.808109	0.25	0.382193	monocyte
Bax	0.826115	3.55198	0.00072655	1	0.581115	0.81626	0.250413	0.367656	monocyte
Ms4a6d	2.16043	3.54038	0.000757035	1	0.586921	0.98369	0.657025	0.192611	monocyte
Srp9	0.407758	3.52139	0.000809542	1	0.558608	0.568177	0.189407	0.582677	monocyte
Xdh	1.28593	3.4854	0.000918328	1	0.586551	0.928642	0.368745	0.254391	monocyte
Arpc5	0.392133	3.47319	0.000958179	1	0.576795	0.558127	0.198274	0.626287	monocyte
Clec4e	1.18836	3.47128	0.000964575	1	0.580664	0.936597	0.375852	0.233798	monocyte
Tmem258	0.476417	3.46968	0.000969946	1	0.568363	0.605582	0.197746	0.563295	monocyte
Lamp2	0.820871	3.43304	0.00110069	1	0.572155	0.804163	0.236407	0.363416	monocyte
Rpl21	0.232391	3.43256	0.00110251	1	0.561685	0.146542	0.175965	0.980012	monocyte
Ppib	0.797678	3.41635	0.00116544	1	0.578749	0.80079	0.241805	0.37977	monocyte
Rap1b	0.549755	3.41191	0.00118324	1	0.574927	0.713302	0.215912	0.465173	monocyte
Myadm	1.81222	3.41008	0.00119066	1	0.585933	0.963423	0.487569	0.21381	monocyte
Ifi204	2.07773	3.39302	0.0012618	1	0.581276	0.98549	0.666667	0.179285	monocyte
Bri3	1.14146	3.39267	0.00126326	1	0.584981	0.898254	0.315895	0.285282	monocyte
Fkbp1a	0.829409	3.37849	0.0013254	1	0.574504	0.841804	0.255319	0.327075	monocyte
Psmb8	0.736133	3.3782	0.0013267	1	0.589691	0.806907	0.255094	0.394306	monocyte
Hexa	1.1241	3.36187	0.00140177	1	0.576518	0.892043	0.295647	0.275591	monocyte
Abracl	0.482944	3.33623	0.00152744	1	0.575009	0.645339	0.205917	0.535433	monocyte
Tmem167	0.546258	3.33279	0.00154509	1	0.561703	0.695657	0.20344	0.45851	monocyte
Ube2d3	0.373557	3.33267	0.00154569	1	0.552713	0.547489	0.185052	0.592368	monocyte
Sepw1	0.365152	3.33052	0.00155679	1	0.57829	0.541251	0.1977	0.645669	monocyte
Eif3i	0.634947	3.3175	0.00162566	1	0.564395	0.741488	0.212911	0.415506	monocyte
Rpl6l	0.419006	3.30686	0.001684	1	0.575196	0.562487	0.197794	0.619019	monocyte
Card19	0.872367	3.30399	0.00170005	1	0.577294	0.869361	0.276454	0.302241	monocyte
Rhoa	0.47146	3.27733	0.00185588	1	0.562621	0.609385	0.194755	0.548758	monocyte
Unc93b1	0.864854	3.26376	0.00194015	1	0.585547	0.860874	0.280893	0.32768	monocyte
Atp6v1g1	0.340052	3.25882	0.00197165	1	0.560942	0.590652	0.192284	0.564506	monocyte
Rps15a	0.222743	3.24294	0.00207606	1	0.529771	0.0602532	0.165613	0.999394	monocyte
Tmem176b	1.96762	3.22074	0.00223053	1	0.579209	0.972402	0.527731	0.190188	monocyte
Xbp1	0.913479	3.21983	0.00223707	1	0.566625	0.874614	0.265461	0.275591	monocyte
Ppfia4	1.7148	3.18672	0.00248734	1	0.578801	0.969048	0.503155	0.193216	monocyte
Zbp1	1.87486	3.18559	0.00249636	1	0.581955	0.979285	0.59501	0.187765	monocyte
Cd68	1.78249	3.17732	0.00256292	1	0.579157	0.970724	0.515447	0.192005	monocyte
Ostf1	0.520241	3.14303	0.00285622	1	0.594991	0.73534	0.235942	0.480315	monocyte
Rgs2	1.1366	3.13812	0.00290058	1	0.580119	0.920048	0.339885	0.251363	monocyte
Nedd8	0.399309	3.13459	0.00293288	1	0.560938	0.575532	0.191171	0.579649	monocyte
Dusp3	2.08971	3.12511	0.00302122	1	0.577759	0.984132	0.639198	0.173834	monocyte
Tm2d2	1.12291	3.12205	0.00305022	1	0.57275	0.92275	0.330763	0.233798	monocyte
Slc25a4	0.955484	3.08866	0.00338345	1	0.582854	0.878651	0.291886	0.302847	monocyte
S100a13	0.495528	3.07207	0.00356087	1	0.577725	0.69803	0.215282	0.486372	monocyte
Rps24	0.214331	3.06955	0.00358853	1	0.533606	0.0721871	0.166785	0.99576	monocyte
Naaa	1.64737	3.05474	0.00375507	1	0.577344	0.954304	0.424318	0.207147	monocyte
Prcp	1.05425	3.04944	0.00381625	1	0.569856	0.869374	0.266256	0.287704	monocyte
Evi2a	1.60505	3.04936	0.00381724	1	0.578426	0.967866	0.49459	0.193822	monocyte
Dusp1	0.507406	3.04679	0.00384721	1	0.550492	0.92251	0.284678	0.190188	monocyte
Gdi2	0.62785	3.03993	0.00392834	1	0.576493	0.747291	0.224105	0.432465	monocyte
Sirpa	1.18134	3.03431	0.00399599	1	0.573574	0.903693	0.304161	0.256814	monocyte
Cox5b	0.330948	3.03091	0.00403739	1	0.562018	0.48957	0.186567	0.666263	monocyte
Sla	0.884821	3.02593	0.00409881	1	0.575477	0.861748	0.268538	0.307087	monocyte
Il6ra	1.61513	3.02332	0.00413124	1	0.573625	0.950487	0.40119	0.204119	monocyte
Tmsb10	1.08166	15.9999	1.02725e-56	2.87621e-52	0.632128	0.264255	0.113428	1	Monocyte progenitor
Crip1	1.44147	15.2591	1.09663e-51	3.07034e-47	0.730624	0.463575	0.148975	0.997785	Monocyte progenitor
S100a10	1.75619	13.9129	3.70049e-43	1.03603e-38	0.815497	0.721906	0.234273	0.911406	Monocyte progenitor
Ly6c2	1.42147	13.8511	8.72501e-43	2.44265e-38	0.777627	0.596635	0.182488	0.960133	Monocyte progenitor
Lgals1	1.76058	13.8499	8.86125e-43	2.48071e-38	0.816741	0.720993	0.234393	0.914729	Monocyte progenitor
F13a1	2.00108	13.8402	1.01469e-42	2.84054e-38	0.868348	0.835657	0.338736	0.902547	Monocyte progenitor
Ms4a6c	1.74852	13.0552	3.89785e-38	1.09113e-33	0.85195	0.804276	0.30048	0.90144	Monocyte progenitor
Psap	1.25887	12.5338	3.0756e-35	8.60921e-31	0.770387	0.558077	0.172965	0.983389	Monocyte progenitor
Fn1	1.94617	12.1928	2.08495e-33	5.83599e-29	0.833376	0.869654	0.361723	0.799557	Monocyte progenitor
Gm9844	1.60867	11.7984	2.36292e-31	6.61381e-27	0.799344	0.752801	0.241803	0.849391	Monocyte progenitor
S100a4	1.6039	11.5947	2.56036e-30	7.1662e-26	0.83891	0.825278	0.312424	0.854928	Monocyte progenitor
Mrpl33	0.96661	11.2304	1.63576e-28	4.57816e-24	0.679216	0.406373	0.130983	0.954596	Monocyte progenitor
Lgals3	1.24989	10.8987	6.42565e-27	1.79835e-22	0.780083	0.683332	0.205586	0.880399	Monocyte progenitor
Vim	1.34114	10.5264	3.46474e-25	9.69641e-21	0.748964	0.690535	0.195473	0.812846	Monocyte progenitor
Dbi	1.2967	10.5058	4.30299e-25	1.20419e-20	0.738075	0.627455	0.175467	0.853821	Monocyte progenitor
Hint1	0.974115	10.4874	5.22376e-25	1.46182e-20	0.692985	0.465066	0.139097	0.924695	Monocyte progenitor
Actg1	0.736356	10.4288	9.6336e-25	2.69577e-20	0.642012	0.301728	0.116888	0.983389	Monocyte progenitor
H2afz	0.661956	10.3146	3.15103e-24	8.8172e-20	0.578991	0.172306	0.10078	0.986711	Monocyte progenitor
Ftl1	0.394444	10.0273	5.85213e-23	1.63748e-18	0.520399	0.0420054	0.0893689	0.998893	Monocyte progenitor
Ccr2	1.4265	9.76643	7.73991e-22	2.16563e-17	0.788268	0.829701	0.288511	0.750831	Monocyte progenitor
H2afv	1.02327	9.70003	1.47712e-21	4.13284e-17	0.702141	0.518882	0.147064	0.890365	Monocyte progenitor
Prtn3	1.28354	9.55962	5.7099e-21	1.59752e-16	0.766774	0.777755	0.239623	0.760797	Monocyte progenitor
Tgfbi	1.46566	9.5448	6.5783e-21	1.84041e-16	0.786068	0.853921	0.311962	0.722038	Monocyte progenitor
Ppia	0.652816	9.46867	1.35647e-20	3.79487e-16	0.614376	0.25837	0.109599	0.972315	Monocyte progenitor
Cst3	1.00513	9.30052	6.57293e-20	1.83878e-15	0.72346	0.588411	0.163214	0.863787	Monocyte progenitor
2810417H13Rik	1.30049	9.17946	2.01159e-19	5.62722e-15	0.721033	0.620987	0.168167	0.827243	Monocyte progenitor
S100a6	0.895945	9.16781	2.23843e-19	6.26156e-15	0.759703	0.545965	0.167747	0.974529	Monocyte progenitor
Fam96a	1.15571	9.15191	2.5895e-19	7.24334e-15	0.704577	0.613448	0.16104	0.802879	Monocyte progenitor
Smdt1	0.823072	8.90421	2.42319e-18	6.77792e-14	0.664417	0.423403	0.128438	0.910299	Monocyte progenitor
Hmgb2	0.651178	8.90056	2.50323e-18	7.00154e-14	0.603293	0.227968	0.106562	0.980066	Monocyte progenitor
Lyz2	0.809351	8.8762	3.10853e-18	8.69424e-14	0.708271	0.42238	0.139398	0.994463	Monocyte progenitor
Pycard	1.35603	8.79887	6.15684e-18	1.72195e-13	0.732288	0.778847	0.222578	0.692137	Monocyte progenitor
Ly6e	0.716434	8.78436	6.99407e-18	1.95603e-13	0.701694	0.467351	0.14164	0.939092	Monocyte progenitor
Ptma	0.577628	8.69535	1.52271e-17	4.25841e-13	0.592835	0.189246	0.103687	0.996678	Monocyte progenitor
Stmn1	1.11299	8.67109	1.87965e-17	5.25644e-13	0.707789	0.618628	0.163073	0.803987	Monocyte progenitor
Tuba1b	1.10395	8.63557	2.5561e-17	7.14788e-13	0.684528	0.54801	0.14513	0.82835	Monocyte progenitor
Tagln2	1.3127	8.62705	2.75109e-17	7.69287e-13	0.728338	0.742509	0.204331	0.72093	Monocyte progenitor
Sh3bgrl3	0.566156	8.55081	5.29538e-17	1.48069e-12	0.621686	0.270591	0.111477	0.974529	Monocyte progenitor
Rps27l	0.832042	8.35039	2.88037e-16	8.0538e-12	0.685943	0.466095	0.137297	0.910299	Monocyte progenitor
Npc2	0.871659	8.33539	3.26426e-16	9.12686e-12	0.736099	0.599753	0.169376	0.877076	Monocyte progenitor
Plac8	0.754309	8.23684	7.38634e-16	2.06515e-11	0.704318	0.436623	0.13959	0.973422	Monocyte progenitor
Ifitm3	0.718593	7.93327	8.59743e-15	2.40367e-10	0.727835	0.542305	0.157624	0.916944	Monocyte progenitor
2700094K13Rik	1.05954	7.85999	1.53351e-14	4.28724e-10	0.713079	0.624514	0.166022	0.808416	Monocyte progenitor
Mpeg1	1.26117	7.80435	2.37095e-14	6.62824e-10	0.736696	0.8442	0.270411	0.634551	Monocyte progenitor
Emb	1.3356	7.76708	3.16912e-14	8.85926e-10	0.727327	0.823909	0.247631	0.636766	Monocyte progenitor
Lamp1	1.28863	7.40802	4.83208e-13	1.35076e-08	0.705163	0.791965	0.214747	0.625692	Monocyte progenitor
Ahnak	1.50977	7.37001	6.39906e-13	1.78873e-08	0.71803	0.896752	0.322178	0.543743	Monocyte progenitor
Tubb5	0.891635	7.36929	6.43293e-13	1.79813e-08	0.666617	0.495633	0.13452	0.844961	Monocyte progenitor
Ctsc	1.7293	7.35793	6.99456e-13	1.95505e-08	0.711276	0.910568	0.341893	0.516058	Monocyte progenitor
Msrb1	0.685123	7.31742	9.41533e-13	2.63159e-08	0.696027	0.472262	0.14057	0.923588	Monocyte progenitor
Sec61b	0.586978	7.22181	1.88661e-12	5.2729e-08	0.635207	0.326937	0.116422	0.946844	Monocyte progenitor
Arpc1b	0.663857	7.13719	3.46365e-12	9.68022e-08	0.683747	0.458277	0.136049	0.913621	Monocyte progenitor
Lsm5	0.938972	7.12938	3.66203e-12	1.02343e-07	0.687517	0.623853	0.156764	0.75969	Monocyte progenitor
Cks1b	1.06537	7.1166	4.01116e-12	1.12096e-07	0.688473	0.694793	0.17157	0.69103	Monocyte progenitor
Shfm1	0.424426	6.95903	1.21587e-11	3.39763e-07	0.581675	0.172899	0.10129	0.991141	Monocyte progenitor
Mis18a	1.56961	6.87201	2.21945e-11	6.20182e-07	0.684882	0.841806	0.233672	0.534884	Monocyte progenitor
Prelid1	0.891969	6.76347	4.65168e-11	1.29977e-06	0.66987	0.617387	0.149412	0.732004	Monocyte progenitor
Rbm3	0.460319	6.75959	4.7754e-11	1.33429e-06	0.603968	0.282415	0.108122	0.930233	Monocyte progenitor
Atp5g2	0.721877	6.73249	5.73333e-11	1.60189e-06	0.679047	0.506429	0.139063	0.85825	Monocyte progenitor
Tmpo	1.03611	6.70638	6.83259e-11	1.90896e-06	0.679632	0.67872	0.164163	0.689922	Monocyte progenitor
Atox1	0.63757	6.59153	1.46633e-10	4.09662e-06	0.671754	0.449504	0.132183	0.899225	Monocyte progenitor
Serf2	0.298049	6.59128	1.46882e-10	4.10344e-06	0.537541	0.0823002	0.0924171	0.993355	Monocyte progenitor
Hspa8	0.724805	6.53397	2.13934e-10	5.97647e-06	0.659478	0.499846	0.132847	0.827243	Monocyte progenitor
Wfdc17	0.691696	6.50319	2.61472e-10	7.30422e-06	0.722725	0.782226	0.219282	0.669989	Monocyte progenitor
Ube2s	0.897735	6.48574	2.92846e-10	8.18037e-06	0.652173	0.655354	0.148703	0.660022	Monocyte progenitor
Akr1a1	0.994402	6.45156	3.65318e-10	1.02044e-05	0.687407	0.723636	0.178872	0.660022	Monocyte progenitor
Tmem167	0.902993	6.45153	3.654e-10	1.02064e-05	0.686518	0.686563	0.168772	0.69546	Monocyte progenitor
Tyrobp	0.5854	6.43818	3.98222e-10	1.11227e-05	0.676276	0.371319	0.128031	0.982281	Monocyte progenitor
Arpc2	0.684282	6.43057	4.18203e-10	1.16804e-05	0.667271	0.528839	0.137795	0.813953	Monocyte progenitor
Klf4	2.49976	6.40531	4.91811e-10	1.37358e-05	0.680324	0.96191	0.483957	0.400886	Monocyte progenitor
H2afy	0.878844	6.38757	5.50911e-10	1.53858e-05	0.686602	0.667851	0.164667	0.714286	Monocyte progenitor
Nucks1	0.889395	6.36852	6.22062e-10	1.73723e-05	0.68747	0.600163	0.152997	0.782946	Monocyte progenitor
Cotl1	0.850913	6.35209	6.90603e-10	1.92858e-05	0.690837	0.673876	0.16766	0.716501	Monocyte progenitor
Sell	0.946187	6.34746	7.11216e-10	1.98607e-05	0.704263	0.774932	0.205977	0.641196	Monocyte progenitor
Psma7	0.950161	6.33838	7.53366e-10	2.1037e-05	0.667856	0.700091	0.163948	0.645626	Monocyte progenitor
Rpl36al	0.516862	6.31686	8.63239e-10	2.41033e-05	0.621243	0.274428	0.111507	0.9701	Monocyte progenitor
Klf13	0.810243	6.30556	9.2709e-10	2.58853e-05	0.676006	0.622647	0.152422	0.738649	Monocyte progenitor
Rac1	0.991997	6.29574	9.86243e-10	2.75359e-05	0.683635	0.724034	0.177249	0.65227	Monocyte progenitor
Rrbp1	0.97502	6.24266	1.37565e-09	3.84069e-05	0.686672	0.736508	0.182473	0.645626	Monocyte progenitor
Prdx1	1.01973	6.23242	1.46642e-09	4.09395e-05	0.6789	0.735745	0.178516	0.631229	Monocyte progenitor
Gsr	0.714738	6.22997	1.48893e-09	4.15666e-05	0.693351	0.581233	0.152219	0.812846	Monocyte progenitor
Gpx1	0.393173	6.16513	2.22538e-09	6.21238e-05	0.57243	0.153229	0.0992798	0.992248	Monocyte progenitor
Fcer1g	0.600688	6.15288	2.3997e-09	6.69878e-05	0.705819	0.488249	0.14481	0.92691	Monocyte progenitor
Tpm4	1.29569	6.14795	2.47366e-09	6.90497e-05	0.682799	0.872175	0.259942	0.499446	Monocyte progenitor
Clta	0.708471	6.13516	2.67578e-09	7.4689e-05	0.66399	0.567697	0.140916	0.769657	Monocyte progenitor
F10	1.87081	6.13106	2.74393e-09	7.65885e-05	0.674726	0.924918	0.337696	0.428571	Monocyte progenitor
Gnai2	0.574501	6.11335	3.05809e-09	8.53543e-05	0.647329	0.411534	0.123406	0.889258	Monocyte progenitor
Cfl1	0.422792	6.05298	4.41509e-09	0.000123225	0.602162	0.270598	0.107419	0.937984	Monocyte progenitor
Rassf4	1.63149	5.97225	7.17385e-09	0.000200208	0.676614	0.917913	0.323817	0.439646	Monocyte progenitor
Pld4	1.37728	5.94369	8.50437e-09	0.000237332	0.676268	0.901329	0.292822	0.456257	Monocyte progenitor
Ifi30	1.27349	5.93393	9.01215e-09	0.000251493	0.679022	0.886339	0.273651	0.477298	Monocyte progenitor
Cstb	1.1091	5.89864	1.11043e-08	0.000309865	0.681362	0.813469	0.212505	0.557032	Monocyte progenitor
Birc5	0.902892	5.87847	1.25047e-08	0.000348931	0.664963	0.69008	0.16047	0.650055	Monocyte progenitor
Sptssa	0.989498	5.87146	1.30304e-08	0.000363587	0.671142	0.732817	0.173927	0.619048	Monocyte progenitor
Cox7c	0.396983	5.86798	1.32999e-08	0.000371095	0.591697	0.228533	0.10428	0.957918	Monocyte progenitor
Anxa5	1.54687	5.83572	1.60627e-08	0.000448166	0.66993	0.907336	0.296769	0.437431	Monocyte progenitor
Bola2	0.774999	5.75742	2.52892e-08	0.000705569	0.683614	0.610607	0.153249	0.765227	Monocyte progenitor
Anxa2	0.979997	5.74986	2.64135e-08	0.000736909	0.68362	0.775467	0.195175	0.600221	Monocyte progenitor
Naaa	1.94237	5.60976	5.85334e-08	0.00163296	0.668214	0.954774	0.430521	0.384275	Monocyte progenitor
Erp29	0.823496	5.59012	6.53409e-08	0.00182281	0.669295	0.692952	0.162951	0.655592	Monocyte progenitor
Ccl9	1.12809	5.55423	7.98065e-08	0.00222628	0.672636	0.852763	0.233679	0.499446	Monocyte progenitor
Capza2	0.815338	5.51658	9.82981e-08	0.00274203	0.670846	0.698163	0.164804	0.653378	Monocyte progenitor
Dek	0.690958	5.51169	1.00985e-07	0.00281686	0.654883	0.556643	0.136788	0.763012	Monocyte progenitor
Esyt1	1.51251	5.48307	1.1819e-07	0.00329667	0.665206	0.899426	0.279433	0.436323	Monocyte progenitor
Slfn2	0.919566	5.47098	1.26285e-07	0.00352235	0.688345	0.809562	0.214551	0.574751	Monocyte progenitor
Tuba4a	0.91017	5.44619	1.44578e-07	0.00403242	0.658405	0.715909	0.163459	0.611296	Monocyte progenitor
Gm2a	0.97126	5.43998	1.49554e-07	0.00417105	0.673376	0.82623	0.215059	0.528239	Monocyte progenitor
Pomp	0.786197	5.41543	1.70871e-07	0.00476543	0.671515	0.669602	0.15898	0.683278	Monocyte progenitor
Tmsb4x	0.284322	5.40397	1.81798e-07	0.00506998	0.521318	0.0426353	0.0895212	1	Monocyte progenitor
Eef1a1	0.399459	5.38531	2.0105e-07	0.00560667	0.583766	0.180654	0.101815	0.987818	Monocyte progenitor
Pkm	0.716313	5.38153	2.05185e-07	0.0057218	0.680042	0.667309	0.161941	0.702104	Monocyte progenitor
Emp3	0.913179	5.37876	2.08267e-07	0.00580753	0.661255	0.755288	0.175895	0.576966	Monocyte progenitor
Cox4i1	0.406605	5.35431	2.3746e-07	0.00662133	0.600873	0.284487	0.107525	0.922481	Monocyte progenitor
Arhgdia	0.882	5.32645	2.75557e-07	0.00768336	0.664759	0.751129	0.176353	0.58804	Monocyte progenitor
Selplg	0.932557	5.32348	2.79954e-07	0.00780567	0.675649	0.812238	0.208263	0.547065	Monocyte progenitor
BC005537	0.785042	5.31499	2.92878e-07	0.00816573	0.666926	0.633993	0.150895	0.709856	Monocyte progenitor
Pgam1	0.930776	5.31208	2.97452e-07	0.00829297	0.664538	0.761604	0.179717	0.576966	Monocyte progenitor
Anp32b	0.62579	5.29165	3.31472e-07	0.0092411	0.646674	0.545102	0.133061	0.758583	Monocyte progenitor
Gapdh	0.700383	5.28947	3.35316e-07	0.00934794	0.636117	0.588569	0.133959	0.69546	Monocyte progenitor
Rbms1	1.01521	5.27173	3.68252e-07	0.0102658	0.667376	0.820132	0.207473	0.522702	Monocyte progenitor
Atp6v1g1	0.543124	5.25144	4.09739e-07	0.0114219	0.653275	0.574903	0.13823	0.741971	Monocyte progenitor
Cox8a	0.325755	5.24222	4.30057e-07	0.0119878	0.565596	0.155102	0.0980566	0.977852	Monocyte progenitor
Lamtor5	0.938587	5.18778	5.71236e-07	0.0159226	0.655555	0.760661	0.174663	0.560354	Monocyte progenitor
Ran	0.698161	5.16966	6.27418e-07	0.017488	0.649596	0.604727	0.140494	0.705426	Monocyte progenitor
Fkbp1a	1.16205	5.14945	6.96398e-07	0.01941	0.650877	0.832688	0.203783	0.477298	Monocyte progenitor
Snrpf	0.59827	5.14927	6.97039e-07	0.0194272	0.655633	0.48085	0.130225	0.838317	Monocyte progenitor
Hsp90ab1	0.576964	5.14393	7.16462e-07	0.0199678	0.652415	0.481375	0.129371	0.831672	Monocyte progenitor
Soat1	1.48018	5.14199	7.2365e-07	0.0201674	0.666354	0.910089	0.298069	0.427464	Monocyte progenitor
Lamtor4	0.619457	5.14029	7.29994e-07	0.0203435	0.668146	0.569066	0.142422	0.776301	Monocyte progenitor
Snrpd1	0.950576	5.10785	8.62009e-07	0.0240216	0.64766	0.767233	0.172585	0.538206	Monocyte progenitor
Hnrnpa1	0.637692	5.10668	8.67152e-07	0.024164	0.669783	0.591419	0.145749	0.757475	Monocyte progenitor
Tpd52	0.840755	5.10508	8.74283e-07	0.0243619	0.678997	0.8165	0.212784	0.54928	Monocyte progenitor
Srp9	0.629334	5.0986	9.03657e-07	0.0251795	0.656934	0.552755	0.137035	0.770764	Monocyte progenitor
Brk1	0.6793	5.0938	9.26052e-07	0.0258026	0.657142	0.63056	0.146735	0.694352	Monocyte progenitor
Rps5	0.368492	5.09193	9.34924e-07	0.0260489	0.565035	0.132465	0.0976694	0.997785	Monocyte progenitor
Tspo	0.627729	5.08872	9.50298e-07	0.0264763	0.645909	0.595313	0.138073	0.707641	Monocyte progenitor
Sf3b5	0.808118	5.08158	9.85443e-07	0.0274545	0.654757	0.717645	0.162194	0.602436	Monocyte progenitor
[truncated: 751 more rows]

## Sheet: Table S2
Table S2: Differentially expressed genes within each cluster from Figure 4h, sorted by p value. The Seurat::FindAllMarkers function (https://github.com/satijalab/seurat/releases/tag/v4.0.6) in which p values are determined by two-sided Wilcoxon Rank Sum test was used to perform the analysis.
Gene	p_val	avg_log2FC	pct.1	pct.2	group
Tpm4	4.29366e-11	1.82137	0.914	0.306	AML-mono
Tmsb10	1.68768e-10	0.906866	1	1	AML-mono
Ddx4	9.98011e-10	1.28027	0.914	0.306	AML-mono
Stmn1	1.60426e-09	0.85635	1	1	AML-mono
Lsp1	5.25427e-09	1.48317	0.743	0.143	AML-mono
H2afy	7.09967e-09	0.652389	1	1	AML-mono
Cnn3	1.3251e-08	1.5595	0.943	0.51	AML-mono
Anxa2	3.12105e-08	0.869934	1	1	AML-mono
Coro1a	3.28672e-08	0.576008	1	1	AML-mono
Fth1	5.21624e-08	0.580877	1	1	AML-mono
Il12a	1.24748e-07	1.0696	0.914	0.755	AML-mono
Cfl1	1.49442e-07	0.378874	1	1	AML-mono
Lgals1	1.73192e-07	0.765816	1	1	AML-mono
Flt3	2.04509e-07	0.869569	0.971	0.898	AML-mono
Pfn1	2.32112e-07	0.391981	1	1	AML-mono
Clic1	2.55748e-07	0.493168	1	1	AML-mono
Cfp	3.75681e-07	0.883774	1	0.959	AML-mono
Tmem173	3.80462e-07	0.832485	0.971	0.857	AML-mono
Ppp1ca	4.13332e-07	0.376326	1	1	AML-mono
Psmd8	5.7568e-07	0.564154	1	1	AML-mono
Ranbp1	7.98673e-07	0.642134	1	1	AML-mono
Itgb7	8.87849e-07	0.953654	0.714	0.204	AML-mono
Emb	1.32552e-06	0.926194	1	1	AML-mono
Serinc3	1.51938e-06	0.608854	1	1	AML-mono
Cd244	1.64074e-06	0.907464	0.8	0.449	AML-mono
Prdx1	1.74034e-06	0.443594	1	1	AML-mono
Gem	1.74985e-06	0.599427	0.6	0.143	AML-mono
Spp1	1.83263e-06	1.35737	0.629	0.143	AML-mono
Capza2	1.90448e-06	0.509885	1	1	AML-mono
Hes6	2.72117e-06	0.813261	0.971	0.959	AML-mono
H2afz	4.04484e-06	0.453479	1	1	AML-mono
S100a10	4.38554e-06	0.819773	1	0.857	AML-mono
Mef2c	4.39481e-06	0.773636	1	0.653	AML-mono
Mfge8	6.3215e-06	0.431915	0.686	0.265	AML-mono
Sh3glb1	6.91617e-06	0.587722	0.857	0.592	AML-mono
Glipr1	7.39003e-06	0.681837	1	0.939	AML-mono
Tuba1a	8.15268e-06	0.870813	0.943	0.714	AML-mono
Milr1	9.47829e-06	0.651451	1	0.714	AML-mono
Gnb1	1.03629e-05	0.405169	1	1	AML-mono
Cd52	1.12668e-05	0.672902	1	0.98	AML-mono
Arpc2	1.22457e-05	0.349632	1	1	AML-mono
AC118627.1	1.2765e-05	0.335107	1	1	AML-mono
Mlf2	1.38397e-05	0.35507	0.971	0.918	AML-mono
Hmgb1	1.38675e-05	0.470171	1	1	AML-mono
Ugt1a7c	1.4465e-05	0.7823	0.943	0.694	AML-mono
Bmx	1.61638e-05	0.417568	0.943	0.592	AML-mono
Ctss	1.62464e-05	1.1763	0.6	0.224	AML-mono
Fcer1g	1.63508e-05	0.591873	1	1	AML-mono
Dnajc10	1.84857e-05	0.629248	1	1	AML-mono
Hspbp1	1.85837e-05	0.510777	0.943	0.776	AML-mono
Tespa1	2.08764e-05	0.657109	1	0.939	AML-mono
Oaz1	2.08844e-05	0.309279	1	1	AML-mono
Psmb9	2.17479e-05	0.434674	1	1	AML-mono
Prr5	2.18232e-05	0.276953	0.714	0.306	AML-mono
Pira2	2.33232e-05	0.984518	0.4	0.041	AML-mono
Tes	2.54188e-05	0.457728	0.943	0.898	AML-mono
Cdk4	2.55535e-05	0.355059	1	1	AML-mono
Psmc4	2.88149e-05	0.395435	1	0.98	AML-mono
RP23-74O12.6	2.99873e-05	0.349932	1	1	AML-mono
AC161409.1	3.13919e-05	0.93509	0.314	0	AML-mono
H3f3a	3.80314e-05	0.278025	1	1	AML-mono
Eif4a-ps4	4.27842e-05	0.322913	1	1	AML-mono
Fkbp3	4.8097e-05	0.459093	1	1	AML-mono
Olfm1	5.10994e-05	0.467249	0.343	0.02	AML-mono
Slc2a6	5.44083e-05	0.475546	0.686	0.265	AML-mono
Ssbp2	5.50805e-05	0.641224	0.971	0.98	AML-mono
Ms4a6c	5.73754e-05	1.24196	0.8	0.449	AML-mono
S100a4	5.76223e-05	0.515871	0.371	0.041	AML-mono
Tcf4	6.26373e-05	0.283685	0.857	0.51	AML-mono
Bex6	6.8991e-05	0.451534	0.857	0.612	AML-mono
Gpr171	7.31926e-05	0.483398	0.543	0.143	AML-mono
Card19	7.75088e-05	0.369998	0.971	0.898	AML-mono
Fam96a	7.9223e-05	0.336603	1	1	AML-mono
Bin2	8.22782e-05	0.585533	1	0.98	AML-mono
Nono	8.22782e-05	0.413465	1	1	AML-mono
Tmpo	8.54162e-05	0.424248	0.943	0.98	AML-mono
F13a1	8.54444e-05	0.700583	1	0.98	AML-mono
Tuba1b	8.54444e-05	0.603107	1	1	AML-mono
Fabp5	8.87256e-05	0.638797	1	1	AML-mono
Anapc5	9.9298e-05	0.505032	1	1	AML-mono
Gpr183	0.000102875	0.360167	0.486	0.102	AML-mono
Pclaf	0.00010431	0.897272	0.971	0.857	AML-mono
Vdac3	0.000106995	0.344543	1	1	AML-mono
Ms4a6b	0.00012133	0.614393	0.857	0.592	AML-mono
Vim	0.000123561	0.785017	1	0.857	AML-mono
Casp8	0.000128765	0.523159	1	0.959	AML-mono
Arpc5	0.000133605	0.450932	1	1	AML-mono
Mlkl	0.000140613	0.544423	0.943	0.796	AML-mono
RP23-371B13.4	0.000143781	0.307398	1	1	AML-mono
Ccdc180	0.000145192	0.32129	0.943	0.694	AML-mono
Psmc1	0.000149139	0.360718	1	1	AML-mono
Eef1e1	0.000154019	0.382808	0.914	0.918	AML-mono
Atp6v1g1	0.000154685	0.40864	1	0.98	AML-mono
Rftn1	0.000156936	0.515426	0.943	0.796	AML-mono
Ywhae	0.000172508	0.381553	1	1	AML-mono
Cd48	0.000185445	0.419283	1	0.98	AML-mono
Gm47283	0.000185445	0.417782	1	1	AML-mono
Tpm3	0.00019929	0.334994	1	1	AML-mono
Hnrnpk	0.000214102	0.284016	1	1	AML-mono
Ift22	0.000225357	0.326255	0.8	0.612	AML-mono
Selplg	0.000234054	0.465217	0.971	0.98	AML-mono
H2-D1	0.000246878	0.361378	1	1	AML-mono
Rbm3	0.000255778	0.28906	1	1	AML-mono
Ifi203	0.000258318	0.413171	0.886	0.673	AML-mono
Pitpna	0.000264979	0.418315	0.971	1	AML-mono
Unc93b1	0.000274096	0.590233	1	0.898	AML-mono
Prdx2	0.000274489	0.385599	1	1	AML-mono
Psma1	0.000294476	0.38006	1	1	AML-mono
Tacc3	0.00029722	0.675919	0.914	0.796	AML-mono
Zfp706	0.000304973	0.393145	1	1	AML-mono
Bcl2	0.000312926	0.638909	0.829	0.612	AML-mono
Psmb8	0.00031582	0.376733	1	1	AML-mono
Psmd14	0.00031582	0.3538	0.971	1	AML-mono
Hhex	0.000330826	0.39229	0.914	0.898	AML-mono
Ighm	0.000338605	0.529887	1	0.98	AML-mono
Rgs18	0.00035047	0.444455	0.971	0.959	AML-mono
Tnfaip1	0.000352412	0.297355	0.6	0.245	AML-mono
Sdhb	0.000388864	0.431736	1	1	AML-mono
Ly86	0.000412934	0.759058	0.914	0.673	AML-mono
Cdc42	0.000416531	0.280291	1	1	AML-mono
Nipsnap3b	0.00044436	0.35576	0.943	0.898	AML-mono
Creb3	0.000446776	0.506047	0.6	0.306	AML-mono
Cdkn2d	0.000472268	0.634833	0.886	0.878	AML-mono
Pycard	0.000510959	0.458895	1	1	AML-mono
Hnrnpa1	0.000510959	0.421703	1	1	AML-mono
H2-DMa	0.000528516	0.48278	1	0.98	AML-mono
Bcap31	0.000565328	0.300006	1	1	AML-mono
RP24-366J14.7	0.000567426	0.609908	0.771	0.571	AML-mono
Exoc6	0.000591293	0.588213	0.914	0.898	AML-mono
Calm1	0.000646222	0.435362	1	1	AML-mono
Pafah1b3	0.000685821	0.309933	0.743	0.388	AML-mono
Gdf3	0.000692273	0.593183	0.971	0.592	AML-mono
Fam212a	0.000717135	0.323862	0.886	0.796	AML-mono
Ly6e	0.000737776	0.404472	1	1	AML-mono
Ndufa8	0.000737776	0.322456	1	1	AML-mono
Fkbp1a	0.000762476	0.391365	1	1	AML-mono
Plp2	0.000808236	0.61283	0.971	0.837	AML-mono
Arpc5l	0.000840748	0.41248	1	0.918	AML-mono
Gnas	0.00084126	0.348322	1	1	AML-mono
Emp3	0.00084126	0.297785	1	0.98	AML-mono
Socs3	0.000852377	0.380092	0.371	0.082	AML-mono
Anxa6	0.000866212	0.474288	0.971	0.878	AML-mono
Ncaph	0.000889224	0.483461	0.829	0.673	AML-mono
Eno1	0.000958072	0.343465	1	1	AML-mono
Msn	0.000989535	0.46724	1	0.98	AML-mono
Srsf9	0.000989535	0.30602	1	0.98	AML-mono
Nme1	0.00102195	0.315758	1	1	AML-mono
Tpd52	0.00103865	0.573822	0.886	0.735	AML-mono
Ahnak	0.00118316	0.378502	0.286	0.041	AML-mono
Ptprcap	0.00120606	0.376363	0.8	0.612	AML-mono
Actr10	0.00123773	0.409474	1	0.939	AML-mono
Trim59	0.00130709	0.550784	0.771	0.633	AML-mono
Cycs	0.00131893	0.365696	1	1	AML-mono
Smim15	0.00134371	0.332973	0.743	0.49	AML-mono
Hmgb2	0.00136119	0.475411	1	1	AML-mono
RP24-127M20.2	0.00140463	0.491056	0.943	1	AML-mono
Anp32e	0.00144949	0.36827	1	1	AML-mono
Nutf2-ps1	0.00144949	0.328742	1	1	AML-mono
Dek	0.0014723	0.42611	0.971	0.98	AML-mono
Ndrg1	0.0014895	0.454941	0.6	0.327	AML-mono
Tomm20	0.00159188	0.262546	1	1	AML-mono
Ifnar2	0.00161594	0.427338	0.971	0.939	AML-mono
Elovl7	0.00163301	0.464541	0.829	0.592	AML-mono
Aamp	0.00164177	0.352979	1	0.939	AML-mono
Cd53	0.00164204	0.554759	1	0.959	AML-mono
Cops4	0.00164204	0.452941	1	0.959	AML-mono
Nol7	0.00164213	0.408327	1	1	AML-mono
Sugt1	0.00169377	0.32361	0.971	0.776	AML-mono
Tubb5	0.00169384	0.54091	1	1	AML-mono
Psme2	0.00169384	0.40612	1	1	AML-mono
S100a6	0.00172757	0.60477	0.743	0.449	AML-mono
Samsn1	0.00174704	0.489517	0.971	1	AML-mono
Bag1	0.00174704	0.322126	1	0.98	AML-mono
Abcd1	0.00179435	0.467324	0.771	0.633	AML-mono
RP23-30B3.3	0.00180177	0.297814	1	1	AML-mono
Eif4a1	0.001916	0.306974	1	1	AML-mono
Dnajb6	0.00197557	0.326395	1	1	AML-mono
Fam105a	0.00206704	0.413474	0.971	0.939	AML-mono
H2-Q7	0.00209985	0.578878	1	0.98	AML-mono
Cd1d1	0.00210042	0.444848	0.914	0.816	AML-mono
Mpnd	0.00222723	0.372663	1	0.878	AML-mono
Ube2b	0.00223114	0.300318	1	0.959	AML-mono
Foxp1	0.0023346	0.492445	0.971	0.98	AML-mono
Tmem243	0.00235962	0.257687	0.857	0.735	AML-mono
Cdk2ap1	0.00237017	0.335933	1	1	AML-mono
C1d	0.00244255	0.251071	0.971	1	AML-mono
Arhgdia	0.00251695	0.384381	1	0.98	AML-mono
Psmd2	0.00251695	0.352589	1	1	AML-mono
Hnrnpa2b1	0.00251695	0.274305	1	1	AML-mono
Ifngr2	0.00254705	0.360879	0.857	0.673	AML-mono
RP23-115O21.3	0.00259342	0.383767	1	1	AML-mono
Smc3	0.00275221	0.398864	0.943	0.98	AML-mono
Pkig	0.00275221	0.367869	1	0.939	AML-mono
Eif2s1	0.00283574	0.263885	1	1	AML-mono
Tsg101	0.00300565	0.303208	1	0.898	AML-mono
Rab7	0.003008	0.393942	0.971	0.959	AML-mono
Snrnp25	0.0030288	0.288773	0.971	0.816	AML-mono
Socs2	0.00306667	0.463465	0.6	0.388	AML-mono
Mrps22	0.00318178	0.262194	0.914	0.694	AML-mono
Sox4	0.003238	0.513653	0.971	0.98	AML-mono
Haus4	0.00325133	0.364662	0.943	0.816	AML-mono
Fen1	0.00328531	0.400612	0.971	0.959	AML-mono
Bid	0.00328594	0.387954	1	0.98	AML-mono
Ccr2	0.0035206	0.824202	0.971	0.857	AML-mono
RP24-482A24.5	0.00358639	0.254995	1	1	AML-mono
RP23-341M13.1	0.0036292	0.318946	0.886	0.816	AML-mono
Tep1	0.00385644	0.366167	0.857	0.673	AML-mono
Nub1	0.00398972	0.314082	0.886	0.735	AML-mono
Psmc5	0.00402585	0.355643	1	1	AML-mono
Prelid1	0.00402585	0.294194	1	1	AML-mono
Cirbp	0.0040839	0.328952	0.971	0.98	AML-mono
Prdx4	0.00412033	0.370882	0.971	0.837	AML-mono
Me2	0.0041393	0.393645	0.971	0.918	AML-mono
Sumo1	0.0041431	0.251116	1	1	AML-mono
Tiprl	0.00431489	0.290994	0.886	0.816	AML-mono
Pgls	0.00438693	0.352718	1	0.98	AML-mono
Fh1	0.00450959	0.37972	0.971	0.918	AML-mono
RP23-406J21.3	0.00464369	0.372002	1	0.98	AML-mono
Mtdh	0.00470977	0.299092	0.971	0.98	AML-mono
Tubb2a	0.00493404	0.257239	0.371	0.122	AML-mono
Gna15	0.00498423	0.294441	0.629	0.388	AML-mono
Irf8	0.00512727	0.278344	0.829	0.449	AML-mono
Ppie	0.00519754	0.250423	0.971	0.959	AML-mono
Hmgb3	0.00527162	0.347757	0.971	0.98	AML-mono
Cd93	0.00529517	0.336097	0.971	0.796	AML-mono
Tsen34	0.00547425	0.345643	0.771	0.694	AML-mono
RP24-230J14.5	0.00547775	0.302642	0.943	0.878	AML-mono
Gm10053	0.0054977	0.363025	1	1	AML-mono
Pomp	0.0054977	0.325418	1	1	AML-mono
Lgals3	0.00563544	0.748403	0.4	0.143	AML-mono
Lsm8	0.005732	0.274042	0.971	0.98	AML-mono
Rheb	0.00581216	0.296772	1	0.959	AML-mono
Rsrc2	0.00597578	0.343558	1	1	AML-mono
Kmo	0.00604045	0.27742	0.371	0.143	AML-mono
Cmpk1	0.00614068	0.282949	0.943	0.959	AML-mono
Ppp2r5c	0.00614301	0.30538	1	0.959	AML-mono
Slbp	0.00614327	0.470645	1	1	AML-mono
Fam103a1	0.00631392	0.263359	1	0.939	AML-mono
Erp29	0.00631498	0.371876	1	1	AML-mono
Sarnp	0.00631498	0.36788	1	0.98	AML-mono
Klhl41	0.00636022	0.427336	0.771	0.776	AML-mono
Marcksl1	0.00647586	0.322314	0.914	0.918	AML-mono
Prmt1	0.006491	0.268388	1	1	AML-mono
Lsm4	0.006491	0.259756	1	0.98	AML-mono
Ube2a	0.00667114	0.301295	1	0.959	AML-mono
RP23-311G7.1	0.00671718	0.326134	0.629	0.388	AML-mono
Dhrs3	0.0067852	0.264716	0.571	0.347	AML-mono
Pecam1	0.00686914	0.394899	0.857	0.857	AML-mono
Ppp5c	0.00701128	0.315717	0.857	0.918	AML-mono
Mrnip	0.00703695	0.305248	0.743	0.612	AML-mono
Cnot8	0.00704469	0.319887	0.971	0.959	AML-mono
Exosc8	0.00704584	0.303793	1	0.98	AML-mono
Sfr1	0.00704584	0.256839	1	0.98	AML-mono
Cyth2	0.00710026	0.294672	0.886	0.694	AML-mono
Ncoa7	0.00712277	0.295521	0.629	0.388	AML-mono
Lst1	0.00713943	0.268599	0.971	0.939	AML-mono
Ccnf	0.00716234	0.555819	0.686	0.49	AML-mono
Irf5	0.00744345	0.465776	0.657	0.469	AML-mono
Nfil3	0.00757367	0.474401	0.6	0.469	AML-mono
Rrm1	0.0079578	0.394658	0.971	0.98	AML-mono
Wdr18	0.00817145	0.294171	0.971	0.939	AML-mono
Laptm5	0.00828493	0.337455	1	1	AML-mono
Parp8	0.00832369	0.443212	0.857	0.796	AML-mono
Nek2	0.00833578	0.259242	0.657	0.388	AML-mono
Trex1	0.00845666	0.418218	0.571	0.388	AML-mono
Pdk3	0.0087006	0.416778	0.857	0.816	AML-mono
RP23-356P21.1	0.00873934	0.349027	1	1	AML-mono
Fcho1	0.0088275	0.34422	0.914	0.898	AML-mono
Slpi	0.00897479	0.442706	1	1	AML-mono
Lgals9	0.00897479	0.405632	1	1	AML-mono
Sdhaf2	0.00929939	0.342791	0.886	0.694	AML-mono
Cd300lb	0.00942718	0.481941	0.629	0.429	AML-mono
Gtf3a	0.00946275	0.314225	1	0.98	AML-mono
Dynlt1	0.00946275	0.279857	1	1	AML-mono
Golga7	0.00946275	0.258766	1	1	AML-mono
Tspyl1	0.00949608	0.328017	0.657	0.429	AML-mono
Idh2	0.00958801	0.282854	0.971	0.98	AML-mono
Cenpl	0.00987202	0.292103	0.571	0.327	AML-mono
Crip1	0.00992912	0.294284	0.914	0.878	AML-mono
Mpo	1.93459e-09	2.06061	1	0.768	AML-GMP
Gstm1	8.94601e-08	0.985453	1	0.964	AML-GMP
Lta4h	1.10262e-07	0.818022	1	0.982	AML-GMP
Elane	2.87019e-07	2.03609	0.964	0.857	AML-GMP
Mrgpra2b	3.51714e-07	0.924259	0.821	0.321	AML-GMP
Nkg7	4.19947e-07	0.956285	0.786	0.286	AML-GMP
RP23-449P23.6	7.84085e-07	0.292623	0.893	0.446	AML-GMP
Igsf6	1.19782e-06	0.837238	0.964	0.732	AML-GMP
Ctsg	2.96543e-06	0.637618	1	1	AML-GMP
Adssl1	3.56111e-06	0.595846	1	0.929	AML-GMP
Prss57	6.13049e-06	0.941082	0.964	0.929	AML-GMP
S100a11	7.67925e-06	0.470899	1	1	AML-GMP
Srgn	8.76997e-06	0.644349	1	1	AML-GMP
Muc13	9.85223e-06	0.880904	0.821	0.375	AML-GMP
Prdx5	1.00078e-05	0.591832	1	1	AML-GMP
Rnaset2b	1.41775e-05	0.433339	1	1	AML-GMP
Pgd	1.61007e-05	0.633156	0.964	0.929	AML-GMP
Serp1	1.99737e-05	0.666612	1	0.982	AML-GMP
Fcgr3	2.79743e-05	0.637838	1	0.946	AML-GMP
Hspa5	4.23286e-05	0.586612	1	1	AML-GMP
P4hb	4.23286e-05	0.493382	1	1	AML-GMP
Prrc1	5.82928e-05	0.522596	1	0.875	AML-GMP
Nucb2	6.84381e-05	0.678462	0.964	0.893	AML-GMP
Trabd	0.000105744	0.410084	0.964	0.804	AML-GMP
RP23-381B19.2	0.000106124	0.335499	1	1	AML-GMP
Mtus1	0.000113987	0.539671	0.893	0.661	AML-GMP
Cope	0.000162093	0.35038	1	1	AML-GMP
Chst13	0.000165736	0.580962	0.964	0.768	AML-GMP
Mpp1	0.00017329	0.547177	0.964	0.857	AML-GMP
Fkbp11	0.00017329	0.427965	1	0.839	AML-GMP
Pdia3	0.000174875	0.362449	0.964	1	AML-GMP
Lman1	0.000181479	0.554757	1	0.929	AML-GMP
Ap3s1	0.000181616	0.28533	1	1	AML-GMP
Cst7	0.000188601	0.545171	1	0.982	AML-GMP
Trf	0.000195325	0.698512	1	0.893	AML-GMP
Anxa3	0.000203032	0.511227	0.964	0.929	AML-GMP
Tmed2	0.000203334	0.407479	1	0.982	AML-GMP
Prdx6	0.000203334	0.376578	1	1	AML-GMP
Mrpl19	0.00021882	0.430423	0.964	0.929	AML-GMP
Spcs2	0.000227474	0.41923	1	1	AML-GMP
Mgat2	0.000234041	0.577479	1	0.839	AML-GMP
Fut8	0.000287581	0.60221	0.964	0.875	AML-GMP
Alas1	0.000294638	0.670825	1	0.964	AML-GMP
Cd3eap	0.000295508	0.30368	0.857	0.554	AML-GMP
Stt3a	0.000305566	0.538168	1	0.946	AML-GMP
Bckdha	0.000328777	0.431288	1	0.964	AML-GMP
Prtn3	0.000340979	0.569699	1	1	AML-GMP
RP23-122F3.1	0.000378644	0.461457	0.929	0.911	AML-GMP
Rab44	0.000405158	0.584998	0.964	0.857	AML-GMP
Chd7	0.000421786	0.401791	1	0.875	AML-GMP
Lrrc59	0.000469484	0.402878	0.929	0.911	AML-GMP
Tmem205	0.000471107	0.312625	1	0.946	AML-GMP
Sec61a1	0.000501911	0.551148	0.964	0.857	AML-GMP
Rapgef3	0.000541329	0.342924	0.607	0.25	AML-GMP
Gsr	0.000542764	0.622581	1	0.946	AML-GMP
B4galnt1	0.000542905	0.501022	1	0.982	AML-GMP
Polr2d	0.00056162	0.314156	0.964	0.929	AML-GMP
Plin3	0.000580339	0.503509	0.964	0.893	AML-GMP
Mgst2	0.000610271	0.467365	0.964	0.786	AML-GMP
Stt3b	0.000688083	0.522106	1	0.839	AML-GMP
Lyz2	0.000717685	0.455632	1	0.982	AML-GMP
Rp2	0.000778271	0.47814	0.857	0.661	AML-GMP
Ddx24	0.000795562	0.456138	1	0.946	AML-GMP
Rsu1	0.000795562	0.407496	1	0.946	AML-GMP
Klhl42	0.000808768	0.269286	0.607	0.25	AML-GMP
Trem3	0.000820674	0.575617	1	0.875	AML-GMP
Man2b1	0.000837633	0.514353	0.964	0.982	AML-GMP
G6pc3	0.000875277	0.43572	0.964	0.857	AML-GMP
Ssr1	0.000881651	0.480296	1	1	AML-GMP
Gna12	0.000918608	0.621247	0.893	0.875	AML-GMP
Spns3	0.000920938	0.53893	0.857	0.75	AML-GMP
Gorasp2	0.00094338	0.404504	1	0.946	AML-GMP
Surf4	0.000943549	0.390719	1	0.964	AML-GMP
Ppp3ca	0.000955109	0.39719	0.929	0.804	AML-GMP
Sfxn1	0.000976016	0.324248	1	0.964	AML-GMP
Ash2l	0.000976074	0.382232	1	0.982	AML-GMP
Tmem214	0.00104407	0.529885	1	0.964	AML-GMP
Unc50	0.00111527	0.409724	1	0.911	AML-GMP
Myb	0.00111656	0.551479	1	0.982	AML-GMP
Ostc	0.00111656	0.344549	1	0.982	AML-GMP
Gatad2a	0.00125209	0.392117	0.964	0.911	AML-GMP
Csde1	0.00127555	0.344192	1	1	AML-GMP
2021-03-02	0.00130547	0.315829	0.821	0.554	AML-GMP
Pglyrp1	0.00134585	0.672281	0.929	0.839	AML-GMP
Mtmr1	0.00148503	0.393568	0.786	0.536	AML-GMP
Nucb1	0.00155354	0.440702	1	1	AML-GMP
Myl12b	0.00160496	0.265123	1	1	AML-GMP
Ssr3	0.00171245	0.345901	1	0.964	AML-GMP
Tmed9	0.00171254	0.355611	1	0.982	AML-GMP
Ddost	0.00176878	0.336716	1	1	AML-GMP
Asns	0.00181991	0.418046	0.893	0.732	AML-GMP
Anks3	0.00184682	0.368252	0.714	0.411	AML-GMP
Tmem97	0.00185287	0.3699	0.964	0.911	AML-GMP
Ptgr1	0.0019705	0.519745	0.964	0.875	AML-GMP
Tmem50b	0.00197069	0.41851	0.821	0.518	AML-GMP
Rgcc	0.00202693	0.31096	0.821	0.571	AML-GMP
Prkcb	0.00203835	0.327749	0.679	0.393	AML-GMP
Eif1a	0.00207523	0.366282	1	0.929	AML-GMP
Myc	0.00224114	0.684585	0.964	0.786	AML-GMP
Mcrs1	0.00234675	0.408123	0.929	0.893	AML-GMP
Mapkapk3	0.00235637	0.412083	0.964	0.964	AML-GMP
Etfb	0.00243221	0.355199	1	1	AML-GMP
Ube2d3	0.00258959	0.327415	1	1	AML-GMP
Csgalnact2	0.00259283	0.534212	0.893	0.839	AML-GMP
Ralb	0.00264589	0.325052	0.857	0.768	AML-GMP
Txndc11	0.00282634	0.494872	0.964	0.857	AML-GMP
Rbmx	0.00288047	0.474325	0.893	0.821	AML-GMP
Rsrp1	0.00292971	0.521594	1	0.911	AML-GMP
Dstn	0.00293259	0.438277	0.964	1	AML-GMP
M6pr	0.00307141	0.370232	0.964	0.982	AML-GMP
Gpr160	0.00310484	0.451861	0.821	0.661	AML-GMP
Mcfd2	0.0031825	0.46342	0.893	0.857	AML-GMP
RP23-226M2.5	0.00319895	0.301074	0.536	0.25	AML-GMP
Tfg	0.00321341	0.380359	1	0.911	AML-GMP
Mat2a	0.00336606	0.553505	0.964	0.946	AML-GMP
Sirt7	0.00344978	0.407673	0.929	0.786	AML-GMP
Ms4a3	0.00363404	0.388638	1	0.982	AML-GMP
Emilin1	0.00387665	0.429502	0.929	0.768	AML-GMP
Sdf2l1	0.0039789	0.392796	0.964	1	AML-GMP
Tex261	0.004039	0.334279	0.964	0.982	AML-GMP
Dna2	0.00406494	0.467129	0.786	0.589	AML-GMP
Pxylp1	0.00407772	0.519918	0.929	0.875	AML-GMP
Cyfip2	0.00409496	0.597262	0.821	0.661	AML-GMP
Scfd1	0.00416033	0.422755	0.964	0.946	AML-GMP
Calr	0.00422504	0.386648	1	0.982	AML-GMP
Hsp90b1	0.00422504	0.353641	1	1	AML-GMP
Ybx3	0.00422504	0.318469	1	1	AML-GMP
Tm7sf3	0.00422725	0.491733	0.964	0.696	AML-GMP
Rnf14	0.00428438	0.390858	0.893	0.696	AML-GMP
Dctn1	0.00430986	0.44509	0.893	0.857	AML-GMP
Nfe2	0.00434926	0.456569	1	0.911	AML-GMP
Vimp	0.00435302	0.36491	1	0.964	AML-GMP
Atp6ap2	0.00461937	0.456159	1	0.946	AML-GMP
Fam136a	0.00473376	0.516833	0.929	0.875	AML-GMP
3110082I17Rik	0.00475176	0.393909	1	0.893	AML-GMP
Api5	0.00482257	0.385744	0.964	0.911	AML-GMP
Csnk1a1	0.00519911	0.309867	1	0.982	AML-GMP
Mogs	0.00531539	0.391118	0.929	0.857	AML-GMP
Celf1	0.00535182	0.370208	0.929	0.75	AML-GMP
Tmem248	0.00535279	0.496848	1	0.946	AML-GMP
Hif1a	0.00537998	0.456703	0.929	0.768	AML-GMP
Ncln	0.00542434	0.433139	0.964	0.911	AML-GMP
Aldh2	0.00551247	0.279616	1	1	AML-GMP
Slc39a11	0.00556236	0.454933	0.821	0.75	AML-GMP
Ltb4r1	0.00571866	0.343891	0.5	0.232	AML-GMP
Ldlrad3	0.0057961	0.256449	0.643	0.375	AML-GMP
Wdr46	0.00587265	0.392411	0.821	0.821	AML-GMP
Uba2	0.00601454	0.339057	1	0.982	AML-GMP
Pnpla2	0.00636643	0.328385	0.964	0.929	AML-GMP
Wbp1l	0.00666764	0.337186	0.5	0.268	AML-GMP
Ube2w	0.00714285	0.327097	0.964	0.964	AML-GMP
Stk16	0.00714285	0.306213	1	0.946	AML-GMP
Tkt	0.00714402	0.290819	1	1	AML-GMP
Spryd4	0.0073319	0.251615	0.643	0.393	AML-GMP
Dnaja1	0.00734977	0.33205	1	1	AML-GMP
Noc2l	0.00755472	0.384046	0.964	0.929	AML-GMP
Clpx	0.00760486	0.33149	0.821	0.661	AML-GMP
Ankrd12	0.00775986	0.333727	0.929	0.911	AML-GMP
Ssr2	0.00777728	0.269997	1	1	AML-GMP
Tob2	0.0078614	0.260851	0.714	0.554	AML-GMP
Fermt3	0.00822694	0.294747	1	0.982	AML-GMP
RP23-468D17.1	0.00881252	0.352747	0.679	0.429	AML-GMP
Slc35a4	0.00881822	0.398895	0.964	0.946	AML-GMP
Mrpl44	0.0089257	0.343968	0.929	0.911	AML-GMP
Chpf2	0.00892978	0.280032	0.607	0.411	AML-GMP
Fpgs	0.00913076	0.398982	0.714	0.536	AML-GMP
Rassf5	0.00915422	0.374877	0.929	0.875	AML-GMP
Hk3	0.00919664	0.438858	1	1	AML-GMP
Rbm7	0.00943424	0.310161	0.893	0.929	AML-GMP
Cdk5rap3	0.00943424	0.273014	0.964	0.893	AML-GMP
Rhot1	0.00953316	0.411327	0.821	0.661	AML-GMP
Hsdl2	0.00983744	0.358906	0.75	0.661	AML-GMP
Rn18s-rs5	1.24722e-09	2.03503	1	1	AML-AP1
Lars2	1.95211e-09	1.43349	1	1	AML-AP1
RP23-8J15.4	3.66949e-09	0.65958	1	1	AML-AP1
Rpsa	4.42542e-09	0.695474	1	1	AML-AP1
mt-Rnr2	7.25934e-09	1.15166	1	1	AML-AP1
RP23-181P23.2	9.85753e-09	0.321909	1	1	AML-AP1
RP23-81C12.1	2.03262e-08	0.911305	1	0.984	AML-AP1
Rps21	4.91796e-08	0.570244	1	1	AML-AP1
mt-Rnr1	5.85213e-08	0.8795	1	1	AML-AP1
Rps12-ps3	6.95726e-08	0.606173	1	1	AML-AP1
Rplp1	8.26337e-08	0.644329	1	1	AML-AP1
Rps12l1	1.03789e-07	0.51938	1	1	AML-AP1
Jun	1.15782e-07	2.1039	0.857	0.333	AML-AP1
Rpl41	1.45645e-07	0.587141	1	1	AML-AP1
Rpl39	2.83617e-07	0.587532	1	1	AML-AP1
Nme2	2.83617e-07	0.512988	1	1	AML-AP1
Rps29	4.15511e-07	0.538001	1	1	AML-AP1
Rpl30	4.38628e-07	0.533753	1	1	AML-AP1
Rps28	5.15665e-07	0.527919	1	1	AML-AP1
Rplp2	5.74105e-07	0.426488	1	1	AML-AP1
RP23-115A18.2	5.74105e-07	0.405858	1	1	AML-AP1
Eef1a1	6.73892e-07	0.451934	1	1	AML-AP1
Rps27a	7.10723e-07	0.57755	1	1	AML-AP1
Pgam1-ps2	9.19386e-07	0.573831	0.952	0.905	AML-AP1
Rps13	1.26752e-06	0.393936	1	1	AML-AP1
mt-Co2	1.7287e-06	0.746311	1	1	AML-AP1
Klf2	2.00316e-06	0.643485	0.714	0.206	AML-AP1
Rps26	2.59958e-06	0.497646	1	1	AML-AP1
Rps20	3.02419e-06	0.47333	1	1	AML-AP1
RP23-8J15.6	3.17851e-06	0.261586	1	0.952	AML-AP1
mt-Co1	4.28906e-06	0.455261	1	1	AML-AP1
Gm26809	5.21367e-06	0.789454	1	0.921	AML-AP1
Rplp0	5.48806e-06	0.329443	1	1	AML-AP1
Palld	5.71097e-06	0.286492	0.619	0.111	AML-AP1
Dusp1	5.78709e-06	1.10273	0.667	0.19	AML-AP1
Adgrl4	6.43049e-06	0.389492	0.476	0.063	AML-AP1
Jund	1.16738e-05	0.493916	1	0.841	AML-AP1
Hist2h2aa1	1.41035e-05	0.3689	0.905	0.444	AML-AP1
Ly6c2	1.43387e-05	0.793726	1	1	AML-AP1
Rpl36	1.50279e-05	0.488238	1	1	AML-AP1
Rpl37a	1.729e-05	0.426798	1	1	AML-AP1
Rps13-ps2	1.81136e-05	0.352323	1	1	AML-AP1
Tpt1	1.81136e-05	0.3163	1	1	AML-AP1
Zfp568	1.87523e-05	0.314278	0.952	0.46	AML-AP1
mt-Nd4	1.89745e-05	0.54481	1	1	AML-AP1
Gapdh	2.50167e-05	0.331037	1	1	AML-AP1
Rps15a	2.74091e-05	0.534154	1	1	AML-AP1
Prtn31	2.86855e-05	0.887168	1	1	AML-AP1
Fos	2.94798e-05	2.00134	0.905	0.571	AML-AP1
RP23-378I13.4	3.28318e-05	0.29779	1	0.937	AML-AP1
Rps10	3.2862e-05	0.438911	1	1	AML-AP1
Rps5	3.43782e-05	0.375863	1	1	AML-AP1
Helz	3.7352e-05	0.285726	0.905	0.397	AML-AP1
Rps24	3.76122e-05	0.487628	1	1	AML-AP1
Rpl31-ps8	4.11335e-05	0.373715	1	1	AML-AP1
Cox8a	4.49663e-05	0.351641	1	1	AML-AP1
Polr1a	5.03432e-05	0.495802	0.952	0.46	AML-AP1
Hist1h3d	5.10643e-05	0.416641	0.81	0.444	AML-AP1
Atp5l	5.1356e-05	0.39396	1	1	AML-AP1
RP23-328D16.1	5.1356e-05	0.340326	1	1	AML-AP1
Aff2	5.18271e-05	0.252004	0.857	0.381	AML-AP1
Atf6	5.38067e-05	0.561042	0.905	0.54	AML-AP1
Ahcy	5.777e-05	0.58393	1	0.841	AML-AP1
N4bp2	5.88736e-05	0.338193	0.905	0.524	AML-AP1
Mt1	6.12226e-05	0.535772	1	1	AML-AP1
Setd2	6.30259e-05	0.464223	1	0.746	AML-AP1
Hist1h2ac	6.75211e-05	0.313552	0.905	0.619	AML-AP1
Hist1h1e	7.90746e-05	0.850396	1	0.889	AML-AP1
Rpl9	7.9445e-05	0.367377	1	1	AML-AP1
Apbb1ip	8.78493e-05	0.289823	0.952	0.889	AML-AP1
Bcat1	9.38241e-05	0.257305	0.429	0.063	AML-AP1
Gatm	9.59354e-05	0.510831	0.286	0.016	AML-AP1
Aoah	0.000106923	0.425	0.905	0.46	AML-AP1
Rpl15-ps3	0.00010717	0.337588	1	1	AML-AP1
AC102906.1	0.00010717	0.310167	1	1	AML-AP1
Rpl37	0.000116633	0.428256	1	1	AML-AP1
Camk1	0.000118388	0.288172	0.524	0.127	AML-AP1
Vps13c	0.000118907	0.464961	1	0.73	AML-AP1
Ccl3	0.000131615	0.578408	0.667	0.222	AML-AP1
Tmx4	0.000141771	0.95368	0.952	0.794	AML-AP1
mt-Nd5	0.000143853	0.46345	1	0.984	AML-AP1
Ccni	0.000144579	0.41049	1	0.667	AML-AP1
Rpl31	0.000149971	0.312309	1	1	AML-AP1
Rps27	0.000156333	0.447949	1	1	AML-AP1
Ubash3b	0.000161358	0.393589	0.762	0.365	AML-AP1
Ppp1r15b	0.000167712	0.252301	0.857	0.365	AML-AP1
RP23-123N23.5	0.000169826	0.420769	1	1	AML-AP1
Rps23-ps1	0.000169826	0.369514	1	1	AML-AP1
Rpl10a	0.000176977	0.41343	1	1	AML-AP1
Gpr107	0.000193672	0.280302	0.952	0.54	AML-AP1
mt-Nd3	0.000210146	0.29747	1	0.667	AML-AP1
Hist1h2bg	0.000210218	0.433276	0.952	0.857	AML-AP1
Rps17	0.000217178	0.481365	1	1	AML-AP1
RP23-460F17.1	0.000217178	0.461093	1	0.984	AML-AP1
Papss2	0.0002535	0.431753	0.905	0.413	AML-AP1
RP23-356D13.9	0.000265839	0.347039	1	1	AML-AP1
Rpl32	0.000276724	0.29283	1	1	AML-AP1
Soat1	0.00029604	0.376491	0.952	0.508	AML-AP1
Btla	0.000311004	0.271117	0.476	0.111	AML-AP1
Rpl8	0.000324582	0.304367	1	1	AML-AP1
Rps2	0.000351317	0.251197	1	1	AML-AP1
Gda	0.000351876	0.473586	0.952	0.571	AML-AP1
Rps18	0.000365444	0.347104	1	1	AML-AP1
Hsd11b1	0.000379813	0.448922	0.952	0.429	AML-AP1
Asap1	0.000402684	0.369086	0.952	0.651	AML-AP1
Hist1h4d	0.000421144	0.921153	1	0.825	AML-AP1
Rpl18a	0.000461992	0.324321	1	1	AML-AP1
Fam134a	0.000468052	0.476481	0.905	0.603	AML-AP1
Mif	0.00049914	0.448177	1	1	AML-AP1
Rpl22	0.00049914	0.340848	1	1	AML-AP1
Atp1a1	0.00049914	0.308376	1	0.984	AML-AP1
Egr1	0.000500718	0.787023	0.714	0.349	AML-AP1
Nhlrc2	0.00051108	0.362267	0.857	0.492	AML-AP1
RP23-144K18.3	0.000518742	0.30179	1	1	AML-AP1
Gnptab	0.000547481	0.323325	0.952	0.587	AML-AP1
Pcyt1a	0.000572727	0.392288	0.905	0.635	AML-AP1
RP23-24J10.5	0.00062797	0.258662	1	1	AML-AP1
Lcn2	0.000631212	0.54301	0.762	0.444	AML-AP1
Hpgd	0.000703409	0.762035	1	1	AML-AP1
RP23-403P24.8	0.000703409	0.321948	1	1	AML-AP1
Lpgat1	0.000725869	0.29332	0.905	0.524	AML-AP1
Ap1g1	0.000787757	0.402961	0.857	0.571	AML-AP1
Eif3i	0.000848108	0.281146	1	1	AML-AP1
Hist1h1c	0.000860963	0.430413	0.952	0.81	AML-AP1
RP23-457H7.8	0.000880176	0.327117	1	1	AML-AP1
Chchd10	0.000893542	0.333715	1	0.794	AML-AP1
Jade1	0.000905909	0.330988	0.81	0.46	AML-AP1
Ptbp1	0.000947653	0.447071	1	0.968	AML-AP1
Rapgef6	0.000962153	0.330958	0.952	0.81	AML-AP1
Uqcrq	0.000983247	0.357566	1	1	AML-AP1
Rpl29	0.0010974	0.296983	1	1	AML-AP1
Aprt	0.0011381	0.265412	1	1	AML-AP1
Tada2a	0.00126794	0.398711	0.905	0.413	AML-AP1
Atp5e	0.0012687	0.265913	1	1	AML-AP1
Cd63	0.00128088	0.717176	0.714	0.365	AML-AP1
Taok3	0.0012883	0.525466	0.905	0.825	AML-AP1
Neat1	0.00130497	0.54211	0.952	0.794	AML-AP1
Rpl7	0.00131523	0.393528	1	1	AML-AP1
Ankrd28	0.00134902	0.361303	0.952	0.571	AML-AP1
Rpl36a	0.00141303	0.285506	1	1	AML-AP1
Sec61b	0.0014644	0.358232	1	1	AML-AP1
Cox5b	0.0014644	0.298766	1	1	AML-AP1
Rps3	0.0014644	0.251113	1	1	AML-AP1
Usp9x	0.00151697	0.295475	0.952	0.73	AML-AP1
Rpl11	0.0015175	0.258978	1	1	AML-AP1
Eif4b	0.00156752	0.489811	1	0.889	AML-AP1
Ier2	0.00157236	0.579531	0.952	1	AML-AP1
Plpp5	0.00158889	0.365776	1	0.778	AML-AP1
Hcfc1	0.0016144	0.372502	1	0.841	AML-AP1
Btbd10	0.00161914	0.267144	0.81	0.333	AML-AP1
Pdcd4	0.00162904	0.452326	1	0.984	AML-AP1
Eif4ebp2	0.00166752	0.395334	0.952	0.841	AML-AP1
Pa2g4	0.0016876	0.552242	1	0.984	AML-AP1
Rps4x	0.0016876	0.322808	1	1	AML-AP1
Dhx35	0.00179947	0.251303	0.571	0.222	AML-AP1
Cpne3	0.00180349	0.268545	0.905	0.667	AML-AP1
Polr2h	0.00180513	0.297559	1	0.889	AML-AP1
Serhl	0.00181047	0.339362	0.952	0.619	AML-AP1
Tor1aip1	0.00187308	0.401141	0.952	0.937	AML-AP1
Rpl18	0.00187508	0.270617	1	1	AML-AP1
Clta	0.0020105	0.349895	1	0.984	AML-AP1
Vav3	0.00205054	0.358064	1	0.81	AML-AP1
Rasgrp2	0.00215373	0.363943	1	0.937	AML-AP1
Baz1b	0.00221673	0.383734	0.952	0.873	AML-AP1
Secisbp2	0.00223312	0.310402	0.857	0.667	AML-AP1
Zfp407	0.00224394	0.277164	0.619	0.286	AML-AP1
RP23-211P15.1	0.00241394	0.260943	0.952	0.714	AML-AP1
RP23-465M17.2	0.00244078	0.482054	0.905	0.619	AML-AP1
Nudt19	0.00251425	0.354564	0.952	0.762	AML-AP1
Rps14	0.00255824	0.353551	1	1	AML-AP1
Zfp36	0.00256386	0.624498	0.952	0.73	AML-AP1
Hist4h4	0.00274405	0.430961	0.667	0.349	AML-AP1
RP23-60P18.9	0.00275229	0.410571	0.857	0.619	AML-AP1
Hist3h2a	0.00277424	0.860143	0.762	0.571	AML-AP1
Nin	0.00286395	0.273195	1	0.698	AML-AP1
Spn	0.002881	0.273033	0.952	0.762	AML-AP1
Slc25a12	0.0029214	0.389285	1	0.889	AML-AP1
Comtd1	0.00311361	0.262218	0.952	0.746	AML-AP1
Aldh3b1	0.00324379	0.251989	0.429	0.127	AML-AP1
Gtf2h1	0.00324755	0.361578	1	0.683	AML-AP1
Gpd2	0.00329662	0.315219	0.857	0.492	AML-AP1
RP23-48M16.13	0.0033492	0.321679	1	1	AML-AP1
Txn1	0.0033492	0.270773	1	1	AML-AP1
Agps	0.00344263	0.521471	0.952	0.746	AML-AP1
Cybb	0.00349062	0.393	0.476	0.175	AML-AP1
Ndufa1	0.00357899	0.287635	1	1	AML-AP1
Ncam1	0.00361074	0.279473	0.905	0.635	AML-AP1
Pld3	0.00367546	0.367157	0.905	0.619	AML-AP1
Rpl23a	0.00369918	0.310708	1	1	AML-AP1
Sem1	0.00369918	0.277808	1	1	AML-AP1
Rpl27-ps3	0.00408211	0.26464	1	1	AML-AP1
Tnrc6b	0.0041858	0.260972	1	0.841	AML-AP1
Mcemp1	0.00421123	0.286283	0.857	0.556	AML-AP1
Snrpd1	0.00421753	0.273875	1	0.984	AML-AP1
Rps23	0.00435702	0.287643	1	1	AML-AP1
Hist1h2br	0.00439533	0.399126	0.857	0.889	AML-AP1
Gapt	0.00441265	0.254552	0.905	0.603	AML-AP1
Lbp	0.00478898	0.464468	1	0.889	AML-AP1
Rpl23	0.00480093	0.300149	1	1	AML-AP1
Hsp90aa1	0.00495775	0.38202	1	0.984	AML-AP1
RP23-68E4.3	0.0051192	0.380569	1	1	AML-AP1
Tmem256	0.00528538	0.335517	1	1	AML-AP1
Eif3k	0.00528538	0.281003	1	1	AML-AP1
Fancg	0.00530848	0.306666	0.905	0.54	AML-AP1
Srd5a3	0.00532285	0.396582	0.905	0.667	AML-AP1
Cd69	0.0054281	0.825398	0.952	0.873	AML-AP1
RP23-8J15.1	0.00563243	0.30364	1	1	AML-AP1
Atp5g3	0.00563243	0.264606	1	1	AML-AP1
Uvrag	0.00583128	0.268599	0.952	0.667	AML-AP1
Abcd2	0.00588042	0.417041	0.857	0.571	AML-AP1
Eif3e	0.00599992	0.281798	1	1	AML-AP1
Renbp	0.00609236	0.299784	0.81	0.603	AML-AP1
Cox6b1	0.00638887	0.265149	1	1	AML-AP1
Macf1	0.00641363	0.306074	0.952	0.667	AML-AP1
Ero1l	0.00658899	0.320632	1	0.937	AML-AP1
Rps19	0.00659173	0.253221	1	1	AML-AP1
Phka2	0.00671869	0.318486	0.952	0.587	AML-AP1
Mki67	0.00678243	0.65127	0.952	0.746	AML-AP1
Nedd4	0.00680008	0.420609	1	0.968	AML-AP1
Rps3a1	0.00680036	0.303865	1	1	AML-AP1
Pak2	0.00722963	0.321166	1	0.921	AML-AP1
Sptbn1	0.00722963	0.29356	0.952	0.937	AML-AP1
RP23-55L3.5	0.00723552	0.355743	1	0.984	AML-AP1
Sec24c	0.0073258	0.325403	1	0.778	AML-AP1
Slfn2	0.00740103	0.26611	0.571	0.254	AML-AP1
Eef2	0.00746233	0.29316	1	0.984	AML-AP1
Sgms2	0.00749417	0.337928	0.905	0.619	AML-AP1
Tmem208	0.0076585	0.281838	0.952	0.873	AML-AP1
Ddx3x	0.00816341	0.377414	1	0.889	AML-AP1
Gsr1	0.00843336	0.577873	0.952	0.968	AML-AP1
Pabpc1	0.00843468	0.374052	1	1	AML-AP1
Gbf1	0.0086785	0.281574	0.857	0.508	AML-AP1
Gstp1	0.00869144	0.290818	1	0.937	AML-AP1
Phyh	0.00869804	0.33014	0.952	0.683	AML-AP1
Npepps	0.0088364	0.253449	0.905	0.73	AML-AP1
Cgnl1	0.00892054	0.469705	0.905	0.889	AML-AP1
Tomm7	0.00923674	0.300316	1	1	AML-AP1
Hist1h2ap	0.00951883	0.681074	1	1	AML-AP1
Txnip	0.00959198	0.304535	0.619	0.302	AML-AP1
RP23-376B19.2	0.00986034	0.25516	0.81	0.444	AML-AP1

## Sheet: Table S3
Table S3: Differentially expressed genes between P and NP cells, sorted by log2FoldChange. DESeq2, which determines statistical significance using the Wald test and uses an interpretation of the Benjamini-Hochberg method for controlling the false discovery rate, was used to calculate differentially expressed genes (http://www.bioconductor.org/packages/release/bioc/html/DESeq2.html).
gene	baseMean	log2FoldChange	lfcSE	stat	pvalue	padj
Dpp4	27.3416	24.5024	1.84081	13.3106	2.00828e-40	4.27303e-36
Mcub	11.0753	23.4424	2.26357	10.3564	3.91573e-25	2.77716e-21
Slc46a3	8.90116	23.1367	2.51207	9.2102	3.25515e-20	1.15433e-16
Il31ra	8.0171	22.9906	2.2617	10.1652	2.83585e-24	1.50846e-20
Rab4a	7.02691	22.8068	2.48523	9.17693	4.43569e-20	1.34826e-16
Tnni2	6.78562	22.7447	2.04466	11.1239	9.5972e-29	1.021e-24
Slc22a3	8.6393	7.2342	1.96796	3.67598	0.000236934	0.173836
Arl6	12.7573	6.96327	1.53057	4.54946	5.37827e-06	0.0102927
Fosb	11.9625	6.87128	1.24599	5.5147	3.49374e-08	7.43364e-05
Serpinb9	7.03875	6.69059	2.86916	2.3319	0.019706	1
Zfp385a	9.70045	6.21287	1.37048	4.53337	5.80498e-06	0.0102927
Zfp119a	7.38921	6.17437	2.05016	3.01165	0.00259834	0.588026
RP24-95O4.1	6.74513	6.06561	2.1194	2.86195	0.0042104	0.765493
RP23-106G16.1	6.78634	6.05261	1.8776	3.22359	0.00126594	0.442867
RP23-189B9.3	6.65313	6.02379	2.03011	2.96723	0.00300499	0.62075
Natd1	6.56463	6.00398	2.79764	2.14609	0.0318661	1
Kif3b	6.03718	5.88339	2.48182	2.37059	0.0177597	1
Ptpn23	6.3949	5.87779	1.7459	3.36664	0.000760913	0.360273
Car12	9.13229	5.79798	1.86798	3.10387	0.00191008	0.533927
Cdk20	12.3276	5.75282	1.91219	3.00849	0.00262548	0.588026
Ralgds	13.3803	5.65607	1.92294	2.94137	0.00326766	0.662153
Olfm1	5.14605	5.6533	2.25909	2.50247	0.0123332	1
Klrk1	4.84164	5.56535	2.4753	2.24836	0.0245535	1
RP24-476A4.1	8.56749	5.54494	1.43566	3.8623	0.000112324	0.0955965
Nrp2	6.37256	5.44118	2.31603	2.34936	0.0188058	1
Ccnyl1	4.98793	5.33376	1.57359	3.38954	0.000700107	0.356849
Sp4	4.75253	5.2576	2.2552	2.33132	0.0197363	1
Sh3tc1	3.6965	5.17532	2.90872	1.77924	0.0752	1
RP24-359O2.3	4.6324	5.04392	1.76577	2.8565	0.00428345	0.765493
Satb1	3.24392	4.98785	2.44995	2.0359	0.0417605	1
Fam84b	4.1605	4.98569	1.7197	2.89917	0.00374155	0.707172
Col19a1	3.22393	4.97923	1.72459	2.88719	0.00388698	0.724763
Stamos	3.02521	4.88679	2.17873	2.24296	0.0248997	1
Gcc1	3.17123	4.85602	1.85016	2.62464	0.00867399	1
Uhrf1bp1	2.93271	4.84346	2.19328	2.20832	0.027222	1
RP24-64D24.6	2.90718	4.8304	2.42906	1.98859	0.0467466	1
Pomt2	4.77911	4.81622	1.59174	3.02576	0.00248008	0.579876
Rad51c	6.22589	4.81031	2.37428	2.02601	0.0427639	1
Pkd1l3	2.86533	4.80967	2.76659	1.73848	0.0821255	1
RP23-49M18.5	2.82986	4.78931	2.76936	1.72939	0.0837385	1
Abcb4	5.49957	4.61895	1.12809	4.09449	4.2309e-05	0.0529534
Fbxo44	2.3839	4.54397	2.90941	1.56182	0.118331	1
Naaa	6.44	4.5386	2.01876	2.24821	0.024563	1
RP23-359F5.1	2.36689	4.53284	2.90943	1.55798	0.119237	1
RP23-413G8.2	2.34299	4.51833	2.90945	1.55299	0.120426	1
Tmem71	3.979	4.50584	2.53432	1.77793	0.0754158	1
Phf19	2.78091	4.47509	1.24396	3.59747	0.000321332	0.220548
Rpgrip1	5.1033	4.42379	1.19332	3.70714	0.000209609	0.16518
Gm9958	2.17036	4.40719	2.90961	1.5147	0.129848	1
Brwd3	4.3938	4.38497	1.97176	2.22389	0.0261561	1
RP23-198N22.1	2.27458	4.38418	2.45584	1.7852	0.0742282	1
Nfkbiz	3.12806	4.37962	2.06777	2.11805	0.0341711	1
Nos1ap	2.03249	4.31349	2.41644	1.78506	0.0742513	1
Col11a2	2.46588	4.30962	2.2075	1.95226	0.0509073	1
Rftn2	4.97428	4.28487	2.62696	1.63111	0.102867	1
Ggact	6.13062	4.28017	1.8792	2.27766	0.0227469	1
Vav2	1.88475	4.20302	2.75511	1.52554	0.127126	1
Cbx6	8.40447	4.19624	1.43512	2.92396	0.00345614	0.674646
Eps8	14.3641	4.13167	1.68509	2.45189	0.0142108	1
Cfap74	7.09575	4.13139	1.05918	3.90056	9.59716e-05	0.0908246
Gpr150	1.77617	4.12073	1.58814	2.59469	0.0094676	1
Atp6v1g2	2.30504	4.1158	2.24722	1.83151	0.0670244	1
Zfp85	1.74995	4.09761	2.91012	1.40806	0.159115	1
Nt5e	1.66845	4.02926	2.91025	1.38451	0.166204	1
Homer1	1.90576	4.02694	2.18016	1.84708	0.0647352	1
RP24-64D24.3	13.6429	4.01835	1.44745	2.77616	0.00550055	0.88663
Slc35d2	1.64806	4.01181	2.91029	1.37849	0.168051	1
Kdm7a	8.20207	3.98665	1.31393	3.03415	0.00241216	0.570261
Ctse	3.0511	3.98112	1.12875	3.52701	0.00042028	0.255494
Plekhg3	4.36188	3.97163	1.61406	2.46064	0.0138688	1
AC116511.4	1.58956	3.95661	2.9104	1.35947	0.173996	1
Tmlhe	14.5712	3.94613	2.56873	1.53622	0.124485	1
RP23-347F4.1	2.94813	3.94247	1.67663	2.35143	0.0187016	1
RP23-407I6.6	1.53665	3.91046	2.75816	1.41778	0.156255	1
Jrkl	6.54051	3.88591	1.2098	3.21202	0.00131803	0.44514
RP23-356N23.5	1.47806	3.85538	2.39721	1.60827	0.107775	1
Zfp946	1.47348	3.84968	2.91062	1.32263	0.185958	1
Acbd4	1.46081	3.83776	2.91065	1.31852	0.187329	1
RP23-355K21.3	1.45576	3.83338	2.74235	1.39784	0.16216	1
Cxcl2	1.42041	3.7975	2.91074	1.30465	0.192012	1
Iqck	1.40621	3.7817	2.91077	1.29921	0.193873	1
Ctnnal1	9.34167	3.77682	1.7402	2.17034	0.0299809	1
Ttc38	1.51048	3.77641	2.91059	1.29747	0.194468	1
RP23-241N10.2	1.37311	3.75136	1.90461	1.96962	0.0488821	1
RP23-125I14.1	2.22562	3.74838	1.37011	2.73581	0.0062226	0.942759
Ascl2	1.35708	3.72957	2.9109	1.28124	0.200108	1
Afmid	1.89236	3.7257	2.24985	1.65598	0.0977261	1
Cd86	1.35133	3.72563	2.91091	1.27989	0.200585	1
Cand2	1.34426	3.71809	2.91092	1.27729	0.2015	1
Thbd	1.33188	3.70491	2.76586	1.33952	0.180402	1
Trim3	1.31992	3.69119	2.91099	1.26802	0.204791	1
Rab3il1	1.30577	3.67424	2.91103	1.26218	0.206885	1
Pfkfb2	1.49682	3.66056	1.781	2.05534	0.0398463	1
Sh2d3c	1.2932	3.66008	2.91107	1.2573	0.208645	1
Angptl3	1.29326	3.65652	2.15571	1.6962	0.0898479	1
Ccdc91	1.28154	3.64864	2.91109	1.25336	0.210076	1
Slc39a14	8.95858	3.64841	2.12077	1.72032	0.0853736	1
Ppp1r3b	1.37097	3.63778	2.91091	1.24971	0.211406	1
Ghdc	2.13385	3.61131	1.57566	2.29194	0.0219093	1
RP24-270A10.4	1.22565	3.58378	2.91126	1.23101	0.218321	1
AC087062.10	1.22536	3.58324	2.91126	1.23082	0.218391	1
Cd302	1.21333	3.57077	2.9113	1.22652	0.220002	1
Tmem106a	1.20561	3.55999	2.91133	1.22281	0.221403	1
RP23-7E4.3	1.48215	3.55743	1.82149	1.95303	0.0508156	1
Ptpn12	10.8322	3.55085	1.48083	2.39788	0.0164901	1
Tsc22d1	14.1435	3.54707	1.71811	2.06451	0.0389689	1
RP24-95O4.6	1.18607	3.53913	2.43724	1.45211	0.146472	1
RP23-10B20.2	1.17584	3.52485	2.91142	1.2107	0.226011	1
Lrp1	5.59412	3.50529	2.0517	1.70848	0.0875469	1
Itga1	1.15943	3.49515	2.16426	1.61494	0.106325	1
Snx25	10.8199	3.48744	1.59607	2.18502	0.028887	1
Pak4	1.12884	3.46711	2.91158	1.1908	0.233732	1
RP23-116C19.1	1.13024	3.46132	2.9116	1.1888	0.234517	1
Ptpro	10.7856	3.45446	2.34206	1.47496	0.140222	1
Zfp300	1.69604	3.44696	1.92392	1.79164	0.0731909	1
Gatm	35.0842	3.44358	2.75228	1.25117	0.210871	1
Gdpd1	1.09676	3.42523	2.9117	1.17637	0.239448	1
Itpripl2	4.53235	3.41182	1.54543	2.20769	0.0272661	1
Naip6	4.69894	3.3971	1.35094	2.51462	0.0119161	1
RP23-127B8.7	1.0777	3.39442	2.9118	1.16575	0.243716	1
RP23-143O13.1	1.06174	3.37047	2.91187	1.1575	0.24707	1
AC114558.6	1.05546	3.36798	2.91188	1.15664	0.24742	1
Cib2	1.05357	3.36672	2.91188	1.1562	0.247598	1
Spef1	1.05583	3.36612	2.74001	1.22851	0.219257	1
RP24-344N22.3	11.3679	3.34262	0.837771	3.98989	6.61028e-05	0.0740247
Myo10	6.14935	3.33656	1.46617	2.27569	0.0228644	1
Mreg	1.02705	3.32963	2.91199	1.14342	0.252864	1
Pvrl4	1.02039	3.32084	2.91202	1.14039	0.254124	1
Slc41a3	1.0177	3.31744	2.91203	1.13922	0.254613	1
RP23-121M22.10	12.1351	3.3146	1.46284	2.26587	0.0234591	1
Zfp938	1.01569	3.31064	2.91205	1.13687	0.255591	1
Lonrf3	6.09615	3.30368	2.7125	1.21794	0.223245	1
RP24-235E5.1	1.00242	3.30029	1.56429	2.10977	0.0348784	1
Tmem65	1.0739	3.29309	2.91184	1.13093	0.258084	1
Nxpe5	1.74961	3.2733	1.87577	1.74504	0.0809773	1
RP23-432O2.3	0.986544	3.27159	2.91218	1.12342	0.261261	1
RP23-124N16.6	0.987085	3.26605	2.9122	1.12151	0.262072	1
Tmem62	1.49112	3.23995	2.2306	1.4525	0.146363	1
Abcc10	1.11706	3.23966	2.44919	1.32275	0.18592	1
Rab19	1.5842	3.23678	2.91042	1.11214	0.266079	1
RP23-434H14.7	2.42586	3.23641	1.41719	2.28368	0.0223902	1
Gm16712	3.38575	3.2337	1.39757	2.3138	0.0206789	1
RP23-109A22.2	5.38821	3.23244	1.81829	1.77773	0.0754479	1
AC127300.3	0.955527	3.22626	2.39461	1.3473	0.177884	1
RP24-196H4.1	1.09287	3.22117	2.91179	1.10625	0.268618	1
RP23-445K23.2	0.95275	3.22062	2.91235	1.10585	0.268792	1
Eogt	0.944908	3.20969	2.91239	1.10208	0.270426	1
Pdp2	2.35292	3.20511	1.14586	2.79711	0.0051562	0.850453
Zswim8	6.32053	3.20489	1.83118	1.75018	0.0800869	1
RP23-103E11.5	0.935791	3.19376	2.91244	1.09659	0.27282	1
RP23-336O18.4	0.934349	3.19058	2.91245	1.09549	0.2733	1
Ciart	1.00092	3.1903	2.91216	1.09551	0.273293	1
RP23-393I12.1	2.34091	3.1802	2.59061	1.22758	0.219603	1
Ppfia4	9.41938	3.17811	2.55346	1.24463	0.213269	1
RP24-93F20.4	0.924757	3.17401	2.91251	1.08979	0.275808	1
Col7a1	0.925396	3.17311	2.91251	1.08948	0.275944	1
Prickle3	1.14195	3.17257	1.99607	1.58941	0.111968	1
Lace1	1.07721	3.16846	2.42188	1.30826	0.190784	1
Ptpn21	5.96092	3.15727	1.52579	2.06927	0.0385209	1
Apoc4-apoc2	0.913422	3.15579	2.91257	1.08351	0.278584	1
RP23-161B9.2	0.981825	3.15244	2.38508	1.32173	0.186257	1
Ung	5.11555	3.14225	0.933456	3.36625	0.000761964	0.360273
RP24-145F3.1	0.894293	3.13092	2.91266	1.07494	0.282404	1
Pi4kb	6.09353	3.12791	1.754	1.7833	0.074538	1
Zrsr1	4.88879	3.11004	2.2458	1.38483	0.166106	1
RP23-225M12.1	0.881395	3.10985	2.91274	1.06767	0.285668	1
Padi2	15.6732	3.09772	0.910361	3.40273	0.000667155	0.356849
Nlrp10	1.82761	3.09298	2.9094	1.0631	0.287737	1
Wdsub1	0.870596	3.09251	2.9128	1.06169	0.288375	1
Nxpe4	0.864709	3.0831	2.91284	1.05845	0.289849	1
Galnt10	0.866528	3.07723	2.91286	1.05643	0.290773	1
Parpbp	6.61543	3.0734	1.49177	2.06024	0.0393757	1
Pcx	0.85732	3.06895	2.91289	1.05357	0.292078	1
RP24-253I2.1	0.851257	3.05865	2.91293	1.05002	0.293707	1
Bcat1	20.8405	3.05805	1.88918	1.61872	0.105507	1
Gdap10	0.846865	3.05128	2.74393	1.11201	0.266134	1
Mfsd4	1.9081	3.04821	0.993892	3.06694	0.0021626	0.55438
Gm26610	0.97225	3.04598	2.16533	1.4067	0.159516	1
RP23-419G21.6	1.52429	3.04142	1.83058	1.66145	0.096623	1
RP23-372N15.4	0.838744	3.03689	2.76241	1.09936	0.27161	1
Dubr	1.57899	3.03611	1.29226	2.34946	0.0188006	1
RP24-542M6.2	0.912324	3.03406	1.71107	1.77319	0.076197	1
RP23-453B15.7	1.54471	3.03044	1.25847	2.40804	0.0160383	1
Gm16907	0.83485	3.02733	2.91305	1.03923	0.298697	1
Ccdc57	10.0132	3.02429	1.45809	2.07414	0.0380664	1
Hist2h4	4.74772	3.01672	1.3623	2.21443	0.0267991	1
Zfp319	0.824606	3.01446	2.9131	1.03479	0.300765	1
Ttl	0.824401	3.01327	2.91311	1.03439	0.300956	1
RP23-260J19.3	1.69698	3.0123	1.06214	2.83608	0.00456716	0.79652
RP23-142A14.9	0.825057	3.01217	2.91311	1.034	0.301134	1
Mmp19	0.890963	3.01026	2.4012	1.25365	0.20997	1
Il12rb1	1.33094	3.00251	2.91112	1.0314	0.302355	1
Arhgap12	0.813867	2.99408	2.91318	1.02777	0.304058	1
Tmem255a	3.53254	2.99248	2.0021	1.49467	0.135	1
Zfp239	0.962394	2.98788	2.91255	1.02586	0.304955	1
Dvl3	6.04913	2.98696	1.00917	2.95983	0.00307813	0.629744
Chst1	0.811841	2.98628	2.91321	1.02508	0.305325	1
RP24-428N8.5	1.02616	2.98613	2.76396	1.08038	0.279972	1
Snx33	1.01764	2.97887	2.91228	1.02286	0.306372	1
Dcun1d3	1.10169	2.97878	1.92073	1.55086	0.120935	1
Zfp507	0.798383	2.96766	2.91329	1.01866	0.308363	1
Gstp2	1.31813	2.94545	2.82672	1.042	0.297411	1
Lmln	0.854762	2.93314	2.91308	1.00689	0.313988	1
Cd28	0.774771	2.92512	2.91346	1.004	0.315378	1
RP23-134L4.2	1.21423	2.91371	2.00113	1.45604	0.145383	1
Tnfrsf14	0.837844	2.91085	1.63591	1.77934	0.0751838	1
RP23-197O15.5	0.767393	2.90887	2.91353	0.998403	0.318084	1
Thap6	9.90656	2.90511	0.868324	3.34565	0.000820889	0.363876
Zfp931	10.7087	2.90035	0.810644	3.57784	0.000346452	0.223377
Grasp	4.18233	2.90019	2.42032	1.19827	0.230814	1
Baiap3	0.900268	2.89998	2.82734	1.02569	0.305038	1
Ccnj	6.20221	2.89669	1.75725	1.64842	0.0992666	1
Bivm	0.880639	2.89428	2.91289	0.993609	0.320413	1
Fbxw10	0.762012	2.88587	2.91363	0.990475	0.321942	1
St3gal2	1.88779	2.87983	1.76603	1.63068	0.102958	1
Wdr47	1.065	2.86964	1.80808	1.58712	0.112486	1
A930007I19Rik	1.71663	2.86912	2.2962	1.24951	0.211479	1
Tecpr1	0.877651	2.86702	2.79046	1.02744	0.304214	1
RP23-228B2.5	0.744307	2.86341	2.91372	0.982733	0.325739	1
B3gnt7	0.74294	2.86302	2.91372	0.982597	0.325806	1
RP23-162E7.4	0.995389	2.85642	1.0385	2.75052	0.00595001	0.926471
Apoc1	0.73826	2.85318	2.91377	0.979206	0.327478	1
Cd180	1.06916	2.84864	1.68288	1.69272	0.0905085	1
Hcar2	0.732684	2.84347	2.91381	0.975859	0.329134	1
Fmo5	2.43863	2.84305	2.90638	0.97821	0.327971	1
RP23-392K24.4	0.731906	2.83882	2.91383	0.974258	0.329928	1
Cd63	143.608	2.8377	1.04663	2.71128	0.00670241	0.983497
AC112984.2	2.79102	2.82838	2.3528	1.20213	0.229313	1
Klf1	0.71684	2.81174	2.91395	0.964923	0.334583	1
Arhgap33	2.17344	2.80704	2.09545	1.33959	0.180379	1
Slc7a7	0.714467	2.80665	2.91397	0.963169	0.335462	1
RP23-106N22.1	0.714098	2.80043	2.914	0.961027	0.336539	1
Serpina3g	64.4416	2.79839	1.44077	1.94229	0.0521017	1
Med9os	0.711967	2.79698	2.91402	0.959835	0.337138	1
Lig4	0.708685	2.79635	2.91402	0.95962	0.337247	1
Zfp324	1.23925	2.78798	2.9113	0.957642	0.338243	1
RP23-297M4.4	1.06555	2.78677	2.17316	1.28236	0.199718	1
AC117805.2	0.711211	2.7855	2.91407	0.955879	0.339133	1
Ehbp1	1.29515	2.77199	2.49156	1.11255	0.265902	1
Mylpf	4.85158	2.76669	2.72614	1.01487	0.310166	1
RP24-554B1.5	2.06209	2.75809	1.94429	1.41855	0.156029	1
RP23-328G14.3	0.689947	2.75463	2.91421	0.945238	0.344537	1
RP23-79K5.3	0.68948	2.7526	2.91422	0.944541	0.344893	1
Lpxn	52.5474	2.74398	1.27536	2.15153	0.0314345	1
Maged1	13.4335	2.72882	2.43386	1.12119	0.262206	1
Osbpl3	1.69573	2.71779	2.90981	0.934009	0.350299	1
Lpar2	0.669191	2.71206	2.91441	0.930567	0.352077	1
RP23-178N8.3	0.666956	2.71027	2.71625	0.997799	0.318377	1
RP24-326O2.1	0.66463	2.69825	2.91448	0.925809	0.354545	1
Ccdc122	1.72552	2.69013	2.08056	1.29299	0.196016	1
Mitf	0.708667	2.68884	2.91411	0.922697	0.356165	1
Dgkh	0.710394	2.68685	2.91412	0.922009	0.356524	1
Thap2	6.47628	2.68671	1.07281	2.50438	0.0122668	1
Gabrd	0.657499	2.67658	2.91459	0.918338	0.358442	1
RP23-46L5.1	0.651946	2.67516	2.91459	0.917849	0.358698	1
Adgrl4	30.6755	2.67403	1.78086	1.50154	0.133216	1
Tacc2	0.843101	2.67094	2.91343	0.916771	0.359263	1
Fyn	15.3966	2.66431	2.02593	1.3151	0.188476	1
Col4a4	0.646346	2.66356	2.73678	0.973244	0.330432	1
Rhoq	0.706584	2.66014	2.76666	0.961499	0.336301	1
RP23-422N18.3	0.642534	2.65406	2.9147	0.910579	0.362517	1
Ssc4d	0.642007	2.65243	2.91471	0.910017	0.362813	1
Mir155hg	0.642026	2.64792	2.91473	0.90846	0.363635	1
Clec2d	0.689084	2.64488	2.7712	0.954419	0.339872	1
F2rl3	0.639321	2.64446	2.91475	0.90727	0.364264	1
Gm26742	0.63714	2.64298	2.91476	0.906757	0.364535	1
Parp14	14.6588	2.63422	1.5554	1.6936	0.0903415	1
Nlrp3	0.747908	2.62625	2.75599	0.952925	0.340628	1
Tmem267	1.0444	2.61784	2.91223	0.898913	0.368699	1
Slc22a23	0.623033	2.61085	2.91492	0.895684	0.370422	1
Rom1	0.742873	2.5992	2.91412	0.891934	0.372428	1
Lat	0.618338	2.59916	2.91498	0.891657	0.372577	1
Usp49	6.4234	2.59332	1.05613	2.4555	0.014069	1
RP24-79I19.5	0.61244	2.58535	2.91505	0.886898	0.375134	1
Wnk4	0.612525	2.57813	2.91509	0.88441	0.376475	1
RP23-278O17.1	1.1725	2.57557	2.91193	0.884487	0.376433	1
Slc12a7	0.816083	2.57468	2.91384	0.883605	0.37691	1
Amot	6.71439	2.56945	2.32259	1.10629	0.268603	1
B230354K17Rik	15.1351	2.5669	1.31594	1.95062	0.0511019	1
Fv1	0.667243	2.56484	2.91471	0.879965	0.378878	1
B9d1	0.606491	2.56381	2.91517	0.879474	0.379144	1
RP24-121L4.1	0.602678	2.56161	2.91518	0.878716	0.379555	1
Gpam	0.603664	2.55777	2.9152	0.877392	0.380274	1
Cd34	90.2179	2.55693	0.991189	2.57966	0.00988984	1
RP24-568B16.1	3.28361	2.55399	2.20048	1.16065	0.245784	1
RP23-123N23.3	0.598789	2.553	2.91522	0.875747	0.381168	1
AC132303.1	0.598295	2.54985	2.73991	0.930633	0.352044	1
Mllt3	0.988807	2.54772	2.7909	0.912867	0.361312	1
Calr3	2.37518	2.54525	2.90529	0.876076	0.380989	1
Pitpnm2	0.73982	2.54164	2.77761	0.915046	0.360167	1
Pomgnt2	1.11497	2.53846	2.91206	0.871708	0.383368	1
Fam26f	9.60237	2.52835	2.07058	1.22108	0.222055	1
Hist3h2bb-ps	0.588426	2.52828	2.33906	1.08089	0.279745	1
Papd7	7.31863	2.52617	1.50137	1.68258	0.0924562	1
Zfp346	16.5176	2.52595	1.406	1.79655	0.0724073	1
Lrrc8a	1.22831	2.52553	1.22583	2.06027	0.0393731	1
RP23-23C4.1	0.816756	2.52298	2.40434	1.04934	0.29402	1
Angptl6	0.585849	2.51844	2.91541	0.863836	0.387678	1
Hacd4	0.584593	2.51727	2.91542	0.863432	0.3879	1
Gm10643	0.583742	2.51696	2.91542	0.863325	0.387959	1
Arhgap23	4.28395	2.51264	1.68424	1.49186	0.135737	1
Tmppe	1.03928	2.51237	2.91214	0.862723	0.38829	1
RP24-510K1.8	0.746556	2.51107	1.5063	1.66705	0.0955053	1
Ctnnbip1	8.19064	2.50341	1.79901	1.39154	0.164061	1
Cd99l2	9.18827	2.50099	1.81693	1.37649	0.168669	1
Marveld1	2.71039	2.49956	2.90313	0.86099	0.389244	1
RP23-466D3.1	0.575987	2.49481	2.91554	0.855692	0.392168	1
Amacr	0.573153	2.49078	2.91557	0.854306	0.392936	1
RP23-46L17.6	0.573143	2.48793	2.91558	0.853321	0.393481	1
RP23-372H6.7	0.631418	2.48529	2.91512	0.852552	0.393908	1
AC102628.1	12.6586	2.48079	2.00843	1.23519	0.216759	1
Fam43a	1.65029	2.47343	2.54422	0.972179	0.330962	1
RP24-282C4.9	0.881282	2.46654	1.53682	1.60496	0.108502	1
Dixdc1	7.50885	2.46345	1.89351	1.301	0.193259	1
Rpusd2	3.30485	2.46146	2.89987	0.848819	0.395982	1
Ddx4	167.779	2.46139	1.03504	2.37807	0.0174036	1
RP23-92M3.1	0.563082	2.45681	2.91576	0.842597	0.399454	1
Zfp953	1.9328	2.45414	2.32969	1.05342	0.292148	1
Zfp318	0.558477	2.45315	2.91578	0.841337	0.400159	1
RP24-200D3.4	0.557928	2.45001	2.9158	0.840254	0.400766	1
Fgfbp3	0.931007	2.44896	2.91283	0.840748	0.400489	1
Skil	1.58651	2.44255	2.90978	0.839428	0.401229	1
RP24-175I14.8	0.605433	2.44225	2.91535	0.83772	0.402188	1
RP24-175I14.3	0.605433	2.44225	2.91535	0.83772	0.402188	1
RP24-225A21.3	0.65697	2.43785	2.40234	1.01478	0.31021	1
AC129014.2	0.612261	2.43338	1.84645	1.31787	0.187548	1
Trim65	3.94751	2.43254	1.36055	1.7879	0.0737914	1
Slc27a4	2.30508	2.43182	2.90498	0.837124	0.402523	1
Bcl2a1a	0.554765	2.42993	2.91591	0.833336	0.404656	1
RP23-210I20.5	0.650676	2.42877	2.7975	0.868192	0.385289	1
RP23-328G14.1	0.734485	2.42501	2.79461	0.867746	0.385534	1
RP24-95N3.4	0.638829	2.42242	2.91499	0.831022	0.405961	1
AC111124.2	4.79935	2.42218	0.672599	3.60123	0.00031672	0.220548
RP24-309L4.3	0.548087	2.41889	2.75695	0.877379	0.380281	1
Fam189b	5.23229	2.418	2.14455	1.12751	0.259528	1
RP23-356G7.6	2.92305	2.41261	0.890906	2.70804	0.00676826	0.986359
RP24-281O20.2	1.41129	2.41066	1.65744	1.45445	0.145821	1
Gm26733	1.04453	2.40878	2.21196	1.08898	0.276161	1
Tceanc	16.4882	2.40336	1.03347	2.32553	0.0200435	1
RP23-18K20.2	0.629712	2.3994	2.91511	0.823092	0.410456	1
RP23-226A4.5	0.764918	2.39068	1.90632	1.25408	0.209811	1
Nxpe1-ps	15.6864	2.38791	1.34685	1.77296	0.0762358	1
Btbd18	0.533055	2.38738	2.91617	0.81867	0.412975	1
Zfp41	11.8139	2.38592	1.78026	1.3402	0.180179	1
Efna4	0.532929	2.3838	2.91619	0.817435	0.41368	1
Mcts2	0.532228	2.38335	2.91619	0.817283	0.413766	1
RP23-116A10.3	1.11975	2.38027	1.16399	2.04493	0.0408613	1
Gm26841	0.578737	2.37332	2.076	1.14322	0.252947	1
Nrp1	0.624318	2.37293	2.91525	0.813971	0.415662	1
Necab3	1.14043	2.37051	2.91215	0.814006	0.415641	1
Lgalsl	0.5279	2.37025	2.91627	0.812769	0.416351	1
Insl6	0.527294	2.36865	2.91628	0.812216	0.416668	1
RP23-274H16.2	1.08792	2.36763	1.11952	2.11486	0.034442	1
Vdr	7.939	2.36377	2.57017	0.919692	0.357734	1
Trbv1	0.525431	2.36155	2.91632	0.809769	0.418073	1
RP24-179I4.3	0.584885	2.35958	2.91581	0.809235	0.41838	1
Gngt2	6.62196	2.35818	2.00265	1.17753	0.238984	1
RP24-122N24.2	1.03869	2.35695	2.83244	0.832128	0.405337	1
Tlr2	19.1201	2.35238	2.16897	1.08456	0.278117	1
Caskin2	0.521605	2.35164	2.91638	0.806353	0.420039	1
Lsr	0.578802	2.34161	2.91592	0.803045	0.421949	1
4930524J08Rik	0.515162	2.33973	2.73754	0.854682	0.392727	1
Gm26522	0.51633	2.33799	2.91647	0.80165	0.422755	1
Spata9	0.519189	2.33577	2.91648	0.800886	0.423197	1
RP24-109N11.4	4.21681	2.33484	1.53735	1.51875	0.128826	1
Pcyt1b	0.514605	2.3336	2.9165	0.800137	0.423632	1
Hist1h4a	0.740296	2.32457	1.25133	1.85769	0.0632135	1
RP23-434H14.1	1.01437	2.32433	2.8417	0.817939	0.413392	1
Antxr2	2.6933	2.32379	2.00136	1.1611	0.2456	1
RP23-287N15.3	0.83549	2.31674	1.9762	1.17233	0.241066	1
RP24-189K8.2	3.15613	2.31579	0.773347	2.99451	0.00274889	0.588174
Gm26695	0.512696	2.31573	2.91661	0.79398	0.427207	1
4931403G20Rik	0.507171	2.31528	2.91661	0.793825	0.427298	1
RP23-147D3.10	0.508963	2.31135	2.91664	0.792472	0.428085	1
Espnl	2.18848	2.31061	2.13415	1.08268	0.27895	1
Gm26865	0.506122	2.31012	2.91664	0.792046	0.428334	1
Slc37a2	0.505519	2.30666	2.91667	0.790853	0.42903	1
Fuom	9.06509	2.30352	1.81483	1.26928	0.204342	1
Car3	0.503169	2.30122	2.9167	0.788982	0.430123	1
RP24-255F19.5	0.501998	2.29887	2.91672	0.788171	0.430597	1
Greb1	21.4517	2.29841	1.49125	1.54126	0.123253	1
Cfap54	1.30667	2.29794	1.09004	2.10812	0.0350203	1
Mks1	16.2041	2.29753	1.63881	1.40196	0.160928	1
Jun	384.179	2.29742	1.08255	2.12222	0.0338193	1
Fads6	2.32369	2.29627	0.643774	3.56689	0.000361247	0.226066
RP23-322E23.4	0.674276	2.28914	2.74867	0.832818	0.404948	1
Bhlha15	0.498173	2.28663	2.91679	0.783954	0.433067	1
Zfp959	46.2912	2.28517	1.2546	1.82143	0.0685412	1
Pkd2	2.02745	2.28438	0.931321	2.45284	0.0141734	1
Oas3	0.852998	2.28044	1.78731	1.2759	0.201989	1
RP23-378O9.1	0.49496	2.28003	2.91684	0.781678	0.434404	1
Inf2	3.75068	2.27935	1.90874	1.19417	0.232413	1
Rxra	1.39465	2.27522	2.57042	0.885155	0.376073	1
Inppl1	0.492392	2.27387	2.91688	0.779557	0.435652	1
Gm6297	0.602967	2.27053	2.73781	0.829322	0.406922	1
Napepld	0.492652	2.27037	2.9169	0.77835	0.436363	1
RP23-16D16.14	1.10576	2.26795	2.89317	0.783898	0.4331	1
RP23-212C9.3	3.63775	2.26318	1.07461	2.10604	0.035201	1
Car2	0.489619	2.26298	2.91695	0.775806	0.437864	1
Jrk	0.716538	2.26183	2.91448	0.776067	0.437709	1
Tspan18	0.885307	2.25622	0.888001	2.54079	0.0110604	1
RP23-97J21.3	0.489843	2.25128	2.91703	0.771773	0.440249	1
RP24-79F8.3	1.21446	2.25054	1.87971	1.19728	0.231198	1
Ttc30b	0.481442	2.23761	2.91712	0.767061	0.443045	1
E2f2	5.81195	2.23456	1.65955	1.34649	0.178146	1
RP24-103K4.5	1.1006	2.2326	1.05314	2.11995	0.0340104	1
Plekhm3	1.08062	2.22941	1.13448	1.96514	0.0493981	1
RP24-429G21.2	0.517443	2.22686	2.38363	0.934232	0.350184	1
Thrb	0.51939	2.22116	2.91665	0.761544	0.446332	1
RP24-354P12.3	0.472863	2.21416	2.91727	0.758981	0.447864	1
RP23-414K1.4	0.510242	2.20694	2.36807	0.931957	0.351359	1
RP23-331L12.10	0.654211	2.19693	2.39192	0.918481	0.358367	1
Irak1bp1	0.469676	2.19482	2.91741	0.752319	0.45186	1
Zfp58	3.00297	2.1894	2.06506	1.06022	0.289047	1
RP24-566B6.2	1.3723	2.18885	0.912818	2.3979	0.0164892	1
Zcwpw1	0.508277	2.18802	1.84327	1.18703	0.235215	1
Slx4	14.7199	2.18618	1.25268	1.7452	0.0809497	1
Pcdh7	16.2495	2.18367	1.37746	1.58529	0.1129	1
RP24-496O17.7	1.83675	2.18257	2.31328	0.943499	0.345426	1
RP23-108H23.2	1.25766	2.1808	2.56293	0.8509	0.394825	1
Hist1h3i	7.93879	2.17949	0.938628	2.322	0.020233	1
RP23-268K22.2	1.12471	2.17826	2.84647	0.765251	0.444122	1
RP24-146B4.3	0.462317	2.1781	2.91752	0.746557	0.455331	1
Ap1s3	0.591596	2.17308	1.3624	1.59504	0.110704	1
Itgb3	1.22107	2.15809	2.9106	0.741457	0.458416	1
RP23-128P10.1	1.41739	2.15765	1.49374	1.44446	0.148609	1
RP23-23C4.4	0.45897	2.15668	2.91767	0.739179	0.459799	1
AC156992.2	0.714301	2.15247	2.91458	0.738517	0.4602	1
C8g	0.692723	2.15082	1.28197	1.67775	0.0933964	1
Gm26869	0.453058	2.15068	2.34257	0.918088	0.358573	1
Stk10	9.70509	2.14998	1.63744	1.31302	0.189178	1
P2rx3	0.451853	2.14455	2.91776	0.735	0.46234	1
Fgfrl1	6.82056	2.14387	2.34296	0.915026	0.360178	1
Zfp248	0.4475	2.13542	2.91782	0.731855	0.464257	1
RP23-6C18.5	0.446645	2.12998	2.91786	0.72998	0.465403	1
Megf8	1.45604	2.12657	2.90773	0.731351	0.464565	1
Trove2	0.444688	2.12579	2.91789	0.728534	0.466287	1
Slc8a1	0.444688	2.12579	2.91789	0.728534	0.466287	1
RP24-282C4.3	0.573681	2.12172	1.86823	1.13569	0.256088	1
RP23-475H6.1	0.481221	2.11738	2.91734	0.725791	0.467967	1
Platr15	0.612152	2.11578	1.69739	1.24649	0.212586	1
Tmem79	0.899974	2.11387	1.76369	1.19855	0.230702	1
Clec1b	0.442498	2.11341	2.91798	0.72427	0.4689	1
RP24-476A4.4	0.440845	2.11328	2.91798	0.724225	0.468927	1
RP23-131O22.2	0.441502	2.11261	2.91799	0.723995	0.469069	1
RP23-102H7.7	0.442765	2.11225	2.91799	0.723871	0.469145	1
RP24-64D24.2	0.567649	2.1096	1.31116	1.60895	0.107627	1
Dab2	0.440319	2.10957	2.91801	0.722947	0.469712	1
Gm26734	1.19616	2.10282	2.2291	0.943349	0.345502	1
RP23-41J13.2	0.567925	2.10259	2.9163	0.720977	0.470924	1
Mtmr11	0.439219	2.09276	2.91813	0.717158	0.473276	1
Angpt2	0.518574	2.08963	2.91694	0.716377	0.473759	1
RP23-168F21.4	0.772734	2.08898	1.17101	1.78392	0.0744372	1
RP23-257P11.4	0.433083	2.08822	2.91817	0.715593	0.474243	1
RP24-505E24.3	3.78132	2.08679	1.18065	1.76749	0.0771465	1
Klf2	63.299	2.08322	1.23389	1.68834	0.0913459	1
RP24-467O4.1	0.612667	2.08288	2.9159	0.714317	0.475031	1
Irs2	8.13917	2.08057	1.92218	1.0824	0.279073	1
Slc16a4	0.82818	2.0805	2.48881	0.835945	0.403186	1
Epm2a	0.83481	2.07663	2.47594	0.838727	0.401623	1
Prrg1	0.58558	2.07597	2.91647	0.711809	0.476583	1
RP23-61D6.4	0.699554	2.06832	2.16228	0.956542	0.338799	1
RP23-379F6.3	0.723811	2.06611	2.83308	0.729278	0.465832	1
Fam83d	7.8518	2.06607	2.89063	0.714747	0.474766	1
RP24-260F19.4	0.740289	2.06398	2.77119	0.744799	0.456394	1
Sorbs1	3.34587	2.06039	0.639434	3.22221	0.00127205	0.442867
Tcf7l2	4.12225	2.06004	1.25632	1.63974	0.101059	1
Eif4ebp3	0.424691	2.05934	2.91838	0.705645	0.480409	1
Hivep3	10.2775	2.05377	2.09817	0.978836	0.327661	1
Trim30b	0.860014	2.05208	1.20323	1.70547	0.0881059	1
Fbf1	3.09372	2.05077	2.06201	0.99455	0.319955	1
Gm26836	0.482857	2.04915	2.91782	0.702289	0.482499	1
RP24-171J16.3	0.422451	2.04722	2.91846	0.701473	0.483008	1
RP23-114L12.3	2.85136	2.04584	1.56707	1.30552	0.191716	1
Ric1	3.16146	2.0452	1.67649	1.21993	0.222493	1
Gm26637	6.36431	2.04272	1.27853	1.59772	0.110106	1
Kif3c	0.41972	2.04168	2.9185	0.699563	0.4842	1
Rgp1	9.41573	2.03648	1.52023	1.33959	0.180378	1
RP23-300K5.1	0.738769	2.03378	2.86547	0.709756	0.477855	1
Tns4	0.454174	2.03286	2.91793	0.696677	0.486005	1
Znrf3	4.2016	2.02988	1.00157	2.0267	0.0426932	1
RP23-304O9.1	1.57373	2.02647	1.42263	1.42445	0.154316	1
Gal3st4	0.643957	2.0232	2.91625	0.693768	0.487828	1
Gm26816	1.42134	2.02222	2.90854	0.695268	0.486887	1
Rnu3b1	1.35113	2.02046	2.05669	0.982385	0.32591	1
Rnu3b3	1.35113	2.02046	2.05669	0.982385	0.32591	1
Slc12a4	24.1902	2.02005	1.80992	1.1161	0.26438	1
Cerkl	13.4918	2.01984	1.23335	1.63769	0.101487	1
RP23-249L6.2	1.91791	2.01918	0.812047	2.48653	0.0128996	1
RP23-433P9.4	0.648245	2.01554	2.91578	0.691251	0.489408	1
AC118601.3	0.411345	2.01289	2.91871	0.68965	0.490415	1
RP23-248P8.2	0.409237	2.00625	2.91876	0.687363	0.491854	1
Sfxn4	1.78171	2.00482	1.3569	1.4775	0.139541	1
Gimap6	17.644	2.0036	1.77959	1.12587	0.260219	1
Akap12	12.1078	2.00346	2.12122	0.944484	0.344922	1
Adamts6	0.743414	1.99898	1.90312	1.05037	0.293548	1
RP23-364M24.2	0.426118	1.9989	2.91882	0.684831	0.49345	1
Pcbp4	0.548583	1.99601	2.91698	0.684274	0.493802	1
RP24-381E21.2	0.793254	1.99565	2.91381	0.684895	0.49341	1
Abcb1a	0.406342	1.99498	2.73641	0.72905	0.465971	1
RP23-214L4.7	0.541242	1.99424	1.42145	1.40296	0.16063	1
Emc9	8.40733	1.99321	1.62075	1.2298	0.218771	1
RP24-152H15.3	3.82394	1.99241	0.644051	3.09356	0.00197772	0.533927
Usp32	10.3406	1.99129	1.52709	1.30398	0.192241	1
Neb	3.11041	1.99121	2.06096	0.966159	0.333964	1
Pip4k2b	5.22755	1.98493	1.41593	1.40186	0.160958	1
RP23-45K23.6	0.404426	1.98375	2.91893	0.679617	0.496747	1
RP23-27I6.4	0.403771	1.97975	2.91896	0.678239	0.49762	1
Trim66	0.404327	1.9794	2.91896	0.678118	0.497697	1
CAAA01187608.2	11.4743	1.97393	0.602546	3.27598	0.00105295	0.412144
Lrrc56	0.399919	1.97344	2.91901	0.676064	0.499	1
RP24-66B2.2	0.516637	1.96861	2.41014	0.816806	0.414039	1
RP24-285J23.2	1.07509	1.96715	1.30763	1.50436	0.132488	1
Gm10401	10.4944	1.96666	0.768544	2.55895	0.010499	1
Gm21994	5.56214	1.96123	1.43534	1.36639	0.171816	1
RP24-64D24.4	8.07965	1.95824	1.16265	1.6843	0.0921246	1
Kbtbd6	1.18981	1.95576	2.91007	0.672065	0.501543	1
Trim5	18.5771	1.95426	1.61266	1.21183	0.225579	1
RP23-307E15.3	0.863343	1.94898	2.14195	0.909909	0.362871	1
RP23-151C6.1	0.651637	1.94758	2.91618	0.667853	0.504227	1
Lilrb4a	3.91514	1.94724	2.48918	0.78228	0.43405	1
RP24-309H3.1	0.466082	1.94518	2.91793	0.66663	0.505008	1
Zik1	0.391472	1.94485	2.91922	0.666222	0.505269	1
Zfp40	24.9868	1.94177	1.70225	1.14071	0.253992	1
RP23-75P5.5	0.389733	1.93966	2.91926	0.664435	0.506412	1
Depdc7	43.9236	1.93905	1.49567	1.29644	0.194824	1
Hmgb1-ps8	2.06531	1.93854	0.724829	2.67447	0.00748468	1
Cp	0.390318	1.93732	2.91928	0.663629	0.506928	1
Fam229b	4.90813	1.93721	1.48804	1.30185	0.192967	1
Morc2a	16.425	1.9328	1.08663	1.77871	0.0752877	1
RP24-120O11.3	1.35508	1.93009	1.55562	1.24072	0.214709	1
RP23-3F1.4	2.98104	1.92943	2.89792	0.665799	0.50554	1
Hesx1	2.68129	1.92726	2.89927	0.66474	0.506217	1
Phf11d	0.424479	1.92649	2.9187	0.660051	0.509221	1
Mthfr	0.723099	1.9238	2.9146	0.660057	0.509217	1
RP23-89F9.2	0.385501	1.92321	2.91939	0.658771	0.510043	1
Cobll1	1.77074	1.91994	2.14483	0.895146	0.370709	1
Wdr25	7.34655	1.91835	2.23151	0.859666	0.389973	1
Pfkfb1	11.3301	1.91746	1.99526	0.961007	0.336549	1
RP23-432D24.2	0.649236	1.91585	1.2091	1.58452	0.113075	1
Zbtb42	1.1532	1.91234	2.24769	0.850805	0.394878	1
Ano8	0.470403	1.91032	2.78584	0.685726	0.492886	1
Trim36	0.522132	1.90833	1.24338	1.53479	0.124835	1
RP24-366J10.4	0.430955	1.90679	2.07063	0.920875	0.357115	1
Tmem108	18.0113	1.90574	1.65616	1.1507	0.249855	1
Mamdc4	0.380114	1.90235	2.91955	0.651588	0.514667	1
RP23-466C10.2	12.0291	1.89863	1.09554	1.73305	0.0830872	1
RP23-388I22.1	0.382475	1.89725	2.91959	0.649835	0.515798	1
Gm17324	0.855315	1.89691	1.64752	1.15138	0.249577	1
Arl5c	4.95038	1.89597	0.923827	2.0523	0.0401407	1
Zfyve1	10.2255	1.89461	1.07802	1.75749	0.0788345	1
Rcor2	0.377377	1.89265	2.91963	0.64825	0.516823	1
Gpr137c	0.377547	1.89042	2.91964	0.647484	0.517319	1
RP24-243A3.6	3.04586	1.88219	0.479729	3.92344	8.72928e-05	0.0884443
Fam114a1	3.17446	1.88097	1.8924	0.993959	0.320243	1
RP23-422N18.1	0.686909	1.88065	2.40986	0.780398	0.435157	1
RP24-344N22.1	0.739036	1.87885	1.23938	1.51595	0.129531	1
Efcab11	20.6061	1.87722	1.36241	1.37787	0.168243	1
RP23-33O7.1	16.2019	1.87241	1.01334	1.84776	0.0646369	1
Extl3	0.370733	1.86817	2.91981	0.639825	0.522286	1
RP24-268A16.1	0.770802	1.86512	1.43883	1.29628	0.19488	1
RP23-477N9.2	0.445534	1.86377	2.91852	0.6386	0.523083	1
C730034F03Rik	5.80095	1.8616	0.478692	3.88893	0.000100686	0.0908246
Isoc2a	1.49255	1.86058	1.383	1.34532	0.178521	1
RP24-470M22.10	0.370633	1.85817	2.91989	0.636385	0.524526	1
Rhob	19.2107	1.85742	0.762484	2.43602	0.01485	1
RP23-8J15.3	7.15702	1.85737	2.08221	0.892021	0.372382	1
Aspm	61.1564	1.85328	1.19986	1.54458	0.122448	1
RP23-322O24.4	0.365135	1.84888	2.91996	0.633186	0.526612	1
RP23-308M1.2	0.613491	1.84887	1.77946	1.03901	0.298801	1
Cpn1	0.362749	1.84274	2.92001	0.631074	0.527992	1
Fstl3	0.688118	1.84167	1.94813	0.945352	0.344479	1
Slc39a8	0.362523	1.83748	2.92005	0.629264	0.529176	1
Parvb	6.32963	1.83665	0.975444	1.88289	0.0597156	1
Kif21b	5.44648	1.8359	1.77964	1.03161	0.302255	1
RP23-18J18.1	0.36291	1.83563	2.92007	0.628625	0.529594	1
Zfp142	0.834961	1.83552	2.9144	0.629811	0.528818	1
Rnf43	0.46174	1.83115	2.91813	0.62751	0.530325	1
Arrdc3	9.52625	1.83031	1.56675	1.16822	0.242717	1
Tgm3	1.43359	1.82689	1.61328	1.13241	0.257463	1
Sema4b	2.42839	1.82614	1.26191	1.44712	0.147863	1
RP23-14F5.5	4.29741	1.82578	0.938365	1.94571	0.0516899	1
RP23-216C6.2	2.54713	1.82535	1.06866	1.70807	0.0876228	1
RP23-286H14.1	0.360137	1.82483	2.92015	0.62491	0.53203	1
RP23-225D5.1	0.628427	1.82323	1.90609	0.956525	0.338807	1
Fam8a1	1.09643	1.82172	1.67977	1.08451	0.278138	1
RP23-335C9.1	1.99615	1.82078	2.90301	0.627202	0.530527	1
Junos	0.357269	1.81853	2.9202	0.62274	0.533456	1
Epc2	23.7996	1.8183	1.24206	1.46395	0.143209	1
Ank	10.7242	1.81567	2.1158	0.858149	0.39081	1
Akr1c12	32.7645	1.81544	1.75262	1.03584	0.300277	1
Amz1	0.780248	1.81215	1.32333	1.36938	0.17088	1
Rab6b	0.353968	1.80774	2.92029	0.619029	0.535897	1
RP24-166N8.6	0.603463	1.80715	0.780133	2.31646	0.0205329	1
Tnfaip1	39.8291	1.80636	1.1853	1.52397	0.127515	1
RP24-490A22.3	0.867504	1.80295	1.33976	1.34572	0.178392	1
Fbxl2	10.5927	1.80196	1.61923	1.11285	0.265774	1
RP24-270A10.5	0.35218	1.79857	2.92036	0.615873	0.537978	1
AC158308.3	0.657183	1.79723	1.50702	1.19257	0.233039	1
RP24-300D7.1	11.5595	1.79367	1.06494	1.6843	0.0921234	1
RP24-201C14.5	18.7236	1.79189	0.719948	2.48891	0.0128135	1
Acp5	0.349243	1.79141	2.92042	0.613407	0.539607	1
Gpc2	0.388728	1.78772	2.91976	0.612283	0.540351	1
Foxo3	10.0767	1.78527	1.07394	1.66236	0.0964412	1
Pigg	1.6476	1.78487	1.82689	0.977003	0.328568	1
RP24-114M8.2	3.10936	1.78232	2.44457	0.729094	0.465944	1
RP23-78F6.3	4.92804	1.78128	1.683	1.0584	0.289873	1
RP23-172M21.16	22.0729	1.77807	1.34333	1.32363	0.185628	1
RP23-283M18.5	0.344146	1.77125	2.92059	0.606472	0.544201	1
Pole	57.8212	1.77057	0.762769	2.32124	0.0202737	1
AC116511.5	11.4564	1.77028	0.758083	2.33521	0.0195326	1
Zxda	0.343369	1.76981	2.9206	0.605976	0.544531	1
Usp12	11.4468	1.7686	0.972938	1.81779	0.0690964	1
RP23-151C6.7	0.959955	1.76852	2.24327	0.788365	0.430483	1
Gm26885	0.343664	1.76737	2.34128	0.754873	0.450325	1
Acap3	19.7181	1.76093	1.49473	1.17809	0.238762	1
RP23-464I9.2	14.5563	1.76052	0.683468	2.57585	0.00999927	1
Slc45a4	11.1986	1.75977	1.34737	1.30608	0.191526	1
Aph1b	0.743406	1.75876	2.91481	0.603388	0.54625	1
RP23-322M5.2	0.341046	1.75818	2.92069	0.601974	0.547191	1
Pvr	11.3745	1.75761	1.16434	1.50954	0.131162	1
Calcrl	30.7503	1.75668	1.09157	1.60931	0.107548	1
Hist4h4	42.4421	1.75581	1.12404	1.56205	0.118276	1
Ttc19	28.2684	1.75488	1.11946	1.56761	0.116972	1
RP24-151O6.1	0.342102	1.75209	2.92074	0.59988	0.548586	1
Armc6	10.6616	1.74841	2.43237	0.718809	0.472259	1
Mpp3	0.664836	1.74714	0.957633	1.82443	0.0680866	1
RP23-253N17.1	11.0414	1.74671	1.68555	1.03629	0.300069	1
RP23-162H6.5	2.25894	1.74509	1.44523	1.20748	0.227246	1
Crocc	1.74987	1.74042	2.90461	0.599193	0.549044	1
RP23-158C15.8	0.335766	1.73743	2.92085	0.594835	0.551954	1
Elovl4	0.335977	1.73504	2.92087	0.594016	0.552501	1
Jmy	18.1441	1.73502	1.34609	1.28893	0.197422	1
Tsga10	4.74847	1.7328	2.13054	0.813314	0.416038	1
Spata2	23.2362	1.73272	1.43358	1.20866	0.226792	1
Npff	0.54705	1.73106	2.91822	0.593189	0.553054	1
Gm26582	1.83983	1.73035	1.20014	1.4418	0.14936	1
RP24-378J8.1	0.55815	1.72828	2.91761	0.592361	0.553609	1
Smad3	1.60892	1.72626	2.11702	0.81542	0.414832	1
Itpripl1	1.0738	1.72514	1.17306	1.47064	0.141388	1
RP24-273B9.1	0.331948	1.71932	2.921	0.588606	0.556126	1
Numbl	0.451988	1.71866	1.88565	0.911445	0.362061	1
Nxnl2	0.937626	1.7172	1.01708	1.68837	0.0913407	1
AC132229.1	0.345583	1.71696	2.92102	0.587793	0.556671	1
RP24-151H6.5	0.330297	1.71651	2.92102	0.587642	0.556773	1
Dync2h1	30.9917	1.71578	1.25744	1.36451	0.172408	1
Dusp1	135.827	1.71546	1.37665	1.24611	0.212723	1
Pacs2	1.04443	1.71515	2.20649	0.777323	0.436968	1
Gm26884	0.938728	1.71221	1.16421	1.47071	0.14137	1
Irf8	129.673	1.71199	0.901227	1.89962	0.0574831	1
Tmtc4	28.9736	1.70992	1.65139	1.03544	0.300464	1
Myo1d	0.331799	1.70962	2.92108	0.58527	0.558366	1
RP24-201C14.4	25.7311	1.70835	1.1789	1.44911	0.147308	1
Diexf	5.85365	1.70719	1.32683	1.28667	0.19821	1
RP23-354A20.1	43.1313	1.70687	1.30725	1.30569	0.191659	1
RP23-260F15.2	0.326521	1.70669	2.9211	0.584264	0.559043	1
RP23-179K11.8	0.362326	1.70511	1.47342	1.15725	0.247172	1
RP23-216M21.4	0.434365	1.70447	2.91906	0.583912	0.559279	1
Pim2	12.0037	1.70403	1.35542	1.2572	0.208682	1
Srxn1	12.8385	1.70296	1.89301	0.899602	0.368332	1
Cdc25b	18.3152	1.70135	1.95796	0.868939	0.384881	1
RP23-386K20.2	0.612704	1.70065	1.4677	1.15872	0.24657	1
RP23-332O18.2	3.87511	1.69656	1.08223	1.56765	0.116964	1
RP23-96N11.4	0.359187	1.69457	2.75582	0.614905	0.538617	1
RP23-255F14.4	0.326145	1.69444	2.9212	0.58005	0.561881	1
Wfikkn1	0.326446	1.69381	2.92121	0.579832	0.562028	1
Fos	817.745	1.69353	0.750603	2.25623	0.0240564	1
Spaca6	0.325314	1.69291	2.92121	0.579524	0.562236	1
Plxna3	0.323437	1.68534	2.92128	0.576918	0.563995	1
Tc2n	0.599532	1.68383	0.818253	2.05783	0.0396065	1
RP23-49I18.5	0.418326	1.68021	2.91924	0.575563	0.564911	1
RP23-26P10.1	0.321934	1.68015	2.92132	0.575132	0.565202	1
Il6st	3.70527	1.67917	1.95457	0.859095	0.390288	1
Rasd1	3.52208	1.67839	2.73921	0.61273	0.540055	1
Cacna1a	4.99087	1.67777	1.40114	1.19743	0.231138	1
RP24-298N7.1	0.322024	1.67693	2.92135	0.574026	0.565951	1
Igsf23	0.320244	1.66955	2.92141	0.571489	0.567668	1
Crybg3	6.05513	1.66662	0.901422	1.84888	0.0644747	1
Camp	0.318558	1.66648	2.92143	0.570431	0.568385	1
Foxm1	28.1561	1.66535	1.21766	1.36766	0.171417	1
Ric3	0.366702	1.66502	2.92073	0.57007	0.56863	1
AC102296.1	1.13406	1.66445	0.775263	2.14694	0.0317978	1
RP23-328P19.4	7.43556	1.66345	0.831764	1.9999	0.0455108	1
Tubb2a	23.8921	1.66155	1.64474	1.01022	0.312392	1
Dnajb7	0.358912	1.65978	2.92149	0.568128	0.569948	1
H2-T24	3.68101	1.65664	1.01088	1.6388	0.101254	1
RP24-351I17.3	3.03472	1.65418	2.24829	0.735751	0.461883	1
Man2c1os	4.31597	1.65165	1.47274	1.12148	0.262083	1
Stk35	9.49268	1.65113	1.33672	1.23521	0.216752	1
Scarna13	0.749598	1.65085	2.14485	0.769683	0.441488	1
RP24-93F20.11	0.314562	1.64894	2.92157	0.564401	0.572481	1
Palld	38.2388	1.64684	1.49814	1.09926	0.271654	1
RP23-214I6.4	0.465922	1.64092	2.08848	0.7857	0.432043	1
Zfp101	47.6293	1.63892	0.912672	1.79574	0.0725359	1
RP23-89M16.5	1.28687	1.63821	1.04942	1.56106	0.118509	1
Ankrd55	0.311324	1.63698	2.92167	0.56029	0.575282	1
Pkp3	9.09281	1.6364	2.23223	0.733077	0.463511	1
Cuedc1	0.315856	1.6327	2.92171	0.558817	0.576287	1
RP23-38L11.1	0.343185	1.63228	2.921	0.55881	0.576291	1
H2-DMb2	10.0988	1.6316	1.21305	1.34505	0.17861	1
CH25-11N3.2	1.24842	1.63012	1.2514	1.30263	0.192699	1
Plcg1	7.14226	1.6278	1.63662	0.994611	0.319925	1
Mpzl1	16.5782	1.62755	2.19215	0.742444	0.457818	1
Myom2	2.4402	1.62628	0.660919	2.46064	0.0138689	1
Mettl20	33.7731	1.62342	1.33321	1.21768	0.223345	1
RP23-258P17.1	0.960303	1.62236	1.18328	1.37108	0.17035	1
Apba1	1.0486	1.6206	1.31719	1.23035	0.218566	1
RP23-326P16.4	0.673431	1.61946	0.785805	2.06089	0.0393135	1
RP23-1A12.5	0.375545	1.61787	2.92041	0.553989	0.579587	1
Gm26563	2.71788	1.6158	1.48442	1.08851	0.276371	1
RP23-325E4.3	0.454397	1.61459	2.73642	0.590039	0.555165	1
RP23-283G7.4	0.332815	1.61418	2.71112	0.595391	0.551582	1
Ttc39aos1	0.491621	1.61181	2.7352	0.589285	0.55567	1
Fitm2	11.21	1.61164	2.00674	0.803115	0.421908	1
Elk1	2.72176	1.61148	1.91662	0.840789	0.400466	1
Kctd4	0.337231	1.61145	2.92117	0.551647	0.58119	1
Slc29a2	0.649152	1.60717	2.91639	0.551083	0.581576	1
RP24-325P4.5	0.777784	1.60678	2.91565	0.551089	0.581573	1
RP24-283P23.1	0.404657	1.60587	2.91981	0.549989	0.582327	1
Taf15	18.7109	1.60511	0.740474	2.16768	0.030183	1
RP24-286B23.3	0.959906	1.60483	1.24663	1.28734	0.197977	1
Zfp174	0.684531	1.60442	2.91641	0.550135	0.582227	1
Btnl9	12.7625	1.6009	1.81156	0.883713	0.376851	1
H2-Ab1	31.86	1.59762	1.30605	1.22324	0.221237	1
Rbm12b2	0.4429	1.5969	2.7427	0.582237	0.560407	1
Pisd-ps2	2.27023	1.59065	0.781126	2.03635	0.0417152	1
RP23-370G17.1	1.13222	1.59029	0.648524	2.45217	0.0141996	1
RP23-463E8.3	0.303245	1.59001	2.92206	0.544139	0.586346	1
Tmem177	6.11896	1.58964	2.5758	0.617145	0.537139	1
RP23-207H18.3	3.83349	1.58758	1.42825	1.11155	0.26633	1
RP23-399K8.2	0.791455	1.58542	2.91348	0.544169	0.586325	1
AC133169.2	0.747613	1.58439	1.45848	1.08633	0.277334	1
Cd3d	0.299037	1.5838	2.92211	0.542006	0.587814	1
Oas1b	0.546772	1.58109	2.14637	0.736631	0.461347	1
Gm10130	0.832694	1.57978	1.30742	1.20831	0.226927	1
RP23-314A12.2	6.68646	1.57686	1.62991	0.967455	0.333317	1
Sesn3	2.44356	1.57653	1.54533	1.02019	0.307637	1
Tha1	0.297327	1.57582	2.92218	0.539263	0.589705	1
Zfp652os	0.297327	1.57582	2.92218	0.539263	0.589705	1
Fam213b	4.06651	1.57498	2.49067	0.632352	0.527157	1
RP23-368K22.5	0.412599	1.57465	2.92006	0.539253	0.589712	1
RP23-379H6.2	11.2114	1.57259	1.61182	0.975659	0.329233	1
Zfp111	1.0565	1.57056	2.91049	0.53962	0.589459	1
RP23-350K3.2	1.21613	1.57005	2.2789	0.68895	0.490855	1
RP23-278C10.3	0.505644	1.56908	2.39062	0.656348	0.5116	1
Lmbrd2	22.899	1.56773	1.42181	1.10263	0.270188	1
RP23-415C3.8	0.2941	1.56651	2.92226	0.536062	0.591916	1
RP24-225E14.3	0.294874	1.5653	2.92227	0.535646	0.592203	1
Ttyh2	0.294368	1.56306	2.92229	0.534876	0.592735	1
Mgrn1	105.433	1.55974	0.75256	2.07257	0.0382119	1
Zfp11	13.3183	1.55824	1.08137	1.44099	0.149588	1
Gm24119	0.442251	1.55531	1.47377	1.05533	0.291273	1
Rab11fip3	1.4668	1.55501	2.90635	0.53504	0.592622	1
Rnf170-ps	0.484087	1.55351	2.34604	0.662183	0.507854	1
Armcx4	2.67467	1.54992	2.44711	0.633368	0.526493	1
Nacc2	11.711	1.54941	2.29872	0.674029	0.500293	1
Hist2h2be	16.9131	1.54748	1.27522	1.2135	0.224939	1
Syne4	0.289887	1.54623	2.92243	0.52909	0.596743	1
Tmem240	0.289887	1.54623	2.92243	0.52909	0.596743	1
Ankmy1	0.398396	1.54445	2.75703	0.560187	0.575352	1
Eldr	7.04401	1.54412	1.7209	0.897279	0.36957	1
Dopey1	10.1583	1.54388	1.28989	1.19691	0.231342	1
RP23-457F4.2	2.29362	1.54323	1.61008	0.958482	0.33782	1
RP23-4H17.1	7.63077	1.54274	1.4971	1.03048	0.302783	1
Tmem8	14.5102	1.54079	1.91318	0.805354	0.420615	1
Ifit2	10.6554	1.53974	2.44947	0.6286	0.529611	1
RP24-272D15.1	0.406584	1.53943	2.39629	0.642424	0.520598	1
Parp3	25.03	1.53794	1.52048	1.01148	0.311785	1
RP24-333C3.1	4.44659	1.53768	2.51849	0.610557	0.541493	1
Lins1	22.1519	1.53713	1.62511	0.94586	0.34422	1
RP23-166A1.1	0.412793	1.53595	2.37955	0.64548	0.518616	1
Hba-a2	0.687257	1.5352	2.91686	0.526321	0.598665	1
Pramel5	0.37745	1.53121	2.36077	0.648606	0.516593	1
RP23-32J15.3	0.3895	1.52787	2.02632	0.754011	0.450843	1
Cdkn2b	0.452685	1.5274	2.91907	0.52325	0.6008	1
Cep95	21.1964	1.52692	1.55355	0.982858	0.325677	1
Fam161a	0.286308	1.52615	2.92261	0.522189	0.601539	1
Zfp598	4.20233	1.52291	0.731223	2.08269	0.0372795	1
RP23-421N20.4	16.7796	1.52102	0.948419	1.60374	0.10877	1
Olfr414	0.878933	1.51825	0.696131	2.18098	0.0291851	1
RP24-359O2.8	0.792036	1.51803	2.16737	0.700401	0.483677	1
RP23-322P13.2	2.78053	1.51339	1.09112	1.38701	0.165439	1
RP23-370G17.4	10.0763	1.51278	0.897715	1.68515	0.0919602	1
RP24-186K6.1	0.623477	1.51128	0.923192	1.63702	0.101627	1
RP24-544J6.1	17.7576	1.50605	0.890124	1.69196	0.0906534	1
Txndc16	31.0062	1.50366	0.580634	2.58968	0.00960658	1
Tnfrsf4	0.278728	1.50212	2.92281	0.51393	0.607301	1
Cd9	10.1941	1.50054	0.492484	3.04687	0.00231236	0.569368
RP23-423B21.6	0.614746	1.50027	1.25786	1.19271	0.232982	1
2810425M01Rik	1.11665	1.49903	1.0654	1.40701	0.159426	1
RP23-425K3.1	0.394822	1.49824	1.47852	1.01334	0.3109	1
Tet1	14.2738	1.49781	1.70126	0.880411	0.378637	1
Zbtb39	0.340052	1.49687	2.92139	0.512382	0.608383	1
Gm26624	1.53134	1.49661	1.2327	1.21409	0.224713	1
Pcdhgb5	1.01075	1.49621	2.91083	0.514014	0.607242	1
Prmt2	0.277573	1.49485	2.92287	0.511431	0.60905	1
Tigar	17.078	1.49153	1.3531	1.10231	0.270329	1
Cox6a2	6.3624	1.49068	1.90551	0.782298	0.43404	1
Gm26083	2.3351	1.49052	1.08367	1.37545	0.168993	1
RP24-81J14.1	0.27805	1.4901	2.92291	0.5098	0.610192	1
A330069E16Rik	3.8333	1.48941	1.4735	1.0108	0.312112	1
Athl1	18.9669	1.48855	1.86159	0.79961	0.423937	1
Traf5	12.7559	1.48748	0.634697	2.3436	0.0190987	1
RP24-399B3.3	1.42983	1.48697	1.20415	1.23488	0.216876	1
RP24-170A20.3	0.558288	1.48548	1.92116	0.773222	0.439391	1
Spink2	0.275718	1.48479	2.92296	0.507974	0.611471	1
Slfn8	24.9497	1.48272	1.47956	1.00214	0.316276	1
Plcb1	13.3476	1.48241	1.81587	0.816359	0.414295	1
RP23-407I6.2	0.275991	1.47884	2.92301	0.505932	0.612905	1
Hist3h2a	137.258	1.47854	0.788194	1.87586	0.0606746	1
RP24-77I21.2	3.71752	1.47512	2.29507	0.642734	0.520396	1
RP23-378J3.1	1.25189	1.47368	0.693844	2.12393	0.0336757	1
Acsf3	12.9692	1.47334	1.21884	1.2088	0.22674	1
RP24-491C20.4	0.274379	1.47298	2.92305	0.503917	0.61432	1
Susd5	20.079	1.47154	1.77841	0.827445	0.407985	1
Ache	0.273188	1.46879	2.92309	0.50248	0.61533	1
Shb	1.24581	1.46762	1.8829	0.779446	0.435717	1
Igf2r	36.1769	1.46633	1.03966	1.41039	0.158425	1
Cdo1	2.46458	1.46594	2.68698	0.545572	0.58536	1
Rnf31	29.8332	1.46588	1.29464	1.13226	0.257524	1
RP23-124N11.3	18.0449	1.46572	1.0046	1.45901	0.144563	1
Spg11	11.6727	1.46565	1.12381	1.30418	0.192171	1
RP23-11O22.12	0.271474	1.46394	2.92313	0.500812	0.616504	1
Noxo1	0.272618	1.46375	2.74895	0.532478	0.594395	1
Alcam	0.357171	1.46156	2.92168	0.500247	0.616901	1
RP23-45A13.4	1.89495	1.46076	2.90157	0.503437	0.614657	1
AC122438.1	1.35611	1.4598	1.0571	1.38095	0.167294	1
AC117211.2	3.47628	1.45973	0.722088	2.02154	0.0432241	1
RP23-201I6.6	0.981019	1.45609	2.55916	0.56897	0.569376	1
RP23-335G1.1	8.0814	1.45026	0.931495	1.55691	0.119492	1
Slco4a1	36.8873	1.44863	1.56162	0.927645	0.353592	1
Ms4a6c	224.827	1.4485	0.850684	1.70275	0.0886144	1
Tulp2	0.268413	1.44758	2.92327	0.495192	0.620465	1
Tmem194b	16.4754	1.4457	1.69382	0.853518	0.393372	1
RP24-215A14.2	0.341924	1.44392	2.74078	0.52683	0.598312	1
RP23-312J21.1	1.12172	1.44371	1.85611	0.777813	0.436679	1
Bcl2l11	12.5769	1.44333	1.4248	1.013	0.311058	1
RP24-86C19.3	8.69403	1.44131	0.458425	3.14405	0.00166627	0.506474
Tecpr2	8.88627	1.43786	1.49231	0.963514	0.33529	1
RP23-405M23.1	4.35025	1.43615	2.55601	0.561874	0.574202	1
Acvr1b	1.78258	1.4355	1.9753	0.726725	0.467394	1
Ankrd52	32.74	1.43228	1.35022	1.06078	0.288791	1
Cdc42bpg	1.29717	1.43139	1.8965	0.754755	0.450396	1
RP23-321G17.9	7.81747	1.43111	0.622459	2.29912	0.021498	1
Fam174b	24.133	1.4295	1.72645	0.828002	0.407669	1
Adat1	10.7951	1.42945	1.14185	1.25188	0.210615	1
Map4k4	14.4209	1.42923	1.01436	1.409	0.158835	1
E2f5	10.6711	1.42817	2.01539	0.70863	0.478554	1
RP23-218K15.5	1.95005	1.42679	1.83369	0.778097	0.436512	1
RP24-364O14.1	1.01707	1.42599	1.1763	1.21227	0.225408	1
Dse	1.23283	1.42548	2.90827	0.490147	0.62403	1
Smcr8	12.801	1.42389	1.62884	0.874173	0.382024	1
Trmt12	31.3815	1.42304	1.47673	0.963643	0.335225	1
RP23-355E19.1	0.263446	1.42181	2.92348	0.486341	0.626725	1
Hbb-bs	0.262804	1.42131	2.92349	0.486168	0.626848	1
RP23-273G23.2	1.58382	1.42047	1.38858	1.02297	0.306321	1
Fosl2	1.86051	1.42006	1.28617	1.1041	0.269551	1
Pdpr	0.261908	1.41829	2.72258	0.520937	0.602411	1
Psmb7-ps2	0.264004	1.41778	2.92352	0.484958	0.627706	1
Psrc1	11.6415	1.4175	2.13606	0.663606	0.506942	1
RP24-327D15.11	12.2076	1.41582	1.66547	0.850102	0.395269	1
Rpl3-ps1	1.69655	1.41526	1.34983	1.04847	0.294423	1
Fam161b	0.590545	1.41453	1.34861	1.04888	0.294232	1
Asap2	7.52168	1.41099	1.15136	1.2255	0.220388	1
RP23-225D5.4	1.02777	1.41045	1.10613	1.27512	0.202268	1
Cpeb4	0.693903	1.40718	2.91692	0.48242	0.629508	1
RP23-447N11.5	0.260377	1.4064	2.92362	0.481047	0.630483	1
RP23-334M3.6	0.419287	1.40636	2.92001	0.481629	0.63007	1
Hist1h1a	29.8293	1.40486	1.00022	1.40455	0.160156	1
RP23-13B8.9	3.97643	1.40123	1.82093	0.769516	0.441587	1
RP23-319B15.6	0.943067	1.4007	1.54338	0.907553	0.364114	1
Lhfpl2	0.257304	1.39957	2.92368	0.478701	0.632151	1
Gm24616	2.88527	1.39526	0.514078	2.7141	0.0066456	0.981934
Hist1h3c	13.3894	1.38938	0.898708	1.54598	0.12211	1
Zfa-ps	0.7396	1.3881	1.94837	0.712441	0.476192	1
Nab1	24.3914	1.38803	1.40712	0.986434	0.32392	1
RP24-367L4.1	0.549103	1.38755	1.40692	0.986227	0.324021	1
Gm25197	0.769042	1.38703	0.663091	2.09176	0.03646	1
Gm24407	2.21676	1.38645	0.658538	2.10535	0.035261	1
RP23-132N23.24	0.993157	1.38637	2.55295	0.543049	0.587096	1
Zfp169	0.625957	1.38526	2.1898	0.632599	0.526995	1
AC121847.1	28.8601	1.38486	1.11247	1.24485	0.213186	1
Bri3	0.899901	1.38229	0.93502	1.47835	0.139313	1
Slc5a6	0.823333	1.38191	2.91292	0.474406	0.63521	1
Cyp4x1	1.73237	1.38162	0.549571	2.51399	0.0119374	1
Mmd	31.7371	1.38079	0.958845	1.44006	0.149851	1
RP24-333I1.5	0.657882	1.38077	0.702374	1.96586	0.0493146	1
Tcta	9.50247	1.38023	2.12822	0.648535	0.516639	1
RP23-401G21.3	0.745778	1.37854	0.78629	1.75322	0.0795645	1
Syt14	0.260367	1.37823	2.92386	0.471374	0.637374	1
RP23-129P1.1	0.254813	1.37785	2.92387	0.471243	0.637467	1
RP23-16H24.2	0.255132	1.37776	2.92387	0.471213	0.637489	1
Cep170b	0.252808	1.37484	2.92389	0.47021	0.638205	1
RP23-264J18.1	0.700533	1.37364	1.91531	0.71719	0.473257	1
Nlgn2	0.407004	1.37094	2.08447	0.65769	0.510737	1
RP23-290L7.4	1.63664	1.37063	1.57412	0.870724	0.383905	1
Kptn	50.0786	1.36984	1.03716	1.32076	0.18658	1
Trp53cor1	0.326497	1.36913	2.92245	0.468486	0.639437	1
Wdr89	30.6604	1.36891	0.457317	2.99335	0.00275929	0.588174
RP23-36D15.6	0.251378	1.367	2.92396	0.467518	0.640129	1
Ccdc17	5.5178	1.36695	2.56007	0.533952	0.593375	1
A730071L15Rik	0.55211	1.3629	1.73574	0.785198	0.432338	1
RP23-355L10.10	0.25052	1.3618	2.924	0.46573	0.641409	1
Ttbk2	10.8722	1.36046	1.39554	0.974859	0.32963	1
RP23-403P3.1	4.1717	1.35869	1.75034	0.776242	0.437606	1
Espl1	28.8842	1.35798	1.13814	1.19315	0.232809	1
RP23-151C5.1	0.520114	1.35793	0.785287	1.72922	0.0837695	1
RP23-480B19.12	3.17064	1.35491	0.854904	1.58487	0.112995	1
Spib	0.320965	1.35298	1.82237	0.742431	0.457826	1
RP23-233B9.5	50.8361	1.35291	0.320962	4.21518	2.49577e-05	0.0346592
Gm340	6.04478	1.35261	2.18704	0.618467	0.536268	1
Afm	5.64633	1.35218	2.83436	0.477067	0.633315	1
Ttc21b	42.8021	1.35093	1.10981	1.21725	0.223508	1
RP24-271M20.3	0.399607	1.34915	2.92117	0.461852	0.644187	1
RP23-275N21.2	8.14432	1.34683	0.821215	1.64005	0.100995	1
RP23-300H4.1	3.10352	1.34259	1.32308	1.01475	0.310226	1
RP23-108F2.16	10.6127	1.34224	0.434515	3.08904	0.00200803	0.53406
Fcgr4	11.2171	1.34166	1.91848	0.699336	0.484342	1
RP23-402K24.2	32.7859	1.33751	1.41327	0.946397	0.343946	1
Trim59	133.391	1.33725	0.72629	1.84121	0.0655914	1
Ly86	592.082	1.33696	0.631417	2.1174	0.0342263	1
RP23-97L11.3	0.337761	1.3357	1.16645	1.1451	0.252168	1
RP23-169H9.3	1.10115	1.33488	2.9095	0.458803	0.646376	1
RP24-337F7.1	0.83582	1.33397	2.91271	0.457982	0.646966	1
RP24-127M20.11	0.263845	1.33384	2.92424	0.456131	0.648296	1
Sipa1l3	12.5509	1.33161	0.717697	1.85539	0.0635411	1
AC164004.4	0.361463	1.33112	1.447	0.919916	0.357616	1
Ms4a4c	5.09196	1.33009	2.02061	0.658259	0.510372	1
Hist1h2an	15.1456	1.32979	0.703801	1.88944	0.0588334	1
Hdhd3	12.1209	1.3278	2.14736	0.618342	0.53635	1
Dscc1	78.8962	1.32693	0.844559	1.57115	0.116148	1
A430046D13Rik	24.0346	1.32617	0.740091	1.7919	0.073149	1
RP24-274F15.2	0.241832	1.32581	2.92431	0.453375	0.650279	1
Rpph1	16.7135	1.32533	0.553403	2.39488	0.0166258	1
Cd209c	2.64518	1.32431	1.01648	1.30285	0.192627	1
RP24-344N22.5	0.242403	1.32349	2.92433	0.452579	0.650852	1
Unc119b	38.1005	1.31996	1.50177	0.878932	0.379438	1
RP23-105K2.3	19.6939	1.31991	0.978316	1.34916	0.177284	1
Dpy19l4	15.6108	1.31879	1.00833	1.30789	0.19091	1
Phka1	1.979	1.31668	2.90015	0.454003	0.649827	1
Ttll1	1.61502	1.3147	2.90338	0.452816	0.650682	1
RP23-349I9.6	4.42542	1.31385	1.57945	0.831843	0.405498	1
RP23-110C17.1	0.265694	1.31377	2.92441	0.449243	0.653256	1
Thap1	14.0303	1.31375	0.711949	1.84528	0.0649961	1
Net1	26.9307	1.31336	0.910874	1.44187	0.14934	1
RP23-296J10.4	11.0916	1.3131	0.749447	1.75209	0.0797579	1
Socs2	32.6022	1.3076	1.10135	1.18727	0.235121	1
Rab3ip	17.2547	1.30684	1.36083	0.960324	0.336892	1
RP23-241N10.1	0.388929	1.30637	2.9208	0.447264	0.654684	1
RP23-214E3.12	0.444289	1.30619	2.79137	0.467938	0.639829	1
RP23-32L21.4	0.9148	1.30582	2.88058	0.453317	0.65032	1
Hist1h2ab	50.2793	1.30579	0.797823	1.63669	0.101696	1
RP23-44N5.6	0.545054	1.30504	2.91763	0.447294	0.654663	1
RP24-108L20.1	3.18915	1.30456	0.50378	2.58955	0.00961017	1
Exoc8	9.36097	1.30053	1.1159	1.16546	0.243834	1
Dcdc2c	0.740823	1.30011	1.03173	1.26013	0.207622	1
RP24-320A12.8	0.264576	1.29962	2.92378	0.444499	0.656682	1
C920021L13Rik	7.07061	1.2992	1.6323	0.795934	0.426071	1
Prex1	28.1038	1.29812	1.13513	1.14359	0.252792	1
Fancm	29.2653	1.296	1.32527	0.977907	0.32812	1
RP24-390C21.3	3.01689	1.29594	0.656298	1.97463	0.0483104	1
RP24-159C12.8	0.651322	1.29538	1.79465	0.721805	0.470414	1
Stau2	24.7712	1.29511	1.26041	1.02753	0.30417	1
Gm26735	1.43862	1.29474	1.67957	0.770878	0.440779	1
Megf9	3.04492	1.2946	1.94355	0.666102	0.505346	1
Psd3	15.4418	1.29417	1.53167	0.844938	0.398145	1
Atp10d	10.4859	1.29374	1.09454	1.182	0.237207	1
Slfn5	32.5257	1.29251	0.379847	3.40273	0.000667173	0.356849
Hyal1	1.37546	1.291	2.90607	0.444244	0.656866	1
RP23-448A11.16	0.293795	1.29083	2.92311	0.441595	0.658782	1
Ube2cbp	15.0028	1.2907	1.737	0.74306	0.457445	1
Oaz2-ps	0.234736	1.28957	2.92461	0.440939	0.659257	1
RP23-454K24.2	0.234794	1.28887	2.92461	0.440699	0.659431	1
Lrrc39	0.695613	1.2887	1.65275	0.779733	0.435548	1
Hist1h2ac	52.6663	1.28835	0.693338	1.85819	0.0631421	1
RP23-280F6.5	0.461426	1.28826	2.76964	0.465136	0.641834	1
Tuba1a	231.119	1.28594	0.626244	2.05341	0.0400328	1
Tmem254a	0.845131	1.28546	1.80762	0.711133	0.477002	1
RP23-285C21.7	0.498963	1.28107	1.70775	0.75015	0.453165	1
RP23-434H17.4	0.524008	1.2809	2.43048	0.527014	0.598184	1
Il18rap	41.0056	1.28086	1.37687	0.930266	0.352234	1
RP23-152O2.1	8.93407	1.27529	1.68181	0.758286	0.44828	1
Nos3	0.319663	1.27207	2.92327	0.435155	0.66345	1
Mypopos	7.70384	1.27151	1.21481	1.04668	0.295248	1
B3galt5	0.504239	1.27079	2.9196	0.435261	0.663373	1
RP23-321N22.4	0.652278	1.27055	2.16323	0.58734	0.556976	1
Xkr5	6.166	1.26963	1.26301	1.00524	0.314779	1
Akap7	10.918	1.26833	1.56339	0.811269	0.417211	1
Rell2	0.229765	1.26817	2.92478	0.433595	0.664582	1
Hspa12b	0.229765	1.26817	2.92478	0.433595	0.664582	1
Med12l	0.910054	1.26765	2.91165	0.435374	0.663291	1
Creb3	61.5587	1.2645	1.0791	1.17181	0.241275	1
Gpr183	16.0611	1.26437	1.60193	0.789279	0.429949	1
Zc3hav1l	7.97547	1.2638	1.33477	0.946833	0.343724	1
Gnat1	5.89398	1.26366	0.595455	2.12217	0.0338231	1
RP23-214E3.11	4.49939	1.26319	1.23348	1.02408	0.305797	1
Mbnl3	79.1361	1.26308	0.811807	1.55588	0.119736	1
Rapgef4	0.34608	1.26211	2.92188	0.431952	0.665777	1
S100a9	0.30598	1.2599	2.92484	0.430759	0.666644	1
Pcdhgb7	0.361636	1.2599	2.92484	0.430759	0.666644	1
Rasal2	0.228713	1.25809	2.92485	0.430139	0.667095	1
RP23-262F9.13	0.907996	1.25624	1.16867	1.07493	0.282407	1
Isg15	0.227542	1.25589	2.92487	0.429382	0.667645	1
RP23-246H16.1	0.269107	1.25291	2.30751	0.542969	0.587151	1
RP23-451K12.3	0.237827	1.24978	2.73544	0.456886	0.647753	1
RP23-252G18.2	15.5204	1.24743	1.39487	0.8943	0.371161	1
Npc1	13.2716	1.24735	0.777465	1.60438	0.108631	1
RP24-547I3.2	0.226661	1.24703	2.92494	0.426342	0.669858	1
Slc22a15	1.86311	1.24393	1.3676	0.909575	0.363047	1
2021-03-06	33.2785	1.24378	0.917052	1.35628	0.175011	1
RP23-432N1.7	0.350162	1.24321	1.35398	0.918186	0.358521	1
RP24-77I7.2	0.225163	1.24291	2.92497	0.424931	0.670887	1
AC158898.4	0.536391	1.24177	1.16965	1.06166	0.288391	1
Zfp65	1.38838	1.24153	0.680223	1.82519	0.0679728	1
Pip4k2a	63.507	1.24149	0.873091	1.42195	0.155041	1
RP23-400F19.1	0.535366	1.24047	1.42143	0.87269	0.382832	1
Usp53	26.6261	1.24023	1.15827	1.07076	0.284277	1
Auts2	15.0636	1.23954	0.967128	1.28168	0.199957	1
Zfp850	0.729422	1.23864	2.91416	0.425043	0.670805	1
Mettl5os	0.566998	1.23707	2.919	0.423799	0.671712	1
Btla	32.9303	1.23545	1.64957	0.748951	0.453886	1
Srr	2.75725	1.23522	1.96212	0.629534	0.529	1
C2cd2l	16.3664	1.23506	1.52419	0.810304	0.417766	1
Mfge8	35.7115	1.23419	1.13336	1.08897	0.276167	1
RP23-342M4.7	0.770107	1.23222	0.786186	1.56735	0.117034	1
Stard4	22.9498	1.2309	1.51478	0.812596	0.41645	1
Osbpl11	12.4297	1.22961	1.08181	1.13663	0.255695	1
Gm26909	12.6899	1.22881	0.585889	2.09735	0.0359627	1
Polh	15.6729	1.22866	2.06919	0.593788	0.552654	1
RP23-384D6.8	0.22271	1.22807	2.92509	0.419841	0.674601	1
Hspa1l	0.351184	1.22592	2.92293	0.419415	0.674913	1
Spp1	114.393	1.22497	1.47568	0.8301	0.406482	1
Gtpbp2	10.7122	1.22491	1.43673	0.852569	0.393898	1
Ccl24	0.220575	1.22327	2.92513	0.418192	0.675807	1
Lacc1	0.442031	1.221	2.91998	0.418153	0.675835	1
Gfod2	0.769022	1.22091	0.549326	2.22256	0.0262454	1
RP23-16D16.12	0.221101	1.22028	2.92515	0.417169	0.676555	1
RP23-7C22.2	0.629567	1.21876	0.913351	1.33439	0.182077	1
Vamp1	18.9338	1.21786	1.33762	0.910472	0.362574	1
RP23-406N5.8	10.5075	1.21697	0.937171	1.29855	0.194097	1
Atrnl1	23.0331	1.21671	1.19672	1.0167	0.309295	1
RP23-205D7.3	0.251124	1.21606	2.9245	0.41582	0.677542	1
Slc22a21	0.219812	1.21531	2.92519	0.415464	0.677802	1
Rab2b	3.42314	1.21528	1.85259	0.655987	0.511832	1
Nipa1	12.2954	1.21334	1.77238	0.684584	0.493606	1
Zfp707	17.4854	1.21269	1.31507	0.922148	0.356451	1
Kank2	0.21816	1.21046	2.92523	0.413801	0.67902	1
Pip5k1a	40.4825	1.21036	0.980489	1.23444	0.217039	1
Map1lc3a	6.04075	1.20747	1.68534	0.716456	0.47371	1
Tmem263	24.6199	1.2071	0.73307	1.64664	0.0996331	1
C1galt1c1	153.279	1.20615	0.668411	1.80451	0.0711522	1
Pvt1	7.50636	1.20461	1.51452	0.795374	0.426396	1
RP24-134G9.1	0.217795	1.20408	2.92528	0.411613	0.680623	1
RP23-273G4.1	0.217795	1.20408	2.92528	0.411613	0.680623	1
CAAA01180111.2	3.90978	1.2039	0.723781	1.66335	0.0962422	1
RP23-385F8.3	0.217523	1.20274	2.92529	0.411151	0.680961	1
Nol3	0.28464	1.20155	2.77307	0.433292	0.664803	1
RP24-175C20.9	0.374236	1.20005	0.935805	1.28237	0.199713	1
Nabp1	17.5033	1.1992	1.49259	0.803438	0.421722	1
RP24-271M20.4	0.216396	1.19892	2.92533	0.40984	0.681923	1
Ccdc173	0.243436	1.19778	2.92464	0.409546	0.682139	1
RP24-137M22.5	0.393956	1.19666	2.76959	0.432073	0.665689	1
RP23-250G8.13	12.4348	1.19621	1.63266	0.732675	0.463757	1
RP23-8G7.5	0.258401	1.19593	2.03239	0.588435	0.55624	1
RP23-208E23.3	0.952599	1.19538	2.2478	0.531799	0.594865	1
Rps6ka2	12.6301	1.19496	1.28544	0.929615	0.35257	1
Lhfpl4	1.33505	1.19479	0.864791	1.38159	0.167098	1
Rpl9-ps4	1.33888	1.19426	0.740605	1.61254	0.106843	1
Adamtsl4	0.368804	1.19336	1.84728	0.646008	0.518274	1
Rprd1a	16.059	1.19303	1.09884	1.08572	0.277602	1
RP23-74N13.2	0.261231	1.19217	2.76202	0.43163	0.66601	1
Ddit3	15.3357	1.19062	1.31701	0.904033	0.365978	1
RP23-384D6.1	16.8966	1.19057	0.569352	2.0911	0.036519	1
Mtmr7	0.398655	1.1902	2.92104	0.40746	0.683671	1
Zfp57	0.466488	1.19003	2.91936	0.407635	0.683542	1
Lif	0.213929	1.1896	2.9254	0.406646	0.684268	1
RP23-366I10.5	4.79079	1.1894	2.16044	0.550536	0.581952	1
Zbtb41	10.4716	1.1894	1.62662	0.73121	0.464651	1
RP23-408A1.3	0.514068	1.18812	2.91848	0.407104	0.683932	1
Csad	4.89895	1.18789	1.89675	0.626276	0.531134	1
RP23-422D12.3	1.97045	1.18683	1.26486	0.938308	0.348086	1
Htt	28.239	1.18544	1.09253	1.08504	0.277903	1
Lmbr1	4.02154	1.18315	2.80254	0.42217	0.672901	1
RP23-131N18.1	5.59273	1.18236	0.509582	2.32024	0.0203277	1
RP23-108F2.4	0.219336	1.18212	2.3076	0.512271	0.608462	1
Vwa7	0.222484	1.18134	2.92546	0.403815	0.686349	1
Rnf157	12.5471	1.18023	1.84295	0.6404	0.521913	1
Zfp553	35.9969	1.17726	1.15345	1.02065	0.307421	1
RP23-108H19.3	0.327484	1.17708	1.24233	0.947479	0.343395	1
Dnd1	0.212107	1.17616	2.9255	0.402037	0.687657	1
RP24-85L11.1	0.211732	1.17546	2.92551	0.401796	0.687834	1
Tpcn2	10.1502	1.17442	2.45358	0.478654	0.632185	1
RP23-82K1.6	0.37865	1.17383	0.66575	1.76317	0.0778714	1
RP23-174K7.2	15.2795	1.17145	1.65102	0.709531	0.477995	1
Cradd	9.71378	1.17144	1.32195	0.886145	0.37554	1
Gm28017	0.54735	1.17125	0.814637	1.43775	0.150504	1
Tnfrsf10b	1.38202	1.16945	0.502075	2.32923	0.0198469	1
RP23-228F6.3	0.538612	1.16689	1.66695	0.700015	0.483918	1
Gm26823	0.212539	1.16628	2.92558	0.398648	0.690152	1
RP23-44E17.1	0.99974	1.16622	2.54591	0.458074	0.646899	1
Lrch3	21.2822	1.16532	1.39077	0.837898	0.402088	1
Glt1d1	0.717175	1.16511	2.21111	0.526935	0.598239	1
Kif4	87.7933	1.1651	1.07973	1.07907	0.280559	1
Crim1	12.883	1.16501	1.70915	0.681635	0.49547	1
A930002H24Rik	0.34157	1.16388	2.74851	0.423458	0.671961	1
Pnpla1os	0.208803	1.16203	2.92561	0.397194	0.691225	1
CH25-588N10.2	12.3492	1.16186	0.884334	1.31382	0.188907	1
Zmat1	0.439023	1.15946	1.0057	1.15288	0.248958	1
RP23-283G7.3	0.433043	1.15858	2.12536	0.545122	0.58567	1
Mtrr	30.6136	1.15792	1.54922	0.74742	0.45481	1
Tmem94	16.3686	1.15663	1.16839	0.989932	0.322207	1
RP23-114A6.4	1.15811	1.15649	0.853722	1.35464	0.175532	1
Tle2	0.254088	1.15591	2.92497	0.395188	0.692704	1
RP23-382H8.2	0.537915	1.15574	2.75718	0.419175	0.675088	1
Ccdc142	0.244199	1.15538	2.92566	0.394914	0.692906	1
AC115033.1	1.31434	1.15516	2.0751	0.556675	0.577749	1
Zfp516	11.7709	1.15511	1.16807	0.988905	0.322709	1
Arhgap21	20.1431	1.1551	1.07126	1.07826	0.280917	1
Pif1	36.9395	1.15307	1.35781	0.849212	0.395763	1
RP24-124B23.7	3.42643	1.1525	1.44319	0.798578	0.424535	1
RP24-428B12.3	0.287718	1.15207	2.31844	0.496915	0.619249	1
RP23-461P14.1	0.563406	1.15186	1.02411	1.12475	0.260696	1
Zc3h4	13.7961	1.15157	0.801392	1.43696	0.150728	1
Olfr75-ps1	0.299052	1.15101	1.0091	1.14062	0.254027	1
RP23-206D14.7	1.37322	1.14923	2.90527	0.395567	0.692425	1
RP23-77K23.4	2.41137	1.14905	0.967565	1.18757	0.235004	1
Setd7	9.37897	1.14802	1.11851	1.02638	0.304711	1
RP24-88B13.3	0.869183	1.14701	2.24835	0.510155	0.609943	1
RP23-306I3.1	0.211227	1.14636	2.92573	0.391821	0.695191	1
RP23-278E1.4	13.4002	1.1462	0.538368	2.12902	0.0332524	1
Fam71e1	0.20606	1.14501	2.92574	0.391357	0.695533	1
Kctd7	0.205842	1.14393	2.92575	0.390987	0.695807	1
RP23-384L16.16	7.86337	1.14392	0.912976	1.25296	0.210222	1
Map3k14	4.14822	1.1419	1.41295	0.808169	0.418993	1
RP24-120F8.1	6.46732	1.14029	0.595882	1.91361	0.0556694	1
RP23-71O17.2	0.572311	1.14014	1.42263	0.801435	0.42288	1
Smim6	3.28156	1.13988	2.48115	0.459417	0.645935	1
RP23-291D21.1	0.631201	1.13939	0.683653	1.66662	0.0955892	1
Tmem144	0.258277	1.13922	2.92441	0.389556	0.696865	1
RP23-297M4.7	0.204018	1.13718	2.9258	0.388673	0.697518	1
RP23-389F23.2	1.19272	1.13597	1.94827	0.583065	0.559849	1
Ap4m1	53.6282	1.13536	0.934699	1.21468	0.224488	1
AC157561.13	0.60043	1.13531	2.12322	0.534713	0.592848	1
4933427I04Rik	0.857944	1.13329	1.05712	1.07205	0.283699	1
Enc1	0.202193	1.13041	2.92585	0.386354	0.699235	1
Zfp36	311.5	1.12875	0.55596	2.03027	0.0423293	1
Sirt1	27.6554	1.12854	0.801758	1.40758	0.159254	1
Ski	9.06204	1.12838	1.31106	0.860664	0.389423	1
RP23-409B1.1	0.478924	1.12808	1.52774	0.738398	0.460273	1
Dpysl2	10.8639	1.12803	0.564607	1.9979	0.0457278	1
Zfp934	69.3394	1.1258	0.487206	2.31072	0.0208482	1
RP23-198F11.2	17.431	1.12487	0.796759	1.4118	0.158008	1
Cmtm3	38.5118	1.12479	1.24789	0.901353	0.367401	1
Mthfd2	77.6355	1.12444	0.891756	1.26093	0.207335	1
AC166332.1	7.21997	1.12411	2.22689	0.50479	0.613706	1
Poc5	41.2473	1.12349	1.09036	1.03038	0.302831	1
9930111J21Rik1	8.25379	1.12243	1.26248	0.889069	0.373966	1
Gpr19	36.6988	1.12219	1.10058	1.01963	0.307903	1
RP23-345D6.11	6.65574	1.12182	1.71484	0.654182	0.512994	1
AC162528.2	0.592096	1.12132	2.91659	0.384462	0.700636	1
RP23-182F9.5	0.200964	1.12053	2.92592	0.382967	0.701744	1
S1pr3	58.092	1.11942	1.09847	1.01907	0.308168	1
RP23-276B20.1	21.5647	1.11936	1.51686	0.73795	0.460545	1
RP23-122P5.3	0.331679	1.11845	2.74034	0.408143	0.683169	1
Pkd2l2	0.706793	1.11822	1.19028	0.939465	0.347492	1
Lmna	10.4942	1.11817	1.66057	0.673363	0.500716	1
Ift43	0.239847	1.11665	2.92528	0.381724	0.702666	1
RP23-232B3.4	1.30137	1.1149	0.6773	1.64609	0.0997454	1
RP24-230J14.8	0.754312	1.11368	1.54445	0.721089	0.470854	1
Atat1	5.03694	1.11336	2.18141	0.510384	0.609782	1
Hpse	76.279	1.11324	1.08825	1.02297	0.306324	1
RP24-258B3.1	0.299927	1.11119	1.07632	1.0324	0.301885	1
RP23-258B4.2	0.524195	1.11119	0.616939	1.80113	0.071682	1
RP23-280F6.6	0.528152	1.11005	0.816518	1.3595	0.173989	1
Dnmt3b	30.7969	1.10959	1.3793	0.804457	0.421133	1
RP24-286H7.4	0.262917	1.10823	2.02219	0.548034	0.583669	1
Prkab2	4.49712	1.10775	2.55296	0.433907	0.664356	1
RP24-348E18.1	0.450867	1.107	0.68878	1.60718	0.108014	1
RP24-75E15.4	0.233042	1.10544	2.92604	0.377795	0.705583	1
RP23-102K8.1	0.443563	1.10477	2.92173	0.378123	0.705339	1
Ccm2l	6.383	1.10462	2.05632	0.537185	0.59114	1
Chd3	0.676475	1.1032	1.97185	0.559475	0.575837	1
Fgd3	25.2367	1.10032	1.32104	0.832916	0.404892	1
Pom121	20.9382	1.09951	0.963326	1.14136	0.253718	1
Glce	67.4638	1.09908	0.964881	1.13908	0.25467	1
Gnat2	0.196952	1.09779	2.92609	0.375173	0.707532	1
Sema4c	0.196952	1.09779	2.92609	0.375173	0.707532	1
Slc25a23	0.968305	1.09774	0.647464	1.69544	0.0899918	1
Mthfd2l	26.6268	1.09649	0.636385	1.723	0.0848886	1
Ifi203	44.5149	1.09584	0.613372	1.78658	0.0740052	1
Sec24b	55.8762	1.09538	0.892956	1.22669	0.21994	1
Rubcn	6.63898	1.09192	1.72382	0.63343	0.526453	1
Zfp653	9.63367	1.09109	1.25329	0.870582	0.383983	1
Nfia	0.199806	1.09054	2.92615	0.372687	0.709381	1
Emilin2	52.5321	1.08976	1.0942	0.995946	0.319276	1
Brsk1	2.32679	1.08933	1.45918	0.746538	0.455343	1
RP24-308M3.2	0.445856	1.08929	1.65195	0.659394	0.509643	1
Ropn1l	12.92	1.08915	1.55927	0.698496	0.484867	1
Snx11	20.8415	1.08616	1.42504	0.762201	0.44594	1
RP23-370E6.2	0.643703	1.08467	0.728751	1.4884	0.136645	1
RP23-335C3.6	0.261718	1.08361	1.9802	0.547223	0.584226	1
Ak9	1.71919	1.08349	0.560543	1.93293	0.0532445	1
Hdac6	29.5276	1.08346	1.48897	0.72766	0.466822	1
Zfp862-ps	0.193003	1.08272	2.9262	0.370009	0.711376	1
RP23-120C8.4	0.193984	1.08271	2.9262	0.370005	0.711379	1
RP23-296I6.12	0.621202	1.08167	1.4728	0.734432	0.462685	1
RP24-374B14.8	0.213364	1.08071	2.92622	0.369319	0.71189	1
RP24-258O12.2	0.556501	1.08023	2.91931	0.370028	0.711362	1
Ifi47	68.504	1.07984	0.926103	1.16601	0.243612	1
Pik3ca	21.5701	1.07867	1.18355	0.91138	0.362095	1
Ccdc138	28.9873	1.07793	0.640905	1.68188	0.0925912	1
RP23-353M17.4	0.416296	1.07787	0.657635	1.63901	0.101211	1
Met	16.402	1.07786	1.47885	0.728849	0.466094	1
RP24-414A22.8	0.240086	1.07721	2.92625	0.368121	0.712783	1
Daam1	12.7608	1.07642	1.17845	0.913417	0.361023	1
RP23-184B11.7	0.791608	1.07635	0.966801	1.11331	0.265575	1
RP24-193D9.3	0.843689	1.07545	1.86845	0.575583	0.564897	1
RP23-446P16.2	31.1727	1.0753	1.06203	1.01249	0.311302	1
Jam3	0.366099	1.0751	2.92198	0.367935	0.712922	1
Ston2	0.435851	1.07486	1.87072	0.574568	0.565583	1
Adam9	34.3156	1.07459	1.62734	0.660332	0.50904	1
RP23-415D19.15	8.15204	1.07435	0.511574	2.10008	0.0357218	1
Fam58b	65.9885	1.07394	0.850779	1.2623	0.206842	1
Gch1	8.31634	1.07304	1.9675	0.545382	0.585491	1
Tom1l1	0.280171	1.07287	2.36183	0.454255	0.649646	1
Smim8	22.5867	1.07237	1.12316	0.954779	0.33969	1
Gm22692	0.547485	1.07075	0.613115	1.74641	0.08074	1
AC157653.2	1.16039	1.06973	0.581929	1.83826	0.0660247	1
Gm10638	0.196655	1.06933	1.76245	0.60673	0.54403	1
RP23-118K4.1	0.453141	1.06883	1.20342	0.888156	0.374457	1
RP23-345O17.5	0.670392	1.06762	1.01917	1.04754	0.294849	1
Clec18a	1.08459	1.0661	2.90902	0.366479	0.714008	1
Kremen1	1.56444	1.06438	2.64346	0.402647	0.687208	1
Ccbl1	13.233	1.06437	2.05873	0.517001	0.605155	1
Suco	98.1887	1.0642	0.509345	2.08936	0.0366756	1
Ccnk	7.69396	1.06365	0.925727	1.14898	0.250562	1
Zfp770	1.41268	1.06322	1.96715	0.540488	0.588861	1
Taco1os	0.389179	1.06139	2.34057	0.453477	0.650205	1
Zbtb45	28.9179	1.05847	0.43424	2.43753	0.014788	1
Fam83a	2.73772	1.05491	1.13176	0.932103	0.351283	1
Pafah1b3	42.6138	1.0547	0.893922	1.17986	0.238057	1
Ctdsp2	29.814	1.05443	0.907889	1.16141	0.245474	1
Olfr1238	0.615039	1.05441	0.641383	1.64396	0.100185	1
RP24-273P12.4	13.5711	1.05433	0.523581	2.01369	0.0440421	1
Trim43b	0.806908	1.05328	0.742843	1.4179	0.156219	1
Micall1	1.2969	1.05204	2.59831	0.404893	0.685556	1
RP23-128A11.4	0.516953	1.05175	1.16415	0.903451	0.366287	1
H60b	0.350054	1.05173	1.82852	0.57518	0.56517	1
Nlrp1a	10.1063	1.05116	1.78256	0.589687	0.5554	1
Car5b	1.13533	1.05109	0.735328	1.42941	0.152886	1
Sntb1	1.01317	1.05099	2.90992	0.361174	0.71797	1
RP23-251N15.2	11.0998	1.05053	1.20518	0.871685	0.38338	1
Slfn9	70.8666	1.05028	0.717412	1.46399	0.143197	1
Slc19a2	0.957128	1.04975	2.91069	0.360654	0.718358	1
Pced1b	5.06523	1.04891	1.20585	0.869854	0.38438	1
Brip1	97.2746	1.04845	0.73853	1.41965	0.155711	1
RP23-64D23.7	0.302556	1.04837	1.6487	0.635879	0.524855	1
RP23-344D21.3	5.78642	1.04705	1.11251	0.941164	0.346621	1
RP23-312H15.5	10.079	1.0467	1.01203	1.03425	0.301018	1
Asb5	0.613865	1.04613	0.932331	1.12206	0.261837	1
Glyctk	0.186025	1.04548	2.92648	0.357249	0.720905	1
RP23-103F2.4	0.186025	1.04548	2.92648	0.357249	0.720905	1
Slc35e4	21.7537	1.04313	1.38853	0.751246	0.452505	1
Igflr1	4.72616	1.0431	1.50044	0.695201	0.486929	1
Rps25-ps1	1.12315	1.0429	0.533652	1.95427	0.0506689	1
Jund	79.2681	1.03869	0.506478	2.05082	0.0402847	1
Tatdn1	37.9658	1.03859	0.880996	1.17889	0.238443	1
RP23-404O10.2	0.204478	1.03813	2.92653	0.35473	0.722792	1
Zfp951	8.63404	1.03807	0.749995	1.3841	0.166327	1
Cyp51	50.7203	1.03794	1.24761	0.831948	0.405439	1
Zfp940	9.05788	1.03722	0.418016	2.4813	0.0130902	1
Ano6	23.8059	1.03693	0.741767	1.39792	0.162138	1
RP23-16D16.13	0.457423	1.03614	1.41014	0.734777	0.462475	1
Sass6	79.7473	1.03565	0.659377	1.57066	0.116262	1
Tshb	0.184591	1.03433	2.92656	0.353428	0.723768	1
RP24-338G10.1	1.75294	1.03311	0.925674	1.11606	0.264396	1
RP23-478A9.4	0.458088	1.03311	2.9215	0.353622	0.723622	1
Mras	6.24588	1.03299	2.20744	0.467958	0.639814	1
RP23-416I23.9	0.240184	1.03268	1.44364	0.715333	0.474403	1
RP23-361G19.1	0.513398	1.02989	0.666329	1.54562	0.122195	1
AC129337.1	3.15583	1.02889	1.8097	0.568541	0.569668	1
RP23-349H12.7	0.23768	1.02801	2.92529	0.351422	0.725272	1
D930030I03Rik	0.232945	1.02766	2.9266	0.351146	0.725479	1
RP23-395P6.10	0.381006	1.02766	2.9266	0.351146	0.725479	1
Odf2l	30.3701	1.0267	1.12216	0.914931	0.360228	1
RP24-481E4.1	0.569265	1.02665	0.731523	1.40344	0.160487	1
Eml3	43.5627	1.02516	0.837897	1.2235	0.221143	1
Ubiad1	22.0578	1.02482	1.57592	0.6503	0.515498	1
Zfp9	1.69009	1.02471	0.511891	2.00181	0.0453052	1
RP23-353M5.2	0.182971	1.02447	2.92662	0.35005	0.726301	1
Enoph1	153.414	1.02372	0.565622	1.8099	0.0703115	1
RP23-128L22.2	6.72592	1.02371	1.11519	0.917967	0.358636	1
RP23-22M2.1	0.189223	1.02331	2.92663	0.349653	0.726599	1
RP23-315I4.2	3.6033	1.02219	0.833151	1.22689	0.219863	1
N4bp1	19.192	1.02188	0.998453	1.02346	0.30609	1
Adnp2	31.147	1.02127	1.55195	0.658051	0.510505	1
Tmsb15b1	16.4495	1.02095	0.949799	1.07491	0.282413	1
Ociad2	1.41353	1.02052	0.599002	1.7037	0.0884374	1
Nr0b2	18.2047	1.01971	1.31455	0.775712	0.437919	1
RP23-133N24.2	0.354577	1.01737	2.02327	0.502834	0.615081	1
AC119897.1	7.37209	1.01588	2.23378	0.454781	0.649267	1
Ly96	19.591	1.0155	1.42618	0.712039	0.476441	1
AC121564.2	0.181175	1.01517	2.92669	0.346867	0.728692	1
Zfp870	17.0593	1.01467	2.08463	0.486738	0.626444	1
RP24-74O18.2	0.681282	1.01396	2.9155	0.347782	0.728004	1
Klhl18	2.14925	1.01265	1.86546	0.542843	0.587238	1
Gm10434	0.29215	1.01222	2.31966	0.436364	0.662572	1
Epsti1	40.0811	1.01196	1.37309	0.736999	0.461123	1
Slc39a3	11.3905	1.00991	2.15734	0.468127	0.639694	1
RP24-375H14.1	0.18377	1.00817	2.92674	0.344471	0.730492	1
Tnfsf13b	9.45811	1.00791	2.11341	0.476911	0.633425	1
Pus1	59.1043	1.00638	0.686722	1.46548	0.14279	1
RP23-350J16.1	0.445153	1.00636	0.860097	1.17005	0.241981	1
Rhot2	2.58028	1.0056	2.89578	0.347264	0.728393	1
RP23-151M22.6	8.57967	1.00246	1.33066	0.75336	0.451234	1
RP24-499A8.3	0.177875	1.00077	2.92679	0.341935	0.732399	1
RP23-307B15.1	2.96369	0.999572	2.46657	0.405248	0.685295	1
RP24-217M2.1	1.90972	0.999178	0.813841	1.22773	0.219548	1
RP23-456M3.4	12.26	0.998295	1.62335	0.61496	0.538581	1
Ap4e1	18.0033	0.996517	0.606189	1.64391	0.100196	1
Rpl3-ps2	0.875577	0.996352	0.471285	2.11412	0.0345054	1
S100pbp	13.5103	0.99634	1.39574	0.713842	0.475325	1
RP23-276E19.2	0.188367	0.995783	2.92682	0.340226	0.733686	1
Lypd1	0.403143	0.995322	1.02386	0.972126	0.330988	1
St8sia4	104.88	0.995158	0.760541	1.30849	0.190708	1
RP23-273N4.4	0.575927	0.994995	0.54145	1.83765	0.0661138	1
Rspo1	14.4631	0.994946	1.65306	0.601882	0.547253	1
RP23-187B11.5	0.249354	0.994817	1.57128	0.633124	0.526653	1
RP23-47L13.1	0.20488	0.993896	2.76494	0.359464	0.719248	1
Cfap45	0.824599	0.9931	0.855113	1.16137	0.245493	1
Tbc1d20	48.663	0.993095	0.949738	1.04565	0.295722	1
RP23-84M17.5	0.176555	0.992137	2.92685	0.338978	0.734626	1
Adnp	6.54648	0.992051	0.901541	1.1004	0.27116	1
RP24-122E10.1	0.631839	0.991875	0.731763	1.35546	0.175271	1
RP23-360L8.1	0.317328	0.989939	1.20898	0.818822	0.412888	1
Olfr1423	1.29373	0.989298	0.588396	1.68135	0.0926955	1
RP23-468J15.5	0.182408	0.988341	2.31639	0.426673	0.669618	1
RP24-250I16.1	12.8921	0.987618	1.37611	0.71769	0.472948	1
Kif3a	9.50712	0.985763	2.11745	0.465542	0.641544	1
Raver2	0.174622	0.984702	2.9269	0.336432	0.736545	1
Ift46	29.2757	0.984128	0.809785	1.2153	0.224253	1
Sesn2	2.32239	0.984009	2.70659	0.363561	0.716186	1
RP24-192J22.1	8.99189	0.983078	0.731617	1.34371	0.179044	1
Clstn1	0.450294	0.982082	2.92192	0.336109	0.736789	1
Akap11	37.3491	0.982016	1.04764	0.93736	0.348574	1
Dnajc14	53.7764	0.981832	0.601788	1.63153	0.10278	1
Prss35	0.610587	0.981604	0.920298	1.06662	0.286145	1
AC162916.2	0.243105	0.980506	2.92566	0.33514	0.737519	1
RP23-411P20.1	0.692092	0.977853	0.975436	1.00248	0.316113	1
Mcm8	35.498	0.976369	1.03589	0.942545	0.345914	1
RP23-357J7.8	0.198449	0.974903	2.92636	0.333145	0.739024	1
St3gal1	8.6575	0.97395	1.70594	0.570916	0.568056	1
Snrnp35	17.0929	0.973742	1.22691	0.793657	0.427395	1
Sapcd2	67.9167	0.973206	1.08919	0.893511	0.371584	1
Ctla2a	28.893	0.972152	1.07862	0.901297	0.367431	1
Trbv2	1.5881	0.971729	1.95516	0.497006	0.619185	1
RP23-82P18.3	0.369935	0.969989	1.48113	0.6549	0.512532	1
Fam129c	4.55212	0.969709	2.33318	0.415618	0.67769	1
Scd3	0.309462	0.968632	1.61981	0.59799	0.549846	1
Gm26541	9.31345	0.968564	0.723836	1.3381	0.180864	1
Furin	20.4925	0.967016	0.662648	1.45932	0.144477	1
Ppp1r18os	0.313489	0.966398	1.44075	0.67076	0.502373	1
Lilr4b	0.426246	0.965291	2.05817	0.469004	0.639067	1
RP23-403D16.2	32.7225	0.964021	1.57254	0.613035	0.539853	1
Ift74	21.4195	0.963533	1.56377	0.616162	0.537788	1
Matn2	1.38492	0.960833	0.634939	1.51327	0.130212	1
Krt222	0.210796	0.959137	1.76138	0.544537	0.586072	1
Zfp629	1.42756	0.95898	2.1211	0.452114	0.651187	1
Gm16702	20.6659	0.95854	0.493933	1.94063	0.0523032	1
RP23-262J12.2	0.170251	0.957625	2.92708	0.327161	0.743546	1
Pi4ka	17.8045	0.957247	0.8024	1.19298	0.232877	1
Kif14	44.7915	0.956367	1.28004	0.747137	0.454981	1
RP23-45M23.2	0.469336	0.954722	0.821936	1.16155	0.245417	1
Atp10a	15.4907	0.95459	1.66752	0.57246	0.567011	1
RP23-337O1.6	0.460186	0.953702	2.33126	0.409093	0.682471	1
Sike1	72.9766	0.95329	0.727999	1.30946	0.190377	1
RP23-418D21.2	0.18262	0.952338	2.72585	0.349373	0.726809	1
Vmn1r201	1.38829	0.952309	0.580394	1.6408	0.100839	1
Cnksr3	2.42477	0.951835	2.89627	0.328641	0.742427	1
Nprl2	36.2044	0.951683	1.37827	0.690489	0.489887	1
Glis3	6.94955	0.950914	1.84864	0.514386	0.606982	1
RP23-130C18.3	0.734508	0.950633	2.16956	0.438169	0.661264	1
RP23-173F16.2	0.412272	0.950547	0.787466	1.2071	0.227395	1
RP23-204A8.2	2.36532	0.950486	1.07595	0.883395	0.377023	1
Nfxl1	45.9578	0.950206	1.20707	0.787198	0.431166	1
Spata5l1	2.11573	0.950065	1.99334	0.47662	0.633632	1
Atp1a1	68.6471	0.949958	0.326108	2.91301	0.0035796	0.692392
Anxa11	8.98522	0.949137	0.550305	1.72475	0.0845733	1
RP23-325H23.2	0.633318	0.948754	0.769319	1.23324	0.217487	1
RP23-136C5.9	0.395718	0.948697	2.73139	0.347331	0.728342	1
AC110574.2	0.255706	0.947914	0.925695	1.024	0.305834	1
Acsf2	0.168078	0.947379	2.92714	0.323653	0.746201	1
Egr1	183.769	0.946261	1.08243	0.874199	0.38201	1
Fam126a	17.4125	0.945078	1.32516	0.713179	0.475735	1
Agap2	1.84233	0.945038	1.70972	0.552743	0.580439	1
Stx3	7.64361	0.944824	2.0908	0.451896	0.651344	1
C530050E15Rik	0.289946	0.944151	2.92457	0.322834	0.746821	1
RP23-342O10.1	0.840804	0.944083	0.619166	1.52477	0.127318	1
RP23-377H12.4	1.20765	0.943628	1.41521	0.666775	0.504916	1
Olfr906	0.32927	0.942904	1.10451	0.853683	0.393281	1
RP23-328G14.2	3.18248	0.942876	1.71056	0.551209	0.58149	1
RP23-324E2.10	0.421563	0.942637	1.6988	0.554884	0.578974	1
Aldh1a3	7.90668	0.941754	0.573527	1.64204	0.100582	1
Ppp6r2	2.25404	0.940406	1.88689	0.49839	0.618209	1
Cyb5rl	4.48271	0.939675	2.33985	0.401596	0.687981	1
RP23-189N8.3	0.296851	0.93952	1.75195	0.536271	0.591771	1
Tesk1	23.798	0.93936	1.14561	0.819967	0.412235	1
Trio	3.25186	0.939158	1.16478	0.806295	0.420073	1
Braf	40.1862	0.937128	0.809869	1.15714	0.247217	1
RP23-296L12.1	0.484912	0.935992	1.19934	0.780424	0.435141	1
RP24-159C12.7	7.73702	0.935212	0.712237	1.31306	0.189162	1
RP23-68H24.4	8.29246	0.935099	0.947026	0.987406	0.323444	1
RP23-358D12.1	0.165946	0.934941	2.92722	0.319396	0.749427	1
Gstm5	0.165431	0.934893	2.92722	0.319379	0.749439	1
Taf4	8.38854	0.934778	1.22197	0.764975	0.444287	1
Arhgap10	14.2232	0.93423	0.827575	1.12888	0.25895	1
Rcan3	17.4292	0.933662	1.54069	0.606004	0.544512	1
RP23-142A14.6	0.165224	0.932556	2.92723	0.318579	0.750045	1
RP23-39I3.2	62.5436	0.932541	0.79333	1.17548	0.239804	1
RP24-69E5.2	0.866914	0.932267	0.954335	0.976875	0.328631	1
Gm10719	0.304882	0.931002	1.79232	0.519438	0.603455	1
RP23-349B4.5	0.70507	0.930185	2.44541	0.38038	0.703663	1
RP23-277J20.1	0.254695	0.93012	2.92538	0.317949	0.750524	1
Zfp608	34.6521	0.929955	0.752428	1.23594	0.216482	1
RP23-193O23.1	0.202029	0.929833	2.92667	0.31771	0.750705	1
Mtl5	0.243165	0.929044	2.92725	0.317377	0.750957	1
Camk1	31.7557	0.928327	1.49165	0.622351	0.533711	1
Yeats2	29.5486	0.927673	0.963448	0.962868	0.335614	1
Ell2	12.0476	0.927451	1.43553	0.646069	0.518235	1
Angptl2	29.982	0.925858	2.03934	0.453999	0.649829	1
Ms4a4b	3.27417	0.925458	1.72026	0.537976	0.590593	1
Dennd3	2.23677	0.925243	1.56559	0.590987	0.554529	1
Wdr38	0.203284	0.924149	2.92671	0.315764	0.752182	1
Pprc1	38.3769	0.924074	0.945626	0.977209	0.328466	1
Gpr107	45.9802	0.923424	0.759244	1.21624	0.223893	1
RP23-33N15.2	1.12178	0.923384	1.61876	0.570428	0.568387	1
Arhgap18	104.954	0.921773	0.695238	1.32584	0.184893	1
Kcnq5	7.16522	0.921715	1.10094	0.837207	0.402476	1
Borcs6	1.90619	0.921611	1.17333	0.785468	0.432179	1
Oip5	116.882	0.921427	0.678173	1.35869	0.174245	1
Lrrc2	1.31392	0.921009	0.690755	1.33334	0.182421	1
Gpr26	0.410942	0.920837	0.83744	1.09959	0.271513	1
RP24-324P21.8	3.24735	0.920524	0.586617	1.56921	0.1166	1
RP24-201C14.10	15.5578	0.920454	0.752053	1.22392	0.220982	1
Fggy	1.35757	0.920091	2.62019	0.351155	0.725472	1
Cdk5r1	0.266231	0.919924	2.92545	0.314455	0.753176	1
Gm6807	0.495384	0.919587	0.650809	1.41299	0.157658	1
Slc7a11	10.975	0.919171	0.308391	2.98054	0.00287745	0.600231
RP24-90K1.5	0.262591	0.918904	2.92612	0.314035	0.753495	1
RP23-453B15.4	0.165834	0.918797	2.9273	0.313872	0.753618	1
RP23-9O16.5	0.204812	0.918596	2.9273	0.313803	0.753671	1
Gramd1b	29.0647	0.918225	0.960319	0.956167	0.338988	1
Klf6	85.1142	0.9177	1.00715	0.911188	0.362196	1
Mfsd12	9.80838	0.917236	1.01848	0.900596	0.367803	1
RP24-291E8.2	0.605101	0.917135	0.789985	1.16095	0.245661	1
RP23-380F8.1	0.691595	0.914787	2.83263	0.322947	0.746736	1
Rbm47	1.1233	0.912601	2.28657	0.399114	0.689809	1
Dnajc28	16.0851	0.912467	1.68754	0.540708	0.588709	1
Lurap1	0.328966	0.910799	2.92337	0.311558	0.755376	1
Rccd1	46.8938	0.91079	0.747129	1.21905	0.222824	1
Gng7	0.353674	0.910164	2.92484	0.311184	0.755661	1
Foxn2	25.8316	0.910079	0.832864	1.09271	0.274521	1
Mb21d1	39.2372	0.909795	0.72218	1.25979	0.207745	1
RP23-7E4.2	1.30117	0.908201	0.605545	1.49981	0.133664	1
Selenbp2	0.710606	0.907444	0.840706	1.07938	0.280417	1
RP24-264B23.2	8.64849	0.906793	2.44151	0.371406	0.710335	1
Gm26765	0.245485	0.906397	2.71795	0.333486	0.738768	1
RP23-226M2.6	1.41066	0.90624	1.96159	0.461993	0.644086	1
RP23-29M17.3	0.434518	0.90585	2.08613	0.434225	0.664125	1
Glb1l2	4.45126	0.905621	0.554799	1.63234	0.102608	1
Ctdspl	2.28594	0.905563	2.70355	0.334953	0.737661	1
RP23-31J24.2	4.00447	0.905371	0.577286	1.56832	0.116805	1
RP23-262J12.3	0.333081	0.904666	2.92342	0.309455	0.756976	1
Plek	16.2989	0.903266	1.79503	0.503205	0.61482	1
RP23-275P21.2	1.77093	0.902223	1.59235	0.566598	0.570987	1
RP24-456B4.4	20.7083	0.902133	1.82396	0.494602	0.620881	1
Mfsd7b	21.4772	0.902129	1.49578	0.603115	0.546432	1
RP23-313K8.2	0.372485	0.901754	0.719973	1.25248	0.210394	1
Kif1c	0.197749	0.901444	2.92687	0.307989	0.758091	1
Timm44	106.44	0.900343	0.500903	1.79744	0.072266	1
Snx19	16.5043	0.899693	1.95278	0.460726	0.644996	1
Iqgap2	156.791	0.899501	0.596038	1.50913	0.131265	1
Atp6v0e2	8.17792	0.899189	0.449656	1.99972	0.04553	1
Proscos	0.235924	0.897768	2.9269	0.30673	0.759049	1
Cdkl3	3.66069	0.897046	1.26974	0.706478	0.479891	1
Pim1	11.8067	0.896915	0.963411	0.930978	0.351865	1
Gas2l1	0.15829	0.896571	2.9274	0.306269	0.7594	1
RP24-559A5.2	0.549836	0.896265	0.624535	1.43509	0.151261	1
Bard1	18.571	0.896157	1.20038	0.746564	0.455327	1
Olfr889	3.65793	0.895794	0.579711	1.54524	0.122288	1
RP23-125I14.2	0.845497	0.895755	0.757516	1.18249	0.237012	1
Sgcb	29.5406	0.895205	1.54087	0.580972	0.561259	1
Uvssa	17.6974	0.893843	1.05904	0.844013	0.398662	1
Gm26847	3.67348	0.892861	1.1037	0.808972	0.418531	1
RP23-312H15.4	2.37894	0.892324	1.45962	0.611338	0.540976	1
Egln1	88.7416	0.892289	0.471975	1.89054	0.0586853	1
Gm10392	0.457812	0.892033	2.92018	0.305471	0.760007	1
Olfr552	1.41095	0.890604	0.605683	1.47041	0.14145	1
Olfr1372-ps1	3.88116	0.889678	0.758705	1.17263	0.240946	1
Ranbp10	18.2825	0.889156	0.827854	1.07405	0.282801	1
Cd33	33.4943	0.888023	1.56935	0.565854	0.571493	1
Sfi1	13.4347	0.887496	1.24565	0.712475	0.47617	1
Gon4l	19.8646	0.886831	0.789628	1.1231	0.261395	1
RP23-132N23.1	0.516036	0.886684	0.754387	1.17537	0.239847	1
Lifr	0.289293	0.885328	1.20723	0.733358	0.46334	1
Gm26699	1.14106	0.883703	0.729828	1.21084	0.225957	1
Nbeal1	15.3652	0.88308	0.753566	1.17187	0.241249	1
RP24-324M10.2	0.413486	0.882666	1.21427	0.726909	0.467282	1
RP23-83G6.2	0.154639	0.88257	2.92746	0.30148	0.763048	1
RP23-314N3.1	0.878083	0.882384	1.26417	0.697996	0.48518	1
Hist1h4d	318.415	0.881916	0.527927	1.67053	0.0948148	1
RP24-223I19.6	4.93481	0.881885	0.555394	1.58785	0.112319	1
Sgsm3	29.7498	0.881736	1.49823	0.588518	0.556185	1
Hist1h2ad	13.0103	0.880925	0.631064	1.39594	0.162734	1
Hist1h3a	12.6396	0.880924	0.867806	1.01512	0.31005	1
Gtf3c4	24.6334	0.880501	1.21928	0.722148	0.470204	1
Ap1g1	79.2755	0.879651	0.763722	1.1518	0.249405	1
Gchfr	8.71257	0.879301	1.65482	0.531356	0.595172	1
RP23-438P19.7	0.218089	0.878646	2.32502	0.377909	0.705498	1
Exoc6b	2.90518	0.878016	2.49027	0.352578	0.724405	1
Olfr1369-ps1	0.626965	0.877737	1.07726	0.814784	0.415196	1
Spty2d1	30.7969	0.877631	0.986378	0.889751	0.3736	1
Hist1h4j	9.69722	0.87646	1.12451	0.779418	0.435733	1
Gid4	54.425	0.875856	0.904789	0.968022	0.333033	1
Slc46a1	17.4659	0.875755	1.8729	0.467593	0.640076	1
Sap130	26.2185	0.87519	1.03844	0.842789	0.399346	1
Rpsa-ps11	0.447278	0.874946	0.563071	1.55388	0.120212	1
Tsc22d3	109.257	0.874362	0.737227	1.18602	0.235616	1
Teddm1b	3.21346	0.8743	0.65534	1.33412	0.182166	1
RP23-174C24.1	0.463619	0.874004	1.85928	0.470077	0.6383	1
Donson	45.0175	0.873539	1.151	0.758942	0.447887	1
Tmc7	0.287656	0.873523	2.92749	0.298386	0.765409	1
RP23-72M20.9	0.167013	0.873523	2.92749	0.298386	0.765409	1
Alx4	0.267733	0.873523	2.92749	0.298386	0.765409	1
RP24-142B15.11	0.160481	0.873523	2.92749	0.298386	0.765409	1
RP24-95O4.2	0.193055	0.873523	2.92749	0.298386	0.765409	1
Best1	0.16426	0.873522	2.92749	0.298386	0.765409	1
RP23-19I2.7	0.280899	0.873522	2.92749	0.298386	0.765409	1
Phf8	50.7285	0.873344	0.957899	0.911729	0.361911	1
RP23-177B9.1	0.96583	0.872469	0.470153	1.85571	0.0634943	1
Tpcn1	7.62646	0.871711	0.917186	0.95042	0.341899	1
Atf5	0.3994	0.869894	1.83723	0.473483	0.635869	1
Pfas	39.3686	0.869653	0.468568	1.85598	0.0634564	1
RP23-144O20.5	0.179689	0.869512	2.28253	0.380943	0.703246	1
Rbm8a2	0.514947	0.86922	0.718009	1.2106	0.22605	1
Dusp22	18.1334	0.868581	1.41366	0.614419	0.538939	1
Arl3	13.3241	0.86858	0.836692	1.03811	0.299218	1
Max	47.8252	0.868266	0.580503	1.49571	0.134728	1
Prune2	4.98821	0.867674	0.902559	0.961349	0.336377	1
Rtn4	26.1197	0.867004	0.69178	1.25329	0.210099	1
Sprtn	6.4438	0.866328	1.57007	0.551777	0.581101	1
Ift88	0.381466	0.866259	2.92196	0.296465	0.766875	1
RP23-67P9.1	0.15951	0.866069	2.92752	0.295837	0.767355	1
Rpap1	40.7264	0.865062	0.893542	0.968127	0.332981	1
Nenf	32.0649	0.864348	0.587348	1.47161	0.141126	1
Arl5b	16.943	0.864093	1.37209	0.629764	0.528849	1
RP23-55A6.5	0.349182	0.862608	2.92293	0.295117	0.767904	1
Slc9a9	35.4834	0.862565	1.22287	0.705363	0.480584	1
RP23-324H16.2	5.40328	0.860423	0.547149	1.57256	0.115821	1
Hist1h4n	76.5244	0.859437	0.49068	1.75152	0.0798561	1
Zeb2os	5.7216	0.859245	0.772324	1.11254	0.265904	1
Glra3	0.156319	0.859172	2.92755	0.293478	0.769156	1
RP24-97D9.5	9.0871	0.857453	1.13965	0.752385	0.451819	1
Nrip2	1.34484	0.85731	1.55639	0.550833	0.581748	1
Nr6a1	4.54624	0.856421	0.467241	1.83293	0.0668127	1
Ercc6l2	17.1516	0.856274	1.22084	0.701379	0.483066	1
RP23-407B16.1	0.640196	0.85476	0.573174	1.49127	0.135889	1
Etv5	21.9686	0.854112	1.47039	0.580873	0.561326	1
Jade3	22.9479	0.853928	1.61555	0.528568	0.597105	1
RP23-446O17.4	0.203993	0.85342	2.9266	0.291608	0.770586	1
Triml2	0.358215	0.852812	0.859788	0.991886	0.321253	1
Dcun1d4	0.187252	0.852792	2.92757	0.291297	0.770824	1
Fam185a	21.8097	0.852683	1.38483	0.615729	0.538073	1
Wnt4	0.398214	0.852419	0.759406	1.12248	0.261658	1
RP23-458B6.23	15.3926	0.851785	1.13596	0.74984	0.453351	1
Tshz1	20.6966	0.851702	1.04405	0.815767	0.414633	1
Trappc12	127.688	0.851228	0.666104	1.27792	0.201278	1
RP24-225A16.3	23.7065	0.849824	0.387797	2.19141	0.0284218	1
RP24-118H13.2	0.408502	0.849764	1.62882	0.521706	0.601875	1
RP23-434H17.3	2.74413	0.849541	2.8948	0.293472	0.769162	1
Anp32b-ps1	0.264426	0.849352	1.19427	0.711188	0.476968	1
RP24-493B12.1	1.13011	0.849139	0.63134	1.34498	0.178632	1
Gm2531	0.314934	0.847119	1.23525	0.685788	0.492847	1
Ksr1	0.539003	0.846934	1.90085	0.445555	0.655919	1
Ddx19b	25.0791	0.846321	1.48558	0.569689	0.568888	1
RP23-340G24.4	24.267	0.846318	1.11625	0.758177	0.448345	1
Plekhg5	1.75072	0.845398	2.89992	0.291524	0.77065	1
Pars2	28.8166	0.84529	1.39798	0.604651	0.545411	1
Nlrc3	15.8653	0.845098	0.347314	2.43324	0.0149645	1
AC162897.3	0.368361	0.844608	2.92394	0.288859	0.772689	1
Piezo1	25.0436	0.844572	1.16166	0.727042	0.4672	1
AC131692.9	0.181365	0.844272	2.9276	0.288383	0.773053	1
Olfr898	0.389758	0.843619	1.16125	0.726477	0.467546	1
Mtfmt	86.1889	0.843002	0.5464	1.54283	0.122872	1
Kif17	25.9724	0.842904	1.41647	0.595076	0.551793	1
Rn7sk	6.7803	0.841766	0.717134	1.17379	0.240479	1
Zfp27	26.6581	0.840319	1.94725	0.431542	0.666074	1
AC127556.10	0.889149	0.839833	2.27172	0.36969	0.711613	1
Prpsap2	82.0827	0.839357	0.811022	1.03494	0.300698	1
RP23-143D12.2	0.903198	0.838304	0.957578	0.875442	0.381334	1
Pbld1	7.18279	0.837248	0.447455	1.87113	0.0613269	1
RP23-213H1.2	0.343836	0.837146	1.46765	0.570398	0.568408	1
Gm26316	2.80525	0.836805	1.3432	0.622993	0.533289	1
Rep15	7.59495	0.835888	0.417535	2.00196	0.0452891	1
Slc27a3	0.260044	0.835485	2.92609	0.285529	0.775239	1
Fcrl5	0.854795	0.835377	2.2379	0.373286	0.708936	1
Tep1	114.603	0.8353	0.642355	1.30037	0.193473	1
RP23-325D10.3	0.348641	0.835056	2.37034	0.352293	0.724618	1
Gm21750	2.3216	0.834969	0.634609	1.31572	0.188267	1
Gm35339	1.55871	0.834522	0.511995	1.62994	0.103114	1
Gm26448	0.383417	0.834419	2.92403	0.285366	0.775364	1
Cdyl	15.9742	0.83428	0.891622	0.935688	0.349434	1
RP24-230A23.4	0.212037	0.833514	1.59089	0.523929	0.600328	1
Ttyh3	17.2886	0.830788	0.575236	1.44426	0.148667	1
Platr16	4.40379	0.83027	1.3838	0.599995	0.54851	1
Utp20	35.0365	0.829994	0.822285	1.00937	0.312795	1
Spry2	4.3312	0.829952	0.852671	0.973356	0.330376	1
Tmem237	12.602	0.829887	2.04096	0.406615	0.684291	1
Fabp3	0.501662	0.829436	1.8879	0.439343	0.660413	1
Tada2a	85.8674	0.829392	0.839075	0.988459	0.322928	1
Maml3	17.9049	0.829295	1.05523	0.785889	0.431932	1
RP23-229N10.3	1.08069	0.828751	1.00573	0.824032	0.409921	1
RP23-394G23.2	0.154006	0.828579	2.75301	0.300972	0.763436	1
Pomk	47.2114	0.828284	1.24296	0.666378	0.505169	1
Nicn1	11.2479	0.82809	2.4782	0.334149	0.738267	1
Kmo	23.106	0.827793	1.76315	0.469496	0.638715	1
RP23-479D21.4	0.178581	0.826976	2.92732	0.282503	0.777558	1
Gm26724	0.242196	0.826264	1.77008	0.466794	0.640647	1
AC087115.1	0.958737	0.825362	1.38409	0.596323	0.55096	1
Kif18a	84.1682	0.82511	0.77717	1.06168	0.288379	1
Prelid2	1.39026	0.825075	2.90345	0.28417	0.77628	1
RP23-32L15.5	0.199084	0.824143	2.92767	0.281501	0.778326	1
AC107815.5	3.47478	0.824088	1.45576	0.566087	0.571335	1
Lancl2	53.8781	0.823467	0.922387	0.892756	0.371988	1
RP23-11B13.4	0.214384	0.823085	1.54965	0.531142	0.59532	1
Smyd4	37.7398	0.822787	1.1387	0.722565	0.469947	1
RP24-276H6.1	43.1553	0.820736	1.19273	0.688113	0.491382	1
RP23-328F3.3	2.49889	0.820679	2.0574	0.398891	0.689973	1
Notch1	22.2472	0.820679	1.08148	0.758849	0.447943	1
Fbxw4	48.6507	0.819581	0.722783	1.13392	0.256826	1
Lrrc25	0.604481	0.819526	0.895384	0.915279	0.360045	1
Nup160	98.3064	0.817691	0.767181	1.06584	0.286497	1
RP23-391P1.1	0.233583	0.817629	2.92685	0.279355	0.779972	1
Adar	30.1706	0.817246	1.15801	0.705732	0.480355	1
Nmb	0.198792	0.815729	2.92686	0.278705	0.780472	1
Cd300d	9.43952	0.81572	2.45243	0.332617	0.739424	1
RP23-287L13.4	0.750468	0.815189	1.39679	0.583614	0.55948	1
RP24-503A2.6	12.255	0.814966	1.24909	0.652449	0.514112	1
RP24-272L6.1	0.292339	0.814581	2.9249	0.278498	0.78063	1
RP23-49C8.2	1.01648	0.814341	0.752132	1.08271	0.278937	1
Rbmx2	71.8437	0.81391	0.587344	1.38575	0.165824	1
RP23-360J20.1	53.6982	0.813545	0.548634	1.48285	0.138113	1
Rps11-ps1	1.24924	0.813119	0.463675	1.75364	0.0794921	1
Frmd4a	27.3572	0.812432	1.19728	0.678563	0.497415	1
Gm10300	0.245198	0.812393	2.34831	0.345947	0.729382	1
Pex3	95.3074	0.810945	0.730767	1.10972	0.267121	1
Nipal2	0.630546	0.810876	0.617636	1.31287	0.189227	1
Arfgef2	14.8061	0.810431	1.30991	0.618693	0.536119	1
Ppm1k	13.8158	0.81032	0.931555	0.869857	0.384378	1
RP23-163K5.1	0.224767	0.809677	1.54954	0.522528	0.601303	1
Dus4l	21.1459	0.809175	0.847751	0.954496	0.339833	1
RP23-424C4.2	0.342021	0.808798	2.7479	0.294333	0.768503	1
RP23-29H5.3	1.0144	0.808676	1.00149	0.807472	0.419395	1
Paqr4	9.11457	0.808536	0.911059	0.887468	0.374827	1
RP23-131P21.6	4.27403	0.808434	0.402766	2.00721	0.0447277	1
AC151999.3	0.428169	0.807421	1.2793	0.631143	0.527947	1
Scai	1.80784	0.807357	1.35064	0.597761	0.55	1
Tmem39b	31.2402	0.806825	0.923005	0.874129	0.382048	1
Hlcs	45.3586	0.806792	0.42442	1.90093	0.0573114	1
Xist	311.025	0.806748	0.836906	0.963965	0.335063	1
RP23-147K15.4	20.131	0.806323	0.86129	0.93618	0.34918	1
Gm10073	0.499949	0.806124	0.957007	0.842339	0.399598	1
Ttbk1	0.933324	0.805719	0.701019	1.14935	0.25041	1
Oxtr	0.143474	0.80566	2.92773	0.275183	0.783176	1
Fads1	51.5123	0.805243	1.17971	0.682576	0.494875	1
RP23-70A15.5	0.368231	0.80372	2.92234	0.275026	0.783296	1
Phf11b	14.5422	0.803376	1.8347	0.43788	0.661474	1
Pex26	5.0187	0.803188	2.182	0.368096	0.712801	1
St5	0.139906	0.802074	2.92774	0.273957	0.784118	1
Atp13a3	59.1955	0.801758	0.642329	1.2482	0.211957	1
Rbakdn	3.09978	0.799179	1.9283	0.414448	0.678546	1
RP24-286P15.1	0.139242	0.798652	2.92775	0.272787	0.785017	1
Gm26778	0.511339	0.79841	2.9187	0.27355	0.78443	1
Il15	0.332384	0.798316	2.92347	0.273071	0.784798	1
Gpr141	62.7284	0.798009	1.09574	0.728282	0.466441	1
RP23-144N15.11	0.398767	0.797997	1.23222	0.64761	0.517237	1
RP23-58N8.1	0.485227	0.797534	1.85124	0.430812	0.666605	1
Nf1	6.06333	0.796884	1.09882	0.72522	0.468317	1
Hist2h2aa1	42.2718	0.796753	0.789043	1.00977	0.312605	1
RP23-354J3.2	0.622043	0.796311	0.534216	1.49062	0.136062	1
RP23-393I12.3	0.283944	0.79527	2.92574	0.271819	0.785762	1
AC122291.2	1.14098	0.794918	0.723198	1.09917	0.271694	1
Gm27505	0.298407	0.794543	0.752105	1.05643	0.290774	1
Baiap2	18.337	0.79448	1.49124	0.532764	0.594197	1
Zfp87	58.3894	0.793754	0.961235	0.825764	0.408938	1
Nefh	12.9846	0.793353	2.16945	0.365693	0.714595	1
RP24-389J11.1	12.1481	0.793055	0.405868	1.95397	0.0507046	1
RP23-395K11.2	0.260823	0.792372	2.70002	0.293469	0.769164	1
Gm25960	0.307987	0.792041	1.02313	0.774134	0.438852	1
Klhdc4	151.668	0.7916	0.671122	1.17952	0.238193	1
RP23-343E20.2	18.265	0.791246	1.32801	0.595814	0.5513	1
Zbtb43	29.4065	0.789958	1.26174	0.626086	0.531258	1
Fam117b	57.8656	0.789618	0.880049	0.897244	0.369589	1
Olfr571	0.82202	0.789401	0.637842	1.23761	0.21586	1
Zfp273	1.58976	0.789115	2.6445	0.298399	0.765399	1
Soat2	1.54706	0.788629	0.566903	1.39112	0.164189	1
RP24-246F6.2	3.85337	0.787926	0.441305	1.78545	0.0741887	1
RP24-67A10.1	0.32923	0.787519	1.47634	0.533428	0.593737	1
Sertad3	32.4131	0.78686	1.24598	0.63152	0.527701	1
Gm10800	1.28559	0.786663	0.661719	1.18882	0.234511	1
Hist1h3b	8.76278	0.786551	0.96628	0.813999	0.415646	1
Snora7a	0.260935	0.786392	1.74886	0.449661	0.652955	1
Gm10518	0.186464	0.786069	1.97562	0.397886	0.690714	1
Ticrr	78.8919	0.785885	0.511954	1.53507	0.124767	1
Tmsb10	209.459	0.785545	0.305419	2.57203	0.0101105	1
Rbm43	87.706	0.783175	0.825045	0.949251	0.342493	1
RP23-410L16.3	1.64454	0.783122	0.805186	0.972597	0.330754	1
Wdr53	31.6692	0.783064	1.05721	0.740686	0.458884	1
Lrfn4	3.91878	0.782983	2.1399	0.365898	0.714442	1
RP23-353O17.1	14.2179	0.782328	0.458084	1.70783	0.0876682	1
RP23-413D14.5	6.20579	0.781763	2.05384	0.380634	0.703475	1
Nkiras1	15.7501	0.781278	1.17247	0.666354	0.505185	1
Hist1h2bm	25.7059	0.780702	0.849096	0.91945	0.35786	1
RP23-42D10.5	0.315883	0.780286	2.92518	0.266748	0.789663	1
Rtn4r	1.93368	0.779927	2.68638	0.290327	0.771566	1
B130006D01Rik	0.314414	0.779876	2.92449	0.266671	0.789723	1
RP23-468J15.4	0.144773	0.778268	2.78462	0.279489	0.77987	1
Rps2-ps13	1.4294	0.777913	0.619949	1.2548	0.209551	1
Arhgef39	102.347	0.777843	0.912158	0.85275	0.393798	1
RP23-20G7.2	0.973737	0.777517	0.472378	1.64596	0.0997713	1
Usp6nl	18.537	0.777144	0.901118	0.862422	0.388455	1
Olfr1416	0.424207	0.777014	0.79434	0.978189	0.327981	1
Nkrf	0.387687	0.776797	2.92366	0.265694	0.790475	1
Aasdh	14.9569	0.776726	1.68149	0.461928	0.644133	1
RP23-175C13.1	0.322847	0.775926	1.00201	0.77437	0.438712	1
RP24-114C10.4	0.595968	0.77535	0.586107	1.32288	0.185875	1
Vmn1r-ps128	0.193857	0.774998	2.32928	0.33272	0.739346	1
Slc25a44	20.0221	0.774226	1.45741	0.531233	0.595257	1
Fam73a	58.1389	0.772517	0.500214	1.54437	0.122498	1
RP23-312H15.3	3.74949	0.771908	1.53814	0.501844	0.615777	1
RP24-236E2.3	1.8463	0.770774	0.918797	0.838895	0.401528	1
Hrh2	27.3277	0.770607	1.59685	0.48258	0.629394	1
RP23-441D9.4	0.153325	0.77007	2.92783	0.263017	0.792538	1
RP23-382I10.1	0.194922	0.769976	2.92716	0.263045	0.792516	1
Lipo2	7.54587	0.769847	1.16103	0.663071	0.507285	1
RP23-464D14.3	0.140643	0.769791	2.92783	0.262921	0.792611	1
Thada	35.1494	0.769521	1.11511	0.690085	0.490141	1
RP23-326O2.2	0.165875	0.769039	2.92756	0.26269	0.79279	1
AC134411.3	0.161183	0.76892	2.74402	0.280217	0.779311	1
Specc1	52.8987	0.768714	0.987927	0.778108	0.436505	1
RP23-71H9.1	0.278729	0.768355	1.61935	0.474483	0.635155	1
RP23-456K21.1	0.174111	0.768154	2.92756	0.262387	0.793023	1
Cpd	34.9058	0.768014	1.11172	0.690833	0.48967	1
RP24-219P17.2	13.0714	0.767518	1.05136	0.730024	0.465375	1
RP23-44J21.5	6.87601	0.767249	0.519651	1.47647	0.139818	1
Pde1b	12.8534	0.767182	1.65285	0.464157	0.642535	1
RP24-531B21.1	3.25647	0.766907	0.428582	1.78941	0.0735494	1
Zc2hc1a	23.8667	0.7667	1.74183	0.44017	0.659814	1
Nup54	177.892	0.766305	0.580851	1.31928	0.187075	1
RP23-218L17.1	17.3535	0.766113	1.01223	0.756858	0.449135	1
Pla2g4b	2.37941	0.765117	0.669471	1.14287	0.253094	1
RP23-309I23.2	2.70184	0.765103	2.47442	0.309205	0.757165	1
RP24-462E4.1	0.225844	0.765098	2.01304	0.380071	0.703893	1
RP24-219P17.1	24.7583	0.764615	1.22766	0.622822	0.533401	1
Micu3	12.6371	0.76459	1.14723	0.666468	0.505112	1
Usp9x	122.157	0.764361	0.596207	1.28204	0.199828	1
RP23-430J15.2	4.35612	0.764022	0.557847	1.36959	0.170815	1
RP23-340P19.2	0.584785	0.763561	1.34499	0.567707	0.570234	1
Ago2	92.4801	0.76177	0.548641	1.38847	0.164995	1
Pop1	16.5746	0.761288	1.48979	0.511002	0.60935	1
Cipc	22.4153	0.761088	1.45736	0.522237	0.601506	1
RP23-201I4.9	9.15338	0.760835	1.30563	0.582735	0.560071	1
Ppp2r5b	0.147343	0.759877	2.92786	0.259533	0.795224	1
Igf2bp2	0.267109	0.759877	2.92786	0.259533	0.795224	1
AC156028.2	0.155052	0.759877	2.92786	0.259533	0.795224	1
AC133097.2	0.202777	0.759877	2.92786	0.259533	0.795224	1
RP23-142E18.4	0.142291	0.759877	2.92786	0.259533	0.795224	1
RP23-409D19.1	0.227362	0.759877	2.92786	0.259533	0.795224	1
RP23-6C10.3	0.227985	0.759855	0.962838	0.789183	0.430005	1
RP23-98C9.8	0.485999	0.758916	1.7115	0.443421	0.657461	1
Polr1e	76.6992	0.758666	0.77548	0.978318	0.327917	1
Wdfy2	26.425	0.757258	0.856974	0.883641	0.37689	1
Pou2f2	13.9314	0.757221	0.765567	0.989098	0.322615	1
RP23-18J18.2	0.224218	0.757049	1.74851	0.432969	0.665037	1
Rab11fip4os1	0.302465	0.756644	2.92603	0.258591	0.795951	1
RP23-423A22.3	2.53455	0.755526	0.58424	1.29318	0.19595	1
Cds1	20.174	0.755375	1.79815	0.420084	0.674424	1
RP24-541A5.1	0.586068	0.755152	1.09606	0.68897	0.490842	1
Stx17	67.2418	0.755127	0.801877	0.9417	0.346346	1
Map3k5	8.28986	0.754919	1.46753	0.514414	0.606962	1
Gamt	13.1884	0.754396	1.92853	0.391176	0.695667	1
RP23-352L3.6	0.133471	0.754317	2.92788	0.257632	0.796691	1
Arl6ip6	80.7236	0.753812	0.607454	1.24094	0.214629	1
RP24-230J14.5	139.633	0.753574	0.44795	1.68227	0.0925163	1
RP23-74N13.1	1.17371	0.753491	0.865173	0.870914	0.383801	1
Rrm2b	27.4319	0.753431	0.448842	1.67861	0.0932276	1
RP23-115O21.3	171.673	0.753425	0.299279	2.51747	0.0118201	1
H2-Oa	23.869	0.75324	1.46479	0.51423	0.607091	1
Pkp4	1.35449	0.753142	1.3092	0.575271	0.565108	1
RP24-363G13.1	0.798326	0.753073	0.447594	1.68249	0.0924739	1
Mfap1a	84.817	0.752925	0.60455	1.24543	0.212974	1
Glcci1	0.254134	0.752866	1.54543	0.487156	0.626148	1
Mboat1	27.0327	0.752843	1.30261	0.57795	0.563298	1
RP23-126M2.1	18.7911	0.75223	1.02288	0.735406	0.462092	1
Nmt2	32.3551	0.751918	0.668454	1.12486	0.260648	1
Ulk4	3.26078	0.751665	1.26802	0.592788	0.553323	1
RP23-461O23.5	5.11421	0.751486	1.13153	0.66413	0.506607	1
RP23-379C1.4	2.03826	0.751397	2.40822	0.312013	0.755031	1
Rn18s-rs5	4620.63	0.751311	0.342243	2.19526	0.028145	1
Thsd7b	0.132835	0.751305	2.92789	0.256603	0.797485	1
RP23-223J11.1	0.662879	0.751283	0.555794	1.35173	0.176462	1
RP23-160G19.4	0.167729	0.751171	2.92789	0.256557	0.797521	1
RP24-225A16.5	0.562037	0.750801	1.90278	0.394581	0.693152	1
RP23-145L9.8	0.323954	0.750062	0.825915	0.908159	0.363794	1
RP24-399B3.2	1.01655	0.749658	1.49013	0.503082	0.614906	1
Llgl2	0.129248	0.749404	2.9279	0.255953	0.797987	1
RP23-57L17.1	1.49044	0.749189	0.341611	2.1931	0.0282999	1
Id1	17.9252	0.748904	1.49006	0.502601	0.615245	1
Stim2	38.529	0.748848	0.809399	0.925191	0.354866	1
RP24-180F7.1	0.22049	0.748284	2.92672	0.255673	0.798203	1
Dgat2	28.62	0.748143	1.60697	0.465562	0.641529	1
Tab2	74.5279	0.748095	0.83816	0.892544	0.372101	1
ZNF654	32.3202	0.747728	0.964926	0.774907	0.438395	1
Sdccag8	71.5418	0.747211	1.04359	0.716003	0.47399	1
RP24-260D21.2	0.129949	0.746656	2.92791	0.255014	0.798713	1
Socs4	30.4045	0.74656	1.16202	0.642466	0.520571	1
Clec7a	16.8107	0.746499	1.61654	0.461787	0.644234	1
Pik3r6	19.1845	0.746448	1.55628	0.479636	0.631486	1
RP23-206I14.2	0.24986	0.745693	1.75623	0.424599	0.671129	1
Olfr905	0.264637	0.745595	1.19804	0.622345	0.533715	1
Rhox8	0.477185	0.744376	1.05082	0.708379	0.47871	1
Eno1b	0.875594	0.74386	0.973292	0.764272	0.444705	1
RP24-411A22.2	0.773534	0.742457	1.1186	0.66374	0.506857	1
Kdm5c	63.1932	0.742314	0.660585	1.12372	0.261131	1
Ccdc130	37.6567	0.741956	1.09885	0.675209	0.499543	1
AC144779.1	0.211385	0.741506	1.96767	0.376844	0.706289	1
Ampd3	0.128669	0.741162	2.92792	0.253136	0.800163	1
Mdga2	1.2319	0.740956	0.527171	1.40553	0.159863	1
RP23-246F18.8	0.801689	0.739931	2.22438	0.332646	0.739402	1
RP23-250G8.9	0.253741	0.739681	1.81368	0.407835	0.683395	1
RP23-414P13.7	0.309329	0.739619	2.76979	0.267031	0.789446	1
Pear1	0.128611	0.73937	2.92793	0.252523	0.800637	1
Ifnk	0.128611	0.73937	2.92793	0.252523	0.800637	1
Zfp280c	37.5173	0.738897	1.02712	0.71939	0.471901	1
RP23-349H13.2	0.128465	0.738575	2.92793	0.252252	0.800847	1
Rrn3	48.5907	0.738389	0.879071	0.839965	0.400928	1
Mettl15	19.3249	0.737643	1.70947	0.431504	0.666102	1
2010110K18Rik	0.768343	0.737265	2.22626	0.331167	0.740518	1
RP23-63H11.3	0.421875	0.735903	1.00524	0.732066	0.464129	1
RP24-273B9.2	3.49125	0.735513	2.11749	0.347352	0.728327	1
Gm24497	10.291	0.735179	0.890566	0.825518	0.409077	1
Ccdc152	0.303418	0.733682	2.02137	0.362962	0.716633	1
RP23-422H17.5	0.186094	0.73358	2.72704	0.269003	0.787928	1
Grtp1	5.52356	0.733118	1.16105	0.631428	0.527761	1
Ncrna00082	0.354558	0.732805	2.92555	0.250485	0.802213	1
Abcc5	36.7964	0.732493	1.26398	0.579515	0.562242	1
Mvd	18.5291	0.732008	1.54538	0.473676	0.635731	1
M1ap	16.389	0.731271	0.760643	0.961385	0.336358	1
Clybl	57.3622	0.731263	0.661871	1.10484	0.269228	1
RP23-98F21.10	0.16269	0.731203	2.92769	0.249754	0.802777	1
Pde6g	0.411919	0.73038	1.64342	0.444427	0.656734	1
RP23-35E16.1	0.190901	0.729716	2.2927	0.318278	0.750274	1
Apip	125.559	0.729317	0.539749	1.35122	0.176626	1
Tmem55a	78.7193	0.729286	0.82655	0.882325	0.377601	1
Lin54	63.2627	0.72917	0.923974	0.789167	0.430014	1
AC149086.3	1.95233	0.728968	1.50469	0.484465	0.628056	1
Rab26os	5.3747	0.728952	0.931254	0.782764	0.433766	1
RP23-17K9.21	1.59356	0.728666	2.90098	0.251179	0.801676	1
RP24-178O17.1	0.772577	0.728137	0.95738	0.760552	0.446925	1
Bicd2	28.7175	0.727521	1.20602	0.603242	0.546348	1
Garnl3	0.937846	0.726688	0.866784	0.838372	0.401822	1
Rad51ap1	117.255	0.726574	0.57783	1.25742	0.208602	1
AC161108.3	0.590831	0.726143	0.779854	0.931127	0.351788	1
RP23-342N3.3	1.13964	0.726062	2.90678	0.249782	0.802756	1
RP24-216A12.12	0.945527	0.724998	0.626228	1.15772	0.246978	1
AC103360.3	1.04403	0.724712	2.90854	0.249166	0.803232	1
Klhl26	21.4545	0.72426	1.51705	0.477415	0.633067	1
Kif23	193.825	0.724201	0.807191	0.897187	0.369619	1
Cybb	59.0304	0.72413	1.58116	0.457974	0.646971	1
Rab29	40.8246	0.723474	1.06504	0.679291	0.496953	1
Phtf1os	1.77053	0.722247	2.20203	0.327992	0.742918	1
Tmem8b	1.62948	0.721765	1.73276	0.41654	0.677015	1
Eri2	60.7221	0.721747	0.886904	0.813783	0.415769	1
RP23-151C5.3	1.46946	0.72162	0.545278	1.3234	0.185703	1
Etohi1	13.2088	0.721389	1.03259	0.69862	0.48479	1
Zhx1	161.639	0.719583	0.617269	1.16575	0.243715	1
Spata7	32.0717	0.719457	1.01579	0.708274	0.478775	1
Cd2ap	10.3245	0.71866	1.00875	0.712427	0.476201	1
Prdx4	315.558	0.718519	0.427834	1.67944	0.0930671	1
Samd4b	10.6617	0.717861	1.19981	0.598312	0.549632	1
Snapc1	40.8382	0.7173	0.903135	0.794233	0.42706	1
Foxj2	0.137926	0.71643	2.92799	0.244683	0.806702	1
RP24-80F7.3	0.177674	0.715828	2.92774	0.244499	0.806845	1
Saa3	0.497146	0.715823	1.32399	0.540655	0.588745	1
Rnf217	43.0987	0.715706	1.12089	0.638515	0.523139	1
Capn15	8.38213	0.715575	1.46312	0.489075	0.624789	1
9530027J09Rik	0.459832	0.715166	1.84861	0.386867	0.698855	1
Prune	12.1518	0.714607	0.926502	0.771296	0.440532	1
Troap	50.8895	0.713914	0.999568	0.714222	0.47509	1
Hdac10	61.0167	0.713301	1.15316	0.618561	0.536206	1
Ska2	110.326	0.711737	0.564552	1.26071	0.207412	1
RP24-442E2.2	0.753616	0.711433	0.533767	1.33285	0.18258	1
Wasf2	167.079	0.711306	0.366972	1.93831	0.0525855	1
Terc	1.84707	0.711064	1.14817	0.619303	0.535717	1
RP23-300F10.1	2.33095	0.71097	0.640645	1.10977	0.267097	1
Fhod1	1.94161	0.710587	1.87236	0.379514	0.704306	1
RP23-304D1.1	0.457912	0.709413	0.707344	1.00293	0.315897	1
Milr1	184.327	0.709288	0.580218	1.22245	0.221537	1
RP23-454P8.3	4.51832	0.709184	1.57472	0.450355	0.652455	1
RP23-374K9.7	0.283026	0.709184	2.92573	0.242396	0.808474	1
Atg2a	15.7126	0.708444	1.00557	0.704516	0.481111	1
Anln	101.132	0.708418	0.725623	0.97629	0.328921	1
Ppp3cc	1.13062	0.708032	2.90684	0.243574	0.807561	1
Gapt	103.106	0.707003	0.724318	0.976094	0.329018	1
Hpse2	1.69153	0.706727	1.39892	0.505195	0.613422	1
Setd2	123.158	0.70652	0.485202	1.45614	0.145355	1
Hist2h2bb	5.5876	0.705115	1.13323	0.622217	0.533799	1
Ddi2	55.0535	0.70499	0.806199	0.874462	0.381867	1
Map2k6	28.1226	0.703997	1.41692	0.496851	0.619294	1
Eif2ak1	194.951	0.703878	0.502539	1.40064	0.161321	1
Nde1	176.267	0.703448	0.472441	1.48897	0.136496	1
RP23-81D2.4	0.415925	0.702278	1.85063	0.379481	0.704331	1
Rpl35a-ps4	19.2674	0.701691	0.557192	1.25933	0.20791	1
Emb	1365.97	0.701362	0.306712	2.28671	0.0222126	1
AC120377.3	1.49922	0.700615	0.508828	1.37692	0.168537	1
Slc35d1	27.4356	0.700031	1.35471	0.51674	0.605338	1
Ddit4	0.266333	0.700002	2.74438	0.255067	0.798671	1
RP23-243B24.4	0.139228	0.699879	2.77066	0.252603	0.800575	1
Fbxo33	34.9585	0.698884	1.03265	0.676785	0.498542	1
Cngb1	0.256142	0.69871	2.92646	0.238756	0.811295	1
Tcp11	0.209059	0.698653	2.92749	0.238652	0.811375	1
Scml4	0.184886	0.698653	2.92749	0.238652	0.811375	1
Rilp	0.120916	0.69777	2.92803	0.238307	0.811643	1
Sars	306.497	0.697227	0.312029	2.23449	0.0254507	1
RP23-382L1.6	0.19511	0.697017	2.31734	0.300783	0.76358	1
RP23-414P13.9	0.188047	0.696998	2.31252	0.301402	0.763108	1
Tyw3	16.1727	0.69634	1.77465	0.392381	0.694776	1
RP23-179K7.3	0.613559	0.695988	0.54685	1.27272	0.203116	1
RP23-387C9.6	1.78472	0.695661	0.464695	1.49703	0.134386	1
Mbd5	10.9561	0.695065	1.07171	0.648556	0.516626	1
Cdc25c	30.2056	0.694925	1.26593	0.548945	0.583044	1
RP23-354H24.6	3.51786	0.694772	0.691851	1.00422	0.315272	1
Olfr803	0.399468	0.694746	1.1597	0.599075	0.549123	1
Plekhm1	8.6678	0.694319	1.77518	0.391127	0.695704	1
Med11	51.244	0.694049	0.686986	1.01028	0.31236	1
Esyt2	31.078	0.694006	0.815491	0.851028	0.394754	1
Nol6	54.9252	0.693365	0.874503	0.792868	0.427855	1
Hs2st1	41.5804	0.693164	1.14193	0.607012	0.543843	1
Prkar2a	20.828	0.692859	1.25724	0.551095	0.581569	1
Prom1	0.241915	0.692783	1.55646	0.445101	0.656247	1
B3gntl1	7.64085	0.692635	1.05365	0.657367	0.510945	1
RP24-282E2.3	0.316709	0.692237	1.79898	0.384794	0.70039	1
Chmp4b	44.6061	0.691575	0.464399	1.48918	0.136439	1
Ttc12	39.3292	0.691227	1.52055	0.454589	0.649405	1
Slc27a1	40.0586	0.690276	1.06231	0.649789	0.515829	1
RP24-404P10.7	0.119478	0.689961	2.92804	0.235639	0.813713	1
RP24-421E18.7	0.227091	0.689686	1.54657	0.445945	0.655637	1
Hist2h2aa2	75.1654	0.689093	0.565344	1.21889	0.222885	1
AC116151.2	0.119229	0.688873	2.92804	0.235267	0.814001	1
Bmx	74.3363	0.688368	0.756716	0.909678	0.362992	1
RP23-158G17.1	0.236111	0.688362	1.25796	0.547204	0.584238	1
Smarcd1	18.6523	0.688205	0.593045	1.16046	0.245861	1
Mthfsd	93.3319	0.688203	0.710751	0.968276	0.332907	1
RP23-235M8.2	0.348209	0.687908	0.958058	0.718024	0.472742	1
RP23-374I10.4	0.281474	0.687444	0.875873	0.784868	0.432531	1
Glipr1	944.911	0.687216	0.335509	2.04828	0.0405328	1
Sag	12.7612	0.686596	0.335425	2.04694	0.0406638	1
RP24-567O8.4	5.0538	0.686592	0.963322	0.712734	0.47601	1
Pdlim2	33.7789	0.686461	1.09083	0.629303	0.529151	1
Zfp24	200.352	0.685613	0.447991	1.53042	0.125913	1
Fam118a	57.6786	0.685162	1.18843	0.576526	0.56426	1
8030462N17Rik	6.73297	0.685079	2.09879	0.326417	0.744109	1
Sft2d3	26.9075	0.684912	0.942317	0.726838	0.467325	1
RP23-49L8.5	2.70812	0.68491	0.89513	0.765152	0.444181	1
Tspyl3	32.3541	0.684269	1.6929	0.4042	0.686066	1
Ccnf	128.345	0.683393	0.906355	0.754001	0.450848	1
Fzr1	233.648	0.683302	0.656736	1.04045	0.29813	1
Cnnm4	5.22264	0.682818	0.949571	0.719081	0.472091	1
RP23-99K2.5	5.07553	0.682443	1.94166	0.351474	0.725233	1
Gm24265	2.71842	0.681642	0.81084	0.840662	0.400538	1
Disc1	0.211536	0.681582	1.13271	0.601727	0.547356	1
Ddx11	37.8193	0.681085	1.42513	0.477911	0.632714	1
Wdr62	15.7185	0.680141	1.6822	0.404315	0.685981	1
Ormdl3	16.6634	0.679645	1.7839	0.380988	0.703212	1
Foxr1	0.212381	0.679337	1.97629	0.343744	0.731039	1
Hmmr	198.989	0.679204	0.816525	0.831822	0.405509	1
RP23-178N17.2	0.271702	0.67823	1.05807	0.641006	0.521519	1
Dyrk3	27.9995	0.678183	1.52998	0.443262	0.657576	1
RP23-13D22.1	10.2055	0.678151	0.790545	0.857827	0.390988	1
Ptger1	0.308741	0.677926	2.9266	0.231643	0.816816	1
Chchd5	48.8491	0.677768	0.611253	1.10882	0.267509	1
Olfr825	0.367056	0.677686	0.822938	0.823496	0.410226	1
Ccdc66	17.4195	0.677657	1.44056	0.470412	0.63806	1
Adcy7	68.239	0.677011	0.73565	0.920289	0.357422	1
Trex1	46.9695	0.676554	1.02741	0.658501	0.510216	1
RP24-423F5.4	2.91202	0.676464	0.353765	1.91218	0.0558525	1
AC146815.1	0.656165	0.675777	0.852054	0.793115	0.427711	1
RP23-460B2.2	0.363651	0.675375	0.97813	0.690476	0.489895	1
[truncated: 19,279 more rows]

## Sheet: Table S4 
Table S4: A list of cell-cycle related genes that are differentially expressed between P and NP cells. A two-sided Student's t-test was used to determine statistical significance.
Gene	log2-fold change	p-value	reference
Rad51c	4.81031	0.0427639	PMID: 19451272
Ung	3.14225	0.000761964	PMID: 18079698
Slc22a3	7.2342	0.000236934	GO_0008283
Cdc123	0.316015	0.0394677	GO_0008283
Eps8	4.13167	0.0142108	GO_0008283
Il31ra	22.9906	2.84e-24	GO_0008283
Ly86	1.33696	0.0342263	GO_0008283
Npm1	0.266246	0.0157434	GO_0008283
Prdx1	0.279482	0.018961	GO_0008283
Zfp385a	6.21287	5.8e-06	GO:0007049
Cdk20	5.75282	0.00262548	GO:0051301
Arpp19	0.380636	0.0376763	GO:0051301
Cd9	1.50054	0.00231236	GO:0008285
Jun	2.29742	0.0338193	GO:0008285

## Sheet: Table S5
Table S5: Differentially expressed genes between P+IM and NP cells, sorted by log2FoldChange. DESeq2, which determines statistical significance using the Wald test and uses an interpretation of the Benjamini-Hochberg method for controlling the false discovery rate, was used to calculate differentially expressed genes (http://www.bioconductor.org/packages/release/bioc/html/DESeq2.html).
Gene	baseMean	log2FoldChange	lfcSE	stat	pvalue
Dpp4	20.7116	24.1279	2.0559	11.7359	8.34305e-32	padj
Arl6	17.9303	23.9348	1.46018	16.3917	2.1926e-60	4.38529e-28
Bcat1	17.4342	23.8973	1.78254	13.4063	5.55692e-41	4.77657e-56
Ptpro	16.0697	23.7607	2.02736	11.72	1.00649e-31	6.05288e-37
Zfp119a	12.1821	23.3952	1.88735	12.3958	2.7548e-35	4.38529e-28
Mcub	8.34668	22.8241	2.47774	9.21163	3.21216e-20	2.00044e-31
Fyn	17.6424	10.2138	1.44447	7.07098	1.53849e-12	1.16628e-16
Rab19	16.8559	7.58487	2.23511	3.39351	0.00069003	4.78799e-09
Fosb	9.05369	6.28721	1.44904	4.33889	1.43202e-05	0.259178
Cdk20	19.2952	6.23127	1.80574	3.45081	0.000558912	0.0180485
Car12	12.1884	6.02768	1.58191	3.81039	0.000138746	0.230872
Zfp318	7.27979	5.97081	2.47185	2.41553	0.0157125	0.0888998
Tmem194b	14.904	5.94326	1.50087	3.95988	7.49869e-05	1
Arap2	6.8679	5.88716	2.97583	1.97833	0.0478919	0.0628304
Col19a1	6.78814	5.87053	1.49695	3.92167	8.79368e-05	1
Fam83d	6.69232	5.84967	2.46653	2.37162	0.0177103	0.0660588
Stk10	9.07764	5.84031	1.36224	4.28729	1.80866e-05	1
Zfp385a	8.26324	5.80013	1.29752	4.47017	7.81566e-06	0.0197009
RP23-106G16.1	5.97544	5.68676	1.80676	3.1475	0.00164676	0.0118324
Ralgds	15.0577	5.66073	1.88387	3.00484	0.00265723	0.454109
Cd180	7.92916	5.64616	1.27701	4.42138	9.80723e-06	0.584724
Pkd1l3	5.72977	5.62618	2.06894	2.71936	0.00654086	0.0133532
Ptpn23	6.09107	5.62531	1.71295	3.28398	0.00102352	1
Olfm1	5.40242	5.54073	2.09122	2.64952	0.00806063	0.33784
Ppp1r3b	5.66902	5.51942	2.73137	2.02076	0.043305	1
Pkp3	5.24661	5.4992	2.21883	2.47842	0.0131965	1
RP23-189B9.3	5.02719	5.4373	2.22595	2.44269	0.0145782	1
Slc22a3	6.41	5.428	2.14063	2.5357	0.0112222	1
Rhoq	4.93299	5.31687	2.26538	2.34701	0.0189248	1
Nos1ap	4.60178	5.30848	1.90567	2.78563	0.00534237	1
Il31ra	4.55998	5.29621	2.22662	2.37858	0.0173793	0.978013
RP24-327D15.11	5.82729	5.19366	1.44227	3.60102	0.000316968	1
Tns4	4.47322	5.17844	2.45899	2.10592	0.0352115	0.150112
RP24-95O4.1	6.19679	5.10603	1.86256	2.74141	0.00611763	1
Lace1	4.37056	5.04979	2.08075	2.42691	0.0152282	1
Zfp647	3.77432	5.02335	2.97631	1.68778	0.0914539	1
RP24-476A4.1	6.66122	5.00048	1.44964	3.44947	0.000561681	1
Ccbl1	3.91271	4.98032	2.44915	2.03349	0.0420028	0.230872
Klrk1	3.62041	4.96349	2.67541	1.85523	0.0635639	1
Rapgef4	4.62046	4.95543	2.26195	2.19078	0.0284676	1
Itgb3	8.11373	4.943	2.05597	2.40421	0.0162073	1
Grasp	3.20364	4.78788	2.38743	2.00545	0.0449151	1
Afm	3.11346	4.74537	2.97653	1.59426	0.110878	1
Cd200r1	3.04293	4.7121	2.66278	1.76962	0.0767908	1
Rab4a	3.02101	4.7027	2.97657	1.5799	0.114129	1
RP24-95O4.6	2.99545	4.6901	1.77175	2.64716	0.0081172	1
Cd99l2	6.08431	4.68609	1.88191	2.49007	0.0127717	1
Nrp1	3.37704	4.67989	2.42211	1.93215	0.0533409	1
Cib2	2.93363	4.65983	2.64968	1.75863	0.0786397	1
Fam84b	3.69494	4.63468	1.48579	3.11934	0.0018126	1
Rbm12b2	3.47907	4.61959	2.06296	2.2393	0.0251364	0.475752
Mob3c	3.22935	4.61005	2.11168	2.18312	0.0290273	1
Atp6v1g2	3.59618	4.59036	2.08093	2.20592	0.0273899	1
Sh3tc1	2.79016	4.5872	2.97668	1.54105	0.123305	1
Zfp324	4.58502	4.57271	2.49009	1.83636	0.0663041	1
Gpr183	34.5412	4.57177	1.36733	3.34358	0.000827052	1
RP24-145F3.1	2.72056	4.55153	2.97575	1.52954	0.12613	0.300289
Lmna	3.08486	4.54909	1.67337	2.71852	0.00655746	1
Abcb4	5.89379	4.54889	1.05909	4.29511	1.7461e-05	1
Rpgrip1	6.08073	4.51911	1.20547	3.74885	0.000177648	0.0197009
RP23-285C21.7	4.1615	4.51669	1.5018	3.00751	0.00263396	0.107108
RP23-355K21.3	2.64735	4.51184	2.3747	1.89996	0.0574377	0.584724
Rag2	2.64098	4.50785	2.97676	1.51435	0.129938	1
Phf19	3.1811	4.49898	1.35933	3.3097	0.000933949	1
Tnni2	2.58574	4.47857	2.3737	1.88674	0.0591952	0.328162
Pomgnt2	4.32689	4.47203	2.27864	1.96259	0.0496942	1
Cobll1	9.61066	4.46628	1.61913	2.75844	0.0058078	1
Brwd3	5.16838	4.44742	1.68087	2.6459	0.00814728	1
St3gal5	2.52506	4.44337	2.97683	1.49265	0.135528	1
RP23-356N23.5	2.50961	4.43615	1.99161	2.22742	0.0259194	1
B230354K17Rik	10.9877	4.42524	1.13925	3.88435	0.000102603	1
Cfap74	9.63878	4.41736	1.02018	4.32997	1.49127e-05	0.0745067
AC112984.2	2.47207	4.41394	1.97228	2.23799	0.025222	0.0180485
RP23-116C19.1	2.47007	4.4106	2.97687	1.48163	0.13844	1
Jrkl	10.0136	4.37212	1.17005	3.73669	0.000186455	1
Eps8	18.407	4.34815	1.41828	3.06579	0.00217097	0.107108
Fbxw10	2.346	4.33579	2.97695	1.45645	0.145268	0.527293
Ticam1	2.31572	4.3189	2.97697	1.45077	0.146844	1
Kif3b	2.30174	4.31022	2.97589	1.44838	0.14751	1
Akr1c12	27.4632	4.30439	1.59904	2.69186	0.00710538	1
Gcc1	2.43421	4.29297	1.86661	2.29988	0.0214551	1
RP23-413G8.2	2.20645	4.24912	2.97263	1.42942	0.152885	1
Tsc22d1	24.97	4.24819	1.67004	2.54376	0.0109667	1
Plekhg5	2.19961	4.24534	2.97706	1.42602	0.153864	1
Wdsub1	2.16802	4.22354	2.97709	1.41868	0.155992	1
RP23-128P10.1	5.83337	4.21605	1.21811	3.46115	0.000537872	1
Thbd	2.14238	4.20667	2.38432	1.76431	0.0776806	0.229756
Rab37	2.1397	4.20357	2.97712	1.41196	0.157962	1
Ghdc	3.53881	4.19811	1.58733	2.64477	0.0081747	1
GRp18	2.12852	4.19774	2.97713	1.41	0.15854	1
Nkx6-2	2.11934	4.18958	2.97714	1.40725	0.159352	1
Gatm	2.09758	4.17698	2.97715	1.40301	0.160613	1
Gramd1c	2.23727	4.17637	2.97704	1.40286	0.160659	1
Iba57	2.09494	4.17334	2.97716	1.40179	0.160979	1
Gpam	2.08533	4.16814	2.62323	1.58894	0.112075	1
AC118601.3	2.06974	4.15695	2.64032	1.57441	0.115393	1
Ccnyl1	2.44813	4.11549	1.67831	2.45216	0.0142	1
RP24-499A8.3	2.00658	4.11111	2.97724	1.38084	0.167327	1
Zfp300	2.9494	4.11034	1.75591	2.34086	0.0192393	1
RP24-264B23.2	1.95422	4.07439	2.97729	1.36849	0.171159	1
F2rl3	1.93741	4.06076	2.97731	1.3639	0.172599	1
Zfp119b	1.91638	4.04763	2.4059	1.68238	0.0924961	1
RP23-79K5.3	1.9194	4.04741	2.97733	1.35941	0.174017	1
RP23-374K9.7	2.65451	4.04583	2.2125	1.82862	0.0674564	1
Homer1	2.17933	4.04473	1.99189	2.0306	0.0422957	1
Sp4	2.34178	4.04423	2.18444	1.85138	0.0641143	1
Akap12	8.37622	4.03083	2.09287	1.92598	0.0541067	1
Cish	1.87919	4.01733	2.97738	1.34929	0.177245	1
Gbp2	1.87967	4.01732	2.97738	1.34928	0.177247	1
RP23-445K23.2	1.87514	4.01386	2.3445	1.71203	0.0868902	1
Cbx6	8.20284	4.00024	1.38091	2.89682	0.00376972	1
Itga1	1.84345	3.98957	1.99884	1.99594	0.0459403	0.750261
Fbxo44	1.8068	3.9623	2.97746	1.33077	0.183266	1
Kbtbd7	2.50531	3.94751	2.9769	1.32605	0.184823	1
Tmlhe	16.047	3.93179	2.20521	1.78295	0.0745937	1
Stamos	1.76789	3.92928	2.33589	1.68213	0.0925432	1
Itgad	1.74842	3.9151	2.97753	1.31488	0.188549	1
Cd72	3.87268	3.90764	2.14661	1.82038	0.0687017	1
Ctnnal1	11.3372	3.89503	1.72199	2.26193	0.0237016	1
AC132303.1	1.7252	3.89316	2.12793	1.82955	0.0673168	1
Serpinb9	2.52213	3.89115	2.97686	1.30713	0.191168	1
RP23-123N23.3	1.71501	3.88497	2.97758	1.30474	0.191981	1
Itpripl2	3.21555	3.88085	1.70947	2.27021	0.0231951	1
Ttc38	1.81294	3.86499	2.97747	1.29808	0.194261	1
Gdpd1	1.68925	3.86478	2.97761	1.29795	0.194306	1
Spef2	1.93226	3.86236	2.97735	1.29725	0.194545	1
Slc39a14	11.321	3.84536	1.90608	2.01742	0.043652	1
Zfp58	9.2554	3.84013	1.6414	2.33955	0.019307	1
Gm9958	1.64066	3.82156	2.97768	1.2834	0.199353	1
Car2	1.63742	3.81957	2.97769	1.28273	0.199587	1
RP23-453B15.7	2.88034	3.81022	1.11109	3.42927	0.000605205	1
RP23-347F4.1	3.0176	3.80717	1.63304	2.33134	0.0197354	0.240682
Cnr2	11.2313	3.79005	0.991804	3.82137	0.000132715	1
Nfkbiz	2.34966	3.78503	2.21833	1.70626	0.0879602	0.0888998
RP23-167G19.12	1.59293	3.77888	2.97776	1.26904	0.204428	1
Padi2	26.709	3.77257	0.831626	4.53637	5.72303e-06	1
Mir155hg	1.5866	3.77246	2.95248	1.27772	0.201347	0.00959047
RP23-282N17.2	1.57849	3.76762	2.60445	1.44661	0.148006	1
Nlrp10	3.17273	3.76754	2.97577	1.26607	0.205487	1
RP24-64D24.6	1.56757	3.75754	2.5926	1.44933	0.147244	1
Gorasp1	1.67603	3.75569	2.97765	1.26129	0.207203	1
Rai14	3.5035	3.74666	2.97513	1.25933	0.207913	1
Zfp239	1.79504	3.74541	2.97752	1.25789	0.20843	1
Ctnna2	1.53628	3.72694	2.97785	1.25155	0.210733	1
AC162291.2	1.98236	3.72054	2.66608	1.39551	0.162862	1
RP23-10B20.2	1.52114	3.71287	2.97788	1.24682	0.212464	1
Cd34	204.44	3.70391	0.97072	3.81563	0.000135835	1
Cand2	1.50269	3.69575	2.97791	1.24106	0.214585	0.0888998
Wdr25	1.70979	3.68884	2.64856	1.39277	0.163689	1
Vdr	1.49256	3.68741	2.97792	1.23825	0.215624	1
Ctse	2.79632	3.68641	1.15887	3.18105	0.00146745	1
Pak4	1.48567	3.67959	2.61765	1.40569	0.159817	0.425892
Vav2	1.47473	3.66722	2.59368	1.41391	0.157389	1
Slc46a3	1.47012	3.66586	2.97796	1.231	0.218324	1
RP24-359O2.3	2.04578	3.66513	2.01054	1.82296	0.0683098	1
4930524J08Rik	1.45277	3.64603	2.10767	1.72989	0.08365	1
RP23-109A22.2	7.60568	3.6075	1.5409	2.34116	0.0192239	1
Ankrd13d	1.41342	3.60744	2.97807	1.21133	0.225768	1
Gm21994	3.99946	3.5931	1.42855	2.5152	0.0118965	1
RP23-124N16.6	1.40142	3.59242	2.9781	1.20628	0.22771	1
RP23-478A9.4	2.2353	3.58026	2.97706	1.20261	0.229125	1
Bend3	1.48645	3.57775	2.97796	1.20141	0.229592	1
Slco5a1	1.37662	3.56836	2.97815	1.19818	0.230847	1
Zfp275	1.67035	3.56782	2.97767	1.19819	0.230843	1
Rcor2	1.37387	3.56626	2.97816	1.19747	0.231123	1
Zfp72	1.36809	3.56035	2.97817	1.19548	0.231898	1
Tmem144	1.53732	3.53944	2.97787	1.18858	0.234605	1
Gpr150	1.34307	3.53786	1.74239	2.03046	0.0423098	1
Shf	1.34688	3.53505	2.97822	1.18697	0.235241	1
Zfp85	1.3324	3.52271	2.97825	1.18281	0.236884	1
Rad51c	6.98847	3.5191	1.96905	1.78721	0.0739038	1
Osbpl3	2.96686	3.51752	2.97568	1.18209	0.23717	1
Nt5e	1.32442	3.51446	2.97826	1.18004	0.237985	1
Trove2	1.32164	3.50928	2.97827	1.17829	0.23868	1
Tmem177	1.99965	3.50184	2.97736	1.17616	0.239533	1
RP24-196H4.1	1.48949	3.49547	2.97795	1.17378	0.240482	1
Kdm7a	6.53001	3.4904	1.36785	2.55175	0.0107184	1
RP23-253N17.1	11.307	3.48802	1.58195	2.20489	0.0274617	1
Mmp19	1.39095	3.48538	2.11552	1.64753	0.0994489	1
Mcts2	1.27901	3.46244	2.5875	1.33814	0.18085	1
Amot	1.77404	3.44319	2.97759	1.15637	0.247531	1
Slc35d2	1.26007	3.44312	2.97721	1.15649	0.24748	1
RP24-64D24.3	10.3335	3.42821	1.5733	2.17899	0.0293327	1
RP24-126J17.4	1.9004	3.40567	2.17486	1.56592	0.117366	1
Helz2	2.48866	3.39246	2.75711	1.23044	0.218533	1
RP23-241N10.2	1.21275	3.39118	1.8914	1.79295	0.0729815	1
Lmln	1.30607	3.38534	2.9587	1.1442	0.252541	1
AC116511.4	1.20684	3.37725	2.97856	1.13385	0.256857	1
RP24-354P12.3	1.20074	3.37203	2.97858	1.13209	0.257595	1
Gm26610	1.37019	3.37095	1.59303	2.11607	0.0343392	1
RP23-134L4.2	1.78464	3.35224	1.87302	1.78975	0.0734937	1
Kcne3	13.6111	3.34236	2.07854	1.60803	0.107829	1
RP23-434H14.7	2.85682	3.34122	1.30724	2.55593	0.0105903	1
Pfkfb2	1.35236	3.3382	1.78754	1.86748	0.0618345	1
Mtl5	1.1765	3.33553	2.97866	1.11981	0.262795	1
Gm16907	1.17194	3.33483	2.97866	1.11957	0.262895	1
Snx32	1.16612	3.32738	2.97868	1.11706	0.263967	1
RP23-407I6.6	1.15865	3.32174	2.93793	1.13064	0.258207	1
Mzb1	1.14457	3.30071	2.97874	1.10809	0.267823	1
Myo10	6.59188	3.29151	1.2987	2.53447	0.0112618	1
RP23-127B8.7	1.13533	3.28861	2.94539	1.11653	0.264196	1
Zfp319	1.12625	3.27962	2.9788	1.10099	0.270902	1
RP23-121M22.10	13.039	3.27778	1.47987	2.21491	0.0267662	1
Fbp1	1.11806	3.26781	2.97882	1.09701	0.272636	1
Zfp946	1.11561	3.26692	2.97883	1.09671	0.272766	1
Stx3	11.2042	3.26579	1.94383	1.68008	0.0929423	1
P2rx3	1.11436	3.2619	2.94278	1.10844	0.267671	1
RP24-253I2.1	1.10915	3.25739	2.97885	1.09351	0.274172	1
RP23-99K2.5	6.1951	3.24924	1.6984	1.91312	0.0557325	1
Angptl6	1.09268	3.2368	2.9789	1.08657	0.277225	1
Nacc2	8.71487	3.23431	2.29947	1.40655	0.159561	1
Abcb1a	1.08887	3.22858	2.08842	1.54594	0.122118	1
Naaa	3.0053	3.21574	2.1213	1.51593	0.129537	1
Cxcl2	1.07536	3.21484	2.97896	1.07918	0.280506	1
RP24-273B9.2	1.07708	3.21334	2.5722	1.24926	0.211571	1
RP23-466D3.1	1.06538	3.19702	2.56262	1.24756	0.212192	1
RP23-257P11.4	1.06014	3.19139	2.92278	1.0919	0.274875	1
Angptl3	1.05847	3.18665	2.08494	1.52841	0.12641	1
RP23-125I14.1	1.69236	3.17488	1.40382	2.26159	0.0237227	1
AC087062.10	1.04382	3.17009	2.92469	1.0839	0.278407	1
Cd300d	3.77949	3.15941	2.8071	1.12551	0.260375	1
Sfxn4	3.88846	3.1583	1.37243	2.30125	0.0213774	1
Rftn2	2.62492	3.15627	2.7642	1.14184	0.25352	1
Hacd4	1.02907	3.1484	2.97913	1.05682	0.290595	1
RP24-170A20.3	1.7467	3.14195	1.77003	1.77508	0.0758841	1
Ascl2	1.02362	3.1413	2.97915	1.05443	0.291687	1
Zfp652os	1.02186	3.13898	2.97916	1.05365	0.292045	1
Plekhg3	2.81605	3.13842	1.53441	2.04537	0.0408187	1
Ptpn12	9.17168	3.13792	1.37017	2.29018	0.022011	1
Cd86	1.01927	3.13774	2.97916	1.05323	0.292236	1
Tesc	1.01394	3.12632	2.97919	1.04938	0.294002	1
Wdr47	1.40275	3.11978	1.60968	1.93814	0.0526063	1
RP23-454P8.3	3.55209	3.11192	1.48315	2.09818	0.0358897	1
Crybg3	6.89658	3.10196	0.84306	3.67941	0.000233774	1
Ssc4d	11.7192	3.10092	1.96264	1.57998	0.114112	0.124214
RP23-198N22.1	1.05886	3.09675	2.95589	1.04765	0.294798	1
Thsd1	0.991717	3.09508	2.97928	1.03887	0.298866	1
Il12rb1	1.57095	3.09182	2.97783	1.03828	0.299141	1
Fads6	4.16025	3.09159	0.627922	4.92353	8.49985e-07	1
Zcwpw1	1.0586	3.08741	1.53248	2.01464	0.0439421	0.00168336
Rab3il1	0.984711	3.08575	2.9793	1.03573	0.300329	1
Bhlha15	0.982119	3.08104	2.97932	1.03414	0.301069	1
B3galt5	1.59965	3.07647	2.97785	1.03312	0.301548	1
Fmo5	3.07817	3.06906	2.9735	1.03214	0.302008	1
Cd274	2.01847	3.06717	2.97648	1.03047	0.30279	1
Ccdc91	0.96995	3.06564	2.97936	1.02896	0.3035	1
RP23-334M3.6	1.34603	3.05334	2.97831	1.02519	0.305273	1
Ptpn21	6.02246	3.03755	1.58645	1.91468	0.0555333	1
Pomt2	1.62611	3.03073	1.7506	1.73125	0.0834071	1
Abcc10	1.08812	3.02614	1.93062	1.56744	0.117012	1
RP23-161B9.2	1.01387	3.02227	2.28347	1.32354	0.185655	1
Zfp11	4.52642	3.02035	0.999711	3.02122	0.00251758	1
AC162916.2	1.07596	3.01887	2.31017	1.30677	0.191291	0.565628
Klhl11	0.937143	3.01697	2.9795	1.01258	0.311263	1
RP24-270A10.4	0.935449	3.01272	2.97952	1.01114	0.311948	1
Lpar1	2.59023	3.00015	2.10304	1.42658	0.153702	1
Naip6	3.95913	2.9888	1.29142	2.31436	0.0206479	1
Cd302	0.918729	2.98866	2.97959	1.00305	0.315838	1
Tmem106a	0.912478	2.97695	2.97962	0.999105	0.317744	1
RP24-179I4.3	0.985264	2.97019	2.293	1.29533	0.195207	1
Greb1	10.3723	2.96846	1.53702	1.93131	0.053445	1
RP23-169H9.3	3.05327	2.95366	2.53816	1.1637	0.244546	1
Notch4	0.891776	2.94107	2.97973	0.987026	0.32363	1
Ppfia4	1.81199	2.9056	2.97706	0.975996	0.329066	1
Isg15	0.868756	2.90412	2.97985	0.974588	0.329765	1
Hist3h2bb-ps	0.867365	2.90186	2.2614	1.28321	0.199417	1
RP23-349H12.7	0.9915	2.89856	2.58727	1.12032	0.262579	1
Snx25	8.17202	2.89681	1.71378	1.69031	0.0909696	1
Csad	13.8528	2.89417	1.58571	1.82516	0.0679774	1
Dqx1	1.0586	2.89263	2.10977	1.37106	0.170355	1
Natd1	0.858151	2.88694	2.9799	0.968805	0.332643	1
Med9os	0.856572	2.88334	2.97991	0.96759	0.333249	1
RP23-83G6.2	0.853662	2.88135	2.97992	0.966921	0.333584	1
Insl6	0.853174	2.87923	2.97993	0.966207	0.333941	1
RP24-274F15.2	0.850709	2.87146	2.97995	0.963591	0.335251	1
RP24-344N22.3	9.29561	2.87041	0.768272	3.73619	0.000186831	1
Pdp2	2.07091	2.86193	1.03447	2.76656	0.00566511	0.107108
Pex26	4.42954	2.86138	1.9232	1.48782	0.136797	1
Gimap6	31.6047	2.85678	1.4191	2.01309	0.0441047	1
RP24-281O20.2	2.02231	2.85369	1.54296	1.84949	0.0643875	1
Tacc2	1.05124	2.85164	2.95549	0.964861	0.334614	1
Hist2h4	4.67169	2.85018	1.13075	2.52061	0.011715	1
Tmppe	1.42686	2.84511	2.97799	0.955379	0.339386	1
RP23-475H6.1	0.89332	2.84349	2.56378	1.1091	0.267387	1
AC103620.4	1.35299	2.83307	2.654	1.06747	0.285758	1
RP24-377E1.2	0.825123	2.82852	1.89191	1.49507	0.134897	1
Ccdc57	9.75514	2.82534	1.39972	2.01851	0.0435386	1
RP23-49M18.5	0.823282	2.82429	2.98011	0.947715	0.343275	1
RP24-95J4.3	0.819558	2.81965	2.98013	0.946152	0.344071	1
RP23-97J21.3	0.819205	2.81715	2.54258	1.10799	0.267868	1
RP23-105I10.9	1.44669	2.81636	2.97805	0.945706	0.344298	1
Ifit2	3.88754	2.81045	2.56746	1.09464	0.273674	1
RP24-146B4.3	0.809878	2.80204	2.98019	0.940225	0.347102	1
RP23-106N22.1	0.810128	2.80047	2.91387	0.961082	0.336511	1
RP23-143O13.1	0.810169	2.798	2.9802	0.938864	0.3478	1
AC114558.6	0.800855	2.78876	2.98023	0.935753	0.349401	1
Spef1	0.796677	2.77871	2.90825	0.955459	0.339346	1
RP23-359F5.1	13.1136	2.77706	2.56706	1.08181	0.279337	1
Prickle3	0.975886	2.77189	1.79693	1.54258	0.122934	1
Gm16712	2.7679	2.76904	1.26467	2.18954	0.0285577	1
Espnl	3.07445	2.76717	1.75766	1.57435	0.115406	1
Ddx4	219.226	2.76509	0.841063	3.28762	0.00101039	1
RP23-393I12.1	1.9707	2.76305	2.46533	1.12076	0.26239	0.33784
RP23-287N15.3	1.23435	2.75169	1.83181	1.50217	0.133054	1
Apoc1	0.780523	2.7516	2.90581	0.94693	0.343674	1
Acp5	0.778094	2.74823	2.98037	0.922109	0.356472	1
Lpp	7.58612	2.74735	1.7335	1.58486	0.112997	1
Pvrl4	0.77616	2.74551	2.98038	0.921193	0.35695	1
Zfp938	0.778059	2.7447	2.98038	0.920922	0.357091	1
Zfp953	2.51895	2.74188	1.82585	1.5017	0.133174	1
Tlr4	1.42141	2.73928	2.9779	0.91987	0.35764	1
RP23-407I6.2	0.772549	2.73571	2.98042	0.917895	0.358674	1
Slc41a3	0.769438	2.73352	2.98042	0.917159	0.359059	1
Fcgr4	1.73854	2.70748	2.45311	1.10369	0.269727	1
Ung	4.25053	2.7025	0.838549	3.22283	0.0012693	1
Nxpe5	1.32222	2.68925	1.99355	1.34897	0.177346	0.389462
RP23-432O2.3	0.745173	2.68619	2.9806	0.901224	0.367469	1
Gm26563	2.48354	2.68055	1.54888	1.73064	0.0835155	1
RP23-421P23.7	0.919497	2.66582	1.79873	1.48206	0.138325	1
RP23-414K1.4	0.785813	2.65745	2.04602	1.29884	0.194	1
Clec2d	0.783719	2.65371	2.56203	1.03578	0.300304	1
AC127300.3	0.727114	2.65214	2.542	1.04333	0.296797	1
Dubr	1.35226	2.64941	1.20524	2.19825	0.0279312	1
Lig4	0.72438	2.64454	2.98075	0.887204	0.374969	1
RP24-93F20.4	0.723879	2.63933	2.91569	0.905214	0.365352	1
Noxred1	0.723274	2.63729	2.98078	0.884764	0.376284	1
RP23-142A14.9	0.719588	2.63348	2.9808	0.883483	0.376976	1
Fam43a	1.95998	2.63284	2.22704	1.18222	0.23712	1
Snx16	6.30607	2.63265	2.12592	1.23836	0.215582	1
Slc27a4	2.80852	2.62661	2.79461	0.939886	0.347276	1
Eogt	0.714602	2.62617	2.98082	0.881021	0.378306	1
Arhgef11	0.882199	2.62559	2.9799	0.881101	0.378263	1
RP23-336O18.4	0.710201	2.61369	2.98087	0.876822	0.380583	1
Ciart	0.759841	2.61229	2.98055	0.876447	0.380787	1
RP23-103E11.5	0.708726	2.6119	2.98088	0.876219	0.380911	1
Nxpe1-ps	19.0918	2.58319	1.34072	1.92672	0.0540149	1
Zfp770	3.49411	2.58124	1.54893	1.66647	0.0956205	1
Tsga10	8.28647	2.58105	1.81593	1.42134	0.155218	1
RP23-18J12.1	0.694132	2.57754	2.98101	0.864652	0.38723	1
Apoc4-apoc2	0.693156	2.5763	2.98102	0.864235	0.387459	1
Col7a1	0.693764	2.57601	2.98102	0.864136	0.387513	1
Fam161a	0.688076	2.57103	2.98104	0.86246	0.388434	1
Upk1a	1.07117	2.56591	2.97929	0.861247	0.389102	1
Mylpf	4.64572	2.56564	2.40145	1.06837	0.285353	1
Pfkfb1	8.09906	2.56441	2.03501	1.26015	0.207616	1
RP23-14F5.5	7.10511	2.56438	0.835011	3.07108	0.00213287	1
Lpxn	50.6846	2.5571	1.167	2.19117	0.0284392	0.527293
Parp14	15.0651	2.5543	1.39273	1.83402	0.0666511	1
Lpar2	0.678453	2.54953	2.98113	0.855223	0.392428	1
Gng7	0.929789	2.54858	2.97987	0.855265	0.392404	1
Pla2g6	8.06715	2.54777	1.27292	2.00151	0.0453376	1
Fbxl2	17.4869	2.54544	1.4121	1.8026	0.0714513	1
Zfp931	9.32436	2.54501	0.776227	3.27869	0.00104292	1
Tom1l1	0.838126	2.54024	2.10161	1.20871	0.226774	0.339104
RP23-44N5.6	1.26126	2.53887	2.97829	0.852458	0.39396	1
Plxnb2	0.672293	2.53729	2.98118	0.851104	0.394711	1
Ms4a4c	10.7021	2.53265	1.69388	1.49518	0.134868	1
Uhrf1bp1	0.669652	2.53204	2.5372	0.997966	0.318296	1
AC142110.3	2.35556	2.53064	1.95909	1.29174	0.196446	1
Gm10800	3.49812	2.52735	0.709541	3.56195	0.000368114	1
RP23-225M12.1	0.666589	2.52662	2.98122	0.847512	0.39671	0.170625
Chd3os	0.665625	2.51868	2.98125	0.844838	0.398201	1
RP24-476A4.4	0.661589	2.51567	2.98127	0.843827	0.398766	1
Aph1b	1.26745	2.51423	2.97836	0.844167	0.398576	1
Satb1	11.8793	2.51283	1.57013	1.60039	0.109511	1
Tnfrsf4	0.661544	2.51215	2.98128	0.842642	0.399428	1
Col11a2	0.819935	2.51183	2.56496	0.979286	0.327439	1
Mfsd4	1.47399	2.50707	1.00641	2.49109	0.0127352	1
Rpusd2	3.64982	2.50483	2.86235	0.875096	0.381522	1
Galnt10	0.659069	2.50056	2.98133	0.838739	0.401616	1
Pigg	2.67725	2.49812	1.76897	1.41219	0.157895	1
Nefh	8.10595	2.49663	2.15411	1.15901	0.246453	1
Col4a2	0.656709	2.49488	2.98135	0.836827	0.40269	1
RP23-260J19.3	1.32761	2.48894	1.02387	2.43092	0.0150603	1
Pcx	0.648783	2.48647	2.98139	0.833997	0.404283	1
RP24-542M6.2	0.704459	2.48627	1.68807	1.47285	0.140792	1
Cbx7	0.647792	2.47669	2.98143	0.830704	0.406141	1
Snx33	0.808935	2.47008	2.95525	0.835829	0.403251	1
Gdap10	0.640823	2.46873	2.90219	0.850644	0.394967	1
RP24-346B15.3	1.02254	2.46432	2.97959	0.827067	0.408199	1
Napepld	0.640225	2.46281	2.98149	0.826033	0.408786	1
Ccdc142os	0.637035	2.46039	2.9815	0.825217	0.409248	1
RP23-461P14.1	1.21982	2.45898	1.08774	2.26063	0.0237822	1
Cox6a2	11.734	2.45872	1.32805	1.85137	0.0641158	1
Trim30b	1.17709	2.45832	1.13904	2.15823	0.0309098	1
RP23-108H23.2	1.61669	2.45246	2.45189	1.00023	0.317198	1
Thap6	8.1454	2.45233	0.83279	2.94472	0.00323247	1
Pira1	0.729552	2.45157	2.98082	0.822448	0.410822	0.677108
RP23-372N15.4	0.632285	2.44893	2.91589	0.839859	0.400987	1
Glipr1l1	0.760289	2.44833	2.03981	1.20028	0.230032	1
Arhgap12	0.63162	2.44783	2.98156	0.82099	0.411652	1
RP23-49C8.7	0.634548	2.44736	2.98156	0.820833	0.411741	1
Cd9	18.6852	2.4444	0.523997	4.66491	3.08746e-06	1
RP23-121M22.6	1.00295	2.44282	2.96792	0.823077	0.410464	0.00560502
RP23-366I10.5	4.60861	2.43871	1.94592	1.25324	0.210118	1
Ctrl	0.629461	2.43762	2.9816	0.817552	0.413613	1
Ttl	0.626368	2.43674	2.9816	0.817256	0.413782	1
Llgl2	0.628352	2.43635	2.98161	0.817127	0.413856	1
Lrrc8a	1.26443	2.43211	1.28837	1.88775	0.0590599	1
Afmid	0.891124	2.42426	2.33515	1.03816	0.299194	1
RP24-175I14.8	0.672304	2.42325	2.91748	0.830596	0.406202	1
RP24-175I14.3	0.672304	2.42325	2.91748	0.830596	0.406202	1
Plekhh3	0.624411	2.42121	2.98167	0.812029	0.416775	1
Kif3c	0.618763	2.41892	2.9056	0.832502	0.405126	1
Proscos	0.670379	2.417	2.26108	1.06896	0.285089	1
AC156992.2	0.936739	2.41637	2.59623	0.930724	0.351996	1
Chst1	0.619666	2.41539	2.9817	0.81007	0.4179	1
Eif4ebp3	0.615066	2.40865	2.98173	0.807802	0.419204	1
A930007I19Rik	1.40037	2.40384	2.2049	1.09023	0.275613	1
Dcun1d3	0.835251	2.4004	2.04892	1.17155	0.241379	1
Spg11	9.4676	2.39985	1.11114	2.15981	0.0307876	1
AC111124.2	5.07689	2.3955	0.610558	3.92345	8.7289e-05	1
RP23-46L17.6	0.609433	2.39393	2.52556	0.94788	0.343191	0.0660588
Tnfrsf14	0.662258	2.39279	1.60689	1.48908	0.136467	1
Fam214b	0.728062	2.3915	2.98106	0.802233	0.422418	1
Gfod2	1.56061	2.38181	0.686522	3.46939	0.000521646	1
Zfp507	0.602479	2.38159	2.98185	0.798695	0.424467	0.227281
RP24-443B5.2	0.605124	2.37994	2.98186	0.79814	0.424789	1
Dvl3	1.48349	2.37414	0.918162	2.58576	0.00971655	1
RP23-216C6.2	3.74354	2.3727	1.03206	2.29899	0.0215055	1
RP24-316L11.1	0.646268	2.37156	2.98151	0.795422	0.426368	1
RP23-162E7.4	0.797092	2.37008	0.988677	2.39723	0.0165196	1
Arhgap27os3	0.600588	2.36917	2.98191	0.794513	0.426897	1
RP24-255F19.5	0.597589	2.36576	2.98192	0.793365	0.427565	1
Gstp2	0.999127	2.36489	2.97845	0.793998	0.427197	1
Arhgap23	4.2476	2.36447	1.63367	1.44734	0.147802	1
Bivm	0.689807	2.36248	2.98118	0.792465	0.42809	1
RP24-148E21.3	0.645129	2.36105	2.93774	0.803697	0.421572	1
Lrmda	1.5209	2.35357	1.07071	2.19813	0.0279396	1
St3gal2	1.47341	2.35174	1.7504	1.34355	0.179094	1
Cd28	0.586366	2.34341	2.98203	0.785843	0.43196	1
RP23-356G7.6	2.99387	2.34089	0.8578	2.72895	0.00635361	1
RP23-278C10.3	0.870367	2.33939	2.31843	1.00904	0.312954	1
Slc5a6	1.53554	2.33015	2.9763	0.782901	0.433685	1
RP23-197O15.5	0.581535	2.32851	2.9821	0.78083	0.434902	1
Ggact	8.80573	2.32498	1.67042	1.39186	0.163965	1
Cd63	114.06	2.32475	1.06043	2.19227	0.0283603	1
Baiap3	0.684889	2.32403	2.96683	0.783337	0.433429	1
Adat1	18.8418	2.32124	1.02016	2.27538	0.0228833	1
RP23-328G14.1	0.763266	2.31533	1.88951	1.22536	0.22044	1
RP23-274H16.2	1.15279	2.31506	1.14799	2.01661	0.0437361	1
RP24-79F8.3	1.37448	2.31412	1.87856	1.23186	0.218002	1
Fam26f	9.00385	2.31142	1.84899	1.2501	0.211264	1
Morc2a	21.6251	2.30938	0.930525	2.4818	0.0130721	1
RP24-429G21.2	0.61932	2.30641	2.25519	1.02271	0.306444	1
Cdhr4	0.574293	2.30538	2.98221	0.773044	0.439496	1
AC119897.1	0.930994	2.30263	2.97974	0.772764	0.439662	1
Micall1	2.69847	2.3006	2.32578	0.989173	0.322579	1
RP24-200D3.4	0.570821	2.30007	2.98224	0.771258	0.440554	1
Rgp1	11.723	2.2993	1.30993	1.75529	0.0792103	1
RP23-228B2.5	0.565839	2.28745	2.9823	0.767009	0.443076	1
Serpina3g	50.6945	2.28435	1.50389	1.51896	0.128772	1
Fgfrl1	2.49531	2.28356	2.97119	0.768568	0.44215	1
Gm26836	0.619548	2.27213	2.93548	0.774022	0.438918	1
B3gnt7	0.558509	2.27153	2.98237	0.761653	0.446267	1
Hcar2	0.556925	2.26787	2.98239	0.760421	0.447003	1
RP23-49H16.2	0.646551	2.26751	2.98158	0.760505	0.446953	1
RP23-392K24.4	0.556146	2.26213	2.98242	0.758488	0.448159	1
Rcbtb1	0.556347	2.25831	2.98244	0.757204	0.448928	1
RP23-308M1.2	0.862161	2.25441	1.67749	1.34392	0.178974	1
RP23-349B4.5	1.46318	2.25339	1.61638	1.3941	0.163288	1
Fam83e	0.552504	2.24846	2.98249	0.753889	0.450916	1
RP23-226A4.5	0.762693	2.24804	1.72177	1.30566	0.191669	1
Fbf1	3.70327	2.24589	1.92765	1.16509	0.243982	1
RP24-103K4.5	1.19699	2.24419	0.990976	2.26463	0.0235354	1
RP24-554B1.5	1.61573	2.23645	1.78443	1.25331	0.210092	1
RP23-433P9.4	0.805345	2.2325	2.94031	0.759274	0.447689	1
Tshb	0.545758	2.23109	2.98258	0.748042	0.454435	1
Klf1	0.542156	2.22901	2.98259	0.747342	0.454857	1
AC117805.2	0.548424	2.22755	2.98259	0.746851	0.455154	1
Mitf	0.582177	2.22569	2.98217	0.746333	0.455466	1
Slc7a7	0.538098	2.2179	2.98264	0.743601	0.457118	1
RP23-395H10.3	0.54021	2.21777	2.90693	0.762926	0.445508	1
Hist1h4a	0.751568	2.21552	1.15295	1.92161	0.0546547	1
9930111J21Rik1	15.7177	2.21466	1.1357	1.95004	0.0511711	1
Trim66	0.539926	2.21386	2.98266	0.742242	0.45794	1
Zfand3	1.85841	2.20751	1.45235	1.51996	0.128522	1
Pacs2	1.43962	2.20637	1.85163	1.19158	0.233427	1
Thap2	5.19392	2.20408	1.06012	2.07909	0.037609	1
Ccm2l	3.81399	2.20391	2.19884	1.00231	0.316196	1
Zfp346	14.5463	2.20313	1.32043	1.6685	0.0952168	1
RP23-297M4.4	0.80547	2.20223	2.29549	0.959373	0.337371	1
Ctnnbip1	7.34456	2.19963	1.6429	1.33888	0.180611	1
Trp53cor1	0.631213	2.19797	2.98189	0.737106	0.461058	1
Dgkh	0.572105	2.19632	2.55825	0.858525	0.390603	1
Ehbp1	0.985879	2.19606	2.62732	0.835857	0.403235	1
RP24-470M22.10	0.532486	2.19273	2.98277	0.735133	0.462259	1
Cp	0.530322	2.19207	2.98278	0.73491	0.462395	1
Megf8	1.61755	2.19178	2.43311	0.900815	0.367687	1
Tspan18	0.917054	2.17749	0.894001	2.43567	0.0148644	1
Fam114a1	3.99265	2.17689	1.71022	1.27287	0.203065	1
RP23-108F2.4	0.527237	2.1761	1.79249	1.21401	0.224743	1
RP23-328G14.3	0.522916	2.17483	2.98287	0.729108	0.465936	1
RP24-282C4.9	0.804053	2.17272	1.35561	1.60277	0.108986	1
RP23-131O22.2	0.521332	2.16986	2.98289	0.727434	0.46696	1
Vpreb1	0.521593	2.16774	2.9829	0.726723	0.467396	1
RP23-26N21.2	0.518455	2.16521	2.98291	0.725869	0.467919	1
Myom2	3.46781	2.16361	0.669485	3.23176	0.00123032	1
RP23-307E15.3	1.01538	2.1632	2.10012	1.03003	0.302994	0.388443
Osbpl5	0.517848	2.16206	2.98293	0.724812	0.468568	1
RP23-96N11.4	0.559766	2.15986	2.23745	0.96532	0.334384	1
RP23-361O12.4	1.22586	2.15641	1.42104	1.51749	0.129143	1
Ano8	0.613652	2.15591	2.03896	1.05736	0.290349	1
Hspa1l	0.6743	2.15537	2.98169	0.72287	0.46976	1
Ccdc106	0.517195	2.15286	2.98298	0.721716	0.470469	1
Socs2	54.8762	2.15232	0.972159	2.21396	0.0268314	1
Usp49	5.28905	2.15146	1.11086	1.93675	0.0527764	1
Zfp142	1.05508	2.15058	2.97933	0.721832	0.470398	1
AC115033.1	0.735193	2.14959	2.26193	0.950336	0.341941	1
RP23-469H5.1	1.79007	2.14132	1.91135	1.12031	0.26258	1
Gngt2	6.28623	2.14096	1.88636	1.13497	0.256388	1
RP23-423B21.6	0.939574	2.13831	1.11503	1.91772	0.0551466	1
RP23-335G1.1	12.4991	2.13326	0.891503	2.39288	0.0167166	1
Lat	0.506418	2.132	2.90666	0.733489	0.46326	1
RP23-178N8.3	0.505011	2.13074	2.86995	0.742431	0.457826	1
Armcx4	3.96632	2.1307	2.22413	0.957989	0.338069	1
Trim3	0.50596	2.13047	2.98309	0.71418	0.475116	1
Mks1	15.7497	2.12914	1.61435	1.31889	0.187206	1
Phf2os1	0.508772	2.12861	2.51249	0.847212	0.396877	1
Plcb1	8.63148	2.12844	1.94652	1.09346	0.274193	1
Kdm1b	3.50601	2.12806	1.33742	1.59117	0.111571	1
Col4a4	0.503153	2.12562	2.50156	0.849721	0.39548	1
Calcrl	39.9371	2.11753	0.993539	2.1313	0.0330645	1
RP24-326O2.1	0.501853	2.11405	2.98318	0.708657	0.478538	1
Acbd4	0.499738	2.11234	2.98319	0.708079	0.478896	1
RP24-210F23.7	0.944884	2.1119	2.12885	0.992038	0.321179	1
RP24-133K9.1	11.0692	2.10765	1.09186	1.93033	0.0535657	1
RP23-46L5.1	0.49744	2.10677	2.98322	0.706208	0.480059	1
RP24-243A3.6	3.59664	2.10591	0.472042	4.46128	8.14719e-06	1
Gm26733	0.942433	2.1059	1.79698	1.17191	0.241232	0.0118324
Abhd6	0.499885	2.10532	2.98323	0.70572	0.480362	1
Paqr3	1.56659	2.10508	1.29149	1.62997	0.103109	1
Cerkl	15.0368	2.10317	1.06196	1.98046	0.0476518	1
Gabrd	0.50035	2.10248	2.98324	0.704764	0.480957	1
Adgrl4	23.2282	2.09953	1.88984	1.11095	0.266588	1
Cfap54	1.24599	2.09715	1.05513	1.98756	0.0468599	1
RP24-171J16.5	19.2909	2.09055	2.06743	1.01118	0.311928	1
Il6st	4.95038	2.08709	1.68909	1.23563	0.216597	1
Plekhg2	2.74583	2.08467	1.99974	1.04247	0.297193	1
RP23-78F6.3	6.21173	2.08425	1.45038	1.43704	0.150708	1
Lacc1	0.809926	2.08094	2.98049	0.698187	0.48506	1
Tceanc	14.5398	2.07654	1.00932	2.05737	0.0396503	1
Padi3	0.488885	2.07456	2.98339	0.695372	0.486822	1
Pkd2	4.45673	2.0743	0.911158	2.27656	0.0228126	1
RP23-16D16.14	1.06801	2.07176	2.66886	0.776274	0.437587	1
RP23-424C4.2	0.74522	2.06445	1.89059	1.09196	0.274849	1
Nipa1	4.71667	2.06117	1.80679	1.14079	0.253957	1
E2f2	5.61871	2.06104	1.47948	1.39308	0.163595	1
Pik3r5	0.560636	2.05949	2.98256	0.690512	0.489872	1
RP23-172M21.16	27.4597	2.05897	1.1472	1.79478	0.0726894	1
Necab3	1.01064	2.05727	2.97963	0.690446	0.489914	1
Tmem62	0.771205	2.05332	1.88231	1.09085	0.275338	1
Tbc1d32	8.79783	2.04343	0.891543	2.29201	0.0219051	1
Slc22a23	0.474013	2.04115	2.98357	0.684131	0.493892	1
Nlrp3	0.56445	2.041	2.90149	0.703431	0.481787	1
Prob1	0.475499	2.04023	2.98357	0.683821	0.494088	1
Irak1bp1	0.474444	2.03382	2.9836	0.681664	0.495451	1
RP24-260F19.4	0.778564	2.03074	2.55769	0.793974	0.42721	1
Rbm12b1	0.922809	2.0305	2.97972	0.681441	0.495593	1
Plcg1	9.44623	2.02858	1.49016	1.36132	0.173413	1
Nlrp1a	17.8456	2.02808	1.45518	1.3937	0.163408	1
Cul9	0.642449	2.02509	1.73574	1.1667	0.243331	1
Phtf1os	3.62343	2.02388	1.83305	1.1041	0.269548	1
Zfp69	8.66441	2.02368	1.66758	1.21355	0.224921	1
RP24-79I19.5	0.46826	2.02327	2.98366	0.678115	0.497699	1
H2-T24	4.75072	2.02287	0.902368	2.24173	0.0249787	1
Btbd18	0.467755	2.02232	2.98367	0.677797	0.4979	1
CAAA01187608.2	12.5182	2.0203	0.589321	3.42818	0.000607643	1
RP23-116A10.3	0.962502	2.01668	1.00676	2.00314	0.0451622	0.240682
Sh3d19	0.784136	2.01627	2.98073	0.676436	0.498764	1
AC109280.1	0.938812	2.01611	2.66922	0.755319	0.450058	1
Nrp2	0.926297	2.01504	2.97977	0.67624	0.498888	1
Slc25a27	0.76429	2.01351	2.95516	0.681355	0.495647	1
RP23-278O17.1	0.898581	2.01273	2.97375	0.676833	0.498512	1
Tmem267	0.777342	2.00962	2.98076	0.674197	0.500186	1
Ly6g5b	0.887478	2.00905	2.97982	0.674219	0.500172	1
Trim65	3.28985	2.00897	1.39473	1.44039	0.149756	1
Rprd1a	26.1408	2.00428	0.986742	2.03121	0.0422338	1
RP23-23C4.4	0.480335	2.00253	2.98378	0.671141	0.502131	1
B9d1	0.463509	2.0006	2.98379	0.670491	0.502545	1
Hist1h3i	7.61269	1.99903	0.857444	2.33138	0.0197334	1
Zfp862-ps	0.461593	1.99787	2.9838	0.669573	0.50313	1
Rubcn	6.59689	1.99522	1.7243	1.15712	0.247223	1
RP24-285J23.2	1.1587	1.99497	1.28893	1.54778	0.121676	1
Rom1	0.554005	1.99373	2.9829	0.668386	0.503887	1
Slc12a7	0.617087	1.9926	2.98246	0.668108	0.504065	1
Slx4	14.0011	1.99249	1.16352	1.71247	0.0868097	1
RP23-4H17.1	10.2384	1.98866	1.45254	1.36909	0.170972	1
Gm26566	0.784321	1.98425	1.60924	1.23303	0.217563	1
Armc6	12.8508	1.98407	2.1178	0.936852	0.348835	1
Wnk4	0.457311	1.98238	2.98389	0.664362	0.506459	1
RP24-121L4.1	0.45477	1.9823	2.98389	0.664333	0.506477	1
RP23-405M23.1	6.14906	1.97697	2.31767	0.853001	0.393659	1
Znrf3	4.29999	1.97667	0.910799	2.17026	0.0299871	1
Kif21b	6.19936	1.97374	1.56232	1.26334	0.206466	1
Fv1	0.511962	1.97222	2.98347	0.661051	0.508579	1
Pitpnm2	0.563508	1.96934	2.91997	0.674439	0.500033	1
Ccdc152	0.683456	1.96485	1.57785	1.24527	0.213032	1
Calr3	1.79501	1.96388	2.9735	0.660461	0.508958	1
RP23-7E4.3	0.571349	1.96342	2.03069	0.966872	0.333608	1
Adamts6	0.765297	1.95716	1.87014	1.04654	0.295314	1
RP23-23C4.1	0.621906	1.95275	2.24934	0.868142	0.385316	1
RP23-212C9.3	3.21348	1.95264	1.01546	1.92291	0.0544913	1
RP23-419G21.6	0.844714	1.95163	2.09002	0.933784	0.350415	1
Skil	1.26078	1.94913	2.69523	0.72318	0.469569	1
Kctd7	0.445996	1.94773	2.98408	0.652705	0.513946	1
Papd7	5.55049	1.94502	1.60246	1.21377	0.224835	1
Fuom	7.7837	1.9445	1.73206	1.12265	0.261585	1
Hyal1	2.06479	1.94378	2.77108	0.701454	0.48302	1
Polh	3.7995	1.94158	2.61111	0.743584	0.457128	1
RP24-235E5.1	0.437639	1.94105	1.75543	1.10574	0.26884	1
RP24-367L4.1	0.792193	1.94082	1.23838	1.56723	0.117061	1
Gm10643	0.44073	1.94039	2.98413	0.650237	0.515539	1
RP24-510K1.8	0.565215	1.93573	1.58771	1.2192	0.222769	1
Eme2	1.79275	1.93491	2.28355	0.847328	0.396812	1
Gm26695	0.467421	1.93455	2.48902	0.777234	0.437021	1
RP24-64D24.4	8.48165	1.93438	1.12025	1.72674	0.0842145	1
Amacr	0.438722	1.93407	2.98416	0.648111	0.516913	1
Isoc2a	1.64935	1.92904	1.25283	1.53975	0.123621	1
Tlr2	15.9832	1.92819	2.15414	0.895109	0.370729	1
Tob1	1.82829	1.92743	2.97307	0.648295	0.516794	1
Cmtm4	0.441487	1.9274	2.9842	0.645868	0.518365	1
Emc9	8.63455	1.92607	1.52206	1.26543	0.205716	1
RP23-355G2.4	1.78621	1.92317	1.52122	1.26423	0.206148	1
Fam129c	2.70134	1.92212	2.55	0.753773	0.450985	1
Marveld1	2.07407	1.92193	2.97123	0.646846	0.517732	1
Rnu3b1	1.35869	1.91991	1.85984	1.0323	0.301931	1
Rnu3b3	1.35869	1.91991	1.85984	1.0323	0.301931	1
RP24-153A6.1	0.57794	1.91965	2.02734	0.946884	0.343698	1
Cyb5rl	7.81827	1.9178	1.83606	1.04452	0.296246	1
Tet1	18.7772	1.9171	1.51219	1.26776	0.204883	1
Tmtc3	2.83382	1.91662	2.1816	0.878542	0.37965	1
Tnfaip1	44.9384	1.91634	1.05465	1.81704	0.0692105	1
Btla	20.7237	1.91619	1.74871	1.09577	0.27318	1
RP23-372H6.7	0.479736	1.91409	2.98378	0.641498	0.521199	1
Unc119b	54.8812	1.91376	1.35334	1.4141	0.157332	1
RP24-496O17.7	1.66139	1.91349	2.2276	0.858995	0.390343	1
Maged1	9.01612	1.91174	2.54287	0.751804	0.452169	1
RP23-429E19.5	0.435997	1.90997	2.9843	0.640004	0.52217	1
Ap5s1	7.56232	1.90935	2.17296	0.878686	0.379572	1
Ager	0.83353	1.90869	2.9802	0.640456	0.521876	1
Zfp959	39.5055	1.90626	1.24631	1.52952	0.126137	1
Tcf7l2	3.9648	1.90007	1.20989	1.57044	0.116312	1
C920021L13Rik	10.2147	1.8982	1.33882	1.41781	0.156247	1
Pi4kb	3.1355	1.89717	1.72109	1.10231	0.270329	1
Primpol	21.9893	1.89673	1.40832	1.34681	0.178043	1
Pcdh7	14.6082	1.89409	1.43469	1.32021	0.186764	1
Zfp40	25.6018	1.89274	1.67996	1.12666	0.259887	1
RP23-92M3.1	0.42742	1.88847	2.98443	0.632774	0.526881	1
Dnah1	0.443006	1.88667	2.98444	0.632168	0.527277	1
RP24-568B16.1	2.37095	1.88612	2.12572	0.887285	0.374926	1
RP24-337F7.1	1.20967	1.88236	2.69409	0.698701	0.484739	1
Slco4a1	49.0725	1.88205	1.42953	1.31655	0.18799	1
Fgfbp3	0.711717	1.88122	2.98128	0.631012	0.528033	1
Chadl	0.426387	1.88097	2.98447	0.63025	0.528531	1
RP23-386E10.7	0.421353	1.8796	2.98448	0.629791	0.528831	1
RP24-225A21.3	0.502532	1.87579	2.52482	0.742939	0.457519	1
Gpc2	0.461779	1.87294	2.90443	0.644858	0.519019	1
Taf15	22.7543	1.86968	0.741144	2.5227	0.0116459	1
Gcnt4	0.456905	1.86798	2.98404	0.625989	0.531322	1
Bcl2a1a	0.42217	1.86619	2.98456	0.625282	0.531786	1
RP24-547I3.2	0.419838	1.86512	2.98456	0.624921	0.532023	1
RP24-309L4.3	0.417837	1.85993	2.89459	0.642555	0.520513	1
Lrrc61	5.81928	1.85939	2.94753	0.630829	0.528153	1
Bbs1	0.45652	1.85893	2.53665	0.73283	0.463662	1
Kctd11	3.1663	1.85756	2.85909	0.649702	0.515885	1
Plek	28.036	1.85695	1.60526	1.15679	0.247358	1
Slc29a2	0.795181	1.85673	2.98086	0.622884	0.533361	1
Klhl32	2.09883	1.8498	1.39569	1.32536	0.185051	1
RP23-207L14.2	0.445934	1.84935	2.91922	0.633509	0.526402	1
Gm26869	0.41196	1.84901	2.17777	0.849037	0.395861	1
Usp12	12.6085	1.84829	1.01482	1.82129	0.0685627	1
Gm26909	9.97296	1.84807	0.497938	3.71146	0.000206071	1
RP24-95N3.4	0.48369	1.84663	2.98367	0.618912	0.535974	0.115109
Fam8a1	1.1733	1.84557	1.69605	1.08816	0.276525	1
Ap1s3	0.524763	1.84158	1.27329	1.44631	0.14809	1
RP23-18K20.2	0.481865	1.83921	2.98371	0.616416	0.53762	1
Ccdc173	0.44568	1.83835	2.98421	0.616026	0.537877	1
Tmem120b	0.407965	1.83701	2.98471	0.615475	0.538241	1
Neb	2.9954	1.83674	2.03284	0.903536	0.366242	1
Kpna2-ps	0.474652	1.83474	2.22255	0.825513	0.40908	1
RP23-213H1.2	0.636248	1.83443	1.30016	1.41093	0.158265	1
RP23-344O11.3	0.883003	1.83235	1.37787	1.32984	0.18357	1
Fam189b	3.96884	1.83153	2.248	0.814739	0.415222	1
Eldr	8.6025	1.83093	1.53849	1.19008	0.234014	1
Tlr6	3.66616	1.82512	2.3956	0.761866	0.44614	1
Efna4	0.403298	1.82021	2.9848	0.609826	0.541977	1
Zfp41	2.04473	1.82005	1.96212	0.927593	0.353619	1
RP23-322E23.4	0.543691	1.81442	2.50535	0.724218	0.468932	1
RP24-152H15.3	3.63299	1.81317	0.622788	2.91137	0.00359851	1
Foxo3	10.7769	1.81261	1.00367	1.80599	0.07092	0.742527
Krt10	3.64155	1.81146	2.21716	0.817018	0.413918	1
RP23-463E8.3	0.402768	1.81068	2.98485	0.606624	0.5441	1
AC129014.2	0.466599	1.80852	1.94964	0.927617	0.353606	1
Npff	0.603427	1.80748	2.98296	0.605935	0.544558	1
Trbv1	0.399177	1.8052	2.98488	0.604782	0.545324	1
RP24-298N7.1	0.399087	1.80389	2.87465	0.627517	0.530321	1
Ms4a4b	8.81403	1.80371	1.44179	1.25102	0.210928	1
Myl4	8.35556	1.8005	1.76221	1.02173	0.306909	1
Plekhm3	0.890442	1.80009	1.06127	1.69617	0.0898539	1
Gm26841	0.436175	1.79882	2.19091	0.821037	0.411625	1
RP23-214L4.7	0.520715	1.79863	1.1733	1.53297	0.125283	1
Stmn4	0.398805	1.79785	2.98492	0.602309	0.546968	1
Ttyh2	0.39686	1.79766	2.98492	0.602246	0.54701	1
Ulk4	5.72492	1.79748	1.08456	1.65734	0.0974517	1
Caskin2	0.394191	1.79009	2.98496	0.599701	0.548705	1
RP23-29H5.3	1.76055	1.78945	0.892481	2.00503	0.0449598	1
Lekr1	6.27468	1.78651	2.47608	0.721506	0.470598	1
RP24-263E2.7	0.649954	1.7863	1.86129	0.959712	0.3372	1
Fam213b	4.79547	1.78567	2.09239	0.853411	0.393431	1
RP24-92H14.4	0.613639	1.78445	1.70861	1.04438	0.296308	1
Gm10401	9.96042	1.78241	0.697523	2.55534	0.0106084	1
Gm26522	0.391329	1.78197	2.985	0.596974	0.550525	1
Cuedc1	0.403198	1.78134	2.88588	0.617263	0.537062	1
Fcrl1	0.433179	1.77474	2.98458	0.594637	0.552086	1
Jun	301.688	1.77391	1.07635	1.64808	0.0993362	1
Ccdc142	0.420956	1.77257	2.98505	0.593814	0.552637	1
Zswim8	2.85928	1.7724	1.88881	0.938371	0.348054	1
Txndc16	37.6765	1.77227	0.567337	3.12384	0.0017851	1
Fads3	2.78331	1.77039	2.96605	0.596883	0.550585	0.475752
RP24-150H14.5	0.387164	1.76996	2.98507	0.592937	0.553223	1
RP24-414A22.8	0.390154	1.76943	2.98507	0.59276	0.553341	1
RP24-122N24.2	0.783495	1.76926	2.97021	0.595669	0.551397	1
Hivep3	9.25969	1.76922	1.96648	0.899691	0.368285	1
Pvr	12.0737	1.76659	1.12952	1.56402	0.117812	1
Syt3	0.388187	1.76353	2.9851	0.590779	0.554668	1
Evpl	0.650047	1.76179	2.98185	0.590838	0.554629	1
Antxr2	2.0482	1.7614	1.95975	0.898788	0.368765	1
4931403G20Rik	0.383748	1.76107	2.98511	0.589952	0.555223	1
Etaa1os	1.00021	1.75937	2.13734	0.823156	0.410419	1
RP23-89F9.2	0.393125	1.75867	2.98512	0.589145	0.555764	1
Rps27a-ps2	1.49556	1.75844	2.04077	0.861656	0.388877	1
Srgap3	0.388412	1.75671	2.98513	0.588485	0.556207	1
Hip1r	0.610121	1.75503	1.60179	1.09567	0.273222	1
Gm26865	0.381967	1.75326	2.98515	0.587326	0.556985	1
AC121847.1	36.7852	1.7527	1.00021	1.75232	0.0797188	1
RP23-151C6.7	0.382326	1.75248	2.8792	0.608669	0.542744	1
Dennd3	3.55056	1.75062	1.56844	1.11615	0.264357	1
Oas3	0.663981	1.74854	1.7321	1.00949	0.31274	1
RP23-393I12.3	0.552689	1.74715	2.98327	0.585651	0.55811	1
Slc37a2	0.380386	1.7465	2.98519	0.585055	0.558511	1
RP24-428N8.5	0.504328	1.74466	2.98375	0.584721	0.558735	1
RP23-434H14.1	0.768389	1.74444	2.97726	0.585921	0.557929	1
RP23-147D3.10	0.386268	1.74443	2.9852	0.584358	0.558979	1
Car3	0.379246	1.74407	2.9852	0.584239	0.55906	1
Cxxc5	0.381491	1.74276	2.98521	0.5838	0.559355	1
Nmb	0.452495	1.74218	2.894	0.601996	0.547177	1
E2f5	13.2046	1.74023	1.84251	0.94449	0.344919	1
Tmem79	0.763705	1.73957	1.72358	1.00928	0.312842	1
Arhgap33	1.22306	1.73518	2.17723	0.796969	0.425469	1
Rfx2	0.405261	1.72888	2.98528	0.579136	0.562498	1
Tecpr2	2.1371	1.72853	1.58772	1.08869	0.276292	1
Stard4	31.1976	1.72802	1.43753	1.20207	0.229336	1
Mettl20	37.4813	1.72575	1.21213	1.42373	0.154523	1
RP23-201I4.9	6.94686	1.72422	1.08315	1.59186	0.111417	1
Inppl1	0.371798	1.72356	2.98531	0.577349	0.563704	1
RP23-378O9.1	0.371859	1.72254	2.98531	0.577005	0.563936	1
RP23-296I6.12	0.907469	1.71814	1.23123	1.39547	0.162874	1
C8g	0.572414	1.71723	1.21104	1.41797	0.156199	1
Thrb	0.407824	1.71357	2.89953	0.590984	0.554531	1
Reck	0.371399	1.70911	2.98538	0.572492	0.566989	1
Susd3	2.9785	1.70898	2.96493	0.5764	0.564345	1
Gtf2ird2	11.6989	1.70731	1.11208	1.53525	0.124723	1
RP23-349I9.6	5.65328	1.70637	1.43166	1.19188	0.233309	1
Inf2	2.84857	1.70564	2.01227	0.847619	0.39665	1
Gm6297	0.457982	1.70364	2.87639	0.592284	0.553661	1
Rxra	1.05805	1.70301	2.68755	0.633665	0.5263	1
Efcab11	19.7173	1.70128	1.29075	1.31805	0.187485	1
Lrrc29	1.48714	1.70127	2.25089	0.755819	0.449758	1
Syne4	0.385246	1.70049	2.98543	0.569596	0.568952	1
Ttc30b	0.365583	1.69913	2.98544	0.56914	0.569261	1
Olfr1369-ps1	1.01801	1.69547	1.06781	1.58781	0.11233	1
Traf5	14.8534	1.69246	0.618792	2.7351	0.00623617	1
RP23-8J15.3	6.81411	1.6842	1.84362	0.913528	0.360965	1
Kcnq5	10.9827	1.68297	1.04553	1.60969	0.107465	1
Ankmy1	0.477148	1.68284	1.99131	0.84509	0.39806	1
RP23-304I24.1	0.372509	1.68182	2.98553	0.563326	0.573213	1
Jrk	0.542236	1.68136	2.98316	0.563616	0.573015	1
RP23-333F8.1	0.397356	1.68036	2.98508	0.56292	0.573489	1
RP23-354A20.1	44.0697	1.6743	1.23252	1.35844	0.174323	1
RP24-159C12.8	0.855728	1.67074	1.45477	1.14846	0.25078	1
RP24-186K6.1	0.733715	1.67043	0.98078	1.70317	0.088537	1
Tcea1-ps1	1.21105	1.66803	1.73424	0.961825	0.336137	1
Platr15	0.500944	1.66777	1.52316	1.09494	0.273544	1
Spata9	0.39205	1.66687	2.98561	0.558302	0.576638	1
Pip4k2b	4.60105	1.6662	1.38946	1.19918	0.230459	1
RP23-304O9.1	1.34789	1.66617	1.29404	1.28757	0.197897	1
Ifi27l2a	2.06216	1.66547	2.96945	0.560866	0.574889	1
A430046D13Rik	29.8515	1.66174	0.666113	2.49468	0.012607	1
Zfp101	50.3596	1.66107	0.832435	1.99543	0.045996	1
Tmem64	0.853535	1.6587	2.97955	0.556695	0.577736	1
Aspm	57.3112	1.65799	1.14344	1.45	0.147059	1
Stk40	0.353178	1.65691	2.98566	0.554957	0.578924	1
Rmdn2	0.515232	1.65659	2.22838	0.743406	0.457236	1
Rab33a	0.390027	1.65647	2.98566	0.554807	0.579027	1
Athl1	21.7852	1.65444	1.73847	0.951665	0.341267	1
Depdc7	39.5389	1.65208	1.3994	1.18057	0.237775	1
Gm26541	13.6817	1.65017	0.710698	2.32189	0.0202386	1
Lrp1	1.93639	1.65013	2.2798	0.723805	0.469186	1
RP23-300K5.1	0.631628	1.64888	1.9196	0.858972	0.390356	1
Phf11b	8.54532	1.6471	1.9494	0.844924	0.398153	1
RP23-126O16.1	0.352304	1.64691	2.98571	0.551597	0.581225	1
RP23-345D6.11	4.97276	1.64648	1.76699	0.931799	0.35144	1
Rhox8	0.811383	1.64489	1.00571	1.63555	0.101933	1
Gm17324	0.788498	1.64476	1.4287	1.15123	0.249638	1
RP23-83G6.1	1.89	1.63963	2.13313	0.768648	0.442102	1
RP23-389F23.2	1.61309	1.63943	1.81975	0.900908	0.367637	1
Sema4b	2.2826	1.63716	1.25457	1.30496	0.191906	1
Hba-a2	0.74259	1.63698	2.98182	0.548987	0.583014	1
AC133169.2	0.804938	1.63475	1.15961	1.40975	0.158614	1
RP23-331L12.10	0.499008	1.63412	2.51297	0.650273	0.515516	1
Smcr8	14.9861	1.63177	1.55218	1.05127	0.293134	1
Kif3a	13.6786	1.63016	1.92509	0.846797	0.397109	1
RP23-135F22.6	0.344292	1.62839	2.9858	0.545378	0.585493	1
Map4k4	16.6281	1.62681	0.961673	1.69165	0.0907135	1
Hist2h2be	18.4143	1.62444	1.2636	1.28557	0.198594	1
Irf8	128.603	1.62161	0.752292	2.15556	0.0311184	1
RP23-394M6.3	0.341985	1.6211	2.98584	0.54293	0.587178	1
RP23-456M3.4	17.3869	1.61985	1.39976	1.15724	0.247176	1
RP23-432D24.2	0.575089	1.61638	1.23243	1.31154	0.189675	1
Zfp940	12.5304	1.61453	0.438127	3.68508	0.000228631	1
Zfp248	0.338837	1.61257	2.98588	0.540065	0.589152	0.124214
RP24-97D9.5	13.7817	1.61126	1.11188	1.44913	0.1473	1
Tbc1d8b	1.10163	1.61062	2.97721	0.540982	0.58852	1
Ifi203	60.0745	1.60735	0.569128	2.82423	0.00473938	1
Zfp939	16.5385	1.60553	2.17438	0.738384	0.460281	0.886579
Pole	55.0623	1.60517	0.679836	2.36111	0.0182205	1
Tmem231	0.462066	1.60451	1.98347	0.80894	0.41855	1
Map3k5	7.13242	1.60443	1.46863	1.09247	0.274628	1
Fam57a	3.20923	1.6029	1.82737	0.877164	0.380397	1
RP24-366J10.4	0.382191	1.60209	1.77001	0.905132	0.365396	1
Dab2	0.336365	1.60149	2.98594	0.536342	0.591722	1
RP23-6C18.5	0.336176	1.60104	2.98594	0.536191	0.591826	1
Osbpl11	15.6512	1.6005	1.02774	1.5573	0.1194	1
Mansc1	1.23345	1.59892	1.72749	0.925571	0.354669	1
RP23-395K11.2	0.42624	1.59879	2.1883	0.730611	0.465017	1
Usp18	2.5622	1.59843	2.83326	0.564167	0.57264	1
RP23-268K22.2	0.855103	1.59793	2.97976	0.536263	0.591776	1
Olfr286	1.1644	1.59657	0.758893	2.10381	0.0353951	1
Hpse	101.109	1.59359	0.982045	1.62272	0.104649	1
AC087801.11	0.336552	1.59342	2.98598	0.533634	0.593595	1
RP23-168F21.4	0.611734	1.59202	1.17277	1.35749	0.174626	1
RP23-458O23.1	0.376601	1.59132	2.98599	0.532929	0.594083	1
RP23-372N19.3	1.10225	1.58744	2.44287	0.649824	0.515806	1
RP23-102H7.7	0.333073	1.58552	2.98602	0.53098	0.595433	1
RP24-166N8.6	0.563427	1.5848	0.712274	2.22499	0.0260822	1
Rasd1	3.52109	1.57984	2.40141	0.657881	0.510614	1
Zfp870	10.7005	1.57976	2.24798	0.702747	0.482213	1
RP23-205D7.3	0.366826	1.57845	2.98561	0.528686	0.597023	1
Klf2	50.031	1.57478	1.23449	1.27565	0.202078	1
4930445N18Rik	0.499681	1.57238	2.98374	0.526983	0.598205	1
Mras	8.56488	1.5723	1.96293	0.800997	0.423133	1
RP24-505E24.3	2.95267	1.57221	1.21729	1.29156	0.196509	1
RP23-393G10.4	0.655021	1.57012	1.11208	1.41188	0.157985	1
Gm26765	0.369217	1.56921	2.18004	0.719811	0.471641	1
Tcp10b	0.359403	1.5662	2.98612	0.524492	0.599936	1
Ulk1	24.4273	1.56599	0.999624	1.56657	0.117214	1
Bahd1	1.05216	1.56497	1.98844	0.787033	0.431262	1
RP23-33O7.1	14.3348	1.56438	0.998324	1.56701	0.117113	1
RP24-282C4.3	0.434846	1.56405	1.97024	0.793834	0.427292	1
Atp2a1	0.376746	1.56176	2.98614	0.523001	0.600974	1
Tuba1a	276.509	1.56066	0.539253	2.89411	0.00380237	1
Pla2g4c	0.368042	1.55977	2.98615	0.522334	0.601438	0.750261
Mfge8	43.8694	1.55896	0.965835	1.61411	0.106504	1
RP24-64D24.2	0.430091	1.55863	1.39352	1.11849	0.263359	1
RP23-466C10.2	10.4366	1.55801	1.01977	1.5278	0.126562	1
Oaz2-ps	0.357484	1.55628	2.86181	0.543808	0.586573	1
RP23-18M1.5	0.323534	1.55528	2.98618	0.520826	0.602488	1
Cdc25b	17.815	1.55399	1.71611	0.905529	0.365185	1
Foxm1	27.4844	1.5531	1.18171	1.31429	0.188749	1
Gal3st4	0.515969	1.55212	2.98435	0.520085	0.603004	1
Mgrn1	109.453	1.55158	0.701847	2.21072	0.0270556	1
Lonrf3	0.322061	1.55147	2.9862	0.519547	0.603379	1
Trim36	0.448119	1.55146	1.05444	1.47136	0.141195	1
Trim5	15.4915	1.54991	1.47269	1.05243	0.292601	1
Aldh5a1	0.323608	1.54854	2.98621	0.518565	0.604064	1
Clec1b	0.334188	1.54306	2.98624	0.516723	0.60535	1
RP23-61D6.4	0.545107	1.54201	2.0412	0.755445	0.449982	1
Prex1	33.1979	1.54034	0.94444	1.63096	0.102899	1
Triml2	0.588524	1.5401	0.947779	1.62495	0.104172	1
Zbtb41	12.9789	1.53989	1.43527	1.07289	0.283319	1
RP23-45K23.6	0.322905	1.53889	2.98625	0.515324	0.606326	1
Trim59	153.581	1.5384	0.659068	2.3342	0.0195854	1
RP23-425K3.1	0.440737	1.53812	1.05753	1.45445	0.145822	1
RP24-211E15.3	0.319817	1.53786	2.98626	0.514978	0.606569	1
Angpt2	0.39068	1.53635	2.98537	0.514625	0.606815	1
RP23-422H17.5	0.359162	1.53632	2.48162	0.619081	0.535863	1
Epm2a	0.648595	1.53453	2.30793	0.664895	0.506117	1
Nsg1	0.350639	1.53291	2.98584	0.513393	0.607676	1
RP24-511F2.1	0.316497	1.53125	2.98629	0.512761	0.608119	1
A330069E16Rik	4.08559	1.5306	1.33705	1.14476	0.25231	1
Plk-ps1	0.315179	1.52951	2.9863	0.512174	0.608529	1
RP23-41J13.2	0.425908	1.52882	2.98496	0.512176	0.608528	1
RP24-171J16.3	0.32066	1.52872	2.9863	0.511911	0.608713	1
Btnl9	12.8484	1.52794	1.67497	0.912218	0.361654	1
RP23-187B11.5	0.412479	1.5274	1.37105	1.11404	0.265263	1
Sorbs1	2.58197	1.5267	0.673043	2.26836	0.0233075	1
Hist1h1a	32.8906	1.52537	0.814207	1.87344	0.0610072	1
Pdpr	0.314814	1.52447	2.45229	0.621652	0.534171	1
AC138741.2	0.457224	1.5237	2.51327	0.606261	0.544341	1
Map1lc3a	7.38684	1.5223	1.51169	1.00702	0.313925	1
Gm26582	1.72011	1.52019	1.01575	1.49661	0.134494	1
Gm26734	0.905311	1.51996	2.33883	0.64988	0.51577	1
RP23-403P3.1	4.67231	1.51807	1.68477	0.901056	0.367558	1
Ppp3cc	1.71598	1.51692	2.7737	0.546894	0.584452	1
Prrg1	0.442029	1.51676	2.98502	0.508124	0.611366	1
RP24-286B23.3	0.956074	1.51625	1.16154	1.30538	0.191764	1
Acap3	18.1315	1.5131	1.38753	1.0905	0.275493	1
RP24-467O4.1	0.463279	1.51176	2.98458	0.506525	0.612488	1
Ankrd37	0.313069	1.50985	2.98639	0.505577	0.613153	1
Atf5	0.600357	1.50822	1.70484	0.88467	0.376335	1
Ache	0.341139	1.50772	2.9864	0.504863	0.613655	1
RP23-248P8.2	0.308874	1.50706	2.9864	0.50464	0.613812	1
Cdc42bpg	1.40116	1.5064	1.88592	0.798764	0.424427	1
RP23-16H24.2	0.310648	1.50601	2.9864	0.504288	0.614059	1
Ms4a6c	240.076	1.50475	0.810686	1.85614	0.0634332	1
RP23-114L12.3	2.20276	1.50348	1.43216	1.0498	0.293809	1
Ccnj	2.89901	1.50266	1.79808	0.835706	0.403321	1
RP23-379F6.3	0.55243	1.50046	2.95277	0.508153	0.611346	1
Tha1	0.306952	1.49852	2.98643	0.501774	0.615826	1
RP23-27I6.4	0.308214	1.49831	2.98644	0.501705	0.615875	1
Fam109a	0.916463	1.49794	2.97927	0.502788	0.615114	1
Rpl35a-ps6	0.3536	1.49663	2.98644	0.501142	0.616272	1
Armcx6	0.31133	1.49621	2.98644	0.501	0.616371	1
Gch1	10.7149	1.49583	1.71734	0.871014	0.383746	1
Net1	30.7904	1.4942	0.873898	1.70981	0.0873012	1
Hist1h3c	14.6099	1.49235	0.847698	1.76047	0.0783282	1
Slc16a4	0.62354	1.49139	2.59837	0.573972	0.565987	1
Sla2	8.99919	1.49108	0.773796	1.92696	0.0539843	1
Igf2r	37.9991	1.49001	1.0519	1.41649	0.156631	1
Susd5	21.0523	1.48871	1.60312	0.928633	0.353079	1
Slc12a4	19.081	1.48737	1.8207	0.816925	0.413971	1
Tmem108	14.9774	1.4866	1.68382	0.882877	0.377303	1
Jam3	0.512545	1.48467	2.98374	0.497586	0.618776	1
Epc2	20.6401	1.48435	1.18295	1.25478	0.209557	1
Dhrs3	27.6116	1.48434	0.966633	1.53558	0.124643	1
Lrrc56	0.30212	1.48389	2.98649	0.496867	0.619283	1
RP23-337M7.12	0.436387	1.48349	2.90282	0.511052	0.609315	1
Mllt3	3.35586	1.48182	1.81285	0.817396	0.413702	1
RP23-261M19.4	0.545045	1.48088	2.98376	0.496312	0.619674	1
Tubb2a	22.5197	1.47999	1.55568	0.951344	0.34143	1
Phf11d	0.336378	1.47932	2.9066	0.508952	0.610786	1
Fam83a	1.75732	1.47688	1.15147	1.28261	0.199629	1
Tmem255a	1.52539	1.47624	2.05258	0.719211	0.472011	1
Mpp3	0.595423	1.47369	0.868782	1.69628	0.0898335	1
Srxn1	11.8495	1.47308	1.90543	0.773094	0.439467	1
H2-Ab1	31.021	1.47286	1.17603	1.2524	0.210422	1
RP23-464I9.2	12.9471	1.47176	0.645559	2.27982	0.0226184	1
RP23-312I2.1	0.390168	1.47086	2.19841	0.669055	0.50346	1
Ank	9.24211	1.46971	2.09288	0.702246	0.482526	1
RP24-300D7.1	10.0551	1.46801	1.0679	1.37466	0.169236	1
Gm2531	0.484495	1.46658	1.18853	1.23395	0.217222	1
Gm26884	0.852326	1.46618	1.0382	1.41223	0.157881	1
Zik1	0.295787	1.46334	2.98658	0.489972	0.624154	1
RP24-297N9.6	0.295493	1.46251	2.98658	0.489694	0.62435	1
Fbxl19	0.67177	1.46096	1.60318	0.911293	0.362141	1
RP24-80P9.3	0.463805	1.46059	2.98485	0.489334	0.624605	1
Asap2	7.98362	1.46055	1.11382	1.3113	0.189758	1
RP23-75P5.5	0.29451	1.45977	2.98659	0.488775	0.625001	1
Pcbp4	0.4175	1.45764	2.98533	0.488268	0.62536	1
Rab11fip3	1.45163	1.45384	2.24315	0.648122	0.516906	1
Elk1	2.60537	1.45345	1.78082	0.816165	0.414406	1
Pisd-ps2	2.18545	1.45335	0.748338	1.94211	0.0521242	1
Man2c1os	4.00656	1.45322	1.37563	1.0564	0.290786	1
Arl5c	4.0369	1.45298	0.953185	1.52434	0.127424	1
Zfp27	11.3365	1.4526	2.14263	0.677951	0.497803	1
RP23-190K7.1	0.293896	1.45072	2.98663	0.485736	0.627154	1
Zfp759	3.78738	1.44844	2.96162	0.48907	0.624792	1
Rspo1	18.5609	1.44127	1.46463	0.984049	0.325091	1
RP23-275N21.2	8.8719	1.44086	0.791354	1.82075	0.0686449	1
Ric1	2.38285	1.44047	1.76324	0.816946	0.413959	1
Gm26816	1.0747	1.43797	2.97692	0.483038	0.629069	1
RP23-437N23.3	0.322	1.4373	2.98632	0.481294	0.630308	1
RP24-541A5.1	0.836821	1.43695	1.23155	1.16678	0.243298	1
Mamdc4	0.288188	1.43589	2.98669	0.480763	0.630685	1
AC102628.1	7.43311	1.43318	2.21633	0.646647	0.51786	1
Gm10434	0.414565	1.4319	1.76218	0.812573	0.416463	1
Slc30a1	10.0223	1.42745	1.98703	0.718387	0.472519	1
Gpr137c	0.285785	1.42535	2.98673	0.477228	0.6332	1
RP24-309H3.1	0.352873	1.42526	2.98595	0.477322	0.633133	1
RP24-75E15.4	0.30604	1.42489	2.85724	0.498694	0.617995	1
RP23-418O21.5	0.511959	1.42291	1.55429	0.915477	0.359941	1
Xkr5	6.89103	1.42237	1.19682	1.18846	0.234652	1
RP24-201C14.4	22.8478	1.42236	1.18141	1.20395	0.22861	1
Dscc1	85.5593	1.4199	0.740849	1.91659	0.0552903	1
RP23-370G17.1	1.06619	1.41852	0.618292	2.29425	0.0217762	1
Tc2n	0.540578	1.41622	0.757509	1.86957	0.0615439	1
Lins1	21.5947	1.41597	1.49007	0.950266	0.341977	1
Sfi1	17.8789	1.41566	1.15271	1.22811	0.219405	1
Cnn3	651.407	1.41441	0.705178	2.00574	0.0448837	1
RP23-283G7.4	0.332739	1.41397	2.42628	0.582774	0.560046	1
AC156554.1	0.658675	1.41195	2.09658	0.673453	0.500659	1
RP23-167I14.1	1.82916	1.41167	2.12226	0.665173	0.50594	1
RP23-434L22.2	0.823878	1.41036	2.12457	0.663835	0.506796	1
Itpripl1	0.943863	1.40898	1.00852	1.39708	0.162389	1
Extl3	0.280555	1.40896	2.9868	0.471729	0.63712	1
Acot11	0.490069	1.40712	2.92731	0.480687	0.630739	1
Pik3ca	26.1333	1.4055	1.0479	1.34125	0.179838	1
RP24-381E21.2	0.597623	1.40376	2.98251	0.470665	0.63788	1
RP24-364O14.1	1.03859	1.4034	1.05921	1.32495	0.185186	1
RP24-226N22.2	4.36051	1.40337	1.16107	1.20869	0.226782	1
RP23-179K11.8	0.312705	1.40317	1.45209	0.966315	0.333887	1
RP23-466I14.1	0.511934	1.40219	2.0006	0.700888	0.483373	1
RP23-3F1.4	2.32401	1.4018	2.96618	0.472595	0.636502	1
Etv5	29.5059	1.40083	1.358	1.03154	0.302288	1
Bmx	106.795	1.40036	0.671684	2.08484	0.0370836	1
Layn	0.290031	1.39991	2.98684	0.468694	0.639289	1
RP23-18J18.1	0.278825	1.39973	2.98684	0.468634	0.639332	1
Tnfsf13b	6.56414	1.39695	2.16509	0.645216	0.518787	1
RP23-322O24.4	0.276612	1.39596	2.98685	0.467369	0.640236	1
AC158308.3	0.548468	1.39539	1.23263	1.13204	0.257617	1
RP23-230O9.15	0.61851	1.39417	1.50524	0.926208	0.354338	1
Mon2	15.5401	1.39238	1.3024	1.06909	0.28503	1
Parvb	5.17985	1.39151	0.942198	1.47687	0.139709	1
Kbtbd6	0.906194	1.39134	2.97849	0.467129	0.640408	1
Anp32b-ps1	0.39479	1.38749	1.30097	1.0665	0.286196	1
RP24-120O11.3	1.04774	1.38659	1.45518	0.952869	0.340657	1
Slc39a8	0.274264	1.38619	2.98689	0.46409	0.642584	1
RP23-68H24.4	10.6794	1.38536	0.901244	1.53717	0.124253	1
Ube2cbp	16.2718	1.38263	1.6303	0.848082	0.396392	1
RP23-151C6.1	0.493999	1.38187	2.98481	0.462969	0.643387	1
Mtrr	35.3809	1.38155	1.28702	1.07346	0.283067	1
RP23-286H14.1	0.273763	1.38136	2.98691	0.462469	0.643745	1
RP24-344N22.1	0.582766	1.38111	1.24263	1.11144	0.266378	1
RP23-163K5.1	0.357284	1.3775	1.60316	0.859238	0.390209	1
Junos	0.27107	1.37535	2.98694	0.460455	0.64519	1
RP23-71O17.2	0.633042	1.37325	1.3724	1.00062	0.317009	1
Pdp1	23.3241	1.37272	1.84543	0.743847	0.456969	1
Nxnl2	0.806548	1.37215	0.894177	1.53454	0.124898	1
Slfn8	24.2894	1.3721	1.38387	0.991499	0.321442	1
Fam229b	3.73063	1.372	1.50577	0.911157	0.362213	1
RP23-477N9.2	0.340045	1.36912	2.98623	0.458477	0.64661	1
RP23-297H3.1	1.115	1.36908	1.43812	0.951992	0.341101	1
RP23-322M5.2	0.268613	1.36327	2.89858	0.470324	0.638124	1
Gsta4	0.302562	1.36189	2.98699	0.455941	0.648432	1
RP23-230C2.2	0.298357	1.36189	2.98699	0.455941	0.648432	1
RP24-270A10.5	0.266628	1.3591	2.987	0.455005	0.649106	1
Rab6b	0.265902	1.35834	2.987	0.454751	0.649288	1
Tgtp1	0.949118	1.35678	1.46146	0.928373	0.353214	1
RP23-421N20.4	15.9131	1.356	0.906584	1.49572	0.134726	1
Rhob	15.1743	1.35501	0.75082	1.8047	0.0711212	1
Map7	23.4122	1.35458	1.33549	1.01429	0.310444	1
Tigar	16.2982	1.35033	1.32071	1.02242	0.306581	1
RP23-307B15.1	1.90368	1.34959	2.77984	0.485491	0.627328	1
Pip5k1a	44.8393	1.34695	0.874575	1.54012	0.123531	1
RP23-89M16.5	1.13141	1.34681	1.04272	1.29163	0.196486	1
Tcta	9.68192	1.34607	1.99771	0.673806	0.500435	1
RP23-307N14.2	0.51979	1.34301	1.01107	1.32831	0.184076	1
Coro2a	20.3151	1.34276	0.819867	1.63777	0.101469	1
Lrp12	5.45037	1.34053	1.72231	0.778334	0.436372	1
RP24-490A22.3	0.70063	1.34012	1.20205	1.11486	0.264911	1
Mnt	2.98432	1.33908	1.29378	1.03502	0.30066	1
Kptn	50.6728	1.33897	0.942392	1.42082	0.15537	1
Parp3	23.2212	1.33838	1.4096	0.949475	0.342379	1
RP23-378J3.1	1.19936	1.33821	0.649417	2.06064	0.0393373	1
Gm26772	0.464218	1.33762	2.98458	0.448176	0.654026	1
RP23-283M18.5	0.259834	1.33755	2.98708	0.447777	0.654314	1
RP23-250G8.13	13.7986	1.33746	1.33264	1.00362	0.315562	1
RP24-108I6.2	0.325619	1.33718	2.98708	0.447653	0.654403	1
Zxda	0.259391	1.33711	2.98708	0.44763	0.65442	1
Mpzl1	14.8245	1.33632	2.17157	0.615371	0.53831	1
RP23-22O15.1	0.260372	1.3357	2.98709	0.447156	0.654762	1
RP24-66B2.2	0.405761	1.33362	2.20893	0.60374	0.546017	1
Gm26885	0.260393	1.33288	2.48305	0.536793	0.591411	1
RP23-386K20.2	0.52088	1.3324	1.2705	1.04872	0.294308	1
Rpl3-ps1	1.66993	1.33227	1.19563	1.11428	0.26516	1
Tmem94	18.4594	1.33162	1.14743	1.16052	0.245837	1
Spata5l1	2.62051	1.33146	1.86649	0.713351	0.475628	1
Uvssa	22.4372	1.33077	1.0487	1.26898	0.204449	1
Gm24407	2.21093	1.32856	0.643206	2.06552	0.0388737	1
Znrd1as	0.933964	1.32754	2.97809	0.445768	0.655765	1
Klhl23	5.23501	1.32725	2.02715	0.654734	0.512639	1
Olfr414	0.825341	1.32721	0.666233	1.99212	0.0463581	1
Map3k8	0.453629	1.32627	2.94092	0.450972	0.652009	1
Foxred2	2.95397	1.32436	1.40618	0.941813	0.346288	1
RP23-218K15.5	1.90987	1.32391	1.82433	0.725697	0.468025	1
Zfp608	43.0325	1.32348	0.630436	2.09931	0.0357892	1
Ift46	35.4144	1.32255	0.77009	1.7174	0.0859057	1
Zfp7	17.964	1.32103	0.873146	1.51295	0.130292	1
Zbtb42	0.870994	1.32069	2.34409	0.563414	0.573153	1
Tmem237	7.789	1.32064	2.20226	0.599675	0.548723	1
Lax1	0.303815	1.32063	2.98715	0.442104	0.658414	1
Rnf43	0.350566	1.31936	2.98604	0.441844	0.658602	1
Ttc19	23.0875	1.31617	1.11496	1.18046	0.237817	1
Ap4e1	21.6523	1.31602	0.585886	2.24621	0.0246907	1
RP23-158C15.8	0.253937	1.31486	2.98717	0.440171	0.659813	1
Elovl4	0.254253	1.31358	2.98717	0.439742	0.660124	1
Sh2d3c	5.69391	1.31329	2.30665	0.569351	0.569118	1
Zswim3	23.6849	1.31281	1.70588	0.76958	0.441549	1
RP24-201C14.5	14.963	1.31228	0.714858	1.83572	0.0663991	1
Lypd1	0.517298	1.31148	1.05942	1.23792	0.215744	1
RP23-114L12.4	0.289991	1.31041	2.98718	0.438678	0.660895	1
RP23-228F6.9	0.324449	1.30999	2.45588	0.533408	0.593751	1
RP23-273G23.2	1.54917	1.30876	1.29123	1.01358	0.310786	1
RP24-277J22.3	0.314301	1.3076	2.98719	0.437735	0.661578	1
RP23-428M4.4	1.61877	1.30474	1.92615	0.677385	0.498162	1
RP24-273B9.1	0.251486	1.30368	2.98721	0.436421	0.662531	1
Snx19	20.508	1.30281	1.81173	0.719095	0.472082	1
Gm10130	0.742307	1.30262	1.32238	0.985055	0.324597	1
RP24-151H6.5	0.249518	1.29931	2.98722	0.434957	0.663594	1
Spata2	19.0493	1.29927	1.47647	0.879983	0.378868	1
Rbm12	53.8371	1.29849	1.07174	1.21157	0.225676	1
RP23-341H2.4	1.0315	1.29741	1.84308	0.703937	0.481472	1
RP23-239F10.5	0.268597	1.29732	2.98723	0.434287	0.66408	1
Thada	46.2937	1.29705	1.01973	1.27196	0.203389	1
Fam174b	23.147	1.29656	1.62152	0.799596	0.423945	1
Chl1	0.249279	1.29625	2.98723	0.43393	0.664339	1
RP23-228F6.3	0.590276	1.29596	1.16783	1.10971	0.267123	1
Wfikkn1	0.250024	1.29566	2.98724	0.433731	0.664484	1
Arl3	16.7589	1.29563	0.757141	1.71122	0.0870406	1
RP23-283G7.3	0.507337	1.29391	1.5678	0.825302	0.4092	1
Mbnl3	82.3854	1.29363	0.7844	1.6492	0.0991076	1
Teddm1b	4.0061	1.29351	0.631611	2.04796	0.0405643	1
Jmy	14.8131	1.29348	1.3473	0.960049	0.337031	1
RP23-117O11.4	7.97378	1.29328	1.1229	1.15173	0.249431	1
RP24-122I22.2	6.59412	1.29325	1.09286	1.18336	0.236668	1
RP23-260F15.2	0.246658	1.2927	2.98725	0.432741	0.665203	1
Ttll1	18.4401	1.29228	1.81976	0.710137	0.477619	1
AC117211.2	3.27019	1.29004	0.677534	1.90402	0.0569078	1
RP24-268A16.1	0.581973	1.28923	1.5019	0.858399	0.390672	1
RP24-399B3.3	1.33368	1.28846	1.00301	1.2846	0.198933	1
Gm340	6.0109	1.28291	2.02407	0.633828	0.526193	1
Igkv14-111	0.284597	1.28269	2.98728	0.429384	0.667643	1
RP23-255F14.4	0.246889	1.28217	2.98728	0.429208	0.667772	1
Plxna3	0.245548	1.28206	2.98728	0.429174	0.667797	1
Spaca6	0.245361	1.28139	2.98729	0.428948	0.667961	1
Zbtb39	0.311993	1.28131	2.98661	0.429018	0.66791	1
Fstl3	0.523127	1.28125	2.03337	0.630113	0.52862	1
Ccdc114	9.7905	1.2812	1.32632	0.96598	0.334054	1
RP24-250I16.1	15.2027	1.28023	1.2248	1.04526	0.295904	1
Zfa-ps	0.720622	1.27885	1.73742	0.736061	0.461694	1
Odf2l	35.2297	1.27591	1.08784	1.17289	0.240839	1
RP24-144H23.5	9.39188	1.27527	1.703	0.748837	0.453956	1
Noxo1	0.274124	1.27509	2.4441	0.521701	0.601878	1
Gadd45g	5.76286	1.27425	1.4792	0.861449	0.388991	1
Zc3h4	15.0549	1.27282	0.739112	1.7221	0.0850517	1
Zfp598	3.78505	1.27282	0.681194	1.86851	0.0616906	1
RP24-114M8.2	6.83133	1.27166	1.73221	0.734124	0.462873	1
Camp	0.242141	1.27013	2.98733	0.425173	0.67071	1
Zbtb45	32.8673	1.27009	0.402131	3.1584	0.0015864	1
RP24-189K8.2	1.81277	1.26963	0.704913	1.80111	0.0716851	0.443073
Met	18.678	1.269	1.33667	0.94937	0.342433	1
Ptger1	0.425725	1.26892	2.47813	0.512046	0.608619	1
Hemk1	1.61149	1.2686	2.76892	0.458157	0.646839	1
RP23-26P10.1	0.241324	1.26709	2.98734	0.424155	0.671453	1
Mtmr11	0.336136	1.26459	2.98735	0.423317	0.672064	1
Tgtp2	80.999	1.26388	1.07434	1.17642	0.239427	1
RP23-225D5.1	0.477539	1.26318	2.00098	0.631282	0.527856	1
Mllt6	0.736627	1.26301	2.6447	0.477564	0.63296	1
RP23-360J20.1	68.2325	1.26269	0.5425	2.32754	0.0199364	1
H2-DMb2	8.59302	1.261	1.15473	1.09203	0.274818	1
Ttc21b	41.9443	1.26094	1.0756	1.17231	0.241071	1
RP24-159C12.7	9.28167	1.25941	0.706409	1.78283	0.0746138	1
Ctla2a	34.0365	1.25857	0.901408	1.39623	0.162645	1
Fam126a	20.8425	1.2571	1.17063	1.07387	0.28288	1
Ddx19b	31.1794	1.25506	1.36232	0.921266	0.356911	1
Igsf23	0.241511	1.25315	2.98739	0.41948	0.674865	1
Wdr89	29.6135	1.25213	0.439382	2.84975	0.0043754	1
Tmem65	0.268892	1.25159	2.98708	0.419	0.675216	0.851055
Fancm	29.2794	1.25124	1.2306	1.01677	0.309261	1
RP24-124B23.5	0.284775	1.24905	2.9874	0.418105	0.67587	1
2700046G09Rik	0.274662	1.24905	2.9874	0.418105	0.67587	1
RP24-93F20.11	0.236737	1.24889	2.9874	0.418052	0.675909	1
RP23-251N15.2	12.5594	1.24852	1.06296	1.17456	0.240169	1
Pvt1	7.84939	1.24791	1.43511	0.869557	0.384543	1
Ankrd55	0.236196	1.2477	2.9874	0.417655	0.676199	1
Gm24119	0.382544	1.24719	1.33915	0.931331	0.351682	1
Siah1a	37.6842	1.24583	0.973544	1.27968	0.200657	1
Tgm3	1.08567	1.24539	1.7001	0.73254	0.463839	1
RP23-423B11.2	0.236512	1.24533	2.98741	0.416858	0.676782	1
RP23-422N18.1	0.523889	1.24507	2.51265	0.495519	0.620234	1
Tmtc4	23.289	1.24497	1.61525	0.770762	0.440848	1
Arrdc3	7.19545	1.24261	1.65818	0.749382	0.453627	1
Rnf170-ps	0.419543	1.24208	2.16993	0.572406	0.567047	1
Cep95	18.6882	1.24135	1.39729	0.888396	0.374328	1
Prelid2	1.72082	1.23952	2.96933	0.417442	0.676355	1
AC122037.2	1.06464	1.23905	1.74285	0.710933	0.477126	1
RP23-162H6.5	1.77066	1.23864	1.38104	0.896889	0.369778	1
RP23-131N18.1	5.87531	1.23813	0.459174	2.69643	0.00700879	1
AC102296.1	0.919024	1.23519	0.75997	1.62531	0.104096	1
Ifi47	75.5392	1.23271	0.831693	1.48216	0.138297	1
Auts2	15.3888	1.23241	0.929527	1.32584	0.184892	1
Ano6	26.6924	1.2324	0.704791	1.7486	0.0803606	1
Zfp748	39.1506	1.23214	1.46719	0.839797	0.401022	1
Etv4	0.250376	1.23191	2.98746	0.41236	0.680076	1
RP23-1A12.5	0.300948	1.23058	2.98681	0.412004	0.680336	1
RP24-86C19.3	7.98174	1.22775	0.395852	3.10153	0.00192524	1
RP23-7C22.2	0.646721	1.2276	0.85599	1.43413	0.151535	0.48554
Zfhx2	0.876385	1.22731	1.96294	0.625242	0.531812	1
RP24-500I24.5	0.337249	1.22649	1.96733	0.623429	0.533002	1
Zfp707	18.0474	1.22642	1.25543	0.976887	0.328625	1
Nipal3	1.23955	1.22437	1.77317	0.690499	0.48988	1
Hbb-bs	0.243063	1.22377	2.98749	0.409633	0.682075	1
2021-03-06	33.5781	1.2232	0.908762	1.34601	0.1783	1
Gm26847	4.40107	1.22315	0.998171	1.22539	0.220429	1
RP23-370G17.4	8.8868	1.22258	0.810939	1.50761	0.131656	1
Lsr	0.445541	1.22225	2.98719	0.409163	0.68242	1
Wdr78	0.398749	1.222	2.98685	0.409127	0.682447	1
Hist4h4	33.0195	1.2195	1.05268	1.15847	0.246672	1
Atp2b4	36.2855	1.21934	0.669206	1.82207	0.0684438	1
Pced1b	5.62035	1.21826	1.07452	1.13377	0.25689	1
RP24-354I13.6	0.532507	1.21685	2.98401	0.40779	0.683428	1
RP23-326P16.4	0.552852	1.21646	0.75446	1.61235	0.106885	1
RP23-216M21.4	0.327852	1.21628	2.98652	0.407258	0.683819	1
RP23-335C9.1	1.51288	1.21599	2.97121	0.409259	0.68235	1
RP23-292K4.3	0.59687	1.21586	1.71411	0.709327	0.478122	1
RP23-38L11.1	0.259484	1.21486	2.98721	0.406687	0.684238	1
Slc45a4	8.6456	1.21335	1.38172	0.878146	0.379864	1
Cradd	10.1983	1.21267	1.20531	1.00611	0.314361	1
RP24-309H3.4	10.5533	1.21201	1.10958	1.09232	0.274695	1
Ift122	23.4167	1.21187	2.03845	0.594503	0.552175	1
RP23-456B18.2	0.260516	1.20971	2.98723	0.40496	0.685507	1
Bicdl1	0.246475	1.20925	2.98754	0.404764	0.685651	1
Cd3d	0.226236	1.20829	2.98754	0.404442	0.685888	1
Ric3	0.277697	1.20764	2.98724	0.404268	0.686016	1
Hdac6	32.2323	1.20604	1.31306	0.918492	0.358361	1
Tyw3	20.9263	1.20528	1.50178	0.802567	0.422225	1
Tbc1d20	55.0952	1.20469	0.871893	1.38169	0.167065	1
Ak9	1.86707	1.20287	0.518867	2.31827	0.0204347	1
Dync2h1	24.2866	1.20171	1.2354	0.972729	0.330688	1
AC164703.3	2.13696	1.2016	0.715248	1.67997	0.0929626	1
D3Ertd751e	48.213	1.20129	1.00102	1.20006	0.230114	1
Ropn1l	13.9368	1.20068	1.43233	0.83827	0.401879	1
Dnajc14	61.2604	1.20057	0.577987	2.07715	0.0377877	1
Olfr75-ps1	0.333268	1.20053	0.881704	1.3616	0.173324	1
Hist2h2bb	7.15671	1.20039	1.01565	1.1819	0.237246	1
Stau2	24.2016	1.20014	1.17213	1.0239	0.305882	1
Nprl2	41.706	1.19998	1.17429	1.02187	0.306841	1
RP23-49I18.5	0.316327	1.1997	2.98658	0.401695	0.687908	1
RP24-225E14.3	0.224033	1.19919	2.98757	0.401393	0.688131	1
Arl4c	0.278103	1.19699	2.1536	0.555808	0.578342	1
RP23-415C3.8	0.222287	1.19558	2.98759	0.400182	0.689022	1
Clcn6	1.26425	1.19435	2.23375	0.534682	0.59287	1
RP24-378J8.1	0.419705	1.19122	2.9858	0.39896	0.689922	1
Gpr141	76.8169	1.18844	1.00509	1.18242	0.237039	1
AC162528.2	0.648046	1.18835	2.98153	0.398571	0.690209	1
RP24-113B3.3	0.313238	1.18778	2.16197	0.549397	0.582733	1
RP24-137M22.5	0.463191	1.18749	2.49698	0.475569	0.634381	1
RP23-456B18.1	0.220464	1.18588	2.98762	0.396932	0.691418	1
Pcdhgb4	0.379885	1.18581	2.98664	0.397037	0.69134	1
Agap2	2.11782	1.1856	1.4679	0.807683	0.419273	1
RP24-300B21.2	0.257555	1.18443	2.98732	0.396486	0.691746	1
RP23-328P19.4	5.93771	1.18422	0.865968	1.36751	0.171467	1
Ly86	559.641	1.18309	0.579898	2.04016	0.0413341	1
Zfp788	11.6762	1.183	2.13961	0.552901	0.580331	1
RP24-151O6.1	0.262882	1.18279	2.98763	0.395897	0.692181	1
Chd3	0.730852	1.18225	1.5213	0.777131	0.437082	1
Tmem240	0.219092	1.18165	2.98763	0.395514	0.692464	1
Zfp553	36.747	1.18128	1.07879	1.09501	0.273513	1
RP23-401G21.3	0.693496	1.18102	0.688338	1.71575	0.0862071	1
Rpap1	48.2419	1.17824	0.80992	1.45476	0.145737	1
Etohi1	16.6153	1.17713	0.991893	1.18675	0.235326	1
Hist1h2an	14.3315	1.17655	0.684979	1.71764	0.0858625	1
S1pr3	61.2592	1.17619	1.06915	1.10011	0.271284	1
Utp20	42.1272	1.17497	0.741021	1.58561	0.112827	1
H2-K2	1.00056	1.17347	0.782294	1.50003	0.133606	1
RP23-414P13.9	0.390464	1.17322	2.15689	0.543939	0.586484	1
Psrc1	10.4868	1.17302	1.89563	0.618804	0.536046	1
Gm10478	0.659441	1.17216	1.7457	0.671455	0.50193	1
Pafah1b3	46.0421	1.17112	0.798415	1.4668	0.14243	1
RP24-390C21.3	2.89976	1.16983	0.558312	2.0953	0.0361447	1
Akap7	10.5918	1.16982	1.42586	0.820429	0.411971	1
Mmd	29.2449	1.16916	0.944195	1.23826	0.215619	1
AC161207.1	36.9427	1.16469	1.33659	0.871387	0.383543	1
AC166710.3	0.4194	1.16424	2.90437	0.400856	0.688526	1
Myef2	27.6424	1.16355	0.963041	1.20821	0.226968	1
Palld	30.5161	1.16338	1.53804	0.756404	0.449407	1
RP23-23C4.6	0.948701	1.1633	2.97753	0.390694	0.696024	1
RP23-321G17.9	6.9347	1.16124	0.594442	1.9535	0.0507603	1
Fsbp	0.609773	1.1603	2.97059	0.390596	0.696096	1
Nab1	22.249	1.15995	1.27915	0.906818	0.364503	1
RP23-382H8.2	0.547851	1.15986	2.5162	0.460955	0.644831	1
RP23-384D6.1	17.0214	1.15972	0.53143	2.18227	0.0290899	1
Tmem263	24.6313	1.15839	0.640992	1.80719	0.0707333	1
Lhfpl4	1.35331	1.15833	0.828373	1.39832	0.162017	1
Rab2b	3.41748	1.1572	1.665	0.695015	0.487046	1
Ccdc122	0.734567	1.1556	2.33904	0.494047	0.621273	1
Taco1os	0.41654	1.15552	2.19011	0.527609	0.597771	1
RP23-214I6.4	0.354313	1.1549	2.19868	0.525273	0.599394	1
Scn8a	0.212662	1.15457	2.98772	0.386439	0.699172	1
RP23-16D16.13	0.506326	1.15192	1.25104	0.920771	0.35717	1
Tagap	11.9751	1.15146	2.4255	0.474731	0.634979	1
Dusp1	103.483	1.15088	1.40137	0.821252	0.411503	1
Luzp1	0.353486	1.14677	2.98775	0.383826	0.701108	1
Gtsf1	0.276252	1.14677	2.98775	0.383826	0.701108	1
RP23-3J16.1	0.243801	1.14677	2.98775	0.383826	0.701108	1
RP24-283P23.1	0.306026	1.14666	2.9868	0.383908	0.701047	1
Prmt2	0.209609	1.14599	2.98775	0.383564	0.701302	1
RP24-81J14.1	0.210416	1.14448	2.98775	0.383056	0.701678	1
Abca3	7.73706	1.14409	1.20655	0.948232	0.343011	1
RP23-480B19.12	2.91887	1.14397	0.792549	1.44341	0.148906	1
Smad3	1.22056	1.14387	2.21044	0.517487	0.604816	1
Pom121	21.7465	1.14342	0.932617	1.22604	0.220185	1
Mtbp	48.9881	1.14281	1.00598	1.13601	0.255952	1
Snrnp35	18.8841	1.14183	1.18996	0.959552	0.337281	1
Spink2	0.208394	1.13983	2.98777	0.381499	0.702833	1
Arl6ip6	98.4287	1.13959	0.523018	2.17888	0.0293409	1
RP24-180B11.7	1.57739	1.13928	0.568705	2.00329	0.0451457	1
Slc25a14	16.6174	1.13834	1.73134	0.657489	0.510866	1
RP24-491C20.4	0.208956	1.13787	2.98778	0.380842	0.703321	1
Pank4	73.1198	1.13781	1.02493	1.11013	0.266942	1
RP24-272D15.1	0.31829	1.13772	2.2167	0.513249	0.607777	1
Cacna1a	3.84981	1.13753	1.42215	0.799872	0.423785	1
Fos	627.189	1.1375	0.825608	1.37777	0.168275	1
RP23-56B11.5	0.353942	1.13727	1.74711	0.650942	0.515084	1
Arfgef2	17.5598	1.13549	1.13796	0.99783	0.318362	1
RP23-11O22.12	0.207398	1.13424	2.98779	0.379624	0.704224	1
Pramel5	0.339257	1.13309	2.14989	0.527044	0.598163	1
Pim2	9.10149	1.13267	1.44193	0.785524	0.432146	1
RP23-355K21.2	5.99114	1.13248	1.72481	0.656582	0.51145	1
RP23-45A13.4	1.65798	1.13205	2.77541	0.407886	0.683357	1
Diexf	4.43882	1.13201	1.40524	0.80556	0.420497	1
Dpy19l4	14.4265	1.13055	0.994062	1.1373	0.255413	1
RP23-457F4.2	1.91013	1.12904	1.52012	0.742734	0.457643	1
Hist1h2bm	30.647	1.12892	0.744242	1.51687	0.129298	1
Ttc39aos1	0.373824	1.12877	2.87501	0.392614	0.694605	1
Hid1	0.215396	1.12828	2.98781	0.377627	0.705707	1
RP23-124N11.3	15.542	1.12802	0.94114	1.19857	0.230697	1
RP23-132N23.1	0.623335	1.12705	0.758209	1.48646	0.137158	1
RP23-258P17.1	0.755427	1.12657	1.18907	0.947442	0.343414	1
RP24-374B14.8	0.246437	1.12639	2.44318	0.461032	0.644775	1
AC122438.1	1.16766	1.12638	1.04635	1.07649	0.281709	1
Ahr	0.746682	1.12627	2.97999	0.377943	0.705473	1
RP23-124L1.10	0.289035	1.126	2.98781	0.376866	0.706273	1
RP23-218L17.1	20.788	1.12535	0.96749	1.16316	0.244764	1
Asb5	0.660137	1.12494	0.779613	1.44295	0.149034	1
Cyp4x1	1.54147	1.12395	0.556925	2.01813	0.0435775	1
Brsk1	2.40383	1.12347	1.35904	0.826666	0.408426	1
RP23-97L11.3	0.307077	1.12329	1.0346	1.08572	0.277603	1
RP23-291D21.1	0.657655	1.12143	0.679921	1.64936	0.0990741	1
H2-Oa	28.666	1.12005	1.22224	0.916391	0.359462	1
Gm24616	2.53546	1.11869	0.494659	2.26153	0.0237265	1
Slc27a1	49.6206	1.11797	0.920431	1.21461	0.224514	1
Gm20939	14.1202	1.11707	0.720215	1.55102	0.120897	1
Sap130	29.8688	1.11659	0.967747	1.15381	0.24858	1
Acsf3	11.0532	1.11654	1.22921	0.908336	0.363701	1
Fosl2	1.64067	1.11618	1.24971	0.893151	0.371776	1
RP23-346L20.2	1.02382	1.11447	1.41598	0.78707	0.431241	1
Zfp282	17.5888	1.11397	1.48246	0.751433	0.452392	1
Tulp2	0.2025	1.1123	2.98786	0.372273	0.709689	1
Piezo1	28.8853	1.11154	1.02057	1.08914	0.276094	1
Creb3	58.1173	1.11037	1.01884	1.08983	0.275789	1
RP23-137A24.3	2.87941	1.10959	1.49986	0.739794	0.459425	1
Oas1b	0.43444	1.10927	2.01463	0.550605	0.581904	1
Atp6v0e2	9.1769	1.1092	0.458337	2.42005	0.0155183	1
CH36-200G6.2	5.88323	1.104	0.937884	1.17712	0.239148	1
Zfp566	19.2298	1.10341	1.16109	0.95032	0.34195	1
RP23-451K12.3	0.228992	1.10262	2.12954	0.517775	0.604615	1
Klhl35	0.294136	1.10197	2.98789	0.368811	0.712268	1
RP23-342M4.7	0.740939	1.1003	0.751764	1.46363	0.143295	1
Gemin8	23.4213	1.10027	1.22675	0.896897	0.369774	1
RP24-503A2.6	14.2037	1.09972	1.04592	1.05144	0.293057	1
RP23-355E19.1	0.199939	1.09951	2.9879	0.367987	0.712883	1
Pkd2l2	0.713416	1.09906	1.04565	1.05108	0.293224	1
C730034F03Rik	3.96922	1.0988	0.423832	2.59253	0.00952723	1
Erg	40.3506	1.09829	0.748446	1.46743	0.14226	1
Tvp23a	2.17116	1.09822	1.86158	0.58994	0.555231	1
Slc25a23	0.969329	1.09793	0.684806	1.60327	0.108874	1
Spib	0.283414	1.09674	1.57821	0.694926	0.487102	1
RP23-319B15.6	0.815996	1.09579	1.52539	0.718365	0.472532	1
Bbof1	0.296115	1.09512	1.73323	0.63184	0.527491	1
Shb	1.05102	1.09482	1.82869	0.59869	0.54938	1
Zfp335os	16.7256	1.09449	1.25955	0.868958	0.38487	1
Apba1	0.810073	1.09379	1.3118	0.833811	0.404388	1
Trim26	29.5099	1.09364	1.06395	1.02791	0.303991	1
RP23-252G18.2	14.6202	1.093	1.30155	0.83977	0.401037	1
RP23-108H19.3	0.338267	1.09295	1.16502	0.938133	0.348176	1
Ormdl3	11.0327	1.09086	1.82517	0.597673	0.550058	1
Pi4ka	19.3078	1.09021	0.833713	1.30765	0.190992	1
Mboat1	32.2712	1.09019	1.18886	0.917004	0.359141	1
Smim8	23.0983	1.09012	1.01004	1.07929	0.28046	1
Psd3	14.2261	1.08903	1.32269	0.823343	0.410313	1
Fbxo33	42.6231	1.08756	0.950636	1.14403	0.252609	1
Mb21d1	43.3705	1.08562	0.698999	1.55311	0.120398	1
Aasdh	17.6323	1.08458	1.43955	0.753419	0.451198	1
RP23-280F6.6	0.562817	1.08454	0.77427	1.40073	0.161295	1
RP23-278E1.4	13.2104	1.08321	0.502936	2.15377	0.0312585	1
Scarna13	0.568856	1.08278	2.24007	0.483367	0.628835	1
RP23-444K20.5	0.221382	1.08211	2.98796	0.362156	0.717235	1
Lhfpl2	0.194479	1.08091	2.98796	0.361754	0.717536	1
RP23-325E4.3	0.344356	1.07895	2.85335	0.378133	0.705332	1
Parp9	49.4286	1.07844	0.981202	1.0991	0.271726	1
Zrsr1	1.60479	1.07829	2.26279	0.476532	0.633696	1
Tesk2	24.2783	1.07788	1.54599	0.697214	0.485669	1
RP23-32J15.3	0.29539	1.07718	2.13604	0.504288	0.614059	1
RP23-357J7.8	0.235106	1.07662	2.90068	0.37116	0.710518	1
Zmat1	0.426667	1.07597	0.932008	1.15447	0.248308	1
RP23-233B9.5	45.0449	1.07569	0.315093	3.41388	0.000640442	1
RP24-333I1.5	0.570638	1.07494	0.688192	1.56197	0.118295	0.249143
Olfr212	0.502664	1.07429	2.91375	0.368696	0.712355	1
RP24-544J6.1	14.629	1.07423	0.940002	1.1428	0.253123	1
Olfr889	4.06428	1.07377	0.52088	2.06146	0.0392596	1
Zeb2os	6.39313	1.07351	0.750138	1.43108	0.152408	1
RP24-263P17.1	0.37714	1.07328	2.50817	0.427914	0.668714	1
RP23-166A1.1	0.312443	1.07271	2.50639	0.427993	0.668656	1
Bcl2l11	10.6127	1.07104	1.3578	0.788805	0.430226	1
Tmem8	11.711	1.0709	1.81671	0.589474	0.555544	1
Atxn1	6.38259	1.0708	0.831014	1.28854	0.197557	1
Diras2	3.93456	1.07016	2.96027	0.361506	0.717721	1
RP23-229N10.3	1.24583	1.06897	0.892239	1.19808	0.230886	1
RP23-434L7.5	0.595191	1.06822	0.95291	1.12101	0.262284	1
Fam220-ps	0.340306	1.06736	1.14491	0.932265	0.351199	1
Thap1	12.5824	1.06706	0.694451	1.53655	0.124405	1
Myo1d	0.24883	1.06582	2.98801	0.3567	0.721317	1
Arhgef10l	32.0539	1.06553	1.2187	0.87432	0.381944	1
RP23-105K2.3	17.7019	1.06521	0.91011	1.17041	0.241834	1
RP23-477N9.6	0.744629	1.06445	2.13309	0.499019	0.617766	1
Nr0b2	18.9293	1.06359	1.17791	0.902947	0.366554	1
RP23-355L10.10	0.190786	1.06127	2.98802	0.355176	0.722458	1
Ddit3	14.5618	1.06122	1.28023	0.828935	0.407141	1
Zfp174	0.523717	1.06047	2.98487	0.355283	0.722378	1
Cep170b	0.190219	1.06043	2.98803	0.354893	0.72267	1
Sipa1l3	11.2054	1.05883	0.682057	1.55241	0.120565	1
RP23-36D15.6	0.189904	1.05839	2.98803	0.354209	0.723183	1
Gm25197	0.65675	1.0582	0.657009	1.61063	0.107261	1
Hist1h3a	13.8819	1.05816	0.749792	1.41127	0.158164	1
RP23-418D21.2	0.219194	1.05701	2.09328	0.504953	0.613592	1
Dnmt3b	30.6743	1.05684	1.30811	0.807909	0.419143	1
RP23-258B4.2	0.517127	1.05577	0.547299	1.92905	0.0537248	1
Slc15a4	35.0496	1.05545	1.25471	0.84119	0.400242	1
Slc35e4	22.2269	1.05531	1.40369	0.751815	0.452162	1
RP23-368K22.5	0.313608	1.05524	2.98716	0.353259	0.723894	1
Syt14	0.196099	1.05443	2.98805	0.352884	0.724176	1
RP23-311C19.5	0.282951	1.05418	2.85356	0.369426	0.71181	1
RP23-95L9.6	30.7575	1.05386	0.753219	1.39914	0.161771	1
Arhgap18	113.313	1.05366	0.598847	1.75949	0.0784942	1
RP23-108F2.16	9.34534	1.05351	0.379969	2.77262	0.00556065	1
Nek8	7.21754	1.05334	1.86821	0.563821	0.572876	1
AL592433.1	0.329076	1.05149	1.92328	0.546716	0.584574	1
RP23-388I22.1	0.285969	1.05127	2.98806	0.351824	0.72497	1
RP23-447N11.5	0.197093	1.05127	2.98806	0.351824	0.72497	1
AC127333.1	4.18571	1.04873	0.967727	1.0837	0.278496	1
Flnb	25.3279	1.04816	1.39826	0.749619	0.453484	1
Gm26083	1.89121	1.04713	1.00368	1.0433	0.296811	1
RP23-353M17.4	0.448797	1.04677	0.613457	1.70635	0.0879428	1
Bicral	9.13176	1.04673	1.27802	0.819026	0.412772	1
Hist1h2ac	47.4089	1.04545	0.675047	1.5487	0.121454	1
Dnajb7	0.268952	1.04493	2.98808	0.349701	0.726563	1
Nat2	3.37409	1.0441	2.07916	0.502175	0.615545	1
RP23-345O17.5	0.69473	1.04409	0.862189	1.21097	0.225907	1
Anxa11-ps1	0.63294	1.04385	1.58088	0.660299	0.509062	1
RP23-62I23.3	4.69946	1.04299	2.11589	0.492934	0.622059	1
Epha7	32.5194	1.04236	1.37637	0.757326	0.448854	1
Mir142hg	1.75514	1.042	0.87131	1.1959	0.231736	1
Foxr1	0.297679	1.04185	1.54157	0.675835	0.499145	1
Arsg	55.4789	1.04131	1.02398	1.01692	0.309192	1
Mypopos	6.9961	1.04102	1.10908	0.93863	0.347921	1
Unc13a	2.04219	1.04018	1.86948	0.556401	0.577937	1
RP23-44N5.3	0.892687	1.03935	1.70071	0.611129	0.541114	1
Gnat1	5.35497	1.03906	0.557769	1.86289	0.0624775	1
Usp30	2.51302	1.03813	1.7906	0.579768	0.562071	1
RP23-306A2.2	0.578623	1.03717	2.02679	0.511732	0.608839	1
RP24-118H13.2	0.458054	1.03699	1.6314	0.635643	0.525009	1
Alox8	0.678307	1.03491	0.645032	1.60442	0.108621	1
RP24-215A14.2	0.259641	1.03246	2.88883	0.357396	0.720796	1
Irs2	4.75958	1.03203	1.77036	0.582951	0.559926	1
RP23-422D12.3	1.84472	1.03115	1.24315	0.829463	0.406842	1
RP23-120C8.4	0.206766	1.03113	2.98812	0.345076	0.730037	1
Fam161b	0.489745	1.03107	1.1779	0.875344	0.381387	1
Cdo1	2.00507	1.03069	2.526	0.408032	0.68325	1
RP23-296J10.4	9.7959	1.03	0.70306	1.46503	0.142913	1
RP23-132N23.24	0.847293	1.02962	2.15247	0.478345	0.632405	1
Prss35	0.64449	1.02916	0.824789	1.24779	0.21211	1
CH25-11N3.2	0.936638	1.02913	1.31695	0.781444	0.434541	1
Macrod2os1	2.23093	1.02873	0.517975	1.98606	0.0470264	1
Sesn3	1.8781	1.02727	1.53608	0.668758	0.50365	1
RP24-344N22.5	0.182719	1.02683	2.98813	0.343637	0.731119	1
Arhgap21	19.2865	1.02517	0.997135	1.02812	0.303895	1
RP23-184B11.7	0.789454	1.02463	0.806417	1.2706	0.203871	1
Htt	26.4376	1.02343	1.02217	1.00124	0.316712	1
Rab3ip	15.1543	1.02131	1.35825	0.751928	0.452094	1
AC144779.1	0.276278	1.02078	1.88387	0.541853	0.58792	1
Sntb1	1.01163	1.01878	2.69597	0.377889	0.705513	1
Nfxl1	47.9111	1.01723	1.12363	0.905303	0.365305	1
Milr1	214.33	1.01634	0.479148	2.12113	0.0339106	1
RP24-216A12.12	1.12022	1.01563	0.588564	1.72561	0.0844169	1
Map3k6	2.91364	1.0153	1.92458	0.527542	0.597817	1
Rpph1	14.5702	1.01453	0.533515	1.90159	0.057225	1
Fitm2	8.50101	1.01442	2.09745	0.483645	0.628638	1
Il18rap	36.6084	1.01414	1.23815	0.819081	0.41274	1
RP23-322P13.2	2.17965	1.0116	1.04386	0.969097	0.332497	1
RP23-454K24.2	0.178954	1.01124	2.98818	0.338415	0.73505	1
RP23-152O2.1	8.03865	1.01062	1.56112	0.647368	0.517394	1
Gm17538	0.51425	1.01015	1.09609	0.921595	0.35674	1
RP23-249L6.2	1.14336	1.00946	0.712392	1.417	0.156484	1
RP23-399K8.2	0.599837	1.00855	2.98217	0.338194	0.735217	1
Lipo2	8.51816	1.00771	1.05369	0.956362	0.338889	1
Lsp1	148.945	1.00745	1.18309	0.851537	0.394471	1
Exoc8	8.27935	1.00664	0.91817	1.09636	0.272922	1
Sh3bp5	50.723	1.00613	1.33706	0.752492	0.451755	1
St3gal1	8.974	1.00603	1.65884	0.606463	0.544207	1
RP23-350K3.2	0.926964	1.00489	2.37588	0.422957	0.672327	1
Slfn5	28.5904	1.00453	0.345532	2.90718	0.00364702	1
Zfp111	0.804759	1.00414	2.97905	0.337066	0.736067	0.742527
Bri3	0.754122	1.00376	0.885945	1.13299	0.25722	1
RP23-8I8.3	0.176852	1.00337	2.9882	0.335777	0.737039	1
Fam58b	64.3692	1.00245	0.809343	1.2386	0.215494	1
RP23-204A8.2	2.45713	1.00166	1.01715	0.984773	0.324736	1
RP23-127B8.5	2.40739	1.00155	1.81559	0.551638	0.581196	1
RP23-207H18.3	2.91231	1.00152	1.51276	0.662046	0.507942	1
RP24-67N17.5	0.244753	1.00136	2.4301	0.412066	0.680291	1
RP24-192J22.1	9.16027	1.00124	0.677757	1.47728	0.1396	1
Pex3	105.073	1.0012	0.663153	1.50976	0.131103	1
Ppm1k	15.2794	1.00033	0.907032	1.10286	0.270089	1
Iqsec1	4.36215	0.999538	0.879573	1.13639	0.255794	1
RP23-17J18.2	0.677024	0.998491	1.74337	0.572737	0.566823	1
RP23-16D16.12	0.181811	0.998292	2.98822	0.334076	0.738322	1
RP23-151C5.1	0.443146	0.997442	0.745488	1.33797	0.180906	1
Gatad2b	29.5453	0.997195	0.711108	1.40231	0.160822	1
Tnfrsf10b	1.27545	0.996129	0.482939	2.06264	0.039147	1
Spata2l	0.402695	0.995965	0.997323	0.998638	0.31797	1
Mkl2	22.4748	0.995021	0.597964	1.66401	0.0961095	1
Slc25a44	22.5548	0.994567	1.33517	0.744897	0.456334	1
2810425M01Rik	0.873396	0.994534	1.07667	0.923711	0.355637	1
RP23-246H16.1	0.216961	0.994113	2.14144	0.464226	0.642486	1
RP23-15K13.2	5.53732	0.993939	1.30782	0.759996	0.447257	1
RP24-359O2.8	0.61033	0.992481	2.03559	0.487565	0.625858	1
Donson	48.2331	0.99202	0.97629	1.01611	0.309576	1
RP23-290L7.4	1.36812	0.991462	1.40135	0.707507	0.479252	1
C1galt1c1	139.708	0.991081	0.607735	1.63078	0.102937	1
Fcrl5	0.91221	0.99107	1.96889	0.503366	0.614707	1
Slc22a21	0.178191	0.99003	2.98824	0.331309	0.740411	1
Rell2	0.173662	0.989969	2.98824	0.331288	0.740427	1
Hspa12b	0.173662	0.989969	2.98824	0.331288	0.740427	1
RP23-379H6.2	8.48478	0.989943	1.69792	0.583031	0.559872	1
Cd33	35.3195	0.989714	1.41816	0.697885	0.485249	1
Cnksr3	2.53777	0.988113	2.96344	0.333434	0.738807	1
Itgav	14.7959	0.9876	1.03116	0.957758	0.338185	1
Hmgb1-ps8	1.26476	0.986936	0.661824	1.49124	0.135899	1
Lmbrd2	17.3604	0.986771	1.5026	0.656708	0.511369	1
RP24-320A12.8	0.200253	0.986265	2.98798	0.330077	0.741342	1
Zfp273	1.78318	0.985108	2.5108	0.392348	0.694801	1
Dennd2a	2.69292	0.98482	0.65225	1.50988	0.131074	1
RP23-343E20.2	20.0968	0.983137	1.2721	0.772847	0.439613	1
Iqgap2	164.471	0.982918	0.521254	1.88568	0.0593379	1
Trmt12	25.6236	0.982812	1.4642	0.671226	0.502077	1
RP24-127M20.11	0.198528	0.982231	2.98826	0.328696	0.742385	1
Sass6	78.753	0.982104	0.592313	1.65808	0.0973008	1
RP23-357D17.3	1.50213	0.981201	2.07018	0.473969	0.635522	1
Rasal2	0.172384	0.980814	2.98827	0.328222	0.742744	1
Tlr7	0.21527	0.980458	2.988	0.328132	0.742812	1
[truncated: 20,245 more rows]

## Sheet: Table S6
Table S6: A list of all antibodies used for the experiments described in the manuscript.
[truncated: 59 more rows]

[truncated: 2 more sheets: Table S7, Table S8]
