# Supplementary material for: Image-seq: spatially resolved single-cell sequencing guided by in situ and in vivo imaging
Source: Nat Methods. 2022 Nov 24;19(12):1622–33. doi: 10.1038/s41592-022-01673-2 (PMC9718684; doi:10.1038/s41592-022-01673-2)
Supplement: Source Data Fig. 2 — 2b: Viability data for Fig. 2b. 2d: Averaged cell proportions from flow cytometry for individual bone marrow (BM) hematopoietic populations listed as percentage of live cells. [file 41592_2022_1673_MOESM7_ESM.xlsx]

## Sheet: Figure 2b
Source data for calvarium micropipette viability (MC)					N=9 biological replicates
viability ratio	0.942	std dev	0.04		N=3 independent mice
ratio of dead cells	0.058
Source data for tibia micropipette viability (MT)					N=5 biological replicates
viability ratio	0.918	std dev	0.05		N=2 independent mice
ratio of dead cells	0.082

## Sheet: Figure 2d
Averaged cell proportions from flow cytometry for individual bone marrow (BM) hematopoietic populations listed as percentage of live cells (and plotted as parts of a whole in Figure 2d). Comparison of tibia and calvarium, sampled by micropipette and whole bone marrow harvest
	Calvarium Micropipette	Whole calvarium BM	Tibia Micropipette	Whole tibia BM
Pre-pro-B	1.12687	2.85625	4.91929	4.018
Pre-B	3.64933	9.28375	3.43929	7.808
Pro-B	0.1558	0.46225	0.0534286	0.502
B cells	6.022	6.69125	11.085	8.396
Patrolling monocyte	0.566533	1.0475	1.55286	1.102
Granulocyte	5.62	9.7775	10.025	11.56
Inflammatory monocyte	2.176	2.14875	1.54857	2.914
Macrophage	0.6934	1.79	0.622857	1.264
T cell	3.44133	2.4875	1.15071	1.638
Calvarium MP	N=15 biological replicates	N=3 independent mice
Calvarium WBM	N=8 biological replicates	N=8 independent mice
Tibia MP	N=14 biological replicates	N=2 independent mice
Tibia WBM	N=5 biological replicates	N=5 independent mice
