# Supplementary material for: Image-seq: spatially resolved single-cell sequencing guided by in situ and in vivo imaging
Source: Nat Methods. 2022 Nov 24;19(12):1622–33. doi: 10.1038/s41592-022-01673-2 (PMC9718684; doi:10.1038/s41592-022-01673-2)
Supplement: Source Data Fig. 3 — 3d: Coordinates for each cell from UMAP embeddings shown in Fig. 3b (Image-seq) and 3c (WCBM). 3d: Correlation between Image-seq and WCBM data. 3e: Expression of marker genes within the annotated cell clusters. 3f: Number of expressed genes and total UMI in each cell from Image-seq and WCBM samples. 3g: GFP expression in each cell from high-burden and low-burden samples. 3h: Coordinates for each cell from UMAP embeddings of high-burden and low-burden samples using the annotations derived in Fig. 3b,c. [file 41592_2022_1673_MOESM8_ESM.xlsx]

## Sheet: Figure 3b,c
Coordinates for each cell from UMAP embeddings shown in Figure 3b (Image-seq) anc 3c (WCBM).
sample name	X1	X2	cell annotation	group
SCG_MBML2_TET_AR-AAACCTGAGTGCTGCC-1	-4.8171	0.0501884	DP	WCBM
SCG_MBML2_TET_AR-AAACCTGCACTCTGTC-1	-3.44712	-2.34302	Pre/Pro-Bcell	WCBM
SCG_MBML2_TET_AR-AAACCTGCATGCCTTC-1	-4.47861	-8.51803	T cell	WCBM
SCG_MBML2_TET_AR-AAACCTGGTGTGAAAT-1	-7.04263	-0.593449	Monocyte progenitor	WCBM
SCG_MBML2_TET_AR-AAACGGGCACGACTCG-1	-5.03162	6.49393	Neutrophil	WCBM
SCG_MBML2_TET_AR-AAACGGGCAGTATGCT-1	-7.37757	1.26465	Dendritic cell	WCBM
SCG_MBML2_TET_AR-AAACGGGGTCAGAGGT-1	-5.30296	5.77865	Granulocyte progenitor	WCBM
SCG_MBML2_TET_AR-AAACGGGTCAATACCG-1	-3.18685	-3.991	B cell	WCBM
SCG_MBML2_TET_AR-AAAGATGAGAAACCGC-1	-6.96747	1.16025	Dendritic cell	WCBM
SCG_MBML2_TET_AR-AAAGCAAAGCTAGCCC-1	-3.73608	-2.709	Pre/Pro-Bcell	WCBM
SCG_MBML2_TET_AR-AAAGCAAAGGTGCTAG-1	-8.6248	-1.59903	Monocyte	WCBM
SCG_MBML2_TET_AR-AAAGCAAAGTGTACTC-1	-8.67345	-1.49777	Monocyte	WCBM
SCG_MBML2_TET_AR-AAAGCAACACGGCCAT-1	-7.79889	-0.935964	Monocyte progenitor	WCBM
SCG_MBML2_TET_AR-AAAGCAACATGTCTCC-1	-4.89729	3.37784	Granulocyte progenitor	WCBM
SCG_MBML2_TET_AR-AAAGCAATCGATGAGG-1	-2.90102	-1.22104	DP	WCBM
SCG_MBML2_TET_AR-AAAGCAATCTCGAGTA-1	-7.50447	-1.91947	Monocyte	WCBM
SCG_MBML2_TET_AR-AAAGCAATCTGGCGAC-1	-6.46234	-0.661333	Monocyte progenitor	WCBM
SCG_MBML2_TET_AR-AAATGCCAGTGCTGCC-1	3.58931	-5.50943	Erythroblast	WCBM
SCG_MBML2_TET_AR-AAATGCCCAATAAGCA-1	-4.92726	-0.0488297	DP	WCBM
SCG_MBML2_TET_AR-AAATGCCCAGATGGCA-1	-7.67496	-1.0389	Monocyte progenitor	WCBM
SCG_MBML2_TET_AR-AAATGCCGTAGGCATG-1	-5.2994	5.4557	Granulocyte progenitor	WCBM
SCG_MBML2_TET_AR-AACACGTAGCTGTTCA-1	-8.30216	-1.88007	Monocyte	WCBM
SCG_MBML2_TET_AR-AACACGTGTATTCGTG-1	-5.70651	-0.359801	DP	WCBM
SCG_MBML2_TET_AR-AACACGTTCAAGCCTA-1	-7.44711	-0.632336	Monocyte progenitor	WCBM
SCG_MBML2_TET_AR-AACACGTTCGACAGCC-1	4.33715	-4.92686	Erythroblast	WCBM
SCG_MBML2_TET_AR-AACACGTTCTCGTTTA-1	0.356033	-4.64599	Erythroblast	WCBM
SCG_MBML2_TET_AR-AACCATGCAACTGCTA-1	-7.48763	1.15343	Dendritic cell	WCBM
SCG_MBML2_TET_AR-AACCATGTCACGCATA-1	-4.80176	2.52806	DP	WCBM
SCG_MBML2_TET_AR-AACCGCGAGGCTACGA-1	-3.24862	-2.4214	Pre/Pro-Bcell	WCBM
SCG_MBML2_TET_AR-AACCGCGCAATGTAAG-1	-7.63363	-0.75716	Monocyte progenitor	WCBM
SCG_MBML2_TET_AR-AACGTTGAGGGTCTCC-1	-6.75262	0.631114	Dendritic cell	WCBM
SCG_MBML2_TET_AR-AACGTTGCAACTGCGC-1	-7.73983	-2.42896	Monocyte	WCBM
SCG_MBML2_TET_AR-AACGTTGGTTAAAGAC-1	-5.29007	0.0400194	DP	WCBM
SCG_MBML2_TET_AR-AACTCAGAGGATGCGT-1	-6.87558	0.758319	Dendritic cell	WCBM
SCG_MBML2_TET_AR-AACTCAGCACCTTGTC-1	-7.35026	-2.52136	Monocyte	WCBM
SCG_MBML2_TET_AR-AACTCAGGTACAAGTA-1	4.26995	-4.76165	Erythroblast	WCBM
SCG_MBML2_TET_AR-AACTCAGTCAAACCGT-1	-6.91302	-2.4026	Monocyte	WCBM
SCG_MBML2_TET_AR-AACTCAGTCTTGTCAT-1	-6.98031	0.606431	Dendritic cell	WCBM
SCG_MBML2_TET_AR-AACTCCCCACCACGTG-1	-4.63816	1.12898	DP	WCBM
SCG_MBML2_TET_AR-AACTCCCGTACTCAAC-1	-3.6443	-1.2185	DP	WCBM
SCG_MBML2_TET_AR-AACTCCCGTGGGTATG-1	-4.657	0.776538	DP	WCBM
SCG_MBML2_TET_AR-AACTCCCGTGTCAATC-1	-3.71661	-1.08119	DP	WCBM
SCG_MBML2_TET_AR-AACTCCCTCTGGCGAC-1	-8.73231	-1.58903	Monocyte	WCBM
SCG_MBML2_TET_AR-AACTCCCTCTGGTTCC-1	-5.29643	5.49014	Granulocyte progenitor	WCBM
SCG_MBML2_TET_AR-AACTCTTAGATGTTAG-1	0.432494	-4.89147	Erythroblast	WCBM
SCG_MBML2_TET_AR-AACTCTTCAAAGTCAA-1	1.55207	-5.55243	Erythroblast	WCBM
SCG_MBML2_TET_AR-AACTCTTCACGAAACG-1	-3.25931	-2.12938	Pre/Pro-Bcell	WCBM
SCG_MBML2_TET_AR-AACTCTTGTAAGGGCT-1	-5.07464	6.45447	Neutrophil	WCBM
SCG_MBML2_TET_AR-AACTCTTGTCCTGCTT-1	-8.45532	-1.19715	Monocyte	WCBM
SCG_MBML2_TET_AR-AACTGGTCACGGCGTT-1	-4.83939	2.72131	Granulocyte progenitor	WCBM
SCG_MBML2_TET_AR-AACTGGTCATGGGACA-1	-1.47928	-3.03573	Erythroblast	WCBM
SCG_MBML2_TET_AR-AACTTTCCATCCGGGT-1	-8.88735	-1.72752	Monocyte	WCBM
SCG_MBML2_TET_AR-AACTTTCGTATCTGCA-1	4.17222	-4.76951	Erythroblast	WCBM
SCG_MBML2_TET_AR-AACTTTCGTTACCGAT-1	-5.47604	7.45843	Neutrophil	WCBM
SCG_MBML2_TET_AR-AAGACCTAGCATCATC-1	-5.18249	-0.0428927	DP	WCBM
SCG_MBML2_TET_AR-AAGACCTCAGCTCCGA-1	-7.54839	-0.840007	Monocyte progenitor	WCBM
SCG_MBML2_TET_AR-AAGACCTGTGTTGGGA-1	-7.67724	-0.741804	Monocyte progenitor	WCBM
SCG_MBML2_TET_AR-AAGACCTTCGCGCCAA-1	-3.95095	-1.14908	DP	WCBM
SCG_MBML2_TET_AR-AAGACCTTCTCGCTTG-1	-5.42575	5.53666	Granulocyte progenitor	WCBM
SCG_MBML2_TET_AR-AAGACCTTCTTGAGAC-1	4.19832	-3.64711	Erythroblast	WCBM
SCG_MBML2_TET_AR-AAGCCGCAGCGTTCCG-1	-8.53625	-1.58922	Monocyte	WCBM
SCG_MBML2_TET_AR-AAGCCGCAGGTGCTAG-1	-3.42659	-2.64846	Pre/Pro-Bcell	WCBM
SCG_MBML2_TET_AR-AAGCCGCAGTGACTCT-1	-3.90524	-3.18797	Pre/Pro-Bcell	WCBM
SCG_MBML2_TET_AR-AAGCCGCGTATAGGGC-1	-5.2494	-0.207847	DP	WCBM
SCG_MBML2_TET_AR-AAGCCGCTCTGGCGAC-1	-6.87749	-0.558281	Monocyte progenitor	WCBM
SCG_MBML2_TET_AR-AAGGAGCTCAGATAAG-1	-5.12805	5.24438	Granulocyte progenitor	WCBM
SCG_MBML2_TET_AR-AAGGCAGCAATCCGAT-1	-5.56732	-0.286914	DP	WCBM
SCG_MBML2_TET_AR-AAGGCAGCATCGACGC-1	-3.718	-0.987442	DP	WCBM
SCG_MBML2_TET_AR-AAGGCAGCATGGGAAC-1	-5.35731	7.46463	Neutrophil	WCBM
SCG_MBML2_TET_AR-AAGGCAGGTAGATTAG-1	-7.20948	-1.04823	Monocyte progenitor	WCBM
SCG_MBML2_TET_AR-AAGGCAGGTATAGTAG-1	-2.86762	-0.189014	Basophil	WCBM
SCG_MBML2_TET_AR-AAGGCAGTCACCCTCA-1	-8.76728	-2.40095	Monocyte	WCBM
SCG_MBML2_TET_AR-AAGGCAGTCCCTCTTT-1	-5.30656	7.43334	Neutrophil	WCBM
SCG_MBML2_TET_AR-AAGGCAGTCTCTGAGA-1	-8.7293	-1.57883	Monocyte	WCBM
SCG_MBML2_TET_AR-AAGGTTCGTTCACCTC-1	4.17763	-2.99923	Erythroblast	WCBM
SCG_MBML2_TET_AR-AAGGTTCTCACGCATA-1	-3.55637	-2.57244	Pre/Pro-Bcell	WCBM
SCG_MBML2_TET_AR-AAGTCTGCACCGATAT-1	-4.74196	1.76414	DP	WCBM
SCG_MBML2_TET_AR-AAGTCTGTCAGCGATT-1	-6.98754	-1.70417	Monocyte	WCBM
SCG_MBML2_TET_AR-AATCCAGAGCAGACTG-1	-3.79013	-5.57901	B cell	WCBM
SCG_MBML2_TET_AR-AATCCAGCACAGAGGT-1	-5.04626	0.338657	DP	WCBM
SCG_MBML2_TET_AR-AATCCAGGTGCCTTGG-1	-7.24744	-0.580961	Monocyte progenitor	WCBM
SCG_MBML2_TET_AR-AATCCAGGTTAAGACA-1	-7.01828	0.909007	Dendritic cell	WCBM
SCG_MBML2_TET_AR-AATCGGTAGCCTATGT-1	-5.45139	-0.366408	DP	WCBM
SCG_MBML2_TET_AR-ACACCAACACCTCGTT-1	-5.24161	7.31226	Neutrophil	WCBM
SCG_MBML2_TET_AR-ACACCAAGTAGATTAG-1	-3.48555	-1.4218	DP	WCBM
SCG_MBML2_TET_AR-ACACCCTGTCTAGCCG-1	-2.98167	-0.446723	Basophil	WCBM
SCG_MBML2_TET_AR-ACACCCTGTTGGAGGT-1	-3.11258	-2.24951	Pre/Pro-Bcell	WCBM
SCG_MBML2_TET_AR-ACACCCTTCAACACGT-1	-1.84309	-5.87599	T cell	WCBM
SCG_MBML2_TET_AR-ACACCGGAGACTAGAT-1	-5.28915	5.01144	Granulocyte progenitor	WCBM
SCG_MBML2_TET_AR-ACACCGGAGAGCTGGT-1	-3.44154	-2.81979	Pre/Pro-Bcell	WCBM
SCG_MBML2_TET_AR-ACACCGGAGCGGATCA-1	-5.22575	7.06037	Neutrophil	WCBM
SCG_MBML2_TET_AR-ACACCGGCAAGCGAGT-1	-5.95336	-0.676567	Monocyte progenitor	WCBM
SCG_MBML2_TET_AR-ACACCGGGTACCGTAT-1	-4.32163	-8.4546	T cell	WCBM
SCG_MBML2_TET_AR-ACACTGAAGGCGATAC-1	-6.417	-0.528697	Monocyte progenitor	WCBM
SCG_MBML2_TET_AR-ACACTGAAGGGTGTGT-1	-8.70284	-2.00262	Monocyte	WCBM
SCG_MBML2_TET_AR-ACACTGACAATAAGCA-1	-4.72844	1.86489	DP	WCBM
SCG_MBML2_TET_AR-ACACTGACACGTAAGG-1	-4.7888	6.73845	Neutrophil	WCBM
SCG_MBML2_TET_AR-ACACTGACAGACACTT-1	-5.30891	4.94958	Granulocyte progenitor	WCBM
SCG_MBML2_TET_AR-ACACTGACAGGGTACA-1	-7.80045	-2.54883	Monocyte	WCBM
SCG_MBML2_TET_AR-ACACTGATCATATCGG-1	-7.23325	-0.502318	Monocyte progenitor	WCBM
SCG_MBML2_TET_AR-ACACTGATCCCATTTA-1	-3.80175	-1.11005	DP	WCBM
SCG_MBML2_TET_AR-ACACTGATCTAACGGT-1	-7.43353	1.18612	Dendritic cell	WCBM
SCG_MBML2_TET_AR-ACAGCCGCACATGGGA-1	-6.49043	-0.353999	Dendritic cell	WCBM
SCG_MBML2_TET_AR-ACAGCCGCACCGTTGG-1	-0.00196033	-4.61556	Erythroblast	WCBM
SCG_MBML2_TET_AR-ACAGCCGCACTCGACG-1	-5.09818	6.8316	Neutrophil	WCBM
SCG_MBML2_TET_AR-ACAGCCGGTCTGCAAT-1	-5.23871	4.97411	Granulocyte progenitor	WCBM
SCG_MBML2_TET_AR-ACAGCCGTCATGCAAC-1	-4.73738	1.74655	DP	WCBM
SCG_MBML2_TET_AR-ACAGCCGTCCCTGACT-1	-5.32706	5.65186	Granulocyte progenitor	WCBM
SCG_MBML2_TET_AR-ACAGCTAGTACTCAAC-1	-7.44391	-0.925248	Monocyte progenitor	WCBM
SCG_MBML2_TET_AR-ACAGCTAGTCAGGACA-1	-7.21645	-0.70967	Monocyte progenitor	WCBM
SCG_MBML2_TET_AR-ACATACGAGGCACATG-1	4.25448	-4.76011	Erythroblast	WCBM
SCG_MBML2_TET_AR-ACATACGGTGACCAAG-1	-3.71515	-2.62971	Pre/Pro-Bcell	WCBM
SCG_MBML2_TET_AR-ACATACGGTTAAAGAC-1	2.88129	-4.0415	Erythroblast	WCBM
SCG_MBML2_TET_AR-ACATACGTCGGCGCTA-1	-8.35512	-2.74596	Monocyte	WCBM
SCG_MBML2_TET_AR-ACATCAGAGACTGGGT-1	-8.77841	-2.26875	Monocyte	WCBM
SCG_MBML2_TET_AR-ACATCAGAGGATTCGG-1	-5.27207	5.30392	Granulocyte progenitor	WCBM
SCG_MBML2_TET_AR-ACATCAGCAAGCCCAC-1	-5.10172	-0.0898918	DP	WCBM
SCG_MBML2_TET_AR-ACATCAGCAGCCAGAA-1	-5.25317	6.61134	Neutrophil	WCBM
SCG_MBML2_TET_AR-ACATCAGGTTATCGGT-1	1.67456	-5.62918	Erythroblast	WCBM
SCG_MBML2_TET_AR-ACATGGTAGATGCCTT-1	-7.36919	-2.47455	Monocyte	WCBM
SCG_MBML2_TET_AR-ACATGGTAGGCTCATT-1	-0.153484	-4.53246	Erythroblast	WCBM
SCG_MBML2_TET_AR-ACATGGTCAGCCAATT-1	-3.57461	-1.18102	DP	WCBM
SCG_MBML2_TET_AR-ACATGGTCAGGGTTAG-1	-7.09307	-0.710355	Monocyte progenitor	WCBM
SCG_MBML2_TET_AR-ACATGGTCATACGCTA-1	-3.67876	-1.07524	DP	WCBM
SCG_MBML2_TET_AR-ACATGGTGTACCTACA-1	-0.22271	-4.31046	Erythroblast	WCBM
SCG_MBML2_TET_AR-ACATGGTGTCACTTCC-1	-4.77388	1.09604	DP	WCBM
SCG_MBML2_TET_AR-ACATGGTTCCCTTGTG-1	3.94101	-5.37624	Erythroblast	WCBM
SCG_MBML2_TET_AR-ACATGGTTCCTGTAGA-1	-3.26612	-2.24029	Pre/Pro-Bcell	WCBM
SCG_MBML2_TET_AR-ACATGGTTCGATCCCT-1	-4.92579	-8.13743	T cell	WCBM
SCG_MBML2_TET_AR-ACCAGTAAGATCCGAG-1	-3.67525	-2.48357	Pre/Pro-Bcell	WCBM
SCG_MBML2_TET_AR-ACCAGTACAAACAACA-1	-5.55022	8.11865	Neutrophil	WCBM
SCG_MBML2_TET_AR-ACCAGTACATCCGCGA-1	-5.13029	6.60775	Neutrophil	WCBM
SCG_MBML2_TET_AR-ACCAGTAGTCGACTGC-1	-4.60062	-7.41437	T cell	WCBM
SCG_MBML2_TET_AR-ACCAGTAGTCGCCATG-1	-5.36716	7.47634	Neutrophil	WCBM
SCG_MBML2_TET_AR-ACCAGTAGTCGCTTTC-1	-6.85123	0.643765	Dendritic cell	WCBM
SCG_MBML2_TET_AR-ACCAGTATCGCGATCG-1	-3.59392	-5.55644	B cell	WCBM
SCG_MBML2_TET_AR-ACCAGTATCGTATCAG-1	-4.64293	0.602632	DP	WCBM
SCG_MBML2_TET_AR-ACCAGTATCTACCTGC-1	-3.0768	-2.55686	Pre/Pro-Bcell	WCBM
SCG_MBML2_TET_AR-ACCCACTAGTCCGGTC-1	-7.74155	-0.91891	Monocyte progenitor	WCBM
SCG_MBML2_TET_AR-ACCCACTAGTGTACTC-1	-4.60856	-7.42958	T cell	WCBM
SCG_MBML2_TET_AR-ACCGTAAAGAGTCGGT-1	-4.77613	0.171372	DP	WCBM
SCG_MBML2_TET_AR-ACCGTAAGTACCGTTA-1	-5.07487	6.70034	Neutrophil	WCBM
SCG_MBML2_TET_AR-ACCGTAAGTCACCTAA-1	-7.43824	1.2174	Dendritic cell	WCBM
SCG_MBML2_TET_AR-ACCGTAATCGCGTAGC-1	-7.39253	1.27845	Dendritic cell	WCBM
SCG_MBML2_TET_AR-ACCTTTAGTCCAGTAT-1	-5.06014	-0.114051	DP	WCBM
SCG_MBML2_TET_AR-ACCTTTAGTGCTAGCC-1	-5.18905	6.95456	Neutrophil	WCBM
SCG_MBML2_TET_AR-ACCTTTATCAAGATCC-1	3.33973	-5.75403	Erythroblast	WCBM
SCG_MBML2_TET_AR-ACCTTTATCCTATTCA-1	-7.16456	-0.921503	Monocyte progenitor	WCBM
SCG_MBML2_TET_AR-ACGAGCCAGGAGTTGC-1	0.538271	-4.87301	Erythroblast	WCBM
SCG_MBML2_TET_AR-ACGAGCCAGGCTATCT-1	-7.33511	-0.641324	Monocyte progenitor	WCBM
SCG_MBML2_TET_AR-ACGAGCCAGTCCCACG-1	-8.44818	-2.23521	Monocyte	WCBM
SCG_MBML2_TET_AR-ACGAGCCCAATCTACG-1	4.2394	-3.62563	Erythroblast	WCBM
SCG_MBML2_TET_AR-ACGAGCCCACACGCTG-1	-5.04776	6.55314	Neutrophil	WCBM
SCG_MBML2_TET_AR-ACGAGCCGTAATTGGA-1	-6.73275	-2.45435	Monocyte	WCBM
SCG_MBML2_TET_AR-ACGAGCCGTACAGACG-1	-4.59025	-7.42299	T cell	WCBM
SCG_MBML2_TET_AR-ACGAGCCGTCTCTTTA-1	1.51521	-5.38528	Erythroblast	WCBM
SCG_MBML2_TET_AR-ACGAGCCGTGGTTTCA-1	-6.88715	-1.37221	Monocyte	WCBM
SCG_MBML2_TET_AR-ACGAGGAGTAAACGCG-1	4.31822	-3.55349	Erythroblast	WCBM
SCG_MBML2_TET_AR-ACGAGGAGTATGAAAC-1	-3.4503	-4.66449	B cell	WCBM
SCG_MBML2_TET_AR-ACGATACAGTGTACGG-1	-8.92689	-2.13597	Monocyte	WCBM
SCG_MBML2_TET_AR-ACGATACCAACACGCC-1	-5.05338	6.05431	Granulocyte progenitor	WCBM
SCG_MBML2_TET_AR-ACGATACCATCCCACT-1	-5.36996	7.22259	Neutrophil	WCBM
SCG_MBML2_TET_AR-ACGATACTCCTATGTT-1	-4.92392	-8.29899	T cell	WCBM
SCG_MBML2_TET_AR-ACGATGTGTACCGTTA-1	-3.55693	-2.76916	Pre/Pro-Bcell	WCBM
SCG_MBML2_TET_AR-ACGATGTTCGGAGGTA-1	-8.42236	-1.37688	Monocyte	WCBM
SCG_MBML2_TET_AR-ACGCAGCGTCCGAAGA-1	-3.50075	-4.42744	B cell	WCBM
SCG_MBML2_TET_AR-ACGCAGCGTTACGTCA-1	1.65284	-5.57209	Erythroblast	WCBM
SCG_MBML2_TET_AR-ACGCAGCTCAGCGATT-1	-7.96399	-0.880614	Monocyte progenitor	WCBM
SCG_MBML2_TET_AR-ACGCAGCTCCTTTCTC-1	-3.60872	-1.29108	DP	WCBM
SCG_MBML2_TET_AR-ACGCAGCTCTACTCAT-1	-2.90878	-2.53276	Pre/Pro-Bcell	WCBM
SCG_MBML2_TET_AR-ACGCAGCTCTCGCTTG-1	-8.73432	-2.24235	Monocyte	WCBM
SCG_MBML2_TET_AR-ACGCCAGAGCAATCTC-1	-5.06984	-0.0878912	DP	WCBM
SCG_MBML2_TET_AR-ACGCCAGAGCGCCTTG-1	-2.849	-0.224539	Basophil	WCBM
SCG_MBML2_TET_AR-ACGCCAGAGTGCAAGC-1	3.85243	-4.08812	Erythroblast	WCBM
SCG_MBML2_TET_AR-ACGCCAGGTGCACTTA-1	-5.34914	5.38363	Granulocyte progenitor	WCBM
SCG_MBML2_TET_AR-ACGCCGAAGAGCAATT-1	-5.36448	7.49987	Neutrophil	WCBM
SCG_MBML2_TET_AR-ACGCCGACACTTAACG-1	-3.088	-2.35693	Pre/Pro-Bcell	WCBM
SCG_MBML2_TET_AR-ACGCCGACAGCTCGAC-1	-7.1559	-1.84957	Monocyte	WCBM
SCG_MBML2_TET_AR-ACGCCGACATTCACTT-1	-8.78264	-1.42412	Monocyte	WCBM
SCG_MBML2_TET_AR-ACGCCGAGTAAACCTC-1	-3.37895	-1.05084	DP	WCBM
SCG_MBML2_TET_AR-ACGCCGAGTTATCGGT-1	-7.03226	0.916319	Dendritic cell	WCBM
SCG_MBML2_TET_AR-ACGGAGAAGTATTGGA-1	-4.31784	-8.24525	T cell	WCBM
SCG_MBML2_TET_AR-ACGGAGAAGTGAACGC-1	-5.68296	8.47126	Neutrophil	WCBM
SCG_MBML2_TET_AR-ACGGAGACAGCCACCA-1	-5.1087	5.74033	Granulocyte progenitor	WCBM
SCG_MBML2_TET_AR-ACGGAGAGTTCCACAA-1	-7.37305	-0.672194	Monocyte progenitor	WCBM
SCG_MBML2_TET_AR-ACGGCCAAGCGTCTAT-1	-5.77055	8.66705	Neutrophil	WCBM
SCG_MBML2_TET_AR-ACGGCCACAAGCGTAG-1	-5.1853	-8.15667	T cell	WCBM
SCG_MBML2_TET_AR-ACGGCCACACTGAAGG-1	-8.09578	-2.96538	Monocyte	WCBM
SCG_MBML2_TET_AR-ACGGCCAGTGGACGAT-1	-5.14397	7.12719	Neutrophil	WCBM
SCG_MBML2_TET_AR-ACGGGCTAGACTAGAT-1	-8.29305	-2.67134	Monocyte	WCBM
SCG_MBML2_TET_AR-ACGGGCTAGAGCTTCT-1	2.27085	-5.72253	Erythroblast	WCBM
SCG_MBML2_TET_AR-ACGGGCTAGTATGACA-1	-5.19456	5.12781	Granulocyte progenitor	WCBM
SCG_MBML2_TET_AR-ACGGGCTGTTCGCGAC-1	-7.46549	-2.46477	Monocyte	WCBM
SCG_MBML2_TET_AR-ACGGGCTTCAGTGCAT-1	-7.32327	-0.633489	Monocyte progenitor	WCBM
SCG_MBML2_TET_AR-ACGGGTCCACATGGGA-1	-1.58261	-0.794991	DP	WCBM
SCG_MBML2_TET_AR-ACGGGTCGTACAAGTA-1	-7.48628	1.26226	Dendritic cell	WCBM
SCG_MBML2_TET_AR-ACGTCAAAGAAACGAG-1	-5.63867	-0.56555	DP	WCBM
SCG_MBML2_TET_AR-ACGTCAAAGCAATCTC-1	2.15677	-5.66755	Erythroblast	WCBM
SCG_MBML2_TET_AR-ACGTCAAGTGGCCCTA-1	-3.66115	-1.21439	DP	WCBM
SCG_MBML2_TET_AR-ACGTCAAGTTTGTTTC-1	-5.00934	-8.56999	T cell	WCBM
SCG_MBML2_TET_AR-ACGTCAATCTCAAGTG-1	-5.05185	-0.595187	DP	WCBM
SCG_MBML2_TET_AR-ACTGAACCAAGCTGGA-1	-4.80042	0.198855	DP	WCBM
SCG_MBML2_TET_AR-ACTGAACCACGTGAGA-1	-3.87961	-3.03366	Pre/Pro-Bcell	WCBM
SCG_MBML2_TET_AR-ACTGAACCATCACAAC-1	-5.0041	6.87641	Neutrophil	WCBM
SCG_MBML2_TET_AR-ACTGAACTCAACTCTT-1	-4.5029	-1.22927	DP	WCBM
SCG_MBML2_TET_AR-ACTGAACTCAAGAAGT-1	-5.08319	5.85837	Granulocyte progenitor	WCBM
SCG_MBML2_TET_AR-ACTGATGGTGTAATGA-1	-7.28009	1.03997	Dendritic cell	WCBM
SCG_MBML2_TET_AR-ACTGATGGTTACGTCA-1	0.88211	-4.96966	Erythroblast	WCBM
SCG_MBML2_TET_AR-ACTGCTCCACGCCAGT-1	-4.80416	2.46855	DP	WCBM
SCG_MBML2_TET_AR-ACTGCTCCACTTAACG-1	-8.72708	-1.4317	Monocyte	WCBM
SCG_MBML2_TET_AR-ACTGCTCTCAATACCG-1	-4.62728	1.13168	DP	WCBM
SCG_MBML2_TET_AR-ACTGCTCTCCGCATAA-1	-7.54988	-2.44852	Monocyte	WCBM
SCG_MBML2_TET_AR-ACTGCTCTCGTTACGA-1	-5.14998	4.61913	Granulocyte progenitor	WCBM
SCG_MBML2_TET_AR-ACTGTCCAGACGCAAC-1	-4.93036	-8.51792	T cell	WCBM
SCG_MBML2_TET_AR-ACTGTCCAGAGTACCG-1	1.36091	-5.45544	Erythroblast	WCBM
SCG_MBML2_TET_AR-ACTGTCCGTAATCACC-1	-3.0142	-2.5929	Pre/Pro-Bcell	WCBM
SCG_MBML2_TET_AR-ACTTACTAGAGCTTCT-1	-7.22911	-0.481227	Monocyte progenitor	WCBM
SCG_MBML2_TET_AR-ACTTACTAGAGTACCG-1	-6.5273	6.53866	Neutrophil	WCBM
SCG_MBML2_TET_AR-ACTTACTAGTTAAGTG-1	-3.39883	-2.30165	Pre/Pro-Bcell	WCBM
SCG_MBML2_TET_AR-ACTTACTGTGGTGTAG-1	-5.48422	5.13288	Granulocyte progenitor	WCBM
SCG_MBML2_TET_AR-ACTTACTTCACAAACC-1	-5.35107	6.00229	Granulocyte progenitor	WCBM
SCG_MBML2_TET_AR-ACTTACTTCGGCTACG-1	-4.75689	1.78294	DP	WCBM
SCG_MBML2_TET_AR-ACTTACTTCTAACTGG-1	-3.03251	-2.5956	Pre/Pro-Bcell	WCBM
SCG_MBML2_TET_AR-ACTTGTTCATACTCTT-1	-8.27301	-2.81456	Monocyte	WCBM
SCG_MBML2_TET_AR-ACTTGTTGTAAGGGAA-1	-5.79143	9.00512	Neutrophil	WCBM
SCG_MBML2_TET_AR-ACTTGTTGTACAGTTC-1	1.48491	-5.48096	Erythroblast	WCBM
SCG_MBML2_TET_AR-ACTTGTTGTAGCGTAG-1	-7.27602	-2.47702	Monocyte	WCBM
SCG_MBML2_TET_AR-ACTTGTTGTTCACCTC-1	-5.45432	3.95454	Granulocyte progenitor	WCBM
SCG_MBML2_TET_AR-ACTTTCAAGGACACCA-1	-5.38201	6.94346	Neutrophil	WCBM
SCG_MBML2_TET_AR-ACTTTCATCGGATGGA-1	-5.77336	9.12523	Neutrophil	WCBM
SCG_MBML2_TET_AR-ACTTTCATCTATCCCG-1	3.49129	-5.69069	Erythroblast	WCBM
SCG_MBML2_TET_AR-ACTTTCATCTCTTATG-1	-5.02764	6.50881	Neutrophil	WCBM
SCG_MBML2_TET_AR-AGAATAGAGAATCTCC-1	-8.61862	-2.36152	Monocyte	WCBM
SCG_MBML2_TET_AR-AGAATAGCACGTTGGC-1	-5.35711	5.02352	Granulocyte progenitor	WCBM
SCG_MBML2_TET_AR-AGAATAGGTGTGAAAT-1	-4.65486	1.20449	DP	WCBM
SCG_MBML2_TET_AR-AGAATAGGTTGGGACA-1	0.851153	-5.15756	Erythroblast	WCBM
SCG_MBML2_TET_AR-AGAATAGTCCTTTACA-1	-5.34733	7.06801	Neutrophil	WCBM
SCG_MBML2_TET_AR-AGACGTTGTAGCTAAA-1	4.59515	-5.02399	Erythroblast	WCBM
SCG_MBML2_TET_AR-AGACGTTTCAGCTGGC-1	-4.63865	0.943703	DP	WCBM
SCG_MBML2_TET_AR-AGACGTTTCGCGTTTC-1	-7.47782	-0.922578	Monocyte progenitor	WCBM
SCG_MBML2_TET_AR-AGAGCTTTCAGTTGAC-1	-3.46676	-5.22666	B cell	WCBM
SCG_MBML2_TET_AR-AGAGTGGAGCACCGTC-1	-3.58105	-5.31879	B cell	WCBM
SCG_MBML2_TET_AR-AGAGTGGTCCCACTTG-1	-7.30902	1.08942	Dendritic cell	WCBM
SCG_MBML2_TET_AR-AGATCTGAGATATACG-1	-3.92236	-1.23862	DP	WCBM
SCG_MBML2_TET_AR-AGATCTGAGATTACCC-1	-5.33299	5.18026	Granulocyte progenitor	WCBM
SCG_MBML2_TET_AR-AGATCTGCAAACCCAT-1	-6.56569	0.446353	Dendritic cell	WCBM
SCG_MBML2_TET_AR-AGATCTGCAGATGGCA-1	-7.0386	-1.38665	Monocyte	WCBM
SCG_MBML2_TET_AR-AGATCTGGTAAGTTCC-1	-8.90277	-1.69469	Monocyte	WCBM
SCG_MBML2_TET_AR-AGATCTGGTGCGATAG-1	-8.52336	-1.53179	Monocyte	WCBM
SCG_MBML2_TET_AR-AGATCTGGTGGCAAAC-1	-3.71558	-5.58416	B cell	WCBM
SCG_MBML2_TET_AR-AGATCTGTCAGCTCGG-1	3.10926	-4.89271	Erythroblast	WCBM
SCG_MBML2_TET_AR-AGATCTGTCCGAGCCA-1	-8.24021	-2.87626	Monocyte	WCBM
SCG_MBML2_TET_AR-AGATTGCAGCGTCTAT-1	4.40255	-3.73926	Erythroblast	WCBM
SCG_MBML2_TET_AR-AGATTGCGTCAGATAA-1	-4.458	-7.97554	T cell	WCBM
SCG_MBML2_TET_AR-AGATTGCGTCGCATCG-1	0.38437	-4.871	Erythroblast	WCBM
SCG_MBML2_TET_AR-AGATTGCTCCCAACGG-1	-4.67908	1.15127	DP	WCBM
SCG_MBML2_TET_AR-AGCAGCCCAATAAGCA-1	4.40794	-5.18651	Erythroblast	WCBM
SCG_MBML2_TET_AR-AGCAGCCGTAAGGGAA-1	-5.41774	5.11193	Granulocyte progenitor	WCBM
SCG_MBML2_TET_AR-AGCAGCCTCTAACTTC-1	-2.83391	-0.177009	Basophil	WCBM
SCG_MBML2_TET_AR-AGCAGCCTCTCCGGTT-1	-4.77518	-8.59372	T cell	WCBM
SCG_MBML2_TET_AR-AGCATACCAAATTGCC-1	-3.70351	-2.91518	Pre/Pro-Bcell	WCBM
SCG_MBML2_TET_AR-AGCATACCACTCAGGC-1	3.07969	-5.63021	Erythroblast	WCBM
SCG_MBML2_TET_AR-AGCATACCATGTCCTC-1	2.14689	-5.47834	Erythroblast	WCBM
SCG_MBML2_TET_AR-AGCCTAAAGTTCCACA-1	0.0212689	-4.52995	Erythroblast	WCBM
SCG_MBML2_TET_AR-AGCCTAACAACACGCC-1	-3.01187	-2.69444	Pre/Pro-Bcell	WCBM
SCG_MBML2_TET_AR-AGCCTAATCCGATATG-1	-3.47971	-5.21776	B cell	WCBM
SCG_MBML2_TET_AR-AGCGGTCGTCCCTACT-1	-4.76418	2.07285	DP	WCBM
SCG_MBML2_TET_AR-AGCGGTCGTGCACGAA-1	-3.71432	-2.96463	Pre/Pro-Bcell	WCBM
SCG_MBML2_TET_AR-AGCGTATCAATGTAAG-1	-5.53481	8.20379	Neutrophil	WCBM
SCG_MBML2_TET_AR-AGCGTATCATTGGTAC-1	-8.92279	-1.88107	Monocyte	WCBM
SCG_MBML2_TET_AR-AGCGTATTCTCTTATG-1	-6.98671	-0.916764	Monocyte progenitor	WCBM
SCG_MBML2_TET_AR-AGCGTCGCACTGTGTA-1	1.19014	-5.27832	Erythroblast	WCBM
SCG_MBML2_TET_AR-AGCGTCGCATCGATTG-1	-7.16259	-2.17686	Monocyte	WCBM
SCG_MBML2_TET_AR-AGCGTCGGTTCGCTAA-1	0.933192	-5.08246	Erythroblast	WCBM
SCG_MBML2_TET_AR-AGCGTCGTCACCATAG-1	-8.36316	-1.85691	Monocyte	WCBM
SCG_MBML2_TET_AR-AGCTCCTCACGCATCG-1	-8.94003	-1.91413	Monocyte	WCBM
SCG_MBML2_TET_AR-AGCTTGACAGATGGGT-1	-5.23657	6.65853	Neutrophil	WCBM
SCG_MBML2_TET_AR-AGCTTGATCCTATGTT-1	-8.98315	-1.97603	Monocyte	WCBM
SCG_MBML2_TET_AR-AGGCCACAGCAGGCTA-1	-4.19208	-8.45325	T cell	WCBM
SCG_MBML2_TET_AR-AGGCCACCATTCCTGC-1	2.29351	-5.508	Erythroblast	WCBM
SCG_MBML2_TET_AR-AGGCCGTGTGCACCAC-1	-3.01396	-2.18372	Pre/Pro-Bcell	WCBM
SCG_MBML2_TET_AR-AGGGAGTAGATCGATA-1	-3.12339	-1.03143	DP	WCBM
SCG_MBML2_TET_AR-AGGGATGTCTATCGCC-1	-7.47687	-2.48431	Monocyte	WCBM
SCG_MBML2_TET_AR-AGGGTGACAATCGGTT-1	-5.21191	-0.016285	DP	WCBM
SCG_MBML2_TET_AR-AGGGTGACATTTCAGG-1	-5.11938	5.34816	Granulocyte progenitor	WCBM
SCG_MBML2_TET_AR-AGGGTGAGTCTAGAGG-1	-4.97226	5.06226	Granulocyte progenitor	WCBM
SCG_MBML2_TET_AR-AGGTCATCAAGCCGTC-1	-8.55475	-2.34738	Monocyte	WCBM
SCG_MBML2_TET_AR-AGGTCATGTCTAGCCG-1	-5.27889	7.71244	Neutrophil	WCBM
SCG_MBML2_TET_AR-AGGTCATGTGCGCTTG-1	-3.05869	-2.39357	Pre/Pro-Bcell	WCBM
SCG_MBML2_TET_AR-AGGTCCGAGCTAGCCC-1	-3.80156	-2.75723	Pre/Pro-Bcell	WCBM
SCG_MBML2_TET_AR-AGGTCCGCACAGGAGT-1	-3.40012	-3.28356	Pre/Pro-Bcell	WCBM
SCG_MBML2_TET_AR-AGGTCCGCACTAGTAC-1	4.23493	-2.99558	Erythroblast	WCBM
SCG_MBML2_TET_AR-AGGTCCGGTAAATGTG-1	1.17318	-5.38015	Erythroblast	WCBM
SCG_MBML2_TET_AR-AGGTCCGGTCCATGAT-1	-6.65315	-1.44622	Monocyte	WCBM
SCG_MBML2_TET_AR-AGGTCCGGTCGCATAT-1	-3.86234	-1.14363	DP	WCBM
SCG_MBML2_TET_AR-AGGTCCGGTGCACTTA-1	-6.51098	-0.677163	Monocyte progenitor	WCBM
SCG_MBML2_TET_AR-AGGTCCGTCCTAGGGC-1	-5.17789	-8.42405	T cell	WCBM
SCG_MBML2_TET_AR-AGGTCCGTCTTGCAAG-1	-2.26563	-1.06974	DP	WCBM
SCG_MBML2_TET_AR-AGTAGTCAGATCCTGT-1	1.83971	-5.46903	Erythroblast	WCBM
SCG_MBML2_TET_AR-AGTAGTCAGCTGCAAG-1	-5.20294	-8.42394	T cell	WCBM
SCG_MBML2_TET_AR-AGTAGTCAGGTGTGGT-1	-8.38067	-2.74009	Monocyte	WCBM
SCG_MBML2_TET_AR-AGTAGTCAGTGTACGG-1	-8.81806	-1.89224	Monocyte	WCBM
SCG_MBML2_TET_AR-AGTAGTCCACGCTTTC-1	-5.36414	5.32606	Granulocyte progenitor	WCBM
SCG_MBML2_TET_AR-AGTAGTCGTAGCGCAA-1	4.44073	-4.48261	Erythroblast	WCBM
SCG_MBML2_TET_AR-AGTAGTCGTCTGGTCG-1	-3.71978	-0.821153	DP	WCBM
SCG_MBML2_TET_AR-AGTCTTTGTGTAACGG-1	-4.73874	1.20204	DP	WCBM
SCG_MBML2_TET_AR-AGTCTTTGTTTAGCTG-1	-6.50808	-0.60626	Monocyte progenitor	WCBM
SCG_MBML2_TET_AR-AGTGAGGAGTCAATAG-1	2.6947	-5.44172	Erythroblast	WCBM
SCG_MBML2_TET_AR-AGTGAGGGTCGAACAG-1	-4.71952	0.680628	DP	WCBM
SCG_MBML2_TET_AR-AGTGAGGTCGCGTTTC-1	-8.69412	-1.60013	Monocyte	WCBM
SCG_MBML2_TET_AR-AGTGAGGTCGTTTGCC-1	-5.40687	-0.264345	DP	WCBM
SCG_MBML2_TET_AR-AGTGGGAAGTTACCCA-1	-3.55812	-5.34372	B cell	WCBM
SCG_MBML2_TET_AR-AGTGGGACAAGTTAAG-1	1.99358	-5.61866	Erythroblast	WCBM
SCG_MBML2_TET_AR-AGTGGGAGTACAGCAG-1	-8.68706	-2.3934	Monocyte	WCBM
SCG_MBML2_TET_AR-AGTGGGAGTAGCTTGT-1	-7.82815	-2.48769	Monocyte	WCBM
SCG_MBML2_TET_AR-AGTGGGATCTGAGGGA-1	-7.29644	1.13203	Dendritic cell	WCBM
SCG_MBML2_TET_AR-AGTGTCAGTCCGTTAA-1	-5.89526	9.16611	Neutrophil	WCBM
SCG_MBML2_TET_AR-AGTGTCAGTCTAGAGG-1	-3.24865	-2.1633	Pre/Pro-Bcell	WCBM
SCG_MBML2_TET_AR-AGTGTCATCTCTGCTG-1	-5.14345	-8.48132	T cell	WCBM
SCG_MBML2_TET_AR-AGTTGGTCAAACGCGA-1	-8.95994	-1.73698	Monocyte	WCBM
SCG_MBML2_TET_AR-AGTTGGTCATATACCG-1	-4.74989	0.231601	DP	WCBM
SCG_MBML2_TET_AR-AGTTGGTGTGCCTGTG-1	-5.41041	5.24851	Granulocyte progenitor	WCBM
SCG_MBML2_TET_AR-AGTTGGTTCCAAAGTC-1	-5.07012	5.17768	Granulocyte progenitor	WCBM
SCG_MBML2_TET_AR-ATAACGCAGAGGACGG-1	-5.14395	4.8561	Granulocyte progenitor	WCBM
SCG_MBML2_TET_AR-ATAACGCAGCGAAGGG-1	-7.99599	-1.1101	Monocyte	WCBM
SCG_MBML2_TET_AR-ATAACGCAGCGATGAC-1	-5.03739	5.674	Granulocyte progenitor	WCBM
SCG_MBML2_TET_AR-ATAACGCAGGCGATAC-1	-5.37896	5.07184	Granulocyte progenitor	WCBM
SCG_MBML2_TET_AR-ATAACGCCAAGGCTCC-1	0.661469	-4.48565	Erythroblast	WCBM
SCG_MBML2_TET_AR-ATAACGCCAGACAAGC-1	-4.96234	7.08917	Neutrophil	WCBM
SCG_MBML2_TET_AR-ATAACGCGTACGCTGC-1	-8.26423	-1.19582	Monocyte	WCBM
SCG_MBML2_TET_AR-ATAACGCGTCTCATCC-1	-4.76692	5.23798	Granulocyte progenitor	WCBM
SCG_MBML2_TET_AR-ATAACGCTCAACACTG-1	-4.84643	2.88322	Granulocyte progenitor	WCBM
SCG_MBML2_TET_AR-ATAAGAGCAAGTCATC-1	-4.4334	-8.58584	T cell	WCBM
SCG_MBML2_TET_AR-ATAAGAGTCGTGGACC-1	-5.59593	7.71663	Neutrophil	WCBM
SCG_MBML2_TET_AR-ATAGACCAGTATTGGA-1	-6.80901	-0.530505	Monocyte progenitor	WCBM
SCG_MBML2_TET_AR-ATAGACCCACTGTGTA-1	-3.3861	-2.23494	Pre/Pro-Bcell	WCBM
SCG_MBML2_TET_AR-ATAGACCGTCAGAAGC-1	-8.75888	-1.75096	Monocyte	WCBM
SCG_MBML2_TET_AR-ATAGACCTCGCAAACT-1	-5.04685	6.13127	Granulocyte progenitor	WCBM
SCG_MBML2_TET_AR-ATCACGAAGGCAGGTT-1	-4.94292	3.81896	Granulocyte progenitor	WCBM
SCG_MBML2_TET_AR-ATCACGACAGAGCCAA-1	-5.07404	6.97391	Neutrophil	WCBM
SCG_MBML2_TET_AR-ATCACGAGTACACCGC-1	-4.96637	4.77002	Granulocyte progenitor	WCBM
SCG_MBML2_TET_AR-ATCACGATCTTGTACT-1	-5.079	7.09998	Neutrophil	WCBM
SCG_MBML2_TET_AR-ATCATCTCACCAGTTA-1	-5.12212	7.06624	Neutrophil	WCBM
SCG_MBML2_TET_AR-ATCATCTCAGATGGCA-1	-8.47529	-1.27864	Monocyte	WCBM
SCG_MBML2_TET_AR-ATCATCTGTTCGTTGA-1	-3.83662	-2.86438	Pre/Pro-Bcell	WCBM
SCG_MBML2_TET_AR-ATCATCTTCAAGATCC-1	-4.35805	-8.57515	T cell	WCBM
SCG_MBML2_TET_AR-ATCATCTTCCAGTAGT-1	-5.27176	6.26408	Neutrophil	WCBM
SCG_MBML2_TET_AR-ATCATGGAGACTTGAA-1	-4.59109	-7.3054	T cell	WCBM
SCG_MBML2_TET_AR-ATCATGGAGCCACTAT-1	2.84349	-4.81075	Erythroblast	WCBM
SCG_MBML2_TET_AR-ATCATGGCAGGTGCCT-1	-4.02091	-8.18527	T cell	WCBM
SCG_MBML2_TET_AR-ATCATGGCATTCACTT-1	-5.41147	4.92223	Granulocyte progenitor	WCBM
SCG_MBML2_TET_AR-ATCCACCAGCTTCGCG-1	-5.46498	6.32416	Granulocyte progenitor	WCBM
SCG_MBML2_TET_AR-ATCCACCAGGGCTTCC-1	-5.54753	7.77633	Neutrophil	WCBM
SCG_MBML2_TET_AR-ATCCACCCAAGCTGAG-1	-5.03416	-0.0534765	DP	WCBM
SCG_MBML2_TET_AR-ATCCACCGTACCGGCT-1	-5.1153	5.18204	Granulocyte progenitor	WCBM
SCG_MBML2_TET_AR-ATCCACCTCGACCAGC-1	-5.24477	-0.133949	DP	WCBM
SCG_MBML2_TET_AR-ATCCGAAGTTCAGTAC-1	-4.78456	-0.0267659	DP	WCBM
SCG_MBML2_TET_AR-ATCGAGTTCGTAGATC-1	-4.60602	-0.385707	DP	WCBM
SCG_MBML2_TET_AR-ATCTACTAGTACGACG-1	-1.0911	-0.669883	DP	WCBM
SCG_MBML2_TET_AR-ATCTACTCAAAGGTGC-1	-4.88376	2.95423	Granulocyte progenitor	WCBM
SCG_MBML2_TET_AR-ATCTACTCACCGATAT-1	4.32163	-5.37589	Erythroblast	WCBM
SCG_MBML2_TET_AR-ATCTACTGTCTCACCT-1	1.60632	-5.54527	Erythroblast	WCBM
SCG_MBML2_TET_AR-ATCTGCCCATTCTTAC-1	-6.62052	-0.618405	Monocyte progenitor	WCBM
SCG_MBML2_TET_AR-ATCTGCCGTCGAACAG-1	-5.27921	7.39754	Neutrophil	WCBM
SCG_MBML2_TET_AR-ATCTGCCGTTAAGGGC-1	-7.60213	-0.973871	Monocyte progenitor	WCBM
SCG_MBML2_TET_AR-ATCTGCCTCCATGAAC-1	-7.34079	1.33059	Dendritic cell	WCBM
SCG_MBML2_TET_AR-ATGAGGGGTACCAGTT-1	-5.13205	0.356565	DP	WCBM
SCG_MBML2_TET_AR-ATGCGATAGAAGATTC-1	0.330206	-4.86678	Erythroblast	WCBM
SCG_MBML2_TET_AR-ATGCGATAGGTGTGGT-1	-3.90195	-1.15567	DP	WCBM
SCG_MBML2_TET_AR-ATGCGATCACAGTCGC-1	-6.62419	-0.553681	Monocyte progenitor	WCBM
SCG_MBML2_TET_AR-ATGCGATCAGTGACAG-1	-3.14651	-2.12338	Pre/Pro-Bcell	WCBM
SCG_MBML2_TET_AR-ATGCGATGTAAGTTCC-1	-4.30769	-8.56108	T cell	WCBM
SCG_MBML2_TET_AR-ATGCGATGTAGAGTGC-1	-8.51626	-1.39875	Monocyte	WCBM
SCG_MBML2_TET_AR-ATGCGATTCCTGCAGG-1	-8.48653	-2.54263	Monocyte	WCBM
SCG_MBML2_TET_AR-ATGGGAGCAGTCTTCC-1	-8.86186	-1.77232	Monocyte	WCBM
SCG_MBML2_TET_AR-ATGGGAGTCAATACCG-1	-5.29654	5.51137	Granulocyte progenitor	WCBM
SCG_MBML2_TET_AR-ATGTGTGAGGGTGTTG-1	-7.33266	1.08671	Dendritic cell	WCBM
SCG_MBML2_TET_AR-ATTACTCAGACTCGGA-1	-2.7893	-0.109968	Basophil	WCBM
SCG_MBML2_TET_AR-ATTACTCCAGGAATGC-1	-4.71403	1.41098	DP	WCBM
SCG_MBML2_TET_AR-ATTACTCTCAGTCCCT-1	-3.4098	-2.44211	Pre/Pro-Bcell	WCBM
SCG_MBML2_TET_AR-ATTACTCTCCTGTACC-1	-5.20907	5.43917	Granulocyte progenitor	WCBM
SCG_MBML2_TET_AR-ATTACTCTCTGCTGCT-1	-7.44508	1.21098	Dendritic cell	WCBM
SCG_MBML2_TET_AR-ATTATCCCAAGAAGAG-1	-5.20934	6.65541	Neutrophil	WCBM
SCG_MBML2_TET_AR-ATTATCCCACATTCGA-1	-0.303669	-4.17647	Erythroblast	WCBM
SCG_MBML2_TET_AR-ATTATCCCAGAAGCAC-1	-4.57233	-8.5742	T cell	WCBM
SCG_MBML2_TET_AR-ATTATCCGTGCGGTAA-1	-8.90081	-1.94436	Monocyte	WCBM
SCG_MBML2_TET_AR-ATTATCCGTTAAGATG-1	-2.88615	-2.90233	Pre/Pro-Bcell	WCBM
SCG_MBML2_TET_AR-ATTCTACCATGATCCA-1	-4.70562	0.891764	DP	WCBM
SCG_MBML2_TET_AR-ATTGGACAGATCACGG-1	-5.17003	5.58912	Granulocyte progenitor	WCBM
SCG_MBML2_TET_AR-ATTGGACAGCTTCGCG-1	0.281545	-4.71618	Erythroblast	WCBM
SCG_MBML2_TET_AR-ATTGGACCAGACAAAT-1	-7.95206	-1.57223	Monocyte	WCBM
SCG_MBML2_TET_AR-ATTGGACGTATTCTCT-1	-8.1397	-2.00502	Monocyte	WCBM
SCG_MBML2_TET_AR-ATTGGACGTGTAATGA-1	-3.62914	-2.6354	Pre/Pro-Bcell	WCBM
SCG_MBML2_TET_AR-ATTGGACTCCGAATGT-1	-4.9575	4.31943	Granulocyte progenitor	WCBM
SCG_MBML2_TET_AR-ATTGGTGAGACAATAC-1	0.747351	-5.08952	Erythroblast	WCBM
SCG_MBML2_TET_AR-ATTGGTGAGCAGGTCA-1	-7.35604	-0.732763	Monocyte progenitor	WCBM
SCG_MBML2_TET_AR-ATTGGTGCAATCCGAT-1	-5.99274	-0.384469	Monocyte progenitor	WCBM
SCG_MBML2_TET_AR-ATTGGTGCAGTTTACG-1	-2.82239	-0.192019	Basophil	WCBM
SCG_MBML2_TET_AR-ATTGGTGCATGGTTGT-1	-4.77848	-0.578135	DP	WCBM
SCG_MBML2_TET_AR-ATTGGTGGTTCCCGAG-1	-3.27178	-4.40052	B cell	WCBM
SCG_MBML2_TET_AR-ATTTCTGCAAGCGTAG-1	-0.0478712	-4.70496	Erythroblast	WCBM
SCG_MBML2_TET_AR-ATTTCTGGTCAAAGCG-1	-5.26426	-8.37035	T cell	WCBM
SCG_MBML2_TET_AR-CAACCAACACTCGACG-1	-4.88264	3.46719	Granulocyte progenitor	WCBM
SCG_MBML2_TET_AR-CAACCAATCCGAGCCA-1	2.983	-5.60377	Erythroblast	WCBM
SCG_MBML2_TET_AR-CAACCTCCACTTCGAA-1	-7.17451	-0.842587	Monocyte progenitor	WCBM
SCG_MBML2_TET_AR-CAACCTCGTCTTCAAG-1	-5.14648	6.9	Neutrophil	WCBM
SCG_MBML2_TET_AR-CAACCTCTCTATCGCC-1	-5.91662	8.97851	Neutrophil	WCBM
SCG_MBML2_TET_AR-CAACCTCTCTCGAGTA-1	-5.03533	-8.43356	T cell	WCBM
SCG_MBML2_TET_AR-CAACCTCTCTCTGAGA-1	-3.55554	-1.20018	DP	WCBM
SCG_MBML2_TET_AR-CAACTAGGTCCGACGT-1	-5.20097	4.94629	Granulocyte progenitor	WCBM
SCG_MBML2_TET_AR-CAAGAAAAGCTAGGCA-1	2.88291	-5.56612	Erythroblast	WCBM
SCG_MBML2_TET_AR-CAAGAAAAGGAATGGA-1	-5.59931	8.49066	Neutrophil	WCBM
SCG_MBML2_TET_AR-CAAGAAAAGGCTAGGT-1	-5.35554	5.16848	Granulocyte progenitor	WCBM
SCG_MBML2_TET_AR-CAAGAAAAGTGGTAAT-1	-3.89653	-3.09223	Pre/Pro-Bcell	WCBM
SCG_MBML2_TET_AR-CAAGAAACAAGGTGTG-1	0.0684718	-4.71124	Erythroblast	WCBM
SCG_MBML2_TET_AR-CAAGAAATCAGGTAAA-1	-5.40327	8.0476	Neutrophil	WCBM
SCG_MBML2_TET_AR-CAAGAAATCCGTACAA-1	-4.14437	-1.14252	DP	WCBM
SCG_MBML2_TET_AR-CAAGATCAGAAGAAGC-1	-8.61639	-1.394	Monocyte	WCBM
SCG_MBML2_TET_AR-CAAGATCAGATGCGAC-1	-5.26521	5.26413	Granulocyte progenitor	WCBM
SCG_MBML2_TET_AR-CAAGATCAGGTGCACA-1	-3.28993	-2.26382	Pre/Pro-Bcell	WCBM
SCG_MBML2_TET_AR-CAAGATCGTCATGCAT-1	3.95558	-4.9263	Erythroblast	WCBM
SCG_MBML2_TET_AR-CAAGGCCCAATCTACG-1	-3.3252	-3.36292	Pre/Pro-Bcell	WCBM
SCG_MBML2_TET_AR-CAAGGCCCAGATGAGC-1	-3.18703	-1.11181	DP	WCBM
SCG_MBML2_TET_AR-CAAGTTGAGATGTGTA-1	-4.83107	2.6362	DP	WCBM
SCG_MBML2_TET_AR-CAAGTTGAGTTCGATC-1	-3.72398	-1.14667	DP	WCBM
SCG_MBML2_TET_AR-CAAGTTGCAAGCTGAG-1	-5.114	4.91494	Granulocyte progenitor	WCBM
SCG_MBML2_TET_AR-CAAGTTGCAATGTAAG-1	-7.978	-2.78827	Monocyte	WCBM
SCG_MBML2_TET_AR-CAAGTTGGTAGCCTAT-1	-5.30628	7.37865	Neutrophil	WCBM
SCG_MBML2_TET_AR-CAAGTTGGTTGAGGTG-1	-5.08429	-8.57617	T cell	WCBM
SCG_MBML2_TET_AR-CAAGTTGTCATTGCCC-1	-3.91633	-1.3164	DP	WCBM
SCG_MBML2_TET_AR-CAAGTTGTCCATGCTC-1	-8.59201	-2.55929	Monocyte	WCBM
SCG_MBML2_TET_AR-CACAAACAGCCCGAAA-1	-5.39764	8.02872	Neutrophil	WCBM
SCG_MBML2_TET_AR-CACAAACAGTTTCCTT-1	-3.85946	-3.16153	Pre/Pro-Bcell	WCBM
SCG_MBML2_TET_AR-CACAAACTCTACTCAT-1	-3.65291	-5.46625	B cell	WCBM
SCG_MBML2_TET_AR-CACACAAAGTGCCATT-1	-7.03673	-0.501573	Monocyte progenitor	WCBM
SCG_MBML2_TET_AR-CACACAATCCAAAGTC-1	-4.45087	-0.909701	DP	WCBM
SCG_MBML2_TET_AR-CACACCTAGATATACG-1	-4.08054	-8.36436	T cell	WCBM
SCG_MBML2_TET_AR-CACACCTGTGATGTCT-1	-5.1312	6.82837	Neutrophil	WCBM
SCG_MBML2_TET_AR-CACACCTTCACTTATC-1	-4.6781	0.453501	DP	WCBM
SCG_MBML2_TET_AR-CACACTCCACCAGGTC-1	2.10723	-5.61816	Erythroblast	WCBM
SCG_MBML2_TET_AR-CACACTCGTACCGAGA-1	-8.06072	-2.64155	Monocyte	WCBM
SCG_MBML2_TET_AR-CACAGGCCATGAAGTA-1	-6.7082	-0.485323	Monocyte progenitor	WCBM
SCG_MBML2_TET_AR-CACAGGCGTTCAGACT-1	1.80969	-5.61418	Erythroblast	WCBM
SCG_MBML2_TET_AR-CACAGGCTCACCCGAG-1	0.0784966	-4.67911	Erythroblast	WCBM
SCG_MBML2_TET_AR-CACAGGCTCGCTTAGA-1	-4.89195	3.30833	Granulocyte progenitor	WCBM
SCG_MBML2_TET_AR-CACAGTAAGAAGATTC-1	-8.5465	-1.26493	Monocyte	WCBM
SCG_MBML2_TET_AR-CACAGTAAGTCATCCA-1	-5.15524	7.20803	Neutrophil	WCBM
SCG_MBML2_TET_AR-CACATAGAGTGGACGT-1	-4.67899	0.853217	DP	WCBM
SCG_MBML2_TET_AR-CACATAGCACCATCCT-1	-4.03813	-5.67908	Pre/Pro-Bcell	WCBM
SCG_MBML2_TET_AR-CACATAGGTTATGTGC-1	-6.5011	-0.536444	Monocyte progenitor	WCBM
SCG_MBML2_TET_AR-CACATAGTCCAAACTG-1	-8.74945	-1.87057	Monocyte	WCBM
SCG_MBML2_TET_AR-CACATAGTCGTATCAG-1	-5.02042	-8.60519	T cell	WCBM
SCG_MBML2_TET_AR-CACATAGTCTCGATGA-1	-4.80935	2.43871	DP	WCBM
SCG_MBML2_TET_AR-CACATTTAGCTGCGAA-1	-3.51285	-2.48682	Pre/Pro-Bcell	WCBM
SCG_MBML2_TET_AR-CACATTTCATAGTAAG-1	-5.02546	6.01356	Neutrophil	WCBM
SCG_MBML2_TET_AR-CACATTTCATCGATTG-1	2.68072	-5.7226	Erythroblast	WCBM
SCG_MBML2_TET_AR-CACATTTGTCCTGCTT-1	-5.57416	8.56233	Neutrophil	WCBM
SCG_MBML2_TET_AR-CACATTTTCATGTCTT-1	-8.82259	-2.29174	Monocyte	WCBM
SCG_MBML2_TET_AR-CACATTTTCGCCTGTT-1	-8.69571	-2.39141	Monocyte	WCBM
SCG_MBML2_TET_AR-CACCACTAGCAATATG-1	-5.271	5.30569	Granulocyte progenitor	WCBM
SCG_MBML2_TET_AR-CACCACTAGGAACTGC-1	3.52721	-5.62363	Erythroblast	WCBM
SCG_MBML2_TET_AR-CACCACTCACAGGAGT-1	-5.44053	7.78992	Neutrophil	WCBM
SCG_MBML2_TET_AR-CACCACTGTGCAGACA-1	-4.01089	-8.41139	T cell	WCBM
SCG_MBML2_TET_AR-CACCACTTCAAGGTAA-1	-8.23399	-1.28247	Monocyte	WCBM
SCG_MBML2_TET_AR-CACCACTTCAGATAAG-1	-4.73925	1.52395	DP	WCBM
SCG_MBML2_TET_AR-CACCAGGAGGAGTCTG-1	-8.495	-1.3232	Monocyte	WCBM
SCG_MBML2_TET_AR-CACCAGGCAAGCTGAG-1	-8.03088	-2.6878	Monocyte	WCBM
SCG_MBML2_TET_AR-CACCAGGGTGCGAAAC-1	-6.97967	-1.03048	Monocyte progenitor	WCBM
SCG_MBML2_TET_AR-CACCAGGGTTTAAGCC-1	-4.66458	0.321301	DP	WCBM
SCG_MBML2_TET_AR-CACCTTGCACAGACTT-1	-7.84205	-0.922029	Monocyte progenitor	WCBM
SCG_MBML2_TET_AR-CACCTTGTCAGGCGAA-1	-8.69253	-2.44043	Monocyte	WCBM
SCG_MBML2_TET_AR-CACTCCAAGGTGTTAA-1	-7.32284	-0.504213	Monocyte progenitor	WCBM
SCG_MBML2_TET_AR-CACTCCAGTCCTCTTG-1	-6.56003	0.408986	Dendritic cell	WCBM
SCG_MBML2_TET_AR-CACTCCATCACCGTAA-1	-7.23997	-0.758523	Monocyte progenitor	WCBM
SCG_MBML2_TET_AR-CAGAATCAGCATCATC-1	-4.4078	-2.36793	DP	WCBM
SCG_MBML2_TET_AR-CAGAATCAGTTCGCGC-1	-3.68723	-2.88262	Pre/Pro-Bcell	WCBM
SCG_MBML2_TET_AR-CAGAATCGTTGCTCCT-1	-7.8128	-2.46483	Monocyte	WCBM
SCG_MBML2_TET_AR-CAGAATCTCCAGAAGG-1	-5.33628	7.46214	Neutrophil	WCBM
SCG_MBML2_TET_AR-CAGAGAGCAGCGAACA-1	-5.43525	4.93319	Granulocyte progenitor	WCBM
SCG_MBML2_TET_AR-CAGAGAGGTCCCGACA-1	-5.37024	-0.204712	DP	WCBM
SCG_MBML2_TET_AR-CAGATCACAGTATCTG-1	-7.32783	1.12626	Dendritic cell	WCBM
SCG_MBML2_TET_AR-CAGCAGCTCCTTGACC-1	-4.96827	4.031	Granulocyte progenitor	WCBM
SCG_MBML2_TET_AR-CAGCATAAGCTAGTCT-1	-7.20951	-0.555451	Monocyte progenitor	WCBM
SCG_MBML2_TET_AR-CAGCATAAGTAACCCT-1	3.79983	-5.48598	Erythroblast	WCBM
SCG_MBML2_TET_AR-CAGCATACAGGTCTCG-1	-8.78542	-2.06101	Monocyte	WCBM
SCG_MBML2_TET_AR-CAGCATAGTTTACTCT-1	-4.69845	1.02426	DP	WCBM
SCG_MBML2_TET_AR-CAGCATATCGGTGTTA-1	1.22268	-5.38685	Erythroblast	WCBM
SCG_MBML2_TET_AR-CAGCATATCGGTTCGG-1	-8.77898	-2.23926	Monocyte	WCBM
SCG_MBML2_TET_AR-CAGCCGAAGAGTAAGG-1	2.54971	-5.27847	Erythroblast	WCBM
SCG_MBML2_TET_AR-CAGCCGAAGGAGCGTT-1	-8.9048	-2.17562	Monocyte	WCBM
SCG_MBML2_TET_AR-CAGCCGACAGTAACGG-1	1.69566	-5.33508	Erythroblast	WCBM
SCG_MBML2_TET_AR-CAGCGACAGACCGGAT-1	-3.73081	-3.20681	Pre/Pro-Bcell	WCBM
SCG_MBML2_TET_AR-CAGCGACAGACTTTCG-1	1.09728	-5.27862	Erythroblast	WCBM
SCG_MBML2_TET_AR-CAGCGACTCAGCTTAG-1	-4.85563	3.16165	Granulocyte progenitor	WCBM
SCG_MBML2_TET_AR-CAGCGACTCGTTTATC-1	-5.38532	5.08769	Granulocyte progenitor	WCBM
SCG_MBML2_TET_AR-CAGCTAAAGCCGCCTA-1	-3.5845	-2.44613	Pre/Pro-Bcell	WCBM
SCG_MBML2_TET_AR-CAGCTAACAGCTGTTA-1	-5.4934	5.51269	Granulocyte progenitor	WCBM
SCG_MBML2_TET_AR-CAGCTAACATCTCCCA-1	-4.7679	1.39442	DP	WCBM
SCG_MBML2_TET_AR-CAGCTAAGTAAATACG-1	-5.43463	8.09794	Neutrophil	WCBM
SCG_MBML2_TET_AR-CAGCTAAGTACGACCC-1	-3.72379	-5.28426	B cell	WCBM
SCG_MBML2_TET_AR-CAGCTAAGTGTGGTTT-1	-6.7094	0.627055	Dendritic cell	WCBM
SCG_MBML2_TET_AR-CAGCTAATCCGCATCT-1	-7.3779	-0.822647	Monocyte progenitor	WCBM
SCG_MBML2_TET_AR-CAGCTGGAGGAATCGC-1	-7.64569	-0.716275	Monocyte progenitor	WCBM
SCG_MBML2_TET_AR-CAGCTGGCAGCGTTCG-1	2.45834	-5.75161	Erythroblast	WCBM
SCG_MBML2_TET_AR-CAGCTGGGTAAAGTCA-1	-7.44509	1.10191	Dendritic cell	WCBM
SCG_MBML2_TET_AR-CAGCTGGTCACAGTAC-1	-5.49806	-0.216445	DP	WCBM
SCG_MBML2_TET_AR-CAGCTGGTCTTGGGTA-1	-5.15236	-8.26536	T cell	WCBM
SCG_MBML2_TET_AR-CAGGTGCAGTTATCGC-1	-3.40654	-1.22555	DP	WCBM
SCG_MBML2_TET_AR-CAGGTGCCAGCGAACA-1	-2.79024	-1.08063	Monocyte	WCBM
SCG_MBML2_TET_AR-CAGGTGCGTAGGGTAC-1	-5.06766	-8.39474	T cell	WCBM
SCG_MBML2_TET_AR-CAGGTGCTCAACCATG-1	-4.96975	6.00961	Granulocyte progenitor	WCBM
SCG_MBML2_TET_AR-CAGTAACAGACAGAGA-1	-8.52237	-1.31831	Monocyte	WCBM
SCG_MBML2_TET_AR-CAGTAACAGGCTATCT-1	1.38827	-5.559	Erythroblast	WCBM
SCG_MBML2_TET_AR-CAGTAACTCATCTGTT-1	-0.707696	-3.80537	Erythroblast	WCBM
SCG_MBML2_TET_AR-CAGTAACTCTCCAGGG-1	-4.94505	3.87395	Granulocyte progenitor	WCBM
SCG_MBML2_TET_AR-CAGTAACTCTGTTGAG-1	-4.61302	0.177243	DP	WCBM
SCG_MBML2_TET_AR-CAGTAACTCTTCTGGC-1	-8.53054	-1.50293	Monocyte	WCBM
SCG_MBML2_TET_AR-CAGTCCTAGCGTGTCC-1	-4.67125	1.14107	DP	WCBM
SCG_MBML2_TET_AR-CAGTCCTAGGAGCGTT-1	-8.81675	-1.7429	Monocyte	WCBM
SCG_MBML2_TET_AR-CAGTCCTCATAGGATA-1	-4.92314	3.69632	Granulocyte progenitor	WCBM
SCG_MBML2_TET_AR-CAGTCCTGTTCCCTTG-1	-7.27606	-0.503158	Monocyte progenitor	WCBM
SCG_MBML2_TET_AR-CAGTCCTTCCCAAGTA-1	-0.181225	-4.32894	Erythroblast	WCBM
SCG_MBML2_TET_AR-CATATGGCAACACCCG-1	0.116515	-4.6508	Erythroblast	WCBM
SCG_MBML2_TET_AR-CATATGGCAATCAGAA-1	3.82841	-5.18237	Erythroblast	WCBM
SCG_MBML2_TET_AR-CATATGGCACGCTTTC-1	-4.03913	-8.39227	T cell	WCBM
SCG_MBML2_TET_AR-CATATGGTCAAACAAG-1	-4.14559	-7.15441	T cell	WCBM
SCG_MBML2_TET_AR-CATATTCCACCCATGG-1	-8.50103	-2.38941	Monocyte	WCBM
SCG_MBML2_TET_AR-CATATTCCATGGTTGT-1	-3.19995	-4.1697	Pre/Pro-Bcell	WCBM
SCG_MBML2_TET_AR-CATATTCGTCTCACCT-1	-5.46855	8.15856	Neutrophil	WCBM
SCG_MBML2_TET_AR-CATCAAGTCTGTGCAA-1	-7.62203	-0.765077	Monocyte progenitor	WCBM
SCG_MBML2_TET_AR-CATCAGAAGATCGATA-1	-7.96924	-0.820848	Monocyte progenitor	WCBM
SCG_MBML2_TET_AR-CATCAGACAAGCGAGT-1	-5.05249	6.56019	Neutrophil	WCBM
SCG_MBML2_TET_AR-CATCAGACATAAAGGT-1	-5.20064	-8.23865	T cell	WCBM
SCG_MBML2_TET_AR-CATCAGACATCCCACT-1	-0.122734	-4.42466	Erythroblast	WCBM
SCG_MBML2_TET_AR-CATCAGACATCCGTGG-1	-4.06957	-8.41722	T cell	WCBM
SCG_MBML2_TET_AR-CATCAGACATTCACTT-1	-6.71739	-0.286029	Monocyte progenitor	WCBM
SCG_MBML2_TET_AR-CATCAGAGTAACGCGA-1	-2.84606	-2.4429	Pre/Pro-Bcell	WCBM
SCG_MBML2_TET_AR-CATCCACAGCCACCTG-1	-8.64146	-2.46086	Monocyte	WCBM
SCG_MBML2_TET_AR-CATCCACCAAACCTAC-1	-8.16956	-1.12859	Monocyte	WCBM
SCG_MBML2_TET_AR-CATCCACGTTCGTCTC-1	-5.75925	-0.312419	Monocyte progenitor	WCBM
SCG_MBML2_TET_AR-CATCGAAAGATGTGGC-1	-8.43359	-1.27749	Monocyte	WCBM
SCG_MBML2_TET_AR-CATCGAAAGTAGGCCA-1	-5.56701	7.99713	Neutrophil	WCBM
SCG_MBML2_TET_AR-CATCGAACAGCATGAG-1	-8.75142	-2.21024	Monocyte	WCBM
SCG_MBML2_TET_AR-CATCGAAGTAAATGAC-1	0.0374002	-4.71485	Erythroblast	WCBM
SCG_MBML2_TET_AR-CATCGAAGTACTTGAC-1	-3.1149	-2.27094	Pre/Pro-Bcell	WCBM
SCG_MBML2_TET_AR-CATCGAAGTATCACCA-1	-5.39306	5.12735	Granulocyte progenitor	WCBM
SCG_MBML2_TET_AR-CATCGAAGTCAGTGGA-1	2.03088	-5.29313	Erythroblast	WCBM
SCG_MBML2_TET_AR-CATCGAATCCTCAATT-1	-5.11069	6.88855	Neutrophil	WCBM
SCG_MBML2_TET_AR-CATCGAATCGTTTGCC-1	-3.0115	-4.10225	B cell	WCBM
SCG_MBML2_TET_AR-CATCGGGAGATCCCGC-1	-3.60053	-5.45063	B cell	WCBM
SCG_MBML2_TET_AR-CATCGGGCAGCTGTTA-1	-5.63836	0.545772	Dendritic cell	WCBM
SCG_MBML2_TET_AR-CATCGGGGTAGCGCTC-1	-5.85345	8.69898	Neutrophil	WCBM
SCG_MBML2_TET_AR-CATCGGGTCGGAATCT-1	-8.223	-2.67386	Monocyte	WCBM
SCG_MBML2_TET_AR-CATGACAAGTAAGTAC-1	-8.51527	-1.96059	Monocyte	WCBM
SCG_MBML2_TET_AR-CATGACACAACAACCT-1	-5.22565	7.17436	Neutrophil	WCBM
SCG_MBML2_TET_AR-CATGACAGTGTCTGAT-1	-7.84988	-1.05906	Monocyte progenitor	WCBM
SCG_MBML2_TET_AR-CATGACAGTTATTCTC-1	-5.33418	5.349	Granulocyte progenitor	WCBM
SCG_MBML2_TET_AR-CATGCCTAGGCTAGAC-1	-6.98677	-0.561383	Monocyte progenitor	WCBM
SCG_MBML2_TET_AR-CATGCCTGTCTAGCGC-1	-5.5304	8.13618	Neutrophil	WCBM
SCG_MBML2_TET_AR-CATGCCTTCACGGTTA-1	-3.51267	-1.02993	DP	WCBM
SCG_MBML2_TET_AR-CATGGCGAGGGTGTTG-1	-7.63341	-1.03742	Monocyte progenitor	WCBM
SCG_MBML2_TET_AR-CATTATCGTCCATGAT-1	-4.84634	2.72068	Granulocyte progenitor	WCBM
SCG_MBML2_TET_AR-CATTATCGTGACGCCT-1	-5.6458	8.25415	Neutrophil	WCBM
SCG_MBML2_TET_AR-CATTATCGTGCGAAAC-1	-4.63734	0.703831	DP	WCBM
SCG_MBML2_TET_AR-CATTATCGTGTCGCTG-1	-7.57257	-0.931858	Monocyte progenitor	WCBM
SCG_MBML2_TET_AR-CATTATCTCGACAGCC-1	-6.76668	-0.662354	Monocyte progenitor	WCBM
SCG_MBML2_TET_AR-CATTATCTCGATGAGG-1	-5.06966	-8.19984	T cell	WCBM
SCG_MBML2_TET_AR-CATTATCTCTTAGCCC-1	-3.04403	-2.28534	Pre/Pro-Bcell	WCBM
SCG_MBML2_TET_AR-CATTCGCCACATAACC-1	-5.47487	-0.326801	DP	WCBM
SCG_MBML2_TET_AR-CATTCGCCAGCTGTAT-1	-5.17045	-8.34319	T cell	WCBM
SCG_MBML2_TET_AR-CATTCGCCATCTGGTA-1	-7.0108	-0.762612	Monocyte progenitor	WCBM
SCG_MBML2_TET_AR-CATTCGCGTAAACACA-1	-0.133139	-4.43976	Erythroblast	WCBM
SCG_MBML2_TET_AR-CATTCGCGTATATGAG-1	-3.78855	-2.96647	Pre/Pro-Bcell	WCBM
SCG_MBML2_TET_AR-CATTCGCGTTGGTAAA-1	-5.32318	-0.0617796	DP	WCBM
SCG_MBML2_TET_AR-CCAATCCAGTCTTGCA-1	-5.31279	5.95883	Granulocyte progenitor	WCBM
SCG_MBML2_TET_AR-CCAATCCTCTTTACAC-1	-4.64199	-7.55744	T cell	WCBM
SCG_MBML2_TET_AR-CCACCTAAGCCCAATT-1	-7.90538	-0.990745	Monocyte progenitor	WCBM
SCG_MBML2_TET_AR-CCACCTAAGGTGTGGT-1	-5.12249	4.84978	Granulocyte progenitor	WCBM
SCG_MBML2_TET_AR-CCACGGAAGGACCACA-1	-8.63628	-1.46144	Monocyte	WCBM
SCG_MBML2_TET_AR-CCACGGAGTGCAGTAG-1	-5.38224	7.6786	Neutrophil	WCBM
SCG_MBML2_TET_AR-CCACGGAGTTATCCGA-1	-8.8073	-1.71368	Monocyte	WCBM
SCG_MBML2_TET_AR-CCACGGAGTTGGGACA-1	-4.90775	3.59733	Granulocyte progenitor	WCBM
SCG_MBML2_TET_AR-CCACGGATCGTCGTTC-1	-4.49409	-8.67231	T cell	WCBM
SCG_MBML2_TET_AR-CCACTACCAAGGTGTG-1	-8.44918	-1.22672	Monocyte	WCBM
SCG_MBML2_TET_AR-CCACTACCACATCCGG-1	2.42831	-5.3577	Erythroblast	WCBM
SCG_MBML2_TET_AR-CCACTACCATGACGGA-1	-6.84872	-1.29895	Monocyte	WCBM
SCG_MBML2_TET_AR-CCACTACTCTCTAAGG-1	-8.43248	-1.33737	Monocyte	WCBM
SCG_MBML2_TET_AR-CCACTACTCTTTCCTC-1	-8.31899	-2.79493	Monocyte	WCBM
SCG_MBML2_TET_AR-CCAGCGACATTGGGCC-1	2.84089	-5.52006	Erythroblast	WCBM
SCG_MBML2_TET_AR-CCAGCGATCATTATCC-1	-8.37758	-1.34877	Monocyte	WCBM
SCG_MBML2_TET_AR-CCAGCGATCTCCCTGA-1	-4.71578	-7.70034	T cell	WCBM
SCG_MBML2_TET_AR-CCATGTCGTCCAGTGC-1	-5.93791	-0.369015	Monocyte progenitor	WCBM
SCG_MBML2_TET_AR-CCATGTCGTTTGGGCC-1	-4.94863	4.38876	Granulocyte progenitor	WCBM
SCG_MBML2_TET_AR-CCATGTCTCGGATGTT-1	-2.74113	-0.122186	Basophil	WCBM
SCG_MBML2_TET_AR-CCATTCGGTTTAAGCC-1	1.05559	-5.3601	Erythroblast	WCBM
SCG_MBML2_TET_AR-CCATTCGTCATTCACT-1	-3.61448	-5.67728	B cell	WCBM
SCG_MBML2_TET_AR-CCCAATCAGAAGATTC-1	-8.44862	-1.18288	Monocyte	WCBM
SCG_MBML2_TET_AR-CCCAATCAGACGCACA-1	-8.90993	-1.87939	Monocyte	WCBM
SCG_MBML2_TET_AR-CCCAATCTCTTGCATT-1	-8.12522	-2.80719	Monocyte	WCBM
SCG_MBML2_TET_AR-CCCAGTTCATTTCACT-1	-3.39691	-5.20261	B cell	WCBM
SCG_MBML2_TET_AR-CCCAGTTGTCTAGTGT-1	-5.28206	7.44722	Neutrophil	WCBM
SCG_MBML2_TET_AR-CCCAGTTTCGTTACAG-1	-6.99732	-0.539279	Monocyte progenitor	WCBM
SCG_MBML2_TET_AR-CCCATACCATGTCTCC-1	3.27571	-5.46462	Erythroblast	WCBM
SCG_MBML2_TET_AR-CCCATACTCGACGGAA-1	-5.73549	8.57419	Neutrophil	WCBM
SCG_MBML2_TET_AR-CCCATACTCGCGATCG-1	3.21182	-5.42263	Erythroblast	WCBM
SCG_MBML2_TET_AR-CCCTCCTAGAAGCCCA-1	-4.68493	0.992584	DP	WCBM
SCG_MBML2_TET_AR-CCCTCCTAGTTACGGG-1	-7.42512	-0.661282	Monocyte progenitor	WCBM
SCG_MBML2_TET_AR-CCCTCCTTCAGCAACT-1	1.81643	-5.50966	Erythroblast	WCBM
SCG_MBML2_TET_AR-CCGGGATCAGCTATTG-1	-7.35396	-0.661785	Monocyte progenitor	WCBM
SCG_MBML2_TET_AR-CCGGGATCAGGATTGG-1	-5.87391	9.21531	Neutrophil	WCBM
SCG_MBML2_TET_AR-CCGGTAGAGACTGGGT-1	2.27637	-5.78459	Erythroblast	WCBM
SCG_MBML2_TET_AR-CCGGTAGAGTACGTTC-1	-7.07057	-2.97014	Monocyte	WCBM
SCG_MBML2_TET_AR-CCGGTAGGTATATCCG-1	-5.97143	9.09304	Neutrophil	WCBM
SCG_MBML2_TET_AR-CCGGTAGGTGAACCTT-1	-6.95124	0.698523	Dendritic cell	WCBM
SCG_MBML2_TET_AR-CCGTACTAGATGTTAG-1	-3.3979	-4.79719	B cell	WCBM
SCG_MBML2_TET_AR-CCGTACTTCACTTCAT-1	-8.73806	-1.60552	Monocyte	WCBM
SCG_MBML2_TET_AR-CCGTGGACAGCGAACA-1	-6.71974	0.337187	Dendritic cell	WCBM
SCG_MBML2_TET_AR-CCGTGGAGTAGAAGGA-1	-9.00355	-2.01523	Monocyte	WCBM
SCG_MBML2_TET_AR-CCGTGGAGTTCACCTC-1	-8.24141	-2.30044	Monocyte	WCBM
SCG_MBML2_TET_AR-CCGTGGAGTTGCGTTA-1	-5.93277	9.05008	Neutrophil	WCBM
SCG_MBML2_TET_AR-CCGTGGATCCTGTAGA-1	-5.28541	4.71407	Granulocyte progenitor	WCBM
SCG_MBML2_TET_AR-CCGTTCACAACTGGCC-1	-8.63333	-1.58107	Monocyte	WCBM
SCG_MBML2_TET_AR-CCGTTCACAAGTAATG-1	-3.73697	-1.28445	DP	WCBM
SCG_MBML2_TET_AR-CCGTTCACAATAAGCA-1	-7.36745	1.31538	Dendritic cell	WCBM
SCG_MBML2_TET_AR-CCGTTCACATTGGCGC-1	-8.63528	-2.2596	Monocyte	WCBM
SCG_MBML2_TET_AR-CCGTTCATCAACACAC-1	-5.25047	7.72401	Neutrophil	WCBM
SCG_MBML2_TET_AR-CCTAAAGCAGCGTTCG-1	1.39792	-5.457	Erythroblast	WCBM
SCG_MBML2_TET_AR-CCTAAAGCAGGGCATA-1	-8.14204	-2.83486	Monocyte	WCBM
SCG_MBML2_TET_AR-CCTAAAGCATATGAGA-1	-8.92357	-1.83332	Monocyte	WCBM
SCG_MBML2_TET_AR-CCTAAAGTCCAAAGTC-1	-2.91414	-2.8916	Pre/Pro-Bcell	WCBM
SCG_MBML2_TET_AR-CCTACACGTCATCCCT-1	-8.81389	-1.50939	Monocyte	WCBM
SCG_MBML2_TET_AR-CCTACCAGTAAGAGGA-1	-7.51694	-1.2281	Monocyte progenitor	WCBM
SCG_MBML2_TET_AR-CCTAGCTAGCCACGCT-1	-5.95718	-0.429056	Monocyte progenitor	WCBM
SCG_MBML2_TET_AR-CCTAGCTGTACAGACG-1	-8.69375	-2.36959	Monocyte	WCBM
SCG_MBML2_TET_AR-CCTAGCTGTCGGCATC-1	-5.22874	4.86437	Granulocyte progenitor	WCBM
SCG_MBML2_TET_AR-CCTAGCTGTGTTAAGA-1	-5.19087	6.76213	Neutrophil	WCBM
SCG_MBML2_TET_AR-CCTAGCTTCCAGTATG-1	0.774547	-5.16162	Erythroblast	WCBM
SCG_MBML2_TET_AR-CCTAGCTTCGGTGTTA-1	2.99959	-5.58775	Erythroblast	WCBM
SCG_MBML2_TET_AR-CCTATTAAGATGCCTT-1	0.168356	-4.79892	Erythroblast	WCBM
SCG_MBML2_TET_AR-CCTATTAGTAACGTTC-1	-0.389121	-4.23111	Erythroblast	WCBM
SCG_MBML2_TET_AR-CCTATTAGTACATGTC-1	-4.87404	3.13868	Granulocyte progenitor	WCBM
SCG_MBML2_TET_AR-CCTCTGACATCTATGG-1	4.07659	-4.72709	Erythroblast	WCBM
SCG_MBML2_TET_AR-CCTCTGAGTACCGTAT-1	-7.47572	1.32028	Dendritic cell	WCBM
SCG_MBML2_TET_AR-CCTCTGAGTAGATTAG-1	-7.60985	-0.87744	Monocyte progenitor	WCBM
SCG_MBML2_TET_AR-CCTCTGAGTGAGTGAC-1	-5.1609	6.49544	Neutrophil	WCBM
SCG_MBML2_TET_AR-CCTCTGATCACTTCAT-1	-7.99573	-1.13178	Monocyte	WCBM
SCG_MBML2_TET_AR-CCTCTGATCCTCGCAT-1	-5.14798	0.0571985	DP	WCBM
SCG_MBML2_TET_AR-CCTTACGCAGATAATG-1	-3.32912	-5.17922	B cell	WCBM
SCG_MBML2_TET_AR-CCTTACGGTGCACCAC-1	-5.03325	-7.86269	T cell	WCBM
SCG_MBML2_TET_AR-CCTTACGTCAACACGT-1	-5.25732	5.53517	Granulocyte progenitor	WCBM
SCG_MBML2_TET_AR-CCTTCCCAGCTGCAAG-1	-7.04224	-0.611925	Monocyte progenitor	WCBM
SCG_MBML2_TET_AR-CCTTCCCAGTGGCACA-1	-2.74058	-0.044492	Basophil	WCBM
SCG_MBML2_TET_AR-CCTTCCCCACAGACTT-1	-3.82562	-1.2171	DP	WCBM
SCG_MBML2_TET_AR-CCTTCCCTCAACCAAC-1	-5.00723	0.0462658	DP	WCBM
SCG_MBML2_TET_AR-CCTTCGAAGTCTTGCA-1	-5.22509	5.00443	Granulocyte progenitor	WCBM
SCG_MBML2_TET_AR-CCTTCGAGTTCAGACT-1	-5.34034	5.68081	Granulocyte progenitor	WCBM
SCG_MBML2_TET_AR-CCTTCGAGTTGGGACA-1	-5.93931	-0.377866	Monocyte progenitor	WCBM
SCG_MBML2_TET_AR-CCTTCGATCTGTCTCG-1	-6.18512	8.44628	Neutrophil	WCBM
SCG_MBML2_TET_AR-CCTTTCTAGCGTAGTG-1	-4.79987	2.21381	DP	WCBM
SCG_MBML2_TET_AR-CCTTTCTAGCTGCGAA-1	-3.83703	1.7723	DP	WCBM
SCG_MBML2_TET_AR-CCTTTCTCACATCTTT-1	-5.45888	5.82422	Granulocyte progenitor	WCBM
SCG_MBML2_TET_AR-CGAACATAGCGAGAAA-1	2.48239	-5.56014	Erythroblast	WCBM
SCG_MBML2_TET_AR-CGAACATAGGATGGAA-1	-6.43739	-0.427925	Monocyte progenitor	WCBM
SCG_MBML2_TET_AR-CGAACATAGGCGTACA-1	-4.63597	0.704832	DP	WCBM
SCG_MBML2_TET_AR-CGAACATAGGTAAACT-1	-4.65411	-8.50887	T cell	WCBM
SCG_MBML2_TET_AR-CGAACATCAGGAACGT-1	-2.92316	-2.59871	Pre/Pro-Bcell	WCBM
SCG_MBML2_TET_AR-CGAACATCATTTGCCC-1	-8.72541	-2.20576	Monocyte	WCBM
SCG_MBML2_TET_AR-CGAACATTCTGGCGTG-1	-3.7117	-1.03531	DP	WCBM
SCG_MBML2_TET_AR-CGAATGTAGTGCGATG-1	-4.53529	1.23686	DP	WCBM
SCG_MBML2_TET_AR-CGAATGTAGTTCGCGC-1	-5.50245	-0.194972	DP	WCBM
SCG_MBML2_TET_AR-CGAATGTCAATCGGTT-1	-7.51015	-2.72545	Monocyte	WCBM
SCG_MBML2_TET_AR-CGAATGTCAGCTTAAC-1	-7.69933	-2.39564	Monocyte	WCBM
SCG_MBML2_TET_AR-CGAATGTCATTGAGCT-1	-4.82319	1.52623	DP	WCBM
SCG_MBML2_TET_AR-CGACCTTAGACCACGA-1	1.72444	-5.23137	Erythroblast	WCBM
SCG_MBML2_TET_AR-CGACCTTAGTAGGCCA-1	-3.36834	-1.97529	Pre/Pro-Bcell	WCBM
SCG_MBML2_TET_AR-CGACCTTGTCCTGCTT-1	-8.65357	-2.32053	Monocyte	WCBM
SCG_MBML2_TET_AR-CGACTTCAGACACGAC-1	-7.56488	-0.656898	Monocyte progenitor	WCBM
SCG_MBML2_TET_AR-CGACTTCAGATGTAAC-1	-3.26781	-1.29028	DP	WCBM
SCG_MBML2_TET_AR-CGACTTCAGCCCGAAA-1	-7.04454	0.913321	Dendritic cell	WCBM
SCG_MBML2_TET_AR-CGACTTCCACAACGCC-1	-7.32301	-0.897838	Monocyte progenitor	WCBM
SCG_MBML2_TET_AR-CGACTTCCATCACCCT-1	-4.69485	0.292949	DP	WCBM
SCG_MBML2_TET_AR-CGACTTCTCGACCAGC-1	-7.38269	1.27366	Dendritic cell	WCBM
SCG_MBML2_TET_AR-CGAGAAGAGGTGCTTT-1	1.0488	-5.26234	Erythroblast	WCBM
SCG_MBML2_TET_AR-CGAGAAGCATTTGCTT-1	-8.66483	-1.44263	Monocyte	WCBM
SCG_MBML2_TET_AR-CGAGAAGTCTTGTACT-1	-5.48145	6.0761	Granulocyte progenitor	WCBM
SCG_MBML2_TET_AR-CGAGCACCAGTTCCCT-1	-8.17987	-2.73041	Monocyte	WCBM
SCG_MBML2_TET_AR-CGAGCACGTTCGTGAT-1	-5.04553	4.27854	Granulocyte progenitor	WCBM
SCG_MBML2_TET_AR-CGAGCACTCCTTCAAT-1	4.33536	-3.43158	Erythroblast	WCBM
SCG_MBML2_TET_AR-CGAGCCAAGGACAGAA-1	-7.81014	-0.880715	Monocyte progenitor	WCBM
SCG_MBML2_TET_AR-CGATCGGAGAATTCCC-1	-5.26467	6.05076	Granulocyte progenitor	WCBM
SCG_MBML2_TET_AR-CGATCGGGTGTGCGTC-1	-5.03546	-8.52992	T cell	WCBM
SCG_MBML2_TET_AR-CGATCGGTCGACCAGC-1	-8.95855	-2.24156	Monocyte	WCBM
SCG_MBML2_TET_AR-CGATCGGTCTCTTGAT-1	3.39901	-5.55522	Erythroblast	WCBM
SCG_MBML2_TET_AR-CGATCGGTCTTAACCT-1	-7.3413	1.31398	Dendritic cell	WCBM
SCG_MBML2_TET_AR-CGATGGCAGCTAAGAT-1	-7.40736	-0.591819	Monocyte progenitor	WCBM
SCG_MBML2_TET_AR-CGATGGCGTGCGGTAA-1	-3.58366	-2.59118	Pre/Pro-Bcell	WCBM
SCG_MBML2_TET_AR-CGATGGCTCACGCATA-1	-3.18947	-2.22536	Pre/Pro-Bcell	WCBM
SCG_MBML2_TET_AR-CGATGGCTCCAGAGGA-1	-4.6965	4.74792	Granulocyte progenitor	WCBM
SCG_MBML2_TET_AR-CGATGGCTCCGTAGGC-1	3.22801	-5.56032	Erythroblast	WCBM
SCG_MBML2_TET_AR-CGATGTACACAACGTT-1	-7.05892	-1.45544	Monocyte	WCBM
SCG_MBML2_TET_AR-CGATGTACATGACATC-1	-8.12725	-2.54982	Monocyte	WCBM
SCG_MBML2_TET_AR-CGATGTAGTAGCACGA-1	-7.88498	-0.915702	Monocyte progenitor	WCBM
SCG_MBML2_TET_AR-CGATGTAGTTACGACT-1	-4.3575	-1.10879	Monocyte	WCBM
SCG_MBML2_TET_AR-CGATGTATCCGAGCCA-1	-3.15607	-2.71589	Pre/Pro-Bcell	WCBM
SCG_MBML2_TET_AR-CGATGTATCCTCAATT-1	-3.60823	-1.07271	DP	WCBM
SCG_MBML2_TET_AR-CGATTGAGTAGCGATG-1	1.38285	-5.4337	Erythroblast	WCBM
SCG_MBML2_TET_AR-CGATTGAGTAGCGTGA-1	1.7889	-5.50962	Erythroblast	WCBM
SCG_MBML2_TET_AR-CGATTGATCAACACAC-1	-8.97998	-1.86163	Monocyte	WCBM
SCG_MBML2_TET_AR-CGATTGATCCGTAGTA-1	-4.9456	3.13516	Granulocyte progenitor	WCBM
SCG_MBML2_TET_AR-CGCCAAGAGACAAAGG-1	-5.35248	7.53603	Neutrophil	WCBM
SCG_MBML2_TET_AR-CGCCAAGAGTCGTACT-1	-8.75051	-1.63877	Monocyte	WCBM
SCG_MBML2_TET_AR-CGCCAAGGTAGTAGTA-1	-4.97633	6.60165	Neutrophil	WCBM
SCG_MBML2_TET_AR-CGCCAAGTCACCACCT-1	-8.17047	-2.78688	Monocyte	WCBM
SCG_MBML2_TET_AR-CGCGGTACAGCGTCCA-1	-8.91324	-1.6618	Monocyte	WCBM
SCG_MBML2_TET_AR-CGCGGTAGTCCGACGT-1	-8.40846	-1.38157	Monocyte	WCBM
SCG_MBML2_TET_AR-CGCGTTTAGTGGAGAA-1	-5.87743	-0.731363	Dendritic cell	WCBM
SCG_MBML2_TET_AR-CGCGTTTCACGTAAGG-1	-3.39725	-4.64646	B cell	WCBM
SCG_MBML2_TET_AR-CGCTATCCACCTCGTT-1	-8.18106	-1.16572	Monocyte progenitor	WCBM
SCG_MBML2_TET_AR-CGCTATCCACTTAACG-1	-5.21488	-8.3999	T cell	WCBM
SCG_MBML2_TET_AR-CGCTATCTCTCTTATG-1	-7.98117	-2.73208	Monocyte	WCBM
SCG_MBML2_TET_AR-CGCTGGAGTACCGTTA-1	-6.63205	0.549925	Dendritic cell	WCBM
SCG_MBML2_TET_AR-CGCTGGAGTTACGACT-1	-3.87535	-1.07797	DP	WCBM
SCG_MBML2_TET_AR-CGCTGGATCCAGTAGT-1	4.35995	-4.76671	Erythroblast	WCBM
SCG_MBML2_TET_AR-CGCTTCACAACCGCCA-1	-5.16844	6.88331	Neutrophil	WCBM
SCG_MBML2_TET_AR-CGCTTCACACGAGGTA-1	-3.27022	-2.16805	Pre/Pro-Bcell	WCBM
SCG_MBML2_TET_AR-CGCTTCACATAGGATA-1	-8.62216	-1.66607	Monocyte	WCBM
SCG_MBML2_TET_AR-CGCTTCAGTCATCCCT-1	-6.75982	-0.925222	Monocyte progenitor	WCBM
SCG_MBML2_TET_AR-CGGACACCATCGGTTA-1	-8.76379	-1.74179	Monocyte	WCBM
SCG_MBML2_TET_AR-CGGACACTCGTCACGG-1	-5.21296	6.99971	Neutrophil	WCBM
SCG_MBML2_TET_AR-CGGACGTGTGACGGTA-1	-6.24788	-0.410851	Monocyte progenitor	WCBM
SCG_MBML2_TET_AR-CGGACTGGTGCGCTTG-1	-3.68505	-5.69298	B cell	WCBM
SCG_MBML2_TET_AR-CGGAGCTGTAAACACA-1	1.61415	-5.50587	Erythroblast	WCBM
SCG_MBML2_TET_AR-CGGAGCTGTGATAAAC-1	-6.80399	-2.37607	Monocyte	WCBM
SCG_MBML2_TET_AR-CGGAGCTGTTGGAGGT-1	-5.30509	7.08905	Neutrophil	WCBM
SCG_MBML2_TET_AR-CGGAGCTTCGACAGCC-1	-8.81428	-2.22725	Monocyte	WCBM
SCG_MBML2_TET_AR-CGGCTAGCATTAGGCT-1	3.87138	-4.98965	Erythroblast	WCBM
SCG_MBML2_TET_AR-CGGCTAGGTGCCTTGG-1	-7.72412	-0.792047	Monocyte progenitor	WCBM
SCG_MBML2_TET_AR-CGGGTCAAGATGGCGT-1	-5.43091	-0.109213	DP	WCBM
SCG_MBML2_TET_AR-CGGGTCACACATGTGT-1	-8.94004	-2.01543	Monocyte	WCBM
SCG_MBML2_TET_AR-CGGGTCACACTGTGTA-1	-4.68636	-8.26433	T cell	WCBM
SCG_MBML2_TET_AR-CGGGTCAGTCTCCACT-1	-4.61745	-0.2902	DP	WCBM
SCG_MBML2_TET_AR-CGGGTCAGTTGCTCCT-1	-8.8266	-1.60491	Monocyte	WCBM
SCG_MBML2_TET_AR-CGGTTAAAGAGGACGG-1	-8.85242	-2.25523	Monocyte	WCBM
SCG_MBML2_TET_AR-CGGTTAAAGAGTAATC-1	1.50372	-5.43631	Erythroblast	WCBM
SCG_MBML2_TET_AR-CGGTTAACATGCATGT-1	-8.02557	-1.06965	Monocyte	WCBM
SCG_MBML2_TET_AR-CGGTTAAGTTTGTTGG-1	-4.64212	0.721404	DP	WCBM
SCG_MBML2_TET_AR-CGGTTAATCAGAGCTT-1	-7.40118	1.25681	Dendritic cell	WCBM
SCG_MBML2_TET_AR-CGGTTAATCGCGGATC-1	-4.82807	0.0351275	DP	WCBM
SCG_MBML2_TET_AR-CGGTTAATCGGAGGTA-1	-3.50486	-7.16894	T cell	WCBM
SCG_MBML2_TET_AR-CGTAGCGCAAATCCGT-1	-4.68586	0.594467	DP	WCBM
SCG_MBML2_TET_AR-CGTAGCGCAACGATGG-1	-5.26748	4.72176	Granulocyte progenitor	WCBM
SCG_MBML2_TET_AR-CGTAGCGCAAGAGTCG-1	-5.54638	7.95381	Neutrophil	WCBM
SCG_MBML2_TET_AR-CGTAGCGTCCGTCAAA-1	-5.27353	6.64274	Neutrophil	WCBM
SCG_MBML2_TET_AR-CGTAGGCGTCTAGTGT-1	-6.05243	-0.635347	Dendritic cell	WCBM
SCG_MBML2_TET_AR-CGTCACTAGACAAAGG-1	-8.23765	-2.8199	Monocyte	WCBM
SCG_MBML2_TET_AR-CGTCACTCAAGCGCTC-1	2.47657	-5.49825	Erythroblast	WCBM
SCG_MBML2_TET_AR-CGTCACTGTAATCACC-1	-7.44374	-0.701873	Monocyte progenitor	WCBM
SCG_MBML2_TET_AR-CGTCACTGTACAGTGG-1	-4.78125	0.56304	DP	WCBM
SCG_MBML2_TET_AR-CGTCACTGTTTAGCTG-1	-3.66076	-5.65192	B cell	WCBM
SCG_MBML2_TET_AR-CGTCAGGAGCGTAGTG-1	-7.03937	-0.521177	Monocyte progenitor	WCBM
SCG_MBML2_TET_AR-CGTCAGGCAGCTATTG-1	3.90894	-5.2369	Erythroblast	WCBM
SCG_MBML2_TET_AR-CGTCAGGGTAGGGTAC-1	-3.95758	-7.37345	T cell	WCBM
SCG_MBML2_TET_AR-CGTCAGGTCATGCTCC-1	-3.48139	-2.25145	Pre/Pro-Bcell	WCBM
SCG_MBML2_TET_AR-CGTCCATTCAATAAGG-1	-5.05607	6.29269	Neutrophil	WCBM
SCG_MBML2_TET_AR-CGTCTACAGTGTACTC-1	1.62183	-5.55556	Erythroblast	WCBM
SCG_MBML2_TET_AR-CGTCTACCAGATTGCT-1	-4.3936	-8.57822	T cell	WCBM
SCG_MBML2_TET_AR-CGTCTACTCCGAATGT-1	-4.7934	2.25223	DP	WCBM
SCG_MBML2_TET_AR-CGTCTACTCTTAGCCC-1	-8.75359	-1.78045	Monocyte	WCBM
SCG_MBML2_TET_AR-CGTCTACTCTTCTGGC-1	-8.35785	-1.24215	Monocyte	WCBM
SCG_MBML2_TET_AR-CGTGAGCCAGCGATCC-1	-6.00923	-0.39246	Monocyte progenitor	WCBM
SCG_MBML2_TET_AR-CGTGAGCGTAGGCATG-1	-9.00019	-1.73105	Monocyte	WCBM
SCG_MBML2_TET_AR-CGTGAGCTCCTGCTTG-1	-4.43822	0.156158	DP	WCBM
SCG_MBML2_TET_AR-CGTGAGCTCGTACCGG-1	-5.2774	5.78069	Granulocyte progenitor	WCBM
SCG_MBML2_TET_AR-CGTGTAAAGCGACGTA-1	-5.47779	5.06877	Granulocyte progenitor	WCBM
SCG_MBML2_TET_AR-CGTGTAACAAATACAG-1	-5.3736	5.65868	Granulocyte progenitor	WCBM
SCG_MBML2_TET_AR-CGTGTAACATTCACTT-1	-7.44	-0.638899	Monocyte progenitor	WCBM
SCG_MBML2_TET_AR-CGTGTAATCCTGCTTG-1	2.06095	-5.46288	Erythroblast	WCBM
SCG_MBML2_TET_AR-CGTGTCTGTCCATCCT-1	0.638392	-5.0546	Erythroblast	WCBM
SCG_MBML2_TET_AR-CGTGTCTTCAACCATG-1	-4.70953	1.35177	DP	WCBM
SCG_MBML2_TET_AR-CGTGTCTTCGTTTGCC-1	1.21697	-5.25998	Erythroblast	WCBM
SCG_MBML2_TET_AR-CGTTAGACAAGCTGAG-1	4.06628	-2.3757	Erythroblast	WCBM
SCG_MBML2_TET_AR-CGTTCTGAGTGTTGAA-1	-3.57143	-2.94833	Pre/Pro-Bcell	WCBM
SCG_MBML2_TET_AR-CGTTCTGTCCAAGCCG-1	-4.88575	3.33258	Granulocyte progenitor	WCBM
SCG_MBML2_TET_AR-CGTTGGGAGAGTTGGC-1	4.22776	-4.39452	Erythroblast	WCBM
SCG_MBML2_TET_AR-CGTTGGGGTTATCACG-1	-7.34239	1.22388	Dendritic cell	WCBM
SCG_MBML2_TET_AR-CGTTGGGTCCATGAGT-1	-8.07114	-2.78563	Monocyte	WCBM
SCG_MBML2_TET_AR-CGTTGGGTCCTAGAAC-1	0.0117506	-4.58377	Erythroblast	WCBM
SCG_MBML2_TET_AR-CTAACTTAGGCTCTTA-1	-3.7405	-5.55272	B cell	WCBM
SCG_MBML2_TET_AR-CTAACTTAGTCAAGGC-1	-4.81816	0.872286	DP	WCBM
SCG_MBML2_TET_AR-CTAACTTGTCTAGAGG-1	-4.72715	0.169547	DP	WCBM
SCG_MBML2_TET_AR-CTAACTTTCCCAAGAT-1	-8.86921	-1.80482	Monocyte	WCBM
SCG_MBML2_TET_AR-CTAACTTTCCTTTCTC-1	4.29808	-3.85432	Erythroblast	WCBM
SCG_MBML2_TET_AR-CTAACTTTCTTCTGGC-1	-3.56832	-5.58142	B cell	WCBM
SCG_MBML2_TET_AR-CTAAGACAGATAGGAG-1	-5.22333	4.86347	Granulocyte progenitor	WCBM
SCG_MBML2_TET_AR-CTAAGACAGTATTGGA-1	-5.14568	-0.12648	DP	WCBM
SCG_MBML2_TET_AR-CTAAGACGTGTAACGG-1	-8.23445	-2.75639	Monocyte	WCBM
SCG_MBML2_TET_AR-CTAATGGAGTGGCACA-1	-6.73665	-0.535446	Monocyte progenitor	WCBM
SCG_MBML2_TET_AR-CTAATGGAGTGGTCCC-1	-7.23081	-0.767906	Monocyte progenitor	WCBM
SCG_MBML2_TET_AR-CTAATGGCAAACCTAC-1	3.34221	-5.48383	Erythroblast	WCBM
SCG_MBML2_TET_AR-CTAATGGCAACGATGG-1	-5.60338	8.27086	Neutrophil	WCBM
SCG_MBML2_TET_AR-CTAATGGGTAAGCACG-1	-7.58385	-0.700758	Monocyte progenitor	WCBM
SCG_MBML2_TET_AR-CTAATGGTCCATGAGT-1	-5.353	4.9783	Granulocyte progenitor	WCBM
SCG_MBML2_TET_AR-CTAATGGTCGACAGCC-1	-5.55627	8.23458	Neutrophil	WCBM
SCG_MBML2_TET_AR-CTACACCGTGGGTCAA-1	-6.70781	0.576054	Dendritic cell	WCBM
SCG_MBML2_TET_AR-CTACATTAGACTCGGA-1	-5.22458	5.31156	Granulocyte progenitor	WCBM
SCG_MBML2_TET_AR-CTACATTCACAACTGT-1	-7.014	0.82189	Dendritic cell	WCBM
SCG_MBML2_TET_AR-CTACATTCAGATCCAT-1	4.26714	-5.08018	Erythroblast	WCBM
SCG_MBML2_TET_AR-CTACATTGTGCCTGCA-1	-7.03318	-1.78844	Monocyte	WCBM
SCG_MBML2_TET_AR-CTACATTTCATGTCTT-1	3.70293	-5.67621	Erythroblast	WCBM
SCG_MBML2_TET_AR-CTACATTTCTGAAAGA-1	-5.73964	-0.367239	DP	WCBM
SCG_MBML2_TET_AR-CTACCCAAGTCAATAG-1	0.935929	-5.12247	Erythroblast	WCBM
SCG_MBML2_TET_AR-CTACCCACACACAGAG-1	-8.18553	-1.22685	Monocyte	WCBM
SCG_MBML2_TET_AR-CTACCCACACCAGGCT-1	-8.4225	-2.41354	Monocyte	WCBM
SCG_MBML2_TET_AR-CTACCCAGTCTAGGTT-1	-4.59764	0.111693	DP	WCBM
SCG_MBML2_TET_AR-CTACCCAGTCTCTCGT-1	-8.00278	-1.91561	Monocyte	WCBM
SCG_MBML2_TET_AR-CTACGTCAGTGTTTGC-1	-0.00141388	-4.66958	Erythroblast	WCBM
SCG_MBML2_TET_AR-CTACGTCCAGATGGCA-1	-3.26639	-2.30744	Pre/Pro-Bcell	WCBM
SCG_MBML2_TET_AR-CTACGTCCATTTCAGG-1	-5.16805	5.00067	Granulocyte progenitor	WCBM
SCG_MBML2_TET_AR-CTACGTCGTAGCTAAA-1	-2.73447	-0.198437	Basophil	WCBM
SCG_MBML2_TET_AR-CTACGTCTCTTTCCTC-1	-3.2542	-2.43826	Pre/Pro-Bcell	WCBM
SCG_MBML2_TET_AR-CTAGAGTAGCGTGAGT-1	4.16779	-4.88397	Erythroblast	WCBM
SCG_MBML2_TET_AR-CTAGAGTCAAATCCGT-1	-6.34371	-0.572908	Dendritic cell	WCBM
SCG_MBML2_TET_AR-CTAGAGTGTTTAGCTG-1	-8.14094	-2.61771	Monocyte	WCBM
SCG_MBML2_TET_AR-CTAGAGTTCACCGGGT-1	2.51549	-5.81889	Erythroblast	WCBM
SCG_MBML2_TET_AR-CTAGAGTTCTCCCTGA-1	-8.83941	-1.60721	Monocyte	WCBM
SCG_MBML2_TET_AR-CTAGCCTTCGCCAAAT-1	4.10409	-4.13819	Erythroblast	WCBM
SCG_MBML2_TET_AR-CTAGCCTTCTAACGGT-1	-5.45117	5.05689	Granulocyte progenitor	WCBM
SCG_MBML2_TET_AR-CTAGCCTTCTTTCCTC-1	-2.91514	-7.34226	T cell	WCBM
SCG_MBML2_TET_AR-CTAGTGAAGCTGCCCA-1	-6.45574	-1.26463	Monocyte	WCBM
SCG_MBML2_TET_AR-CTAGTGAAGCTGTTCA-1	-4.96102	4.30038	Granulocyte progenitor	WCBM
SCG_MBML2_TET_AR-CTAGTGACAGCCTATA-1	2.3866	-5.58525	Erythroblast	WCBM
SCG_MBML2_TET_AR-CTAGTGAGTACAAGTA-1	-5.19118	7.27476	Neutrophil	WCBM
SCG_MBML2_TET_AR-CTAGTGAGTCAGCTAT-1	-3.72032	-2.65568	Pre/Pro-Bcell	WCBM
SCG_MBML2_TET_AR-CTCACACCAGCCAGAA-1	-4.50105	-0.125043	DP	WCBM
SCG_MBML2_TET_AR-CTCACACCATGTAGTC-1	-3.61945	-5.46223	B cell	WCBM
SCG_MBML2_TET_AR-CTCACACTCTAACCGA-1	-5.07915	5.17356	Granulocyte progenitor	WCBM
SCG_MBML2_TET_AR-CTCACACTCTCAAGTG-1	-5.16912	6.91663	Neutrophil	WCBM
SCG_MBML2_TET_AR-CTCAGAAAGGAGTCTG-1	-7.4173	-2.33523	Monocyte	WCBM
SCG_MBML2_TET_AR-CTCAGAACAAGGACAC-1	-5.12578	6.4832	Neutrophil	WCBM
SCG_MBML2_TET_AR-CTCAGAACAGGGCATA-1	-8.89901	-1.79109	Monocyte	WCBM
SCG_MBML2_TET_AR-CTCAGAATCCCACTTG-1	-6.97442	-1.13351	Monocyte	WCBM
SCG_MBML2_TET_AR-CTCATTAAGTGCAAGC-1	-4.60567	-7.3361	T cell	WCBM
SCG_MBML2_TET_AR-CTCATTACAGCGTCCA-1	-7.24601	-0.45952	Monocyte progenitor	WCBM
SCG_MBML2_TET_AR-CTCATTAGTCGAGATG-1	-4.3473	-6.93298	T cell	WCBM
SCG_MBML2_TET_AR-CTCCTAGAGTGAACAT-1	-2.64818	-1.15519	DP	WCBM
SCG_MBML2_TET_AR-CTCCTAGGTCGGCTCA-1	-8.8909	-1.76312	Monocyte	WCBM
SCG_MBML2_TET_AR-CTCGAAACACTTAAGC-1	-5.1418	6.55066	Neutrophil	WCBM
SCG_MBML2_TET_AR-CTCGAAACATGGAATA-1	-3.79937	-8.08136	T cell	WCBM
SCG_MBML2_TET_AR-CTCGAAAGTATCACCA-1	-3.81666	-0.833612	DP	WCBM
SCG_MBML2_TET_AR-CTCGAAATCAACACTG-1	-7.3757	1.29291	Dendritic cell	WCBM
SCG_MBML2_TET_AR-CTCGAAATCACGCATA-1	-5.18273	6.85011	Neutrophil	WCBM
SCG_MBML2_TET_AR-CTCGAAATCTTGCAAG-1	4.2181	-5.26512	Erythroblast	WCBM
SCG_MBML2_TET_AR-CTCGAGGAGACTGGGT-1	-5.12839	4.93118	Granulocyte progenitor	WCBM
SCG_MBML2_TET_AR-CTCGAGGAGTACGTAA-1	-4.67432	0.591866	DP	WCBM
SCG_MBML2_TET_AR-CTCGAGGCAAGTTAAG-1	-3.45092	-2.16604	Pre/Pro-Bcell	WCBM
SCG_MBML2_TET_AR-CTCGAGGCACCTGGTG-1	-3.98313	-7.85106	T cell	WCBM
SCG_MBML2_TET_AR-CTCGAGGCATGCAATC-1	-5.30636	4.87822	Granulocyte progenitor	WCBM
SCG_MBML2_TET_AR-CTCGAGGCATTACGAC-1	-5.09871	7.00054	Neutrophil	WCBM
SCG_MBML2_TET_AR-CTCGAGGCATTGTGCA-1	-4.64976	1.44705	DP	WCBM
SCG_MBML2_TET_AR-CTCGGAGAGTGGGATC-1	-3.6236	-6.60836	T cell	WCBM
SCG_MBML2_TET_AR-CTCGGAGCAGAAGCAC-1	-5.07984	-8.37945	T cell	WCBM
SCG_MBML2_TET_AR-CTCGGAGCAGCGTTCG-1	-7.19927	-2.21749	Monocyte	WCBM
SCG_MBML2_TET_AR-CTCGGAGTCACGATGT-1	-5.08391	5.22219	Granulocyte progenitor	WCBM
SCG_MBML2_TET_AR-CTCGGAGTCGTCGTTC-1	-7.25475	-0.617688	Monocyte progenitor	WCBM
SCG_MBML2_TET_AR-CTCGGGAAGTGGGTTG-1	-4.72184	-4.53614	B cell	WCBM
SCG_MBML2_TET_AR-CTCGGGAGTTCGGCAC-1	-7.54111	-2.33744	Monocyte	WCBM
SCG_MBML2_TET_AR-CTCGGGAGTTGGTTTG-1	-6.9327	-0.585795	Monocyte progenitor	WCBM
SCG_MBML2_TET_AR-CTCGTACAGCCTTGAT-1	-3.14767	-2.17088	Pre/Pro-Bcell	WCBM
SCG_MBML2_TET_AR-CTCGTACAGGGCATGT-1	-5.25563	-8.43723	T cell	WCBM
SCG_MBML2_TET_AR-CTCGTACTCAAGGCTT-1	-5.40052	4.90828	Granulocyte progenitor	WCBM
SCG_MBML2_TET_AR-CTCGTACTCACTCTTA-1	1.23801	-5.33337	Erythroblast	WCBM
SCG_MBML2_TET_AR-CTCGTACTCTACTCAT-1	-5.17467	-8.44491	T cell	WCBM
SCG_MBML2_TET_AR-CTCGTCAAGTCTCAAC-1	-7.40721	1.23397	Dendritic cell	WCBM
SCG_MBML2_TET_AR-CTCGTCATCACGCGGT-1	-3.73207	-1.19459	DP	WCBM
SCG_MBML2_TET_AR-CTCTAATGTTATCACG-1	0.413666	-4.87268	Erythroblast	WCBM
SCG_MBML2_TET_AR-CTCTAATTCTAACTTC-1	2.95686	-5.8528	Erythroblast	WCBM
SCG_MBML2_TET_AR-CTCTACGCATTCCTCG-1	-4.51115	-8.57422	T cell	WCBM
SCG_MBML2_TET_AR-CTCTGGTAGATGCCAG-1	-4.79103	2.04235	DP	WCBM
SCG_MBML2_TET_AR-CTCTGGTAGTTAGGTA-1	-5.11576	5.44382	Granulocyte progenitor	WCBM
SCG_MBML2_TET_AR-CTCTGGTCAGATGGGT-1	-7.47729	-0.946741	Monocyte progenitor	WCBM
SCG_MBML2_TET_AR-CTCTGGTCATCAGTAC-1	-4.82671	0.0967627	DP	WCBM
SCG_MBML2_TET_AR-CTCTGGTTCAGAAATG-1	-5.18288	-0.167527	DP	WCBM
SCG_MBML2_TET_AR-CTCTGGTTCTCGTTTA-1	-5.24913	7.81886	Neutrophil	WCBM
SCG_MBML2_TET_AR-CTGAAACTCACGCATA-1	2.85984	-5.79005	Erythroblast	WCBM
SCG_MBML2_TET_AR-CTGAAACTCGTAGGAG-1	-8.85456	-1.73642	Monocyte	WCBM
SCG_MBML2_TET_AR-CTGAAACTCTACCTGC-1	-8.86283	-2.22906	Monocyte	WCBM
SCG_MBML2_TET_AR-CTGAAGTCAACGATCT-1	-6.3438	-1.96586	Monocyte	WCBM
SCG_MBML2_TET_AR-CTGAAGTCACATGGGA-1	1.99142	-5.53631	Erythroblast	WCBM
SCG_MBML2_TET_AR-CTGAAGTCACGGTAGA-1	-5.85792	8.96571	Neutrophil	WCBM
SCG_MBML2_TET_AR-CTGAAGTGTATAGGTA-1	-4.95635	4.90314	Granulocyte progenitor	WCBM
SCG_MBML2_TET_AR-CTGAAGTGTCACCTAA-1	-5.43272	5.84967	Granulocyte progenitor	WCBM
SCG_MBML2_TET_AR-CTGAAGTTCGCCCTTA-1	-8.59265	-1.51736	Monocyte	WCBM
SCG_MBML2_TET_AR-CTGAAGTTCGGTCCGA-1	-6.4583	-0.464367	Monocyte progenitor	WCBM
SCG_MBML2_TET_AR-CTGATAGCACGGTGTC-1	-3.33002	-2.3253	Pre/Pro-Bcell	WCBM
SCG_MBML2_TET_AR-CTGATAGCATCCCATC-1	-3.64944	-5.29677	B cell	WCBM
SCG_MBML2_TET_AR-CTGATAGGTGCAGACA-1	-0.731761	-0.537201	DP	WCBM
SCG_MBML2_TET_AR-CTGATAGTCCTTGGTC-1	-3.41975	-4.44105	B cell	WCBM
SCG_MBML2_TET_AR-CTGATCCAGGGCACTA-1	3.39932	-5.53619	Erythroblast	WCBM
SCG_MBML2_TET_AR-CTGATCCCAAGGTTTC-1	-5.27199	6.676	Neutrophil	WCBM
SCG_MBML2_TET_AR-CTGATCCTCCGCTGTT-1	3.80426	-5.34209	Erythroblast	WCBM
SCG_MBML2_TET_AR-CTGATCCTCTAACCGA-1	-5.48706	7.94694	Neutrophil	WCBM
SCG_MBML2_TET_AR-CTGCCTATCCACGTGG-1	-5.08405	6.8319	Neutrophil	WCBM
SCG_MBML2_TET_AR-CTGCCTATCTGGTGTA-1	-5.39407	7.52397	Neutrophil	WCBM
SCG_MBML2_TET_AR-CTGCGGAAGCTAGGCA-1	4.47196	-4.70534	Erythroblast	WCBM
SCG_MBML2_TET_AR-CTGCGGACAATCGAAA-1	-4.92602	-8.34816	T cell	WCBM
SCG_MBML2_TET_AR-CTGCGGACAGTACACT-1	-4.77027	-8.68204	T cell	WCBM
SCG_MBML2_TET_AR-CTGCGGAGTAGCGTGA-1	4.42922	-4.6236	Erythroblast	WCBM
SCG_MBML2_TET_AR-CTGCTGTAGGCTAGAC-1	0.223073	-4.73591	Erythroblast	WCBM
SCG_MBML2_TET_AR-CTGCTGTCATTAACCG-1	-5.24617	6.59674	Neutrophil	WCBM
SCG_MBML2_TET_AR-CTGCTGTTCAACACGT-1	-5.11369	6.15113	Neutrophil	WCBM
SCG_MBML2_TET_AR-CTGCTGTTCAGCTCTC-1	-0.817423	-3.59198	Erythroblast	WCBM
SCG_MBML2_TET_AR-CTGGTCTCAATAGCGG-1	-3.91318	-8.25105	T cell	WCBM
SCG_MBML2_TET_AR-CTGGTCTCACAGATTC-1	3.79994	-5.55703	Erythroblast	WCBM
SCG_MBML2_TET_AR-CTGGTCTCATGAAGTA-1	-3.928	3.90516	Granulocyte progenitor	WCBM
SCG_MBML2_TET_AR-CTGGTCTGTGCCTGCA-1	-0.0591797	-4.47627	Erythroblast	WCBM
SCG_MBML2_TET_AR-CTGGTCTGTGCTAGCC-1	-5.72019	8.63252	Neutrophil	WCBM
SCG_MBML2_TET_AR-CTGGTCTTCTGTCAAG-1	-8.63681	-2.54083	Monocyte	WCBM
SCG_MBML2_TET_AR-CTGTGCTCACACCGAC-1	-2.75715	-0.0673165	Basophil	WCBM
SCG_MBML2_TET_AR-CTGTGCTCATGAAGTA-1	-8.96067	-1.81917	Monocyte	WCBM
SCG_MBML2_TET_AR-CTGTGCTTCTGGTTCC-1	-8.5538	-2.0605	Monocyte	WCBM
SCG_MBML2_TET_AR-CTGTTTACAACGCACC-1	2.65761	-5.50789	Erythroblast	WCBM
SCG_MBML2_TET_AR-CTGTTTACAAGTCTAC-1	-5.6175	-0.391213	DP	WCBM
SCG_MBML2_TET_AR-CTGTTTATCGGTTAAC-1	-4.86564	3.08568	Granulocyte progenitor	WCBM
SCG_MBML2_TET_AR-CTTAACTGTTACGCGC-1	-3.39429	-2.3523	Pre/Pro-Bcell	WCBM
SCG_MBML2_TET_AR-CTTAACTTCCAGAGGA-1	-5.08308	6.05321	Neutrophil	WCBM
SCG_MBML2_TET_AR-CTTAACTTCCTTGCCA-1	3.61781	-5.63094	Erythroblast	WCBM
SCG_MBML2_TET_AR-CTTACCGAGTAGTGCG-1	-3.74056	-5.57434	B cell	WCBM
SCG_MBML2_TET_AR-CTTACCGGTCTTCAAG-1	-5.50602	8.73156	Neutrophil	WCBM
SCG_MBML2_TET_AR-CTTAGGAAGCGCCTTG-1	-8.29841	-2.78972	Monocyte	WCBM
SCG_MBML2_TET_AR-CTTAGGAAGGACAGAA-1	-2.76463	-0.050875	Basophil	WCBM
SCG_MBML2_TET_AR-CTTAGGACAAAGGAAG-1	-4.72775	-8.4524	T cell	WCBM
SCG_MBML2_TET_AR-CTTAGGACATACCATG-1	1.29037	-5.4237	Erythroblast	WCBM
SCG_MBML2_TET_AR-CTTAGGAGTTAAGACA-1	-3.87256	-2.96523	Pre/Pro-Bcell	WCBM
SCG_MBML2_TET_AR-CTTAGGATCCTGTACC-1	-4.98786	-8.42352	T cell	WCBM
SCG_MBML2_TET_AR-CTTAGGATCGGTGTTA-1	-6.97603	-2.00971	Monocyte	WCBM
SCG_MBML2_TET_AR-CTTCTCTTCACCCTCA-1	-7.53884	-2.45491	Monocyte	WCBM
SCG_MBML2_TET_AR-CTTGGCTAGTAGGCCA-1	-3.49776	-2.44145	Pre/Pro-Bcell	WCBM
SCG_MBML2_TET_AR-CTTGGCTGTCTCTTAT-1	-3.55378	-4.96046	B cell	WCBM
SCG_MBML2_TET_AR-CTTGGCTTCTGTCTAT-1	-3.70465	-5.61824	B cell	WCBM
SCG_MBML2_TET_AR-CTTTGCGCAAGTCTGT-1	-4.44988	0.401138	DP	WCBM
SCG_MBML2_TET_AR-CTTTGCGCACACCGCA-1	-3.58097	-5.62478	B cell	WCBM
SCG_MBML2_TET_AR-CTTTGCGGTTACAGAA-1	2.2995	-5.64609	Erythroblast	WCBM
SCG_MBML2_TET_AR-CTTTGCGTCCTGCAGG-1	4.28428	-3.61154	Erythroblast	WCBM
SCG_MBML2_TET_AR-GAAACTCGTTATGCGT-1	-4.7072	-8.54585	T cell	WCBM
SCG_MBML2_TET_AR-GAAACTCTCTGCTGCT-1	4.36322	-5.2096	Erythroblast	WCBM
SCG_MBML2_TET_AR-GAAATGACAATGAAAC-1	-4.81441	-0.0721076	DP	WCBM
SCG_MBML2_TET_AR-GAAATGAGTATGGTTC-1	-3.38071	-4.79196	B cell	WCBM
SCG_MBML2_TET_AR-GAAATGATCATGCTCC-1	-7.00238	-0.471977	Monocyte progenitor	WCBM
SCG_MBML2_TET_AR-GAAATGATCCCAGGTG-1	-3.46021	-1.14935	DP	WCBM
SCG_MBML2_TET_AR-GAACATCAGAACTGTA-1	3.56241	-5.58482	Erythroblast	WCBM
SCG_MBML2_TET_AR-GAACATCAGATGTTAG-1	-4.02489	-8.30995	T cell	WCBM
SCG_MBML2_TET_AR-GAACATCAGCTAGCCC-1	-7.18601	0.964352	Dendritic cell	WCBM
SCG_MBML2_TET_AR-GAACATCCACAGACTT-1	-4.70973	1.23642	DP	WCBM
SCG_MBML2_TET_AR-GAACATCCAGTTCATG-1	-5.48077	7.82728	Neutrophil	WCBM
SCG_MBML2_TET_AR-GAACATCCATGCAATC-1	2.43809	-5.70139	Erythroblast	WCBM
SCG_MBML2_TET_AR-GAACATCGTGCACGAA-1	-5.38104	7.86883	Neutrophil	WCBM
SCG_MBML2_TET_AR-GAACATCTCACTCCTG-1	-3.42177	-4.97384	B cell	WCBM
SCG_MBML2_TET_AR-GAACATCTCATTCACT-1	-5.15472	4.61123	Granulocyte progenitor	WCBM
SCG_MBML2_TET_AR-GAACATCTCGAGGTAG-1	-5.00234	5.21106	Granulocyte progenitor	WCBM
SCG_MBML2_TET_AR-GAACCTACAGGGTACA-1	-7.21984	-2.36787	Monocyte	WCBM
SCG_MBML2_TET_AR-GAACCTAGTCAGTGGA-1	-7.34119	-2.32459	Monocyte	WCBM
SCG_MBML2_TET_AR-GAACCTATCAGTGCAT-1	-7.16164	-2.4035	Monocyte	WCBM
SCG_MBML2_TET_AR-GAACGGAAGACTAGGC-1	3.79524	-5.42309	Erythroblast	WCBM
SCG_MBML2_TET_AR-GAACGGAAGGGCACTA-1	-6.30969	-0.446635	Monocyte progenitor	WCBM
SCG_MBML2_TET_AR-GAACGGAAGTGTTTGC-1	1.41174	-5.56817	Erythroblast	WCBM
SCG_MBML2_TET_AR-GAACGGAGTACCCAAT-1	-7.08995	-0.46708	Monocyte progenitor	WCBM
SCG_MBML2_TET_AR-GAACGGATCTTGGGTA-1	-8.21199	-2.85623	Monocyte	WCBM
SCG_MBML2_TET_AR-GAAGCAGAGGCGCTCT-1	-2.9205	-3.88625	B cell	WCBM
SCG_MBML2_TET_AR-GAAGCAGAGGTAGCCA-1	-7.05191	0.864655	Dendritic cell	WCBM
SCG_MBML2_TET_AR-GAAGCAGCAGATTGCT-1	-4.64203	0.78737	DP	WCBM
SCG_MBML2_TET_AR-GAAGCAGCATGGATGG-1	1.84388	-5.52037	Erythroblast	WCBM
SCG_MBML2_TET_AR-GAAGCAGTCATGCTCC-1	-6.7968	0.640672	Dendritic cell	WCBM
SCG_MBML2_TET_AR-GAAGCAGTCCTTGGTC-1	-8.73294	-2.14367	Monocyte	WCBM
SCG_MBML2_TET_AR-GAATAAGAGAACTCGG-1	-7.83067	-1.03611	Monocyte progenitor	WCBM
SCG_MBML2_TET_AR-GAATAAGAGATGTAAC-1	-4.96949	5.45114	Granulocyte progenitor	WCBM
SCG_MBML2_TET_AR-GAATAAGAGGCTAGGT-1	-4.65912	0.201717	DP	WCBM
SCG_MBML2_TET_AR-GAATAAGCACCACGTG-1	-8.90129	-1.821	Monocyte	WCBM
SCG_MBML2_TET_AR-GAATAAGCACGCCAGT-1	-2.81261	-2.83103	Pre/Pro-Bcell	WCBM
SCG_MBML2_TET_AR-GAATAAGCAGCTTAAC-1	-5.24178	5.57622	Granulocyte progenitor	WCBM
SCG_MBML2_TET_AR-GAATAAGCATTAGGCT-1	-3.97284	-3.13974	Pre/Pro-Bcell	WCBM
SCG_MBML2_TET_AR-GAATAAGGTTGTCTTT-1	-2.83715	-0.163461	Basophil	WCBM
SCG_MBML2_TET_AR-GAATAAGTCCTTTACA-1	-8.88323	-1.62242	Monocyte	WCBM
SCG_MBML2_TET_AR-GAATGAACAAGGTTCT-1	-4.77045	2.03187	DP	WCBM
SCG_MBML2_TET_AR-GAATGAACACTAAGTC-1	-7.47106	-0.870139	Monocyte progenitor	WCBM
SCG_MBML2_TET_AR-GAATGAAGTATCACCA-1	-4.87686	-0.068585	DP	WCBM
SCG_MBML2_TET_AR-GAATGAATCTTGCAAG-1	-5.37036	6.09223	Granulocyte progenitor	WCBM
SCG_MBML2_TET_AR-GACACGCAGACTGGGT-1	-4.78386	-8.21961	T cell	WCBM
SCG_MBML2_TET_AR-GACACGCCAAATCCGT-1	-7.44984	1.27644	Dendritic cell	WCBM
SCG_MBML2_TET_AR-GACACGCCAGATGGGT-1	-5.24342	5.12416	Granulocyte progenitor	WCBM
SCG_MBML2_TET_AR-GACACGCTCCAATGGT-1	-5.10945	0.113511	DP	WCBM
SCG_MBML2_TET_AR-GACAGAGCAGACTCGC-1	-4.59639	-0.0332574	DP	WCBM
SCG_MBML2_TET_AR-GACAGAGCAGCTATTG-1	-6.5482	0.930912	Dendritic cell	WCBM
SCG_MBML2_TET_AR-GACCAATAGACCACGA-1	-1.34449	-2.03406	DP	WCBM
SCG_MBML2_TET_AR-GACCAATAGGTTACCT-1	-4.98106	5.043	Granulocyte progenitor	WCBM
SCG_MBML2_TET_AR-GACCAATAGTGTCCCG-1	2.52811	-5.29859	Erythroblast	WCBM
SCG_MBML2_TET_AR-GACCAATGTACCGTAT-1	-4.95779	5.47308	Granulocyte progenitor	WCBM
SCG_MBML2_TET_AR-GACCAATGTAGTAGTA-1	-3.32966	-2.15078	Pre/Pro-Bcell	WCBM
SCG_MBML2_TET_AR-GACCAATGTCTTGCGG-1	0.26425	-4.80945	Erythroblast	WCBM
SCG_MBML2_TET_AR-GACCAATGTTCACGGC-1	-5.26585	7.33651	Neutrophil	WCBM
SCG_MBML2_TET_AR-GACCAATTCGGCTACG-1	-4.79729	0.217846	DP	WCBM
SCG_MBML2_TET_AR-GACCTGGCAAAGTCAA-1	-1.0601	-0.585317	DP	WCBM
SCG_MBML2_TET_AR-GACCTGGCAGAAGCAC-1	-7.13407	1.11592	Dendritic cell	WCBM
SCG_MBML2_TET_AR-GACCTGGCAGCCAATT-1	-6.96243	-0.543287	Monocyte progenitor	WCBM
SCG_MBML2_TET_AR-GACCTGGCAGCGAACA-1	-3.2655	-2.21347	Pre/Pro-Bcell	WCBM
SCG_MBML2_TET_AR-GACCTGGGTGCATCTA-1	-8.31898	-1.28192	Monocyte	WCBM
SCG_MBML2_TET_AR-GACCTGGTCGAGAGCA-1	-3.99859	-8.32383	T cell	WCBM
SCG_MBML2_TET_AR-GACGCGTCAGCGTTCG-1	-7.44461	-0.695698	Monocyte progenitor	WCBM
SCG_MBML2_TET_AR-GACGGCTCAGACAAAT-1	-5.2417	6.03874	Granulocyte progenitor	WCBM
SCG_MBML2_TET_AR-GACGTGCAGAAACGCC-1	-5.08779	4.37658	Granulocyte progenitor	WCBM
SCG_MBML2_TET_AR-GACGTGCCAGGTCCAC-1	-5.22707	7.37595	Neutrophil	WCBM
SCG_MBML2_TET_AR-GACGTGCTCCTGCTTG-1	-4.86264	-8.43405	T cell	WCBM
SCG_MBML2_TET_AR-GACGTGCTCGAATGCT-1	2.34923	-5.49771	Erythroblast	WCBM
SCG_MBML2_TET_AR-GACGTTAAGCTGCGAA-1	-7.57986	-0.955874	Monocyte progenitor	WCBM
SCG_MBML2_TET_AR-GACGTTACAGGATCGA-1	-4.28923	-8.5667	T cell	WCBM
SCG_MBML2_TET_AR-GACGTTAGTGTAATGA-1	3.64941	-5.71115	Erythroblast	WCBM
SCG_MBML2_TET_AR-GACGTTATCGTGGACC-1	-5.93328	9.07328	Neutrophil	WCBM
SCG_MBML2_TET_AR-GACGTTATCGTGTAGT-1	2.1516	-4.69117	Erythroblast	WCBM
SCG_MBML2_TET_AR-GACTAACAGCACAGGT-1	-7.51875	-2.55915	Monocyte	WCBM
SCG_MBML2_TET_AR-GACTAACAGTCCGTAT-1	-4.64241	0.610178	DP	WCBM
SCG_MBML2_TET_AR-GACTAACGTCCATGAT-1	-4.42463	-8.47389	T cell	WCBM
SCG_MBML2_TET_AR-GACTACACATGGGACA-1	-5.38337	5.25487	Granulocyte progenitor	WCBM
SCG_MBML2_TET_AR-GACTACATCGGTTCGG-1	-3.13878	-2.53336	Pre/Pro-Bcell	WCBM
SCG_MBML2_TET_AR-GACTACATCTGCGGCA-1	-8.57993	-1.64707	Monocyte	WCBM
SCG_MBML2_TET_AR-GACTGCGCAAACCCAT-1	2.61813	-5.74792	Erythroblast	WCBM
SCG_MBML2_TET_AR-GACTGCGCATAGTAAG-1	-5.17408	5.44877	Granulocyte progenitor	WCBM
SCG_MBML2_TET_AR-GAGCAGACAATCCGAT-1	-5.2934	5.00654	Granulocyte progenitor	WCBM
SCG_MBML2_TET_AR-GAGCAGACATCGGACC-1	-8.51141	-1.17595	Monocyte	WCBM
SCG_MBML2_TET_AR-GAGCAGACATCGGGTC-1	2.42567	-5.66956	Erythroblast	WCBM
SCG_MBML2_TET_AR-GAGGTGAAGGCAAAGA-1	-4.62429	-8.5551	T cell	WCBM
SCG_MBML2_TET_AR-GAGGTGACACTCTGTC-1	-4.19646	-8.44982	T cell	WCBM
SCG_MBML2_TET_AR-GAGGTGACAGATTGCT-1	-5.76472	-0.321622	DP	WCBM
SCG_MBML2_TET_AR-GAGGTGACATCAGTAC-1	-5.33478	7.37048	Neutrophil	WCBM
SCG_MBML2_TET_AR-GAGGTGAGTCCGAGTC-1	-8.36517	-2.72173	Monocyte	WCBM
SCG_MBML2_TET_AR-GAGGTGAGTGATAAGT-1	-3.82727	-3.02453	Pre/Pro-Bcell	WCBM
SCG_MBML2_TET_AR-GAGGTGATCCACGAAT-1	3.6024	-4.24375	Erythroblast	WCBM
SCG_MBML2_TET_AR-GAGTCCGCATTATCTC-1	-5.00351	5.5353	Granulocyte progenitor	WCBM
SCG_MBML2_TET_AR-GAGTCCGTCGCATGGC-1	-5.11104	4.29118	Granulocyte progenitor	WCBM
SCG_MBML2_TET_AR-GATCAGTTCGGTGTCG-1	-6.23059	-0.491364	Monocyte progenitor	WCBM
SCG_MBML2_TET_AR-GATCGATAGTGAACAT-1	-3.65076	-1.16006	DP	WCBM
SCG_MBML2_TET_AR-GATCGATGTACCAGTT-1	-4.95025	4.03266	Granulocyte progenitor	WCBM
SCG_MBML2_TET_AR-GATCGCGAGTGAACGC-1	-4.98267	4.05966	Granulocyte progenitor	WCBM
SCG_MBML2_TET_AR-GATCGCGGTGACTACT-1	1.28885	-5.40384	Erythroblast	WCBM
SCG_MBML2_TET_AR-GATCGCGGTTCGCGAC-1	-7.52652	-0.720741	Monocyte progenitor	WCBM
SCG_MBML2_TET_AR-GATCGTAAGAAACCGC-1	-8.88871	-1.688	Monocyte	WCBM
SCG_MBML2_TET_AR-GATCGTAAGAGTAAGG-1	-5.46386	5.41232	Granulocyte progenitor	WCBM
SCG_MBML2_TET_AR-GATCGTAAGCCGATTT-1	-8.42501	-1.20667	Monocyte	WCBM
SCG_MBML2_TET_AR-GATCGTACAAACTGTC-1	-8.10452	-2.35084	Monocyte	WCBM
SCG_MBML2_TET_AR-GATCGTATCTCAACTT-1	-5.36871	-0.583801	DP	WCBM
SCG_MBML2_TET_AR-GATCTAGCATTGGTAC-1	-2.39442	-1.13868	DP	WCBM
SCG_MBML2_TET_AR-GATGAAATCTGAAAGA-1	-2.87445	-2.94371	Pre/Pro-Bcell	WCBM
SCG_MBML2_TET_AR-GATGAAATCTGTCTAT-1	-8.41514	-1.16073	Monocyte	WCBM
SCG_MBML2_TET_AR-GATGAGGAGGCACATG-1	-5.91179	-0.0700999	Dendritic cell	WCBM
SCG_MBML2_TET_AR-GATGAGGGTTCCCGAG-1	-6.42437	-0.607293	Monocyte progenitor	WCBM
SCG_MBML2_TET_AR-GATGCTACAAGTTAAG-1	-7.5603	-0.816669	Monocyte progenitor	WCBM
SCG_MBML2_TET_AR-GATGCTACATTAGGCT-1	-7.45402	-0.631422	Monocyte progenitor	WCBM
SCG_MBML2_TET_AR-GATGCTATCACCGTAA-1	1.08584	-5.25223	Erythroblast	WCBM
SCG_MBML2_TET_AR-GATGCTATCGCGTTTC-1	-3.57568	-5.53597	B cell	WCBM
SCG_MBML2_TET_AR-GATGCTATCTTGAGGT-1	-4.68489	0.809861	DP	WCBM
SCG_MBML2_TET_AR-GATTCAGCACGGCGTT-1	-3.14072	-1.21337	DP	WCBM
SCG_MBML2_TET_AR-GATTCAGTCGAACTGT-1	-5.79051	8.73835	Neutrophil	WCBM
SCG_MBML2_TET_AR-GCAAACTAGACAGACC-1	-5.12588	5.34576	Granulocyte progenitor	WCBM
SCG_MBML2_TET_AR-GCAAACTGTAAATGTG-1	-7.14767	-0.477324	Monocyte progenitor	WCBM
SCG_MBML2_TET_AR-GCAAACTGTATAGGTA-1	-3.36474	-1.16347	DP	WCBM
SCG_MBML2_TET_AR-GCAAACTGTCTTTCAT-1	-4.10557	-8.2855	T cell	WCBM
SCG_MBML2_TET_AR-GCAAACTTCAGCGACC-1	-5.16341	5.65821	Granulocyte progenitor	WCBM
SCG_MBML2_TET_AR-GCAAACTTCGTGACAT-1	-4.71085	1.23016	DP	WCBM
SCG_MBML2_TET_AR-GCAATCAAGAAGATTC-1	-3.64314	-3.06164	Pre/Pro-Bcell	WCBM
SCG_MBML2_TET_AR-GCAATCAAGGGTTCCC-1	-5.30786	5.68526	Granulocyte progenitor	WCBM
SCG_MBML2_TET_AR-GCAATCACATGGTCTA-1	-3.57761	-5.17885	B cell	WCBM
SCG_MBML2_TET_AR-GCAATCAGTGGCCCTA-1	-6.57303	-0.335538	Dendritic cell	WCBM
SCG_MBML2_TET_AR-GCAATCATCGGTCCGA-1	-6.86732	0.661182	Dendritic cell	WCBM
SCG_MBML2_TET_AR-GCACATAAGCGAAGGG-1	-7.84196	-0.887681	Monocyte progenitor	WCBM
SCG_MBML2_TET_AR-GCACATACAAGTTGTC-1	-3.63421	-5.55365	B cell	WCBM
SCG_MBML2_TET_AR-GCACATACACAGACTT-1	4.26074	-5.33609	Erythroblast	WCBM
SCG_MBML2_TET_AR-GCACATACATGCAACT-1	-7.32472	-0.606714	Monocyte progenitor	WCBM
SCG_MBML2_TET_AR-GCACATATCAACCATG-1	-5.17443	-8.47193	T cell	WCBM
SCG_MBML2_TET_AR-GCACTCTAGCGTGAAC-1	-6.07792	0.101137	Dendritic cell	WCBM
SCG_MBML2_TET_AR-GCACTCTGTGAGGGTT-1	-8.80088	-2.25804	Monocyte	WCBM
SCG_MBML2_TET_AR-GCAGCCACACCAGGTC-1	-3.43612	-2.23179	Pre/Pro-Bcell	WCBM
SCG_MBML2_TET_AR-GCAGTTAAGATCCGAG-1	-5.75934	8.76927	Neutrophil	WCBM
SCG_MBML2_TET_AR-GCAGTTACAAGAAGAG-1	-3.06777	-2.48655	Pre/Pro-Bcell	WCBM
SCG_MBML2_TET_AR-GCAGTTACATGCCACG-1	-8.45641	-1.29208	Monocyte	WCBM
SCG_MBML2_TET_AR-GCAGTTATCGCCTGAG-1	-4.51521	-8.32364	T cell	WCBM
SCG_MBML2_TET_AR-GCAGTTATCTCCGGTT-1	-0.121385	-4.59372	Erythroblast	WCBM
SCG_MBML2_TET_AR-GCATACAAGTACGACG-1	-5.7369	8.61405	Neutrophil	WCBM
SCG_MBML2_TET_AR-GCATACACAGATTGCT-1	-3.67675	-4.92451	Pre/Pro-Bcell	WCBM
SCG_MBML2_TET_AR-GCATACAGTCTACCTC-1	1.90611	-5.54423	Erythroblast	WCBM
SCG_MBML2_TET_AR-GCATACAGTGAGTATA-1	4.35447	-3.72165	Erythroblast	WCBM
SCG_MBML2_TET_AR-GCATACAGTGTTTGGT-1	-6.52097	-0.45067	Monocyte progenitor	WCBM
SCG_MBML2_TET_AR-GCATGATAGCAGGTCA-1	-4.84878	2.97404	Granulocyte progenitor	WCBM
SCG_MBML2_TET_AR-GCATGATAGCGTGTCC-1	-5.00041	-8.42144	T cell	WCBM
SCG_MBML2_TET_AR-GCATGATCAGATCCAT-1	-5.20101	5.69667	Granulocyte progenitor	WCBM
SCG_MBML2_TET_AR-GCATGATCAGGAATCG-1	-7.76174	-0.980742	Monocyte progenitor	WCBM
SCG_MBML2_TET_AR-GCATGCGGTCAATGTC-1	-3.93207	-8.24157	T cell	WCBM
SCG_MBML2_TET_AR-GCATGCGTCCTGCTTG-1	-3.8825	-2.78575	Pre/Pro-Bcell	WCBM
SCG_MBML2_TET_AR-GCATGTAAGTACGCGA-1	-3.56755	-5.39983	B cell	WCBM
SCG_MBML2_TET_AR-GCATGTATCAGGCGAA-1	-5.43528	5.52396	Granulocyte progenitor	WCBM
SCG_MBML2_TET_AR-GCCAAATCATAACCTG-1	1.0408	-5.29846	Erythroblast	WCBM
SCG_MBML2_TET_AR-GCCTCTAAGTTAGGTA-1	-5.30981	7.49323	Neutrophil	WCBM
SCG_MBML2_TET_AR-GCCTCTATCAACGGGA-1	-5.99606	-0.61165	Monocyte progenitor	WCBM
SCG_MBML2_TET_AR-GCCTCTATCGCGATCG-1	-4.77583	0.222025	DP	WCBM
SCG_MBML2_TET_AR-GCCTCTATCTGGGCCA-1	-3.03681	-2.49196	Pre/Pro-Bcell	WCBM
SCG_MBML2_TET_AR-GCGACCAAGCCACCTG-1	-7.38356	-0.691359	Monocyte progenitor	WCBM
SCG_MBML2_TET_AR-GCGACCACAGAGTGTG-1	-7.98648	-1.00343	Monocyte progenitor	WCBM
SCG_MBML2_TET_AR-GCGACCAGTAGCACGA-1	-5.06664	4.95993	Granulocyte progenitor	WCBM
SCG_MBML2_TET_AR-GCGAGAACATGCCCGA-1	-3.42525	-2.77134	Pre/Pro-Bcell	WCBM
SCG_MBML2_TET_AR-GCGAGAATCCCACTTG-1	-8.61863	-2.42396	Monocyte	WCBM
SCG_MBML2_TET_AR-GCGCAACCACAACGCC-1	-6.66107	-0.581592	Monocyte progenitor	WCBM
SCG_MBML2_TET_AR-GCGCAACGTAAACGCG-1	-4.73423	1.11594	DP	WCBM
SCG_MBML2_TET_AR-GCGCAACGTCTAGCCG-1	-2.95577	-2.73546	Pre/Pro-Bcell	WCBM
SCG_MBML2_TET_AR-GCGCAACTCACGAAGG-1	-8.37803	-1.21807	Monocyte	WCBM
SCG_MBML2_TET_AR-GCGCAGTAGTATCTCG-1	-5.82131	8.48767	Neutrophil	WCBM
SCG_MBML2_TET_AR-GCGCAGTCAAGGACAC-1	-5.33589	5.01787	Granulocyte progenitor	WCBM
SCG_MBML2_TET_AR-GCGCAGTTCTCATTCA-1	-8.80631	-2.16443	Monocyte	WCBM
SCG_MBML2_TET_AR-GCGCCAAAGCTATGCT-1	-8.97945	-1.83418	Monocyte	WCBM
SCG_MBML2_TET_AR-GCGCCAACATATACCG-1	-4.52484	0.0527151	DP	WCBM
SCG_MBML2_TET_AR-GCGCCAATCAAGCCTA-1	-8.47323	-2.62832	Monocyte	WCBM
SCG_MBML2_TET_AR-GCGCGATAGCCAACAG-1	-7.61619	-0.807655	Monocyte progenitor	WCBM
SCG_MBML2_TET_AR-GCGCGATTCATTTGGG-1	-8.68672	-1.70802	Monocyte	WCBM
SCG_MBML2_TET_AR-GCGCGATTCGGAGGTA-1	-7.74094	-0.873127	Monocyte progenitor	WCBM
SCG_MBML2_TET_AR-GCGGGTTCAGGACGTA-1	-8.80861	-2.31549	Monocyte	WCBM
SCG_MBML2_TET_AR-GCTCCTAAGAAGGACA-1	-7.14211	-1.52386	Monocyte	WCBM
SCG_MBML2_TET_AR-GCTCCTAAGCCCAGCT-1	-5.37141	7.49337	Neutrophil	WCBM
SCG_MBML2_TET_AR-GCTCCTAAGCTGTTCA-1	-5.06033	6.80716	Neutrophil	WCBM
SCG_MBML2_TET_AR-GCTCCTACACACAGAG-1	-5.33555	7.69763	Neutrophil	WCBM
SCG_MBML2_TET_AR-GCTCCTACACGCGAAA-1	-5.10745	7.14583	Neutrophil	WCBM
SCG_MBML2_TET_AR-GCTCCTACAGCAGTTT-1	-8.34698	-1.6157	Monocyte	WCBM
SCG_MBML2_TET_AR-GCTCCTACAGTTCATG-1	3.69879	-5.27954	Erythroblast	WCBM
SCG_MBML2_TET_AR-GCTCTGTAGCAATCTC-1	-3.0741	-2.56684	Pre/Pro-Bcell	WCBM
SCG_MBML2_TET_AR-GCTCTGTAGTACGTTC-1	-4.63674	1.0441	DP	WCBM
SCG_MBML2_TET_AR-GCTCTGTCAGGCAGTA-1	-6.56634	-0.513567	Monocyte progenitor	WCBM
SCG_MBML2_TET_AR-GCTCTGTTCCACGTGG-1	-5.67403	5.31181	Granulocyte progenitor	WCBM
SCG_MBML2_TET_AR-GCTGCAGCACCCATGG-1	-6.89352	-0.72371	Monocyte progenitor	WCBM
SCG_MBML2_TET_AR-GCTGCAGGTGAGGGAG-1	1.88572	-5.64988	Erythroblast	WCBM
SCG_MBML2_TET_AR-GCTGCAGGTTTGACAC-1	-5.32908	-0.171663	DP	WCBM
SCG_MBML2_TET_AR-GCTGCGAAGCTAGCCC-1	-6.20498	-0.0725829	Dendritic cell	WCBM
SCG_MBML2_TET_AR-GCTGCGACACAGTCGC-1	-1.81219	-2.64889	DP	WCBM
SCG_MBML2_TET_AR-GCTGCGATCCAGATCA-1	-6.11552	-0.434167	Monocyte progenitor	WCBM
SCG_MBML2_TET_AR-GCTGCTTGTGCATCTA-1	-5.34025	5.38979	Granulocyte progenitor	WCBM
SCG_MBML2_TET_AR-GCTGCTTTCCTTGCCA-1	-5.07487	4.51488	Granulocyte progenitor	WCBM
SCG_MBML2_TET_AR-GCTGCTTTCTGTCAAG-1	-3.45205	-2.37125	Pre/Pro-Bcell	WCBM
SCG_MBML2_TET_AR-GCTGGGTAGCGTAGTG-1	-5.15178	6.29191	Neutrophil	WCBM
SCG_MBML2_TET_AR-GCTGGGTAGGCGATAC-1	-4.43241	-8.57498	T cell	WCBM
SCG_MBML2_TET_AR-GCTGGGTAGTAATCCC-1	-5.16014	5.58302	Granulocyte progenitor	WCBM
SCG_MBML2_TET_AR-GCTTCCAAGCCAGTAG-1	-5.33808	5.17728	Granulocyte progenitor	WCBM
SCG_MBML2_TET_AR-GCTTCCAAGCTAGTCT-1	-4.70442	1.37187	DP	WCBM
SCG_MBML2_TET_AR-GCTTCCACAAAGTGCG-1	4.24559	-4.46776	Erythroblast	WCBM
SCG_MBML2_TET_AR-GCTTGAACAAGCTGGA-1	-8.76699	-2.37778	Monocyte	WCBM
SCG_MBML2_TET_AR-GCTTGAATCTCCAACC-1	4.31834	-4.84529	Erythroblast	WCBM
SCG_MBML2_TET_AR-GGAAAGCAGTCGATAA-1	-4.98896	-8.53715	T cell	WCBM
SCG_MBML2_TET_AR-GGAAAGCAGTGATCGG-1	-5.27807	7.1751	Neutrophil	WCBM
SCG_MBML2_TET_AR-GGAAAGCCACGACTCG-1	0.454745	-4.89276	Erythroblast	WCBM
SCG_MBML2_TET_AR-GGAAAGCGTGCACGAA-1	2.95964	-5.67068	Erythroblast	WCBM
SCG_MBML2_TET_AR-GGAAAGCTCTTGACGA-1	-2.76219	-0.109887	Basophil	WCBM
SCG_MBML2_TET_AR-GGAACTTCAAGTTAAG-1	-7.67525	-2.46689	Monocyte	WCBM
SCG_MBML2_TET_AR-GGAACTTGTTGGTAAA-1	-7.30933	-1.2615	Monocyte	WCBM
SCG_MBML2_TET_AR-GGAACTTTCACTCCTG-1	1.39521	-5.4096	Erythroblast	WCBM
SCG_MBML2_TET_AR-GGAATAAAGCGTGAGT-1	-6.0916	-0.249876	Dendritic cell	WCBM
SCG_MBML2_TET_AR-GGAATAAAGCGTGTCC-1	-7.09903	-0.546886	Monocyte progenitor	WCBM
SCG_MBML2_TET_AR-GGAATAAAGTGGAGAA-1	-3.37488	-4.69058	B cell	WCBM
SCG_MBML2_TET_AR-GGAATAACAATCTACG-1	-8.78988	-1.53691	Monocyte	WCBM
SCG_MBML2_TET_AR-GGAATAACACGCCAGT-1	-3.46345	-1.20934	DP	WCBM
SCG_MBML2_TET_AR-GGAATAACAGTATGCT-1	-7.34522	-0.743533	Monocyte progenitor	WCBM
SCG_MBML2_TET_AR-GGAATAACATGGAATA-1	-7.24686	1.07716	Dendritic cell	WCBM
SCG_MBML2_TET_AR-GGAATAATCCTTGCCA-1	-8.84613	-2.27331	Monocyte	WCBM
SCG_MBML2_TET_AR-GGACAAGTCGTCCGTT-1	-7.46236	-0.681044	Monocyte progenitor	WCBM
SCG_MBML2_TET_AR-GGACAGAAGGAATTAC-1	-4.95566	5.43793	Granulocyte progenitor	WCBM
SCG_MBML2_TET_AR-GGACAGACAGTAGAGC-1	1.84854	-5.61696	Erythroblast	WCBM
SCG_MBML2_TET_AR-GGACAGACATCCAACA-1	-5.12779	4.38673	Granulocyte progenitor	WCBM
SCG_MBML2_TET_AR-GGACAGACATCGTCGG-1	-7.44954	-0.885518	Monocyte progenitor	WCBM
SCG_MBML2_TET_AR-GGACAGAGTGGTTTCA-1	-4.98459	6.81335	Neutrophil	WCBM
SCG_MBML2_TET_AR-GGACAGATCACCATAG-1	2.67833	-5.27526	Erythroblast	WCBM
SCG_MBML2_TET_AR-GGACATTAGAACAATC-1	3.21729	-5.72251	Erythroblast	WCBM
SCG_MBML2_TET_AR-GGACATTAGCCTTGAT-1	-7.3524	1.1108	Dendritic cell	WCBM
SCG_MBML2_TET_AR-GGACATTAGCGTGAAC-1	-3.49708	-5.29919	B cell	WCBM
SCG_MBML2_TET_AR-GGACATTCACGGTGTC-1	-6.42006	-0.737568	Dendritic cell	WCBM
SCG_MBML2_TET_AR-GGACATTCAGACAAAT-1	-8.14493	-2.77062	Monocyte	WCBM
SCG_MBML2_TET_AR-GGACATTGTCGTCTTC-1	-5.56774	8.07245	Neutrophil	WCBM
SCG_MBML2_TET_AR-GGACATTGTCTTGCGG-1	-5.03563	-0.147047	DP	WCBM
SCG_MBML2_TET_AR-GGACATTGTTAAGAAC-1	-5.26582	7.04659	Neutrophil	WCBM
SCG_MBML2_TET_AR-GGACATTTCACATACG-1	-3.53428	-2.595	Pre/Pro-Bcell	WCBM
SCG_MBML2_TET_AR-GGACATTTCACCAGGC-1	-4.77597	-7.36505	T cell	WCBM
SCG_MBML2_TET_AR-GGACGTCAGTAGGTGC-1	1.98059	-5.50973	Erythroblast	WCBM
SCG_MBML2_TET_AR-GGACGTCAGTCATGCT-1	-2.85426	-0.296941	Basophil	WCBM
SCG_MBML2_TET_AR-GGACGTCGTAGGGACT-1	-7.73661	-2.15082	Monocyte	WCBM
SCG_MBML2_TET_AR-GGACGTCGTCTCTTTA-1	2.98191	-5.42581	Erythroblast	WCBM
SCG_MBML2_TET_AR-GGACGTCGTTACTGAC-1	3.07304	-5.72641	Erythroblast	WCBM
SCG_MBML2_TET_AR-GGACGTCTCACCATAG-1	-4.97527	4.50379	Granulocyte progenitor	WCBM
SCG_MBML2_TET_AR-GGAGCAACAGCTTAAC-1	-7.84578	-2.08918	Monocyte	WCBM
SCG_MBML2_TET_AR-GGAGCAAGTTCCCTTG-1	-2.76756	-0.101526	Basophil	WCBM
SCG_MBML2_TET_AR-GGAGCAATCACATAGC-1	1.75541	-5.41015	Erythroblast	WCBM
SCG_MBML2_TET_AR-GGAGCAATCTTGCAAG-1	-8.91964	-1.92115	Monocyte	WCBM
SCG_MBML2_TET_AR-GGATGTTAGTGCTGCC-1	-5.25568	5.34943	Granulocyte progenitor	WCBM
SCG_MBML2_TET_AR-GGATGTTGTCAGCTAT-1	-3.59118	-5.68263	B cell	WCBM
SCG_MBML2_TET_AR-GGATGTTTCGAGCCCA-1	-5.87596	8.79974	Neutrophil	WCBM
SCG_MBML2_TET_AR-GGATGTTTCTGCGACG-1	0.193451	-4.79701	Erythroblast	WCBM
SCG_MBML2_TET_AR-GGATTACAGGTTACCT-1	-4.61109	0.257606	DP	WCBM
SCG_MBML2_TET_AR-GGATTACAGTATGACA-1	-5.18338	4.68573	Granulocyte progenitor	WCBM
SCG_MBML2_TET_AR-GGATTACAGTCCGGTC-1	4.19659	-3.71587	Erythroblast	WCBM
SCG_MBML2_TET_AR-GGCAATTCAGTAAGAT-1	-5.8676	8.98012	Neutrophil	WCBM
SCG_MBML2_TET_AR-GGCAATTCATCCAACA-1	1.13755	-5.34488	Erythroblast	WCBM
SCG_MBML2_TET_AR-GGCAATTTCACGCGGT-1	1.7759	-5.5536	Erythroblast	WCBM
SCG_MBML2_TET_AR-GGCCGATAGCTAGGCA-1	-4.58755	0.0999757	DP	WCBM
SCG_MBML2_TET_AR-GGCCGATAGGTGTGGT-1	-5.22229	7.22862	Neutrophil	WCBM
SCG_MBML2_TET_AR-GGCCGATCACGGACAA-1	-5.14763	7.09199	Neutrophil	WCBM
SCG_MBML2_TET_AR-GGCCGATTCACAGTAC-1	-5.13377	6.34792	Neutrophil	WCBM
SCG_MBML2_TET_AR-GGCCGATTCCATGAAC-1	-6.8115	-0.518162	Monocyte progenitor	WCBM
SCG_MBML2_TET_AR-GGCGACTAGGCAATTA-1	-5.29808	-2.19644	T cell	WCBM
SCG_MBML2_TET_AR-GGCGACTGTTACGCGC-1	-5.08843	4.31414	Granulocyte progenitor	WCBM
SCG_MBML2_TET_AR-GGCTCGAAGAAGGACA-1	-5.16164	7.44561	Neutrophil	WCBM
SCG_MBML2_TET_AR-GGCTCGAAGTCATGCT-1	-5.51502	5.32815	Granulocyte progenitor	WCBM
SCG_MBML2_TET_AR-GGCTCGACAAGCTGGA-1	-8.78561	-1.53911	Monocyte	WCBM
SCG_MBML2_TET_AR-GGCTCGATCATCATTC-1	-7.21899	-2.42957	Monocyte	WCBM
SCG_MBML2_TET_AR-GGCTCGATCGCTTAGA-1	-2.81203	-0.152881	Basophil	WCBM
SCG_MBML2_TET_AR-GGCTGGTAGGGCTTGA-1	-5.29006	5.37442	Granulocyte progenitor	WCBM
SCG_MBML2_TET_AR-GGCTGGTGTGTGCGTC-1	-0.0123187	-4.589	Erythroblast	WCBM
SCG_MBML2_TET_AR-GGCTGGTGTTAAGACA-1	-3.46639	-4.30687	B cell	WCBM
SCG_MBML2_TET_AR-GGCTGGTTCACCATAG-1	-7.45985	-2.46242	Monocyte	WCBM
SCG_MBML2_TET_AR-GGCTGGTTCGTTGACA-1	-4.85098	2.79035	Granulocyte progenitor	WCBM
SCG_MBML2_TET_AR-GGCTGGTTCTGTCCGT-1	1.55812	-5.31387	Erythroblast	WCBM
SCG_MBML2_TET_AR-GGGAATGAGTCGTACT-1	-5.22844	5.10643	Granulocyte progenitor	WCBM
SCG_MBML2_TET_AR-GGGAATGGTATGAAAC-1	-3.63647	-3.22615	Pre/Pro-Bcell	WCBM
SCG_MBML2_TET_AR-GGGAATGGTCCATCCT-1	-8.0052	-2.06984	Monocyte	WCBM
SCG_MBML2_TET_AR-GGGAATGTCACGCATA-1	-7.2539	-0.758006	Monocyte progenitor	WCBM
SCG_MBML2_TET_AR-GGGAATGTCCTGTACC-1	-8.31272	-1.14247	Monocyte	WCBM
SCG_MBML2_TET_AR-GGGACCTAGACTAGGC-1	-8.07857	-1.04653	Monocyte	WCBM
SCG_MBML2_TET_AR-GGGACCTAGAGAACAG-1	-7.43173	1.26807	Dendritic cell	WCBM
SCG_MBML2_TET_AR-GGGACCTAGATCCCAT-1	-6.82379	-2.37161	Monocyte	WCBM
SCG_MBML2_TET_AR-GGGACCTCAAACCTAC-1	-5.11439	4.57619	Granulocyte progenitor	WCBM
SCG_MBML2_TET_AR-GGGACCTCAAGCTGGA-1	-7.54365	-0.674689	Monocyte progenitor	WCBM
SCG_MBML2_TET_AR-GGGACCTTCCACGAAT-1	-6.86783	-0.667157	Monocyte progenitor	WCBM
SCG_MBML2_TET_AR-GGGACCTTCGGACAAG-1	1.11444	-5.21704	Erythroblast	WCBM
SCG_MBML2_TET_AR-GGGAGATAGCTAGCCC-1	-8.39192	-1.13048	Monocyte	WCBM
SCG_MBML2_TET_AR-GGGAGATAGTGGTCCC-1	-2.87835	-2.71087	Pre/Pro-Bcell	WCBM
SCG_MBML2_TET_AR-GGGAGATCACATAACC-1	-0.233066	-4.26405	Erythroblast	WCBM
SCG_MBML2_TET_AR-GGGAGATTCAGTGCAT-1	-4.75558	1.74702	DP	WCBM
SCG_MBML2_TET_AR-GGGAGATTCCCATTTA-1	4.12669	-2.43432	Erythroblast	WCBM
SCG_MBML2_TET_AR-GGGATGAAGCGCTCCA-1	-0.41433	-4.08445	Erythroblast	WCBM
SCG_MBML2_TET_AR-GGGATGAAGGCAATTA-1	-8.83494	-2.26464	Monocyte	WCBM
SCG_MBML2_TET_AR-GGGCACTGTCATACTG-1	-8.03782	-1.03496	Monocyte	WCBM
SCG_MBML2_TET_AR-GGGCATCAGAGCTGCA-1	-6.67676	-0.877108	Monocyte progenitor	WCBM
SCG_MBML2_TET_AR-GGGCATCCAATCCAAC-1	-8.83956	-2.19788	Monocyte	WCBM
SCG_MBML2_TET_AR-GGGCATCGTATATGAG-1	-5.27151	7.90248	Neutrophil	WCBM
SCG_MBML2_TET_AR-GGGCATCGTCAAAGCG-1	-5.3918	5.3699	Granulocyte progenitor	WCBM
SCG_MBML2_TET_AR-GGGCATCTCGTCTGCT-1	-5.22746	7.06119	Neutrophil	WCBM
SCG_MBML2_TET_AR-GGGTCTGAGAGAACAG-1	2.30348	-5.66343	Erythroblast	WCBM
SCG_MBML2_TET_AR-GGGTCTGAGATCCGAG-1	-4.99258	0.146973	DP	WCBM
SCG_MBML2_TET_AR-GGGTCTGGTCTGGTCG-1	-7.37525	-2.4122	Monocyte	WCBM
SCG_MBML2_TET_AR-GGGTCTGTCCGCGGTA-1	-8.59929	-2.06156	Monocyte	WCBM
SCG_MBML2_TET_AR-GGGTCTGTCGTGGACC-1	-8.49762	-2.6289	Monocyte	WCBM
SCG_MBML2_TET_AR-GGGTTGCAGCCCAGCT-1	-6.89833	-2.27973	Monocyte	WCBM
SCG_MBML2_TET_AR-GGTATTGAGGAATGGA-1	-8.43956	-1.26936	Monocyte	WCBM
SCG_MBML2_TET_AR-GGTATTGCAGTCCTTC-1	-8.72799	-1.29032	Monocyte	WCBM
SCG_MBML2_TET_AR-GGTATTGGTAGCTTGT-1	2.9768	-5.66759	Erythroblast	WCBM
SCG_MBML2_TET_AR-GGTATTGGTTAAGACA-1	-8.19053	-2.776	Monocyte	WCBM
SCG_MBML2_TET_AR-GGTGAAGGTTCCAACA-1	-3.40651	-2.32186	Pre/Pro-Bcell	WCBM
SCG_MBML2_TET_AR-GGTGAAGTCTCCCTGA-1	0.552151	-4.91943	Erythroblast	WCBM
SCG_MBML2_TET_AR-GGTGCGTAGACGCAAC-1	-5.4654	8.11247	Neutrophil	WCBM
SCG_MBML2_TET_AR-GGTGCGTCACATGTGT-1	-5.67119	8.88904	Neutrophil	WCBM
SCG_MBML2_TET_AR-GGTGCGTCATTACGAC-1	-8.23569	-1.24063	Monocyte	WCBM
SCG_MBML2_TET_AR-GGTGCGTGTCTGATCA-1	-7.29596	-0.641553	Monocyte progenitor	WCBM
SCG_MBML2_TET_AR-GGTGCGTGTTAGAACA-1	4.33935	-3.62251	Erythroblast	WCBM
SCG_MBML2_TET_AR-GGTGCGTTCATGTAGC-1	-4.69839	1.51357	DP	WCBM
SCG_MBML2_TET_AR-GGTGTTAAGTATCGAA-1	-5.04071	6.57592	Neutrophil	WCBM
SCG_MBML2_TET_AR-GGTGTTAGTCAGAATA-1	-8.18922	-1.08457	Monocyte	WCBM
SCG_MBML2_TET_AR-GGTGTTATCGGAAACG-1	-8.47974	-2.66604	Monocyte	WCBM
SCG_MBML2_TET_AR-GGTGTTATCTACCTGC-1	-3.21782	-3.55639	Pre/Pro-Bcell	WCBM
SCG_MBML2_TET_AR-GTAACGTAGATATGCA-1	-5.40396	7.81995	Neutrophil	WCBM
SCG_MBML2_TET_AR-GTAACGTCACGGATAG-1	-3.48964	-5.3181	B cell	WCBM
SCG_MBML2_TET_AR-GTAACGTCACGTCAGC-1	1.12072	-5.35318	Erythroblast	WCBM
SCG_MBML2_TET_AR-GTAACGTTCCAAATGC-1	-7.40126	-0.704815	Monocyte progenitor	WCBM
SCG_MBML2_TET_AR-GTAACTGAGTACATGA-1	-4.72912	0.500965	DP	WCBM
SCG_MBML2_TET_AR-GTAACTGAGTGGGATC-1	1.76894	-5.56674	Erythroblast	WCBM
SCG_MBML2_TET_AR-GTAACTGGTCAGAGGT-1	0.712822	-5.07453	Erythroblast	WCBM
SCG_MBML2_TET_AR-GTAACTGGTGCGATAG-1	-7.05754	0.809892	Dendritic cell	WCBM
SCG_MBML2_TET_AR-GTACGTATCGCACTCT-1	-3.57988	-2.51797	Pre/Pro-Bcell	WCBM
SCG_MBML2_TET_AR-GTACGTATCGGCTACG-1	-4.98009	4.59531	Granulocyte progenitor	WCBM
SCG_MBML2_TET_AR-GTACGTATCGGTGTTA-1	-5.10639	5.90096	Granulocyte progenitor	WCBM
SCG_MBML2_TET_AR-GTACGTATCGTCCAGG-1	-4.88296	-8.092	T cell	WCBM
SCG_MBML2_TET_AR-GTACTCCCATGCAACT-1	-6.95554	-1.65599	Monocyte	WCBM
SCG_MBML2_TET_AR-GTACTCCCATTAGCCA-1	-5.52225	5.22397	Granulocyte progenitor	WCBM
SCG_MBML2_TET_AR-GTACTCCGTTGACGTT-1	-4.80348	0.0431549	DP	WCBM
SCG_MBML2_TET_AR-GTACTTTAGGCCCGTT-1	-5.39101	5.79061	Granulocyte progenitor	WCBM
SCG_MBML2_TET_AR-GTACTTTCAGACAAGC-1	-5.10584	6.11635	Neutrophil	WCBM
SCG_MBML2_TET_AR-GTACTTTTCGCTGATA-1	-4.97846	5.12321	Granulocyte progenitor	WCBM
SCG_MBML2_TET_AR-GTAGGCCAGAAGATTC-1	-7.01164	-0.549666	Monocyte progenitor	WCBM
SCG_MBML2_TET_AR-GTAGGCCAGGTGCAAC-1	-5.35945	7.47946	Neutrophil	WCBM
SCG_MBML2_TET_AR-GTAGGCCTCTATCCTA-1	-5.22362	6.88176	Neutrophil	WCBM
SCG_MBML2_TET_AR-GTAGTCAAGTTAACGA-1	-5.25451	5.38912	Granulocyte progenitor	WCBM
SCG_MBML2_TET_AR-GTAGTCACATTAACCG-1	-5.73361	8.6174	Neutrophil	WCBM
SCG_MBML2_TET_AR-GTAGTCAGTACGCACC-1	-5.4147	5.86859	Granulocyte progenitor	WCBM
SCG_MBML2_TET_AR-GTAGTCATCCAAACAC-1	-6.7625	-0.57315	Monocyte progenitor	WCBM
SCG_MBML2_TET_AR-GTATCTTAGATGCGAC-1	-8.91937	-2.01469	Monocyte	WCBM
SCG_MBML2_TET_AR-GTATCTTAGTTGAGTA-1	-5.19203	7.38713	Neutrophil	WCBM
SCG_MBML2_TET_AR-GTATCTTGTACGCTGC-1	-3.2829	1.37315	DP	WCBM
SCG_MBML2_TET_AR-GTATCTTGTCGCCATG-1	-8.84698	-1.73845	Monocyte	WCBM
SCG_MBML2_TET_AR-GTATCTTGTTTAGCTG-1	-4.7594	0.370009	DP	WCBM
SCG_MBML2_TET_AR-GTATCTTTCCTACAGA-1	-7.3329	1.31516	Dendritic cell	WCBM
SCG_MBML2_TET_AR-GTATCTTTCGTAGATC-1	-5.42495	8.19792	Neutrophil	WCBM
SCG_MBML2_TET_AR-GTATTCTCAAACTGCT-1	-6.93261	1.23289	Dendritic cell	WCBM
SCG_MBML2_TET_AR-GTATTCTCAGATGGCA-1	-4.903	-0.0860748	DP	WCBM
SCG_MBML2_TET_AR-GTATTCTGTCAGATAA-1	-5.34842	7.65537	Neutrophil	WCBM
SCG_MBML2_TET_AR-GTATTCTGTTGTGGAG-1	-4.11094	-6.39881	B cell	WCBM
SCG_MBML2_TET_AR-GTATTCTTCCGAAGAG-1	-6.50777	0.331523	Dendritic cell	WCBM
SCG_MBML2_TET_AR-GTATTCTTCGTGACAT-1	-8.68815	-1.51277	Monocyte	WCBM
SCG_MBML2_TET_AR-GTCAAGTAGAATTGTG-1	-7.30968	-2.20772	Monocyte	WCBM
SCG_MBML2_TET_AR-GTCAAGTAGAGCTGCA-1	-4.86736	-7.99546	T cell	WCBM
SCG_MBML2_TET_AR-GTCAAGTGTGGGTATG-1	-8.64484	-2.32916	Monocyte	WCBM
SCG_MBML2_TET_AR-GTCAAGTTCAAGCCTA-1	-0.26271	-4.31061	Erythroblast	WCBM
SCG_MBML2_TET_AR-GTCAAGTTCTTCAACT-1	-6.58615	-0.464524	Monocyte progenitor	WCBM
SCG_MBML2_TET_AR-GTCAAGTTCTTGACGA-1	-6.50838	-0.669438	Monocyte progenitor	WCBM
SCG_MBML2_TET_AR-GTCACAATCGCATGAT-1	-3.44161	-2.5234	Pre/Pro-Bcell	WCBM
SCG_MBML2_TET_AR-GTCACAATCGGTCCGA-1	-4.72414	1.09584	DP	WCBM
SCG_MBML2_TET_AR-GTCACGGAGGTGCACA-1	-8.71204	-1.471	Monocyte	WCBM
SCG_MBML2_TET_AR-GTCACGGCAAACTGCT-1	-3.52476	-5.49274	B cell	WCBM
SCG_MBML2_TET_AR-GTCACGGCATTCGACA-1	-8.01943	-0.970953	Monocyte	WCBM
SCG_MBML2_TET_AR-GTCACGGGTAAGTAGT-1	-3.18828	-2.33359	Pre/Pro-Bcell	WCBM
SCG_MBML2_TET_AR-GTCACGGGTCGCCATG-1	-3.15002	-2.16905	Pre/Pro-Bcell	WCBM
SCG_MBML2_TET_AR-GTCACGGGTTACTGAC-1	-5.83265	-0.847967	Monocyte	WCBM
SCG_MBML2_TET_AR-GTCACGGGTTAGGGTG-1	-3.11054	-2.38497	Pre/Pro-Bcell	WCBM
SCG_MBML2_TET_AR-GTCACGGGTTCACCTC-1	-6.59603	-1.08713	Monocyte	WCBM
SCG_MBML2_TET_AR-GTCATTTAGAAACCTA-1	-3.43982	-3.01964	Pre/Pro-Bcell	WCBM
SCG_MBML2_TET_AR-GTCATTTAGGCCCTTG-1	-6.69028	-0.496188	Monocyte progenitor	WCBM
SCG_MBML2_TET_AR-GTCATTTGTAAAGTCA-1	-5.45648	-0.599296	DP	WCBM
SCG_MBML2_TET_AR-GTCCTCAAGTCCCACG-1	-8.64616	-1.53166	Monocyte	WCBM
SCG_MBML2_TET_AR-GTCCTCACAATAGCGG-1	-6.40033	0.00573399	Dendritic cell	WCBM
SCG_MBML2_TET_AR-GTCCTCACAGGACCCT-1	-3.27291	-4.30701	B cell	WCBM
SCG_MBML2_TET_AR-GTCCTCAGTACAGTGG-1	-5.27782	5.89892	Granulocyte progenitor	WCBM
SCG_MBML2_TET_AR-GTCCTCAGTAGAAGGA-1	-3.50092	-2.92307	Pre/Pro-Bcell	WCBM
SCG_MBML2_TET_AR-GTCCTCAGTCTAGTCA-1	-5.09335	-8.34524	T cell	WCBM
SCG_MBML2_TET_AR-GTCCTCATCCTGCTTG-1	-7.28308	-0.637017	Monocyte progenitor	WCBM
SCG_MBML2_TET_AR-GTCGGGTCATGATCCA-1	-5.68105	8.31851	Neutrophil	WCBM
SCG_MBML2_TET_AR-GTCGGGTGTGACGCCT-1	-8.48421	-1.20023	Monocyte	WCBM
SCG_MBML2_TET_AR-GTCGGGTTCCCTGACT-1	-3.47288	-3.75199	B cell	WCBM
SCG_MBML2_TET_AR-GTCGTAACAGCAGTTT-1	-3.52027	-2.34437	Pre/Pro-Bcell	WCBM
SCG_MBML2_TET_AR-GTCGTAAGTACGAAAT-1	-3.78033	-2.89002	Pre/Pro-Bcell	WCBM
SCG_MBML2_TET_AR-GTCTCGTCATGGAATA-1	-4.9389	0.00233114	DP	WCBM
SCG_MBML2_TET_AR-GTCTCGTTCACCTTAT-1	-8.64755	-2.04709	Monocyte	WCBM
SCG_MBML2_TET_AR-GTCTCGTTCACTGGGC-1	-7.54089	-0.692704	Monocyte progenitor	WCBM
SCG_MBML2_TET_AR-GTCTCGTTCGGCCGAT-1	-5.14556	5.49361	Granulocyte progenitor	WCBM
SCG_MBML2_TET_AR-GTCTTCGCAAGCCCAC-1	-5.92377	-0.375799	Monocyte progenitor	WCBM
SCG_MBML2_TET_AR-GTCTTCGGTTCGGGCT-1	4.10256	-4.6307	Erythroblast	WCBM
SCG_MBML2_TET_AR-GTCTTCGTCCTGTAGA-1	-5.4094	5.0384	Granulocyte progenitor	WCBM
SCG_MBML2_TET_AR-GTGAAGGTCTTGACGA-1	-7.59088	-0.804844	Monocyte progenitor	WCBM
SCG_MBML2_TET_AR-GTGCAGCAGCTGAAAT-1	-8.28471	-2.7639	Monocyte	WCBM
SCG_MBML2_TET_AR-GTGCAGCAGTTGAGAT-1	-8.50959	-2.58685	Monocyte	WCBM
SCG_MBML2_TET_AR-GTGCAGCCAGATCGGA-1	-8.57177	-2.42204	Monocyte	WCBM
SCG_MBML2_TET_AR-GTGCAGCGTGAGGGAG-1	-5.20066	7.2544	Neutrophil	WCBM
SCG_MBML2_TET_AR-GTGCAGCGTTTCCACC-1	-5.30355	5.52326	Granulocyte progenitor	WCBM
SCG_MBML2_TET_AR-GTGCAGCTCAGTGTTG-1	-8.7954	-1.54073	Monocyte	WCBM
SCG_MBML2_TET_AR-GTGCAGCTCCTTTCTC-1	-3.80168	2.20587	Granulocyte progenitor	WCBM
SCG_MBML2_TET_AR-GTGCAGCTCGTCCAGG-1	-6.9527	-0.703614	Monocyte progenitor	WCBM
SCG_MBML2_TET_AR-GTGCATAAGCTAACTC-1	3.09163	-5.33681	Erythroblast	WCBM
SCG_MBML2_TET_AR-GTGCATAAGCTAGTCT-1	-7.0429	-0.561704	Monocyte progenitor	WCBM
SCG_MBML2_TET_AR-GTGCATAAGGGTCGAT-1	-5.31999	-0.0369262	DP	WCBM
SCG_MBML2_TET_AR-GTGCATACATGTTGAC-1	-5.39042	5.60987	Granulocyte progenitor	WCBM
SCG_MBML2_TET_AR-GTGCATATCGGATGGA-1	-0.184132	-4.47055	Erythroblast	WCBM
SCG_MBML2_TET_AR-GTGCATATCGGGAGTA-1	-3.43662	-3.0905	Pre/Pro-Bcell	WCBM
SCG_MBML2_TET_AR-GTGCATATCTATCGCC-1	1.80617	-5.6169	Erythroblast	WCBM
SCG_MBML2_TET_AR-GTGCGGTAGACCACGA-1	-8.40797	-1.64186	Monocyte	WCBM
SCG_MBML2_TET_AR-GTGCGGTAGATGTGGC-1	-5.89098	-0.321604	Monocyte progenitor	WCBM
SCG_MBML2_TET_AR-GTGCGGTCAAGCCGTC-1	-5.15939	-8.41018	T cell	WCBM
SCG_MBML2_TET_AR-GTGCGGTGTATTCTCT-1	-7.46625	1.22416	Dendritic cell	WCBM
SCG_MBML2_TET_AR-GTGCGGTGTTTGACAC-1	-7.66952	-0.862266	Monocyte progenitor	WCBM
SCG_MBML2_TET_AR-GTGCTTCAGGTACTCT-1	-3.2569	-2.18035	Pre/Pro-Bcell	WCBM
SCG_MBML2_TET_AR-GTGCTTCGTAATAGCA-1	-3.21185	-1.35935	DP	WCBM
SCG_MBML2_TET_AR-GTGCTTCGTCGCGGTT-1	-6.33254	-2.02744	Monocyte	WCBM
SCG_MBML2_TET_AR-GTGCTTCGTGTAACGG-1	-6.94268	-0.588348	Monocyte progenitor	WCBM
SCG_MBML2_TET_AR-GTGCTTCGTGTGACGA-1	-7.74611	-0.958066	Monocyte progenitor	WCBM
SCG_MBML2_TET_AR-GTGGGTCAGCCACGTC-1	-5.34579	7.35079	Neutrophil	WCBM
SCG_MBML2_TET_AR-GTGGGTCCAATGGAAT-1	4.40265	-4.64284	Erythroblast	WCBM
SCG_MBML2_TET_AR-GTGGGTCGTAGCTTGT-1	-5.21387	6.54016	Neutrophil	WCBM
SCG_MBML2_TET_AR-GTGGGTCTCAAGCCTA-1	0.93224	-5.21132	Erythroblast	WCBM
SCG_MBML2_TET_AR-GTGGGTCTCGAGGTAG-1	-8.09161	-2.82516	Monocyte	WCBM
SCG_MBML2_TET_AR-GTGTGCGAGCCACTAT-1	-7.08206	0.853505	Dendritic cell	WCBM
SCG_MBML2_TET_AR-GTGTGCGGTCCGACGT-1	-0.0762887	-4.53339	Erythroblast	WCBM
SCG_MBML2_TET_AR-GTGTGCGTCAACCAAC-1	-5.1917	-8.44273	T cell	WCBM
SCG_MBML2_TET_AR-GTGTTAGAGTACGACG-1	-3.39585	-4.52309	B cell	WCBM
SCG_MBML2_TET_AR-GTGTTAGAGTGTTGAA-1	-7.33664	-0.861637	Monocyte progenitor	WCBM
SCG_MBML2_TET_AR-GTGTTAGCAAACTGTC-1	-5.86208	9.01172	Neutrophil	WCBM
SCG_MBML2_TET_AR-GTTAAGCAGATCCGAG-1	-5.25857	5.29257	Granulocyte progenitor	WCBM
SCG_MBML2_TET_AR-GTTAAGCGTGAAAGAG-1	4.46606	-4.73132	Erythroblast	WCBM
SCG_MBML2_TET_AR-GTTAAGCTCGCCATAA-1	-6.25889	-0.437505	Monocyte progenitor	WCBM
SCG_MBML2_TET_AR-GTTAAGCTCTGGTATG-1	-3.80554	-2.95885	Pre/Pro-Bcell	WCBM
SCG_MBML2_TET_AR-GTTACAGTCACCTTAT-1	-8.51827	-1.54571	Monocyte	WCBM
SCG_MBML2_TET_AR-GTTACAGTCATTTGGG-1	-7.11685	-0.594976	Monocyte progenitor	WCBM
SCG_MBML2_TET_AR-GTTCATTAGATGTGGC-1	-3.54676	-2.33083	Pre/Pro-Bcell	WCBM
SCG_MBML2_TET_AR-GTTCATTGTAAATACG-1	-6.12555	-0.497623	Monocyte progenitor	WCBM
SCG_MBML2_TET_AR-GTTCATTGTACTTGAC-1	-0.685182	-0.432302	DP	WCBM
SCG_MBML2_TET_AR-GTTCGGGAGTTGAGAT-1	-6.38687	-0.34653	Monocyte progenitor	WCBM
SCG_MBML2_TET_AR-GTTCGGGCAAGGGTCA-1	-5.88471	-0.342029	Monocyte progenitor	WCBM
SCG_MBML2_TET_AR-GTTCGGGCATACGCCG-1	4.33787	-4.06054	Erythroblast	WCBM
SCG_MBML2_TET_AR-GTTCTCGCAAGGCTCC-1	-5.28619	6.5088	Neutrophil	WCBM
SCG_MBML2_TET_AR-GTTCTCGCATCACCCT-1	1.0431	-5.07178	Erythroblast	WCBM
SCG_MBML2_TET_AR-GTTCTCGCATTAGCCA-1	-0.128627	-4.53374	Erythroblast	WCBM
SCG_MBML2_TET_AR-GTTCTCGTCGATCCCT-1	-4.69111	1.05209	DP	WCBM
SCG_MBML2_TET_AR-GTTTCTAAGAGTCTGG-1	1.21896	-5.36713	Erythroblast	WCBM
SCG_MBML2_TET_AR-GTTTCTAAGTCTCGGC-1	-6.39335	-0.639962	Monocyte progenitor	WCBM
SCG_MBML2_TET_AR-GTTTCTAGTATAGTAG-1	-4.22296	-8.45365	T cell	WCBM
SCG_MBML2_TET_AR-GTTTCTAGTTAGATGA-1	-7.0954	-0.551251	Monocyte progenitor	WCBM
SCG_MBML2_TET_AR-TAAACCGCACTGTTAG-1	-5.04453	6.79949	Neutrophil	WCBM
SCG_MBML2_TET_AR-TAAACCGCAGCCTTGG-1	-4.91688	3.68516	Granulocyte progenitor	WCBM
SCG_MBML2_TET_AR-TAAACCGCATGTCCTC-1	-2.84625	-2.83919	Pre/Pro-Bcell	WCBM
SCG_MBML2_TET_AR-TAAACCGTCCTGCAGG-1	-3.4208	-2.5964	Pre/Pro-Bcell	WCBM
SCG_MBML2_TET_AR-TAAGAGACACAGACAG-1	-5.10814	6.85506	Neutrophil	WCBM
SCG_MBML2_TET_AR-TAAGAGAGTATTCTCT-1	-8.98516	-1.60667	Monocyte	WCBM
SCG_MBML2_TET_AR-TAAGAGATCTGTCTAT-1	-7.48197	1.30839	Dendritic cell	WCBM
SCG_MBML2_TET_AR-TAAGCGTAGGCCGAAT-1	-4.47545	-8.58973	T cell	WCBM
SCG_MBML2_TET_AR-TAAGCGTAGTTCGATC-1	-5.06762	5.22677	Granulocyte progenitor	WCBM
SCG_MBML2_TET_AR-TAAGCGTCAGTAACGG-1	-3.8721	-1.28124	DP	WCBM
SCG_MBML2_TET_AR-TAAGTGCCATACAGCT-1	-7.25465	-2.45699	Monocyte	WCBM
SCG_MBML2_TET_AR-TAAGTGCCATACTACG-1	3.33499	-5.47005	Erythroblast	WCBM
SCG_MBML2_TET_AR-TAAGTGCGTGGCGAAT-1	-3.09714	-2.49788	Pre/Pro-Bcell	WCBM
SCG_MBML2_TET_AR-TACACGACATCACGTA-1	-3.54384	-3.05373	Pre/Pro-Bcell	WCBM
SCG_MBML2_TET_AR-TACACGAGTTGTCTTT-1	-4.66568	1.06722	DP	WCBM
SCG_MBML2_TET_AR-TACACGATCCAGTATG-1	-7.24309	-0.583908	Monocyte progenitor	WCBM
SCG_MBML2_TET_AR-TACACGATCCTGCCAT-1	-5.16342	6.55408	Neutrophil	WCBM
SCG_MBML2_TET_AR-TACACGATCTGCTTGC-1	4.24696	-4.99474	Erythroblast	WCBM
SCG_MBML2_TET_AR-TACAGTGCACGTCTCT-1	-8.55748	-1.35889	Monocyte	WCBM
SCG_MBML2_TET_AR-TACAGTGCAGCAGTTT-1	-5.08254	4.42967	Granulocyte progenitor	WCBM
SCG_MBML2_TET_AR-TACAGTGGTCTTGCGG-1	-8.44598	-1.27744	Monocyte	WCBM
SCG_MBML2_TET_AR-TACAGTGTCATCTGTT-1	-5.01436	4.37419	Granulocyte progenitor	WCBM
SCG_MBML2_TET_AR-TACCTATAGGCGTACA-1	3.35565	-5.08189	Erythroblast	WCBM
SCG_MBML2_TET_AR-TACCTATCATCGGACC-1	-3.62369	-2.7865	Pre/Pro-Bcell	WCBM
SCG_MBML2_TET_AR-TACCTATGTACAGACG-1	-3.32883	-1.17536	DP	WCBM
SCG_MBML2_TET_AR-TACCTATGTCAATACC-1	2.66753	-5.74317	Erythroblast	WCBM
SCG_MBML2_TET_AR-TACCTATGTCCGAGTC-1	-5.0906	6.16846	Neutrophil	WCBM
SCG_MBML2_TET_AR-TACCTATGTTAGGGTG-1	-8.67628	-2.25157	Monocyte	WCBM
SCG_MBML2_TET_AR-TACCTATTCCTCGCAT-1	-5.78537	9.13567	Neutrophil	WCBM
SCG_MBML2_TET_AR-TACCTTAAGAGCTGCA-1	-8.4832	-2.57115	Monocyte	WCBM
SCG_MBML2_TET_AR-TACCTTACAGCTTAAC-1	-2.85134	-0.13028	Basophil	WCBM
SCG_MBML2_TET_AR-TACCTTACAGGGAGAG-1	-3.89929	-0.988735	DP	WCBM
SCG_MBML2_TET_AR-TACCTTAGTTCCCTTG-1	-4.75492	2.21359	DP	WCBM
SCG_MBML2_TET_AR-TACCTTATCTATCCTA-1	4.27629	-3.48087	Erythroblast	WCBM
SCG_MBML2_TET_AR-TACGGATCAGCGTAAG-1	-7.89561	-1.04435	Monocyte progenitor	WCBM
SCG_MBML2_TET_AR-TACGGATCATACGCCG-1	-4.94105	5.02063	Granulocyte progenitor	WCBM
SCG_MBML2_TET_AR-TACGGATGTTTCCACC-1	2.46661	-5.56639	Erythroblast	WCBM
SCG_MBML2_TET_AR-TACGGATTCCGAAGAG-1	-3.61394	-2.52883	Pre/Pro-Bcell	WCBM
SCG_MBML2_TET_AR-TACGGGCAGATCCGAG-1	-8.94904	-1.80657	Monocyte	WCBM
SCG_MBML2_TET_AR-TACGGTAAGACCCACC-1	-5.62219	8.34398	Neutrophil	WCBM
SCG_MBML2_TET_AR-TACGGTACATCACGAT-1	-6.53892	-0.662974	Monocyte progenitor	WCBM
SCG_MBML2_TET_AR-TACGGTAGTTGGTAAA-1	-5.44707	-0.155566	DP	WCBM
SCG_MBML2_TET_AR-TACTCATAGAGCTTCT-1	-4.95539	3.80292	Granulocyte progenitor	WCBM
SCG_MBML2_TET_AR-TACTCATCAGCCTTGG-1	-3.78606	-3.06372	Pre/Pro-Bcell	WCBM
SCG_MBML2_TET_AR-TACTCATTCAATACCG-1	-0.417789	-4.09761	Erythroblast	WCBM
SCG_MBML2_TET_AR-TACTCATTCCTAGGGC-1	-5.47768	-0.173511	DP	WCBM
SCG_MBML2_TET_AR-TACTCGCAGGGCTTGA-1	-4.57533	-8.44192	T cell	WCBM
SCG_MBML2_TET_AR-TACTCGCCAAGGTTTC-1	-4.421	-8.59947	T cell	WCBM
SCG_MBML2_TET_AR-TACTCGCCACGTCAGC-1	-5.29921	4.77735	Granulocyte progenitor	WCBM
SCG_MBML2_TET_AR-TACTCGCGTACACCGC-1	-4.15966	-1.06598	DP	WCBM
SCG_MBML2_TET_AR-TACTTACAGTCCTCCT-1	-7.47767	1.25082	Dendritic cell	WCBM
SCG_MBML2_TET_AR-TACTTACTCCTATGTT-1	-5.42555	5.75251	Granulocyte progenitor	WCBM
SCG_MBML2_TET_AR-TACTTACTCGTCTGCT-1	-7.26504	-2.33806	Monocyte	WCBM
SCG_MBML2_TET_AR-TAGACCAAGCTAGCCC-1	-7.4132	-0.844556	Monocyte progenitor	WCBM
SCG_MBML2_TET_AR-TAGACCACACATTAGC-1	-6.44785	-0.741378	Monocyte progenitor	WCBM
SCG_MBML2_TET_AR-TAGACCAGTCGAGATG-1	-5.76052	8.25273	Neutrophil	WCBM
SCG_MBML2_TET_AR-TAGACCATCCTGCTTG-1	-5.99846	-0.401321	Monocyte progenitor	WCBM
SCG_MBML2_TET_AR-TAGAGCTTCAGCATGT-1	-4.69121	0.592417	DP	WCBM
SCG_MBML2_TET_AR-TAGAGCTTCTTCATGT-1	-3.11321	-3.84585	Pre/Pro-Bcell	WCBM
SCG_MBML2_TET_AR-TAGCCGGCATCACAAC-1	-5.05854	6.24357	Neutrophil	WCBM
SCG_MBML2_TET_AR-TAGGCATAGAGCTTCT-1	-3.29648	-1.32663	DP	WCBM
SCG_MBML2_TET_AR-TAGGCATAGAGGTACC-1	-2.99089	-2.43582	Pre/Pro-Bcell	WCBM
SCG_MBML2_TET_AR-TAGGCATCAATCGGTT-1	-3.30442	-1.16206	DP	WCBM
SCG_MBML2_TET_AR-TAGTGGTAGACCTAGG-1	-3.95479	-0.915153	DP	WCBM
SCG_MBML2_TET_AR-TAGTGGTAGCGTTTAC-1	-7.2256	1.25468	Dendritic cell	WCBM
SCG_MBML2_TET_AR-TAGTGGTAGGACTGGT-1	-4.60656	0.25085	DP	WCBM
SCG_MBML2_TET_AR-TAGTGGTCAGCTCGCA-1	-4.71161	0.173213	DP	WCBM
SCG_MBML2_TET_AR-TAGTGGTGTCCAAGTT-1	0.609277	-4.9331	Erythroblast	WCBM
SCG_MBML2_TET_AR-TAGTGGTTCCGAATGT-1	-5.11895	6.60462	Neutrophil	WCBM
SCG_MBML2_TET_AR-TAGTGGTTCGTTACAG-1	-5.37997	5.58357	Granulocyte progenitor	WCBM
SCG_MBML2_TET_AR-TAGTTGGAGGTGATTA-1	-7.60187	-0.886217	Monocyte progenitor	WCBM
SCG_MBML2_TET_AR-TAGTTGGAGTGCAAGC-1	-4.70747	-8.61578	T cell	WCBM
SCG_MBML2_TET_AR-TAGTTGGCATTCTCAT-1	1.31019	-5.47818	Erythroblast	WCBM
SCG_MBML2_TET_AR-TAGTTGGTCAAAGTAG-1	-3.66382	-2.51732	Pre/Pro-Bcell	WCBM
SCG_MBML2_TET_AR-TAGTTGGTCGTCACGG-1	-4.00255	-8.36959	T cell	WCBM
SCG_MBML2_TET_AR-TATCAGGCACAACTGT-1	-5.09849	7.47695	Neutrophil	WCBM
SCG_MBML2_TET_AR-TATCAGGCAGTCGATT-1	-7.52892	-2.32562	Monocyte	WCBM
SCG_MBML2_TET_AR-TATCAGGGTGTGGTTT-1	-4.55677	-8.59532	T cell	WCBM
SCG_MBML2_TET_AR-TATCAGGTCTAGCACA-1	2.35898	-5.50001	Erythroblast	WCBM
SCG_MBML2_TET_AR-TATCAGGTCTGATACG-1	-2.85431	-3.68078	B cell	WCBM
SCG_MBML2_TET_AR-TATCTCAAGAAGGACA-1	4.24887	-3.79562	Erythroblast	WCBM
SCG_MBML2_TET_AR-TATCTCACAGCGAACA-1	0.854317	-5.16687	Erythroblast	WCBM
SCG_MBML2_TET_AR-TATCTCAGTAGATTAG-1	-5.05339	6.64686	Neutrophil	WCBM
SCG_MBML2_TET_AR-TATCTCATCAAAGTAG-1	-6.49677	0.236702	Dendritic cell	WCBM
SCG_MBML2_TET_AR-TATGCCCAGATGTAAC-1	-4.63493	-8.62165	T cell	WCBM
SCG_MBML2_TET_AR-TATGCCCAGTTGTAGA-1	4.27743	-3.23168	Erythroblast	WCBM
SCG_MBML2_TET_AR-TATGCCCCAGCTGCTG-1	-4.8488	-8.02239	T cell	WCBM
SCG_MBML2_TET_AR-TATTACCAGACTAAGT-1	-5.30672	7.32489	Neutrophil	WCBM
SCG_MBML2_TET_AR-TATTACCTCAGCTCGG-1	-7.18631	-0.836792	Monocyte progenitor	WCBM
SCG_MBML2_TET_AR-TATTACCTCGGACAAG-1	-6.01105	9.13535	Neutrophil	WCBM
SCG_MBML2_TET_AR-TCAACGACACAACGTT-1	0.102468	-4.64136	Erythroblast	WCBM
SCG_MBML2_TET_AR-TCAACGACAGCGTAAG-1	-7.81783	-1.97706	Monocyte	WCBM
SCG_MBML2_TET_AR-TCAACGAGTTAGGGTG-1	-6.56603	-0.450613	Monocyte progenitor	WCBM
SCG_MBML2_TET_AR-TCAACGATCTCGCATC-1	-3.29839	-2.48839	Pre/Pro-Bcell	WCBM
SCG_MBML2_TET_AR-TCAATCTAGACATAAC-1	-8.62687	-2.26392	Monocyte	WCBM
SCG_MBML2_TET_AR-TCAATCTAGATGAGAG-1	-0.0508045	-4.56594	Erythroblast	WCBM
SCG_MBML2_TET_AR-TCAATCTCACAACTGT-1	1.2592	-5.41699	Erythroblast	WCBM
SCG_MBML2_TET_AR-TCAATCTCACGAGGTA-1	-8.65141	-1.41966	Monocyte	WCBM
SCG_MBML2_TET_AR-TCAATCTTCGTGGTCG-1	-2.86739	-0.250741	Basophil	WCBM
SCG_MBML2_TET_AR-TCACAAGAGCAATATG-1	-7.67031	-2.50936	Monocyte	WCBM
SCG_MBML2_TET_AR-TCACAAGCACGCTTTC-1	-7.1059	1.10385	Dendritic cell	WCBM
SCG_MBML2_TET_AR-TCACAAGCAGCCTTGG-1	-5.23046	4.95919	Granulocyte progenitor	WCBM
SCG_MBML2_TET_AR-TCACAAGTCGCCAAAT-1	-6.12042	-0.407635	Monocyte progenitor	WCBM
SCG_MBML2_TET_AR-TCACGAACAGCTGCTG-1	-4.81748	-8.27858	T cell	WCBM
SCG_MBML2_TET_AR-TCACGAATCACGAAGG-1	-2.79108	-0.184189	Basophil	WCBM
SCG_MBML2_TET_AR-TCACGAATCTATCCTA-1	-4.08238	-1.0982	DP	WCBM
SCG_MBML2_TET_AR-TCAGATGGTCAATGTC-1	-4.87311	3.21881	Granulocyte progenitor	WCBM
SCG_MBML2_TET_AR-TCAGCAACACCCATGG-1	3.14891	-5.52255	Erythroblast	WCBM
SCG_MBML2_TET_AR-TCAGCAACATGTTGAC-1	-6.84643	0.752635	Dendritic cell	WCBM
SCG_MBML2_TET_AR-TCAGCAAGTCAAAGAT-1	-5.50342	5.13362	Granulocyte progenitor	WCBM
SCG_MBML2_TET_AR-TCAGCAAGTCTAAAGA-1	1.40704	-5.42275	Erythroblast	WCBM
SCG_MBML2_TET_AR-TCAGCAATCGCATGAT-1	-3.76169	1.36428	DP	WCBM
SCG_MBML2_TET_AR-TCAGCTCTCAGCTGGC-1	-5.52762	5.36319	Granulocyte progenitor	WCBM
SCG_MBML2_TET_AR-TCAGGATAGTGATCGG-1	-5.10766	0.0859525	DP	WCBM
SCG_MBML2_TET_AR-TCAGGATAGTTCCACA-1	-4.9253	-8.04792	T cell	WCBM
SCG_MBML2_TET_AR-TCAGGATCACAGCCCA-1	-7.34128	-0.798082	Monocyte progenitor	WCBM
SCG_MBML2_TET_AR-TCAGGATCATTCCTCG-1	-5.25672	4.85771	Granulocyte progenitor	WCBM
SCG_MBML2_TET_AR-TCAGGATGTTGTGGCC-1	-3.3826	-0.662828	DP	WCBM
SCG_MBML2_TET_AR-TCAGGTAGTACCGTTA-1	4.45225	-4.37796	Erythroblast	WCBM
SCG_MBML2_TET_AR-TCAGGTAGTCCAGTGC-1	2.90709	-5.38176	Erythroblast	WCBM
SCG_MBML2_TET_AR-TCAGGTAGTCGCATCG-1	-5.62185	-1.71225	Monocyte	WCBM
SCG_MBML2_TET_AR-TCATTACGTAATAGCA-1	-6.48494	-0.944373	Monocyte	WCBM
SCG_MBML2_TET_AR-TCATTACGTATGGTTC-1	-4.53737	0.105387	DP	WCBM
SCG_MBML2_TET_AR-TCATTACGTCATATGC-1	-8.53965	-1.83769	Monocyte	WCBM
SCG_MBML2_TET_AR-TCATTACTCGGAGCAA-1	-5.42855	7.84474	Neutrophil	WCBM
SCG_MBML2_TET_AR-TCATTACTCTTGTTTG-1	-3.3642	-2.3395	Pre/Pro-Bcell	WCBM
SCG_MBML2_TET_AR-TCATTTGAGAGCTGGT-1	-4.89254	3.3037	Granulocyte progenitor	WCBM
SCG_MBML2_TET_AR-TCATTTGCATGAACCT-1	-4.64127	0.782406	DP	WCBM
SCG_MBML2_TET_AR-TCATTTGGTAAGGGCT-1	-2.66764	-0.0786073	Basophil	WCBM
SCG_MBML2_TET_AR-TCATTTGGTACCATCA-1	-5.35267	7.79999	Neutrophil	WCBM
SCG_MBML2_TET_AR-TCATTTGTCACCACCT-1	-4.98203	-8.14924	T cell	WCBM
SCG_MBML2_TET_AR-TCCACACGTTCATGGT-1	-5.81621	-0.00333113	Monocyte progenitor	WCBM
SCG_MBML2_TET_AR-TCCACACTCACAAACC-1	-8.16252	-1.02573	Monocyte	WCBM
SCG_MBML2_TET_AR-TCGAGGCGTCCATCCT-1	-4.98597	5.48902	Granulocyte progenitor	WCBM
SCG_MBML2_TET_AR-TCGAGGCTCAAGATCC-1	-5.22953	6.38163	Neutrophil	WCBM
SCG_MBML2_TET_AR-TCGAGGCTCGTACGGC-1	-5.1779	4.85985	Granulocyte progenitor	WCBM
SCG_MBML2_TET_AR-TCGCGAGCAGGGATTG-1	-3.44926	-3.28088	Pre/Pro-Bcell	WCBM
SCG_MBML2_TET_AR-TCGCGAGGTGCACTTA-1	-3.42585	-1.20847	DP	WCBM
SCG_MBML2_TET_AR-TCGCGAGGTGCAGTAG-1	-4.77703	2.17071	DP	WCBM
SCG_MBML2_TET_AR-TCGCGAGTCAGCGACC-1	-6.77397	-0.591126	Monocyte progenitor	WCBM
SCG_MBML2_TET_AR-TCGCGAGTCCTTAATC-1	-4.86555	3.05989	Granulocyte progenitor	WCBM
SCG_MBML2_TET_AR-TCGCGTTAGAATAGGG-1	-7.3993	-0.699207	Monocyte progenitor	WCBM
SCG_MBML2_TET_AR-TCGCGTTCAACTTGAC-1	-8.22369	-2.83505	Monocyte	WCBM
SCG_MBML2_TET_AR-TCGCGTTCACCGCTAG-1	-3.50492	-5.0396	B cell	WCBM
SCG_MBML2_TET_AR-TCGCGTTGTACTTCTT-1	3.46398	-5.59558	Erythroblast	WCBM
SCG_MBML2_TET_AR-TCGGGACAGAGAACAG-1	-4.70193	0.367245	DP	WCBM
SCG_MBML2_TET_AR-TCGGGACAGGGTTCCC-1	2.15159	-5.66537	Erythroblast	WCBM
SCG_MBML2_TET_AR-TCGGGACCAAGCCATT-1	-5.2326	4.93948	Granulocyte progenitor	WCBM
SCG_MBML2_TET_AR-TCGGGACCACTGTGTA-1	-3.52268	-5.19085	B cell	WCBM
SCG_MBML2_TET_AR-TCGGGACTCACTTATC-1	-6.45608	-0.748713	Monocyte	WCBM
SCG_MBML2_TET_AR-TCGGTAAAGCGTCTAT-1	-5.41076	5.13718	Granulocyte progenitor	WCBM
SCG_MBML2_TET_AR-TCGGTAAAGCGTGAAC-1	4.30463	-3.79477	Erythroblast	WCBM
SCG_MBML2_TET_AR-TCGGTAACACCATCCT-1	-5.17066	5.23617	Granulocyte progenitor	WCBM
SCG_MBML2_TET_AR-TCGGTAACATGGAATA-1	-4.64834	-0.146855	DP	WCBM
SCG_MBML2_TET_AR-TCGGTAAGTCATGCAT-1	-3.5758	-5.45812	B cell	WCBM
SCG_MBML2_TET_AR-TCGGTAAGTCTTGCGG-1	-5.22521	-0.102797	DP	WCBM
SCG_MBML2_TET_AR-TCGTACCGTACGACCC-1	1.46463	-5.47093	Erythroblast	WCBM
SCG_MBML2_TET_AR-TCGTACCGTAGTAGTA-1	-0.991053	-3.54657	Erythroblast	WCBM
SCG_MBML2_TET_AR-TCGTACCGTTGTCTTT-1	-5.19118	6.13724	Neutrophil	WCBM
SCG_MBML2_TET_AR-TCGTACCTCGAACTGT-1	-7.49506	1.18362	Dendritic cell	WCBM
SCG_MBML2_TET_AR-TCGTACCTCGCGGATC-1	-4.74366	1.49434	DP	WCBM
SCG_MBML2_TET_AR-TCGTACCTCTGGTTCC-1	-8.01553	-1.46927	Monocyte	WCBM
SCG_MBML2_TET_AR-TCGTACCTCTTCCTTC-1	-4.65261	-7.71947	T cell	WCBM
SCG_MBML2_TET_AR-TCGTAGATCAAGATCC-1	-4.69151	-8.51552	T cell	WCBM
SCG_MBML2_TET_AR-TCGTAGATCGGCGGTT-1	-5.45174	7.34112	Neutrophil	WCBM
SCG_MBML2_TET_AR-TCTATTGGTAGTACCT-1	-3.00545	-2.53675	Pre/Pro-Bcell	WCBM
SCG_MBML2_TET_AR-TCTATTGGTCCGTTAA-1	-4.90228	2.69591	Granulocyte progenitor	WCBM
SCG_MBML2_TET_AR-TCTATTGTCAGCTCTC-1	-3.70278	-2.76019	Pre/Pro-Bcell	WCBM
SCG_MBML2_TET_AR-TCTCATAGTCCCTTGT-1	-5.14115	6.9464	Neutrophil	WCBM
SCG_MBML2_TET_AR-TCTCATATCGCTAGCG-1	-4.67938	0.594357	DP	WCBM
SCG_MBML2_TET_AR-TCTCATATCGGATGGA-1	-4.58056	-8.65166	T cell	WCBM
SCG_MBML2_TET_AR-TCTCTAAAGCAGGTCA-1	-4.76928	2.11266	DP	WCBM
SCG_MBML2_TET_AR-TCTCTAAGTGAACCTT-1	-8.44386	-2.2492	Monocyte	WCBM
SCG_MBML2_TET_AR-TCTGGAACACATTTCT-1	-3.43959	-2.26871	Pre/Pro-Bcell	WCBM
SCG_MBML2_TET_AR-TCTGGAACATTCACTT-1	-5.46014	5.84294	Granulocyte progenitor	WCBM
SCG_MBML2_TET_AR-TCTTCGGAGGCCCGTT-1	4.2752	-4.13892	Erythroblast	WCBM
SCG_MBML2_TET_AR-TCTTCGGGTAAGAGAG-1	0.709527	-5.09721	Erythroblast	WCBM
SCG_MBML2_TET_AR-TCTTCGGTCTCTAAGG-1	-5.18554	5.42974	Granulocyte progenitor	WCBM
SCG_MBML2_TET_AR-TCTTCGGTCTTACCTA-1	-5.17654	-8.37371	T cell	WCBM
SCG_MBML2_TET_AR-TCTTTCCCATGTCGAT-1	3.68901	-4.46536	Erythroblast	WCBM
SCG_MBML2_TET_AR-TCTTTCCGTCTGCGGT-1	-3.74047	-2.57705	Pre/Pro-Bcell	WCBM
SCG_MBML2_TET_AR-TCTTTCCGTCTTGTCC-1	-3.37586	-2.08144	Pre/Pro-Bcell	WCBM
SCG_MBML2_TET_AR-TCTTTCCGTTGGTTTG-1	-8.53993	-1.35366	Monocyte	WCBM
SCG_MBML2_TET_AR-TCTTTCCGTTTCGCTC-1	-3.71356	-5.50146	B cell	WCBM
SCG_MBML2_TET_AR-TCTTTCCTCTCGGACG-1	-8.70019	-1.65026	Monocyte	WCBM
SCG_MBML2_TET_AR-TGAAAGAAGAGGACGG-1	-7.09244	0.913058	Dendritic cell	WCBM
SCG_MBML2_TET_AR-TGAAAGAGTTTAGGAA-1	-7.12836	0.859034	Dendritic cell	WCBM
SCG_MBML2_TET_AR-TGACAACAGCCCAGCT-1	-5.04773	5.81545	Granulocyte progenitor	WCBM
SCG_MBML2_TET_AR-TGACAACCACGGCGTT-1	-4.06183	-1.1023	DP	WCBM
SCG_MBML2_TET_AR-TGACAACGTCGCCATG-1	-8.78532	-2.12122	Monocyte	WCBM
SCG_MBML2_TET_AR-TGACAACTCTGAAAGA-1	-5.27771	5.86467	Granulocyte progenitor	WCBM
SCG_MBML2_TET_AR-TGACGGCCAAACCTAC-1	-3.39831	-3.24613	Pre/Pro-Bcell	WCBM
SCG_MBML2_TET_AR-TGACTAGCACATTAGC-1	-3.75537	-3.14957	Pre/Pro-Bcell	WCBM
SCG_MBML2_TET_AR-TGACTAGCAGATCGGA-1	-8.32464	-2.64938	Monocyte	WCBM
SCG_MBML2_TET_AR-TGACTAGGTCAGCTAT-1	-5.49473	5.45382	Granulocyte progenitor	WCBM
SCG_MBML2_TET_AR-TGACTAGGTCTTTCAT-1	-7.40457	1.25691	Dendritic cell	WCBM
SCG_MBML2_TET_AR-TGACTAGTCACATGCA-1	-3.57205	-2.7354	Pre/Pro-Bcell	WCBM
SCG_MBML2_TET_AR-TGACTTTCAAGTTGTC-1	-4.62065	1.97251	DP	WCBM
SCG_MBML2_TET_AR-TGACTTTCAGGCTGAA-1	-5.31654	7.52021	Neutrophil	WCBM
SCG_MBML2_TET_AR-TGACTTTGTCGTCTTC-1	-7.24691	1.27044	Dendritic cell	WCBM
SCG_MBML2_TET_AR-TGACTTTGTGGACGAT-1	-3.4722	-3.28535	Pre/Pro-Bcell	WCBM
SCG_MBML2_TET_AR-TGAGAGGAGGTCATCT-1	-3.43792	-4.46169	B cell	WCBM
SCG_MBML2_TET_AR-TGAGAGGAGTACGTAA-1	3.82722	-5.5017	Erythroblast	WCBM
SCG_MBML2_TET_AR-TGAGAGGGTCGCGGTT-1	-7.04432	-0.585225	Monocyte progenitor	WCBM
SCG_MBML2_TET_AR-TGAGAGGGTCTGATTG-1	-8.63414	-1.33777	Monocyte	WCBM
SCG_MBML2_TET_AR-TGAGCATTCGCCTGAG-1	3.49616	-5.26513	Erythroblast	WCBM
SCG_MBML2_TET_AR-TGAGCATTCGGCATCG-1	-5.26038	5.38234	Granulocyte progenitor	WCBM
SCG_MBML2_TET_AR-TGAGCCGAGCAGGTCA-1	-6.95764	-0.913299	Monocyte progenitor	WCBM
SCG_MBML2_TET_AR-TGAGCCGTCTGGAGCC-1	-5.15228	6.65129	Neutrophil	WCBM
SCG_MBML2_TET_AR-TGAGGGACAATGGATA-1	-5.63181	8.15114	Neutrophil	WCBM
SCG_MBML2_TET_AR-TGAGGGACACAACTGT-1	0.0681167	-4.63769	Erythroblast	WCBM
SCG_MBML2_TET_AR-TGAGGGACACTGTCGG-1	-6.14935	-0.406294	Monocyte progenitor	WCBM
SCG_MBML2_TET_AR-TGAGGGACATCACGTA-1	2.48705	-5.36852	Erythroblast	WCBM
SCG_MBML2_TET_AR-TGATTTCAGCGATAGC-1	-4.73765	1.5795	DP	WCBM
SCG_MBML2_TET_AR-TGATTTCAGCTGGAAC-1	-5.46008	5.09291	Granulocyte progenitor	WCBM
SCG_MBML2_TET_AR-TGATTTCCATGTTGAC-1	-2.88843	-2.813	Pre/Pro-Bcell	WCBM
SCG_MBML2_TET_AR-TGATTTCTCAACACCA-1	-6.90285	-0.724412	Monocyte progenitor	WCBM
SCG_MBML2_TET_AR-TGATTTCTCACCGGGT-1	2.357	-5.50497	Erythroblast	WCBM
SCG_MBML2_TET_AR-TGCACCTAGACCTAGG-1	-6.09585	8.70158	Neutrophil	WCBM
SCG_MBML2_TET_AR-TGCACCTAGTCCGGTC-1	-5.13519	4.3455	Granulocyte progenitor	WCBM
SCG_MBML2_TET_AR-TGCACCTCATTAACCG-1	-8.97324	-1.86817	Monocyte	WCBM
SCG_MBML2_TET_AR-TGCACCTGTGCTTCTC-1	-5.51975	8.14562	Neutrophil	WCBM
SCG_MBML2_TET_AR-TGCACCTGTTTAGGAA-1	-3.26348	-2.28599	Pre/Pro-Bcell	WCBM
SCG_MBML2_TET_AR-TGCCAAAAGTTCGCGC-1	-6.40147	-0.558702	Monocyte progenitor	WCBM
SCG_MBML2_TET_AR-TGCCAAACAGACAGGT-1	-5.16117	4.50385	Granulocyte progenitor	WCBM
SCG_MBML2_TET_AR-TGCCAAAGTAAGTGGC-1	-3.81216	-2.95824	Pre/Pro-Bcell	WCBM
SCG_MBML2_TET_AR-TGCCCATAGCAACGGT-1	-5.72423	8.35639	Neutrophil	WCBM
SCG_MBML2_TET_AR-TGCCCATCAAGGCTCC-1	-5.24072	7.27418	Neutrophil	WCBM
SCG_MBML2_TET_AR-TGCCCTAAGAATGTGT-1	-7.34003	1.31445	Dendritic cell	WCBM
SCG_MBML2_TET_AR-TGCCCTAAGAGTCTGG-1	-5.17854	4.99982	Granulocyte progenitor	WCBM
SCG_MBML2_TET_AR-TGCCCTAGTGCAACGA-1	-4.59091	0.585648	DP	WCBM
SCG_MBML2_TET_AR-TGCCCTATCCTTTCGG-1	1.71885	-4.85978	Erythroblast	WCBM
SCG_MBML2_TET_AR-TGCCCTATCGGTTAAC-1	-3.9903	-8.05651	T cell	WCBM
SCG_MBML2_TET_AR-TGCCCTATCTCCTATA-1	-6.62165	0.945644	Dendritic cell	WCBM
SCG_MBML2_TET_AR-TGCGCAGAGGCTCAGA-1	-4.9063	-0.0933523	DP	WCBM
SCG_MBML2_TET_AR-TGCGCAGTCAACCAAC-1	-5.18167	4.81836	Granulocyte progenitor	WCBM
SCG_MBML2_TET_AR-TGCGCAGTCGCGGATC-1	-5.40517	7.60886	Neutrophil	WCBM
SCG_MBML2_TET_AR-TGCGCAGTCTACCAGA-1	-4.80212	2.34635	DP	WCBM
SCG_MBML2_TET_AR-TGCGCAGTCTCATTCA-1	4.38998	-3.9136	Erythroblast	WCBM
SCG_MBML2_TET_AR-TGCGGGTCAAGCCGTC-1	-7.56441	-2.51554	Monocyte	WCBM
SCG_MBML2_TET_AR-TGCGGGTCACGGCTAC-1	-6.92859	0.793623	Dendritic cell	WCBM
SCG_MBML2_TET_AR-TGCGGGTCATCCGTGG-1	-3.54205	-4.06937	B cell	WCBM
SCG_MBML2_TET_AR-TGCGGGTCATGACATC-1	-2.95194	-2.61311	Pre/Pro-Bcell	WCBM
SCG_MBML2_TET_AR-TGCGTGGCAAGCTGTT-1	-7.37584	1.04726	Dendritic cell	WCBM
SCG_MBML2_TET_AR-TGCGTGGTCCTATTCA-1	-7.3308	-2.24332	Monocyte	WCBM
SCG_MBML2_TET_AR-TGCGTGGTCTCCGGTT-1	-6.66975	0.597377	Dendritic cell	WCBM
SCG_MBML2_TET_AR-TGCTACCAGGAGCGTT-1	-5.24005	-8.37323	T cell	WCBM
SCG_MBML2_TET_AR-TGCTACCCAAAGGTGC-1	-4.97884	-8.2866	T cell	WCBM
SCG_MBML2_TET_AR-TGCTACCCAGCTCGCA-1	-5.49132	8.01941	Neutrophil	WCBM
SCG_MBML2_TET_AR-TGCTACCGTTGGTTTG-1	-5.19756	6.98883	Neutrophil	WCBM
SCG_MBML2_TET_AR-TGCTGCTAGGAGTTGC-1	-5.40805	7.64713	Neutrophil	WCBM
SCG_MBML2_TET_AR-TGCTGCTAGGTGCTAG-1	-3.59028	-1.24875	DP	WCBM
SCG_MBML2_TET_AR-TGCTGCTGTGTTTGTG-1	-3.54677	-5.37779	B cell	WCBM
SCG_MBML2_TET_AR-TGGACGCAGACTAAGT-1	4.33926	-4.85331	Erythroblast	WCBM
SCG_MBML2_TET_AR-TGGACGCAGCCATCGC-1	-4.81636	6.69556	Neutrophil	WCBM
SCG_MBML2_TET_AR-TGGACGCAGGCGATAC-1	-6.78768	0.509725	Dendritic cell	WCBM
SCG_MBML2_TET_AR-TGGACGCAGTGGGATC-1	-4.98449	4.67434	Granulocyte progenitor	WCBM
SCG_MBML2_TET_AR-TGGACGCCACACCGAC-1	-3.57016	-5.52563	B cell	WCBM
SCG_MBML2_TET_AR-TGGACGCCAGCCTTTC-1	-5.15107	6.76585	Neutrophil	WCBM
SCG_MBML2_TET_AR-TGGACGCCATTAACCG-1	-7.43735	1.21784	Dendritic cell	WCBM
SCG_MBML2_TET_AR-TGGACGCGTTCCCGAG-1	-5.20053	-0.185545	DP	WCBM
SCG_MBML2_TET_AR-TGGCCAGAGGGTCGAT-1	-3.84535	-1.29158	DP	WCBM
SCG_MBML2_TET_AR-TGGCCAGTCGCCCTTA-1	-5.18969	-8.41488	T cell	WCBM
SCG_MBML2_TET_AR-TGGCCAGTCGTTTATC-1	-3.30203	-4.90932	B cell	WCBM
SCG_MBML2_TET_AR-TGGCCAGTCTATCCCG-1	-7.37379	-0.631611	Monocyte progenitor	WCBM
SCG_MBML2_TET_AR-TGGCGCACACATTAGC-1	-5.0823	-0.00254447	DP	WCBM
SCG_MBML2_TET_AR-TGGCTGGAGCGATGAC-1	-8.15913	-2.48783	Monocyte	WCBM
SCG_MBML2_TET_AR-TGGCTGGAGGCCCTCA-1	-4.16768	-7.21665	T cell	WCBM
SCG_MBML2_TET_AR-TGGCTGGCACTTAACG-1	4.42141	-4.10477	Erythroblast	WCBM
SCG_MBML2_TET_AR-TGGGAAGAGAAGGTGA-1	-6.67896	-0.563042	Monocyte progenitor	WCBM
SCG_MBML2_TET_AR-TGGGAAGAGCCAACAG-1	-3.58494	-5.50019	B cell	WCBM
SCG_MBML2_TET_AR-TGGGAAGAGGTCATCT-1	-8.58717	-2.58032	Monocyte	WCBM
SCG_MBML2_TET_AR-TGGGAAGAGTGCGTGA-1	-7.71808	-0.840657	Monocyte progenitor	WCBM
SCG_MBML2_TET_AR-TGGGCGTGTTTCCACC-1	-5.55289	7.6722	Neutrophil	WCBM
SCG_MBML2_TET_AR-TGGTTAGGTCGAAAGC-1	-4.42515	-8.57499	T cell	WCBM
SCG_MBML2_TET_AR-TGGTTAGTCAGGTAAA-1	-8.81499	-2.21548	Monocyte	WCBM
SCG_MBML2_TET_AR-TGGTTCCCATCAGTAC-1	-3.14043	-0.528958	Basophil	WCBM
SCG_MBML2_TET_AR-TGGTTCCGTATAATGG-1	-7.50112	-1.03981	Monocyte progenitor	WCBM
SCG_MBML2_TET_AR-TGGTTCCGTTTCGCTC-1	-8.84871	-1.74029	Monocyte	WCBM
SCG_MBML2_TET_AR-TGGTTCCTCAGTACGT-1	2.79854	-5.63595	Erythroblast	WCBM
SCG_MBML2_TET_AR-TGTATTCCAGGCTCAC-1	-4.45908	-8.31123	T cell	WCBM
SCG_MBML2_TET_AR-TGTATTCGTGAGGGTT-1	-8.30613	-1.2296	Monocyte	WCBM
SCG_MBML2_TET_AR-TGTATTCGTTGACGTT-1	-3.43232	-3.10963	DP	WCBM
SCG_MBML2_TET_AR-TGTATTCTCGGTTCGG-1	-7.91062	-0.98615	Monocyte progenitor	WCBM
SCG_MBML2_TET_AR-TGTCCCAGTCTCACCT-1	-7.88712	-2.30417	Monocyte	WCBM
SCG_MBML2_TET_AR-TGTCCCAGTTACGTCA-1	-5.0478	4.26362	Granulocyte progenitor	WCBM
SCG_MBML2_TET_AR-TGTCCCATCTGGTTCC-1	-2.37767	-2.09128	DP	WCBM
SCG_MBML2_TET_AR-TGTGGTACACACCGCA-1	-7.50842	-0.697222	Monocyte progenitor	WCBM
SCG_MBML2_TET_AR-TGTGGTAGTTGTACAC-1	-3.65261	-1.28196	DP	WCBM
SCG_MBML2_TET_AR-TGTGGTATCTGATACG-1	-3.29054	-2.16455	Pre/Pro-Bcell	WCBM
SCG_MBML2_TET_AR-TGTGTTTGTACAGACG-1	-5.88447	-0.412881	Monocyte progenitor	WCBM
SCG_MBML2_TET_AR-TGTGTTTTCGCCTGAG-1	-3.68766	-5.52361	B cell	WCBM
SCG_MBML2_TET_AR-TGTTCCGAGATGTCGG-1	-5.13027	6.53446	Neutrophil	WCBM
SCG_MBML2_TET_AR-TGTTCCGAGCCCGAAA-1	-6.80693	-2.38424	Monocyte	WCBM
SCG_MBML2_TET_AR-TGTTCCGAGTGCGTGA-1	-5.04352	-8.3777	T cell	WCBM
SCG_MBML2_TET_AR-TGTTCCGCACATTAGC-1	-3.49312	-4.60174	B cell	WCBM
SCG_MBML2_TET_AR-TGTTCCGCAGCGAACA-1	-0.122489	-4.37935	Erythroblast	WCBM
SCG_MBML2_TET_AR-TGTTCCGCAGGAATCG-1	-5.73548	8.76216	Neutrophil	WCBM
SCG_MBML2_TET_AR-TGTTCCGTCGAACTGT-1	-2.92623	-0.162158	Basophil	WCBM
SCG_MBML2_TET_AR-TTAACTCAGCGTGAAC-1	1.25585	-5.33568	Erythroblast	WCBM
SCG_MBML2_TET_AR-TTAACTCCAAGCGATG-1	-5.08439	-8.38221	T cell	WCBM
SCG_MBML2_TET_AR-TTAACTCGTAGCCTCG-1	1.83801	-5.58164	Erythroblast	WCBM
SCG_MBML2_TET_AR-TTAACTCGTGTGGCTC-1	-5.04929	-8.55856	T cell	WCBM
SCG_MBML2_TET_AR-TTAACTCTCTACGAGT-1	-5.13019	7.06356	Neutrophil	WCBM
SCG_MBML2_TET_AR-TTAGGACGTTCCGGCA-1	-8.5512	-2.53655	Monocyte	WCBM
SCG_MBML2_TET_AR-TTAGGACTCATAAAGG-1	2.8685	-5.56144	Erythroblast	WCBM
SCG_MBML2_TET_AR-TTAGGACTCCATGAAC-1	4.14385	-3.48975	Erythroblast	WCBM
SCG_MBML2_TET_AR-TTAGGCAAGTACGTTC-1	-8.9453	-1.77539	Monocyte	WCBM
SCG_MBML2_TET_AR-TTAGGCAGTGACGCCT-1	-5.02996	-0.256096	DP	WCBM
SCG_MBML2_TET_AR-TTAGTTCAGCACACAG-1	-5.30941	4.8928	Granulocyte progenitor	WCBM
SCG_MBML2_TET_AR-TTAGTTCCACGCGAAA-1	1.00864	-5.21621	Erythroblast	WCBM
SCG_MBML2_TET_AR-TTAGTTCGTACAGACG-1	-7.34823	-0.901522	Monocyte progenitor	WCBM
SCG_MBML2_TET_AR-TTAGTTCGTGCAGGTA-1	-6.70721	-0.658413	Monocyte progenitor	WCBM
SCG_MBML2_TET_AR-TTAGTTCGTGTCCTCT-1	0.243614	-4.76745	Erythroblast	WCBM
SCG_MBML2_TET_AR-TTAGTTCTCCGAGCCA-1	-4.97459	-8.07261	T cell	WCBM
SCG_MBML2_TET_AR-TTAGTTCTCGTGTAGT-1	-3.43234	-2.27292	Pre/Pro-Bcell	WCBM
SCG_MBML2_TET_AR-TTAGTTCTCTTTAGTC-1	0.488979	-4.9785	Erythroblast	WCBM
SCG_MBML2_TET_AR-TTATGCTGTGGTCTCG-1	2.58629	-5.77365	Erythroblast	WCBM
SCG_MBML2_TET_AR-TTATGCTTCAACACCA-1	-8.32155	-1.06825	Monocyte	WCBM
SCG_MBML2_TET_AR-TTATGCTTCACAGGCC-1	-4.64758	0.978383	DP	WCBM
SCG_MBML2_TET_AR-TTATGCTTCTAGAGTC-1	-4.66889	0.875398	DP	WCBM
SCG_MBML2_TET_AR-TTATGCTTCTCCCTGA-1	-3.37068	-3.23408	Pre/Pro-Bcell	WCBM
SCG_MBML2_TET_AR-TTCCCAGCACAACTGT-1	-5.48822	6.62174	Neutrophil	WCBM
SCG_MBML2_TET_AR-TTCCCAGTCCCTAATT-1	-4.4665	-8.63613	T cell	WCBM
SCG_MBML2_TET_AR-TTCGAAGGTCACCTAA-1	2.4043	-4.67078	Erythroblast	WCBM
SCG_MBML2_TET_AR-TTCGAAGTCAACGAAA-1	2.39199	-5.34253	Erythroblast	WCBM
SCG_MBML2_TET_AR-TTCGAAGTCCAGAAGG-1	1.78079	-5.57834	Erythroblast	WCBM
SCG_MBML2_TET_AR-TTCGGTCCAAGCCGCT-1	4.21232	-5.12141	Erythroblast	WCBM
SCG_MBML2_TET_AR-TTCGGTCCAGACAGGT-1	-5.6619	-0.740898	DP	WCBM
SCG_MBML2_TET_AR-TTCGGTCGTCAACATC-1	-4.77668	0.112954	DP	WCBM
SCG_MBML2_TET_AR-TTCTACAAGTCATCCA-1	-3.67289	-2.50961	Pre/Pro-Bcell	WCBM
SCG_MBML2_TET_AR-TTCTACACACGGCGTT-1	-5.20569	6.37968	Neutrophil	WCBM
SCG_MBML2_TET_AR-TTCTACACATTGTGCA-1	-2.7719	-0.179286	Basophil	WCBM
SCG_MBML2_TET_AR-TTCTACATCGCTTAGA-1	-8.21665	-2.46251	Monocyte	WCBM
SCG_MBML2_TET_AR-TTCTACATCTCGTATT-1	-8.76511	-1.73003	Monocyte	WCBM
SCG_MBML2_TET_AR-TTCTCAATCAGCTGGC-1	-3.69293	-1.257	DP	WCBM
SCG_MBML2_TET_AR-TTCTCAATCATGTCCC-1	-3.74107	0.671553	DP	WCBM
SCG_MBML2_TET_AR-TTCTCCTAGCAGCGTA-1	-8.40309	-1.18524	Monocyte	WCBM
SCG_MBML2_TET_AR-TTCTCCTCAACGCACC-1	-3.35554	-2.30975	Pre/Pro-Bcell	WCBM
SCG_MBML2_TET_AR-TTCTCCTCAGGTTTCA-1	-4.83719	2.7436	Granulocyte progenitor	WCBM
SCG_MBML2_TET_AR-TTCTCCTGTAAACACA-1	-6.62037	-0.78692	Monocyte	WCBM
SCG_MBML2_TET_AR-TTCTCCTTCAGATAAG-1	-5.16687	-8.3291	T cell	WCBM
SCG_MBML2_TET_AR-TTCTCCTTCCTGCAGG-1	-4.88767	-0.0961518	DP	WCBM
SCG_MBML2_TET_AR-TTGAACGAGGACAGAA-1	-3.709	-2.78384	Pre/Pro-Bcell	WCBM
SCG_MBML2_TET_AR-TTGAACGAGTAAGTAC-1	-5.20599	-0.236061	DP	WCBM
SCG_MBML2_TET_AR-TTGAACGAGTGCCAGA-1	-7.51609	-0.688398	Monocyte progenitor	WCBM
SCG_MBML2_TET_AR-TTGAACGAGTGTACCT-1	2.1362	-5.67532	Erythroblast	WCBM
SCG_MBML2_TET_AR-TTGAACGCACCATCCT-1	-8.81721	-1.91638	Monocyte	WCBM
SCG_MBML2_TET_AR-TTGAACGCAGCTGCTG-1	-5.06226	6.58833	Neutrophil	WCBM
SCG_MBML2_TET_AR-TTGACTTTCTCCGGTT-1	-4.69162	0.728575	DP	WCBM
SCG_MBML2_TET_AR-TTGCCGTCAATGGAGC-1	-2.91765	-3.96182	B cell	WCBM
SCG_MBML2_TET_AR-TTGCCGTCATCAGTAC-1	-3.64178	-2.77639	Pre/Pro-Bcell	WCBM
SCG_MBML2_TET_AR-TTGCGTCTCAGTACGT-1	-3.51257	-2.48052	Pre/Pro-Bcell	WCBM
SCG_MBML2_TET_AR-TTGCGTCTCTCGCATC-1	-7.22805	-0.542187	Monocyte progenitor	WCBM
SCG_MBML2_TET_AR-TTGGAACAGGTGGGTT-1	-6.00872	-0.72643	Monocyte progenitor	WCBM
SCG_MBML2_TET_AR-TTGGAACCAAGTCTAC-1	-7.72802	-0.830967	Monocyte progenitor	WCBM
SCG_MBML2_TET_AR-TTGGAACTCGAGAACG-1	-5.43068	5.4268	Granulocyte progenitor	WCBM
SCG_MBML2_TET_AR-TTGGAACTCGTAGGAG-1	-3.06418	-3.04253	Pre/Pro-Bcell	WCBM
SCG_MBML2_TET_AR-TTGGCAAAGACATAAC-1	-3.30329	-4.3265	B cell	WCBM
SCG_MBML2_TET_AR-TTGGCAAAGATATACG-1	-3.94982	-1.29944	DP	WCBM
SCG_MBML2_TET_AR-TTGGCAACACATTCGA-1	-6.2175	-0.508723	Monocyte progenitor	WCBM
SCG_MBML2_TET_AR-TTGGCAAGTCTGCCAG-1	-7.91882	-2.46767	Monocyte	WCBM
SCG_MBML2_TET_AR-TTGGCAAGTTACGCGC-1	-7.04025	1.19081	Dendritic cell	WCBM
SCG_MBML2_TET_AR-TTGTAGGCATGACATC-1	-5.38073	7.73248	Neutrophil	WCBM
SCG_MBML2_TET_AR-TTGTAGGGTCTAGTGT-1	-8.72227	-2.37168	Monocyte	WCBM
SCG_MBML2_TET_AR-TTGTAGGGTGTGCGTC-1	-5.36685	-0.368139	DP	WCBM
SCG_MBML2_TET_AR-TTGTAGGTCAAACCGT-1	-8.83936	-1.50003	Monocyte	WCBM
SCG_MBML2_TET_AR-TTGTAGGTCGCGTTTC-1	-5.42847	7.33894	Neutrophil	WCBM
SCG_MBML2_TET_AR-TTGTAGGTCTACCAGA-1	-6.87682	-0.752092	Monocyte progenitor	WCBM
SCG_MBML2_TET_AR-TTGTAGGTCTCTTATG-1	-6.04343	-0.069169	Monocyte progenitor	WCBM
SCG_MBML2_TET_AR-TTTACTGCATGTCGAT-1	-4.66396	0.515977	DP	WCBM
SCG_MBML2_TET_AR-TTTACTGGTCTTGATG-1	2.94972	-5.41861	Erythroblast	WCBM
SCG_MBML2_TET_AR-TTTATGCAGAGCCTAG-1	-8.35922	-2.66661	Monocyte	WCBM
SCG_MBML2_TET_AR-TTTATGCCACTTGGAT-1	-5.34485	-0.194408	DP	WCBM
SCG_MBML2_TET_AR-TTTATGCGTACTTCTT-1	4.25731	-4.6086	Erythroblast	WCBM
SCG_MBML2_TET_AR-TTTATGCTCCAAGTAC-1	-5.95088	8.9875	Neutrophil	WCBM
SCG_MBML2_TET_AR-TTTCCTCCATGAGCGA-1	3.02698	-5.16553	Erythroblast	WCBM
SCG_MBML2_TET_AR-TTTCCTCGTAGCAAAT-1	4.23971	-5.29834	Erythroblast	WCBM
SCG_MBML2_TET_AR-TTTCCTCTCCAAGCCG-1	-5.13882	4.68311	Granulocyte progenitor	WCBM
SCG_MBML2_TET_AR-TTTCCTCTCCTTGACC-1	-8.94976	-1.7323	Monocyte	WCBM
SCG_MBML2_TET_AR-TTTCCTCTCGTACGGC-1	3.37464	-5.291	Erythroblast	WCBM
SCG_MBML2_TET_AR-TTTGCGCAGAGTTGGC-1	-8.43259	-2.69812	Monocyte	WCBM
SCG_MBML2_TET_AR-TTTGCGCAGCATGGCA-1	3.79708	-4.73346	Erythroblast	WCBM
SCG_MBML2_TET_AR-TTTGCGCAGGTACTCT-1	-3.22845	-1.4206	DP	WCBM
SCG_MBML2_TET_AR-TTTGCGCAGTGGAGTC-1	-5.86556	-0.409963	Monocyte progenitor	WCBM
SCG_MBML2_TET_AR-TTTGCGCGTAAGTTCC-1	3.80964	-5.53249	Erythroblast	WCBM
SCG_MBML2_TET_AR-TTTGCGCTCGAGGTAG-1	-6.87066	-1.13478	Monocyte	WCBM
SCG_MBML2_TET_AR-TTTGCGCTCTAACTTC-1	-4.66958	0.624021	DP	WCBM
SCG_MBML2_TET_AR-TTTGGTTCATTCACTT-1	-7.0687	-0.608585	Monocyte progenitor	WCBM
SCG_MBML2_TET_AR-TTTGGTTGTTATCGGT-1	-5.51665	7.54191	Neutrophil	WCBM
SCG_MBML2_TET_AR-TTTGTCACAGACGTAG-1	-5.16944	-0.1918	DP	WCBM
SCG_MBML3_M-AAACCTGAGGCAGGTT-1	-5.48053	8.12841	Neutrophil	Image-seq
SCG_MBML3_M-AAAGATGCAAGCTGAG-1	-5.42061	7.94822	Neutrophil	Image-seq
SCG_MBML3_M-AAAGATGGTCGCTTTC-1	-4.71317	0.596874	DP	Image-seq
SCG_MBML3_M-AAAGATGTCACAGTAC-1	-4.65181	-8.43651	T cell	Image-seq
SCG_MBML3_M-AAAGTAGTCTCAAGTG-1	-7.45345	-0.727458	Monocyte progenitor	Image-seq
SCG_MBML3_M-AAATGCCGTTCAGACT-1	-5.59378	7.86283	Neutrophil	Image-seq
SCG_MBML3_M-AACACGTGTCTAGAGG-1	-8.39178	-1.35452	Monocyte	Image-seq
SCG_MBML3_M-AACCATGCAAGCTGGA-1	-7.04381	0.706469	Dendritic cell	Image-seq
SCG_MBML3_M-AACCATGCAATAGAGT-1	-4.80405	2.18528	DP	Image-seq
SCG_MBML3_M-AACCATGCATTAACCG-1	-7.1111	0.638159	Dendritic cell	Image-seq
SCG_MBML3_M-AACTCTTCACCGAAAG-1	3.67355	-5.42555	Erythroblast	Image-seq
SCG_MBML3_M-AAGACCTCACGAAAGC-1	-7.1045	0.955502	Dendritic cell	Image-seq
SCG_MBML3_M-AAGACCTTCTCCAACC-1	-5.14767	5.55271	Granulocyte progenitor	Image-seq
SCG_MBML3_M-AAGCCGCGTAGCTGCC-1	-3.37505	-2.64555	Pre/Pro-Bcell	Image-seq
SCG_MBML3_M-AAGCCGCTCCCTTGTG-1	1.6054	-5.39724	Erythroblast	Image-seq
SCG_MBML3_M-AAGCCGCTCCGCAAGC-1	-7.59691	-0.795975	Monocyte progenitor	Image-seq
SCG_MBML3_M-AAGGAGCGTATTACCG-1	-3.53791	-2.74823	Pre/Pro-Bcell	Image-seq
SCG_MBML3_M-AAGGAGCGTGGCAAAC-1	-8.69235	-2.2823	Monocyte	Image-seq
SCG_MBML3_M-AAGGAGCTCCTCTAGC-1	2.60851	-5.60699	Erythroblast	Image-seq
SCG_MBML3_M-AAGGTTCGTGATGTCT-1	-6.78068	-0.745939	Monocyte progenitor	Image-seq
SCG_MBML3_M-AAGTCTGGTCTCTCGT-1	-5.31223	5.38843	Granulocyte progenitor	Image-seq
SCG_MBML3_M-AAGTCTGTCTATCGCC-1	3.11225	-5.46867	Erythroblast	Image-seq
SCG_MBML3_M-ACACCAACAGCTGTTA-1	4.25996	-3.15989	Erythroblast	Image-seq
SCG_MBML3_M-ACACCCTCATCTCGCT-1	-3.54334	1.26022	DP	Image-seq
SCG_MBML3_M-ACACCGGGTGGGTATG-1	-5.48988	7.26724	Neutrophil	Image-seq
SCG_MBML3_M-ACATCAGAGATCTGAA-1	-3.19392	-3.66369	Pre/Pro-Bcell	Image-seq
SCG_MBML3_M-ACATCAGCATCCTAGA-1	-3.47363	-3.32391	Pre/Pro-Bcell	Image-seq
SCG_MBML3_M-ACCAGTATCCGCATAA-1	4.04545	-3.49544	Erythroblast	Image-seq
SCG_MBML3_M-ACCCACTTCAGCCTAA-1	-3.41824	-2.22193	Pre/Pro-Bcell	Image-seq
SCG_MBML3_M-ACCGTAAGTAGCGCTC-1	-5.81332	8.92065	Neutrophil	Image-seq
SCG_MBML3_M-ACCTTTACAGGGTACA-1	-0.0922661	-4.50147	Erythroblast	Image-seq
SCG_MBML3_M-ACGAGCCAGATATGGT-1	-5.95222	9.11622	Neutrophil	Image-seq
SCG_MBML3_M-ACGAGCCCATGGTCTA-1	-5.42093	7.22241	Neutrophil	Image-seq
SCG_MBML3_M-ACGATACAGACTTTCG-1	-7.27533	-0.682803	Monocyte progenitor	Image-seq
SCG_MBML3_M-ACGATGTAGTACGCGA-1	-5.02902	-8.51425	T cell	Image-seq
SCG_MBML3_M-ACGATGTAGTTGTCGT-1	-4.05983	-8.32137	T cell	Image-seq
SCG_MBML3_M-ACGATGTCAAACCCAT-1	-4.75509	0.656458	DP	Image-seq
SCG_MBML3_M-ACGATGTGTTCGGCAC-1	-3.38868	-5.41636	B cell	Image-seq
SCG_MBML3_M-ACGATGTTCATTTGGG-1	-3.69417	-2.88284	Pre/Pro-Bcell	Image-seq
SCG_MBML3_M-ACGGAGAAGTTAAGTG-1	-3.33193	-2.22001	Pre/Pro-Bcell	Image-seq
SCG_MBML3_M-ACGGCCAAGCGATTCT-1	-3.642	-5.54771	B cell	Image-seq
SCG_MBML3_M-ACGGCCAAGTGAACGC-1	-0.002527	-4.4165	Erythroblast	Image-seq
SCG_MBML3_M-ACGGCCACATATACGC-1	-2.33026	-0.0705749	Basophil	Image-seq
SCG_MBML3_M-ACGGGCTGTTGCTCCT-1	-7.33979	1.20621	Dendritic cell	Image-seq
SCG_MBML3_M-ACGTCAAGTGACAAAT-1	-3.38392	-5.25444	B cell	Image-seq
SCG_MBML3_M-ACGTCAATCAAGGTAA-1	-5.09194	7.07588	Neutrophil	Image-seq
SCG_MBML3_M-ACGTCAATCAATACCG-1	-4.15566	2.24283	DP	Image-seq
SCG_MBML3_M-ACTGAACCAATCCAAC-1	-7.22152	1.16635	Dendritic cell	Image-seq
SCG_MBML3_M-ACTGAACGTGCACGAA-1	-5.14975	7.1227	Neutrophil	Image-seq
SCG_MBML3_M-ACTGAGTAGCTGGAAC-1	1.3719	-5.39323	Erythroblast	Image-seq
SCG_MBML3_M-ACTGAGTTCCCTCTTT-1	-3.47385	-2.88774	Pre/Pro-Bcell	Image-seq
SCG_MBML3_M-ACTGATGAGCCCAACC-1	-7.76488	-2.383	Monocyte	Image-seq
SCG_MBML3_M-ACTGCTCGTCCAACTA-1	2.96794	-5.33058	Erythroblast	Image-seq
SCG_MBML3_M-AGACGTTCATCCGTGG-1	-3.39592	-4.9327	B cell	Image-seq
SCG_MBML3_M-AGAGCGAGTACCGAGA-1	-3.76071	-2.86906	Pre/Pro-Bcell	Image-seq
SCG_MBML3_M-AGAGCGAGTCGATTGT-1	-3.73995	-2.99537	Pre/Pro-Bcell	Image-seq
SCG_MBML3_M-AGAGCGAGTGATAAGT-1	-5.85929	9.11749	Neutrophil	Image-seq
SCG_MBML3_M-AGAGCTTTCTCTTATG-1	-5.27689	5.13243	Granulocyte progenitor	Image-seq
SCG_MBML3_M-AGAGTGGAGCTCTCGG-1	3.97067	-5.26931	Erythroblast	Image-seq
SCG_MBML3_M-AGATCTGAGCCTCGTG-1	4.20858	-2.30185	Erythroblast	Image-seq
SCG_MBML3_M-AGATCTGTCCGATATG-1	-6.05246	8.38327	Neutrophil	Image-seq
SCG_MBML3_M-AGATTGCAGATCCCGC-1	-5.96206	9.2623	Neutrophil	Image-seq
SCG_MBML3_M-AGATTGCTCCGTCAAA-1	-3.30114	-5.37387	B cell	Image-seq
SCG_MBML3_M-AGCAGCCTCCCAACGG-1	-3.36437	-5.42959	B cell	Image-seq
SCG_MBML3_M-AGCATACCAAGCCGTC-1	-3.41186	-4.90066	B cell	Image-seq
SCG_MBML3_M-AGCATACGTAAAGTCA-1	-5.8377	8.99408	Neutrophil	Image-seq
SCG_MBML3_M-AGCATACTCGCCATAA-1	-3.33047	-2.32443	Pre/Pro-Bcell	Image-seq
SCG_MBML3_M-AGCCTAACAAGTAATG-1	-3.41774	-1.14543	DP	Image-seq
SCG_MBML3_M-AGCCTAATCACCGTAA-1	-1.3564	-2.75496	Erythroblast	Image-seq
SCG_MBML3_M-AGCGGTCCAACGCACC-1	-5.06785	-8.23765	T cell	Image-seq
SCG_MBML3_M-AGCGGTCCAGGTTTCA-1	-3.20869	-1.02424	DP	Image-seq
SCG_MBML3_M-AGCGTCGCATAACCTG-1	-4.97652	-8.39598	T cell	Image-seq
SCG_MBML3_M-AGCTCCTAGGGAAACA-1	-3.08396	-1.18283	DP	Image-seq
SCG_MBML3_M-AGCTCCTAGGTGATTA-1	0.558836	-4.83593	Erythroblast	Image-seq
SCG_MBML3_M-AGCTCTCCAAAGGTGC-1	-5.88589	9.23588	Neutrophil	Image-seq
SCG_MBML3_M-AGCTCTCGTCCCTTGT-1	3.84135	-5.39863	Erythroblast	Image-seq
SCG_MBML3_M-AGCTTGACATGTTCCC-1	-5.04472	-8.41801	T cell	Image-seq
SCG_MBML3_M-AGCTTGATCAAGCCTA-1	-5.41662	7.81007	Neutrophil	Image-seq
SCG_MBML3_M-AGGCCACCAGGATTGG-1	-4.7227	1.07829	DP	Image-seq
SCG_MBML3_M-AGGCCACCATGCCTAA-1	-6.0413	9.05127	Neutrophil	Image-seq
SCG_MBML3_M-AGGCCGTAGAACAACT-1	0.270902	-4.61004	Erythroblast	Image-seq
SCG_MBML3_M-AGGCCGTGTCTAGCCG-1	-3.34666	-4.94447	B cell	Image-seq
SCG_MBML3_M-AGGGAGTCAGCTGGCT-1	-7.35858	-0.93935	Monocyte progenitor	Image-seq
SCG_MBML3_M-AGGGTGAGTGCTGTAT-1	-5.72402	8.88766	Neutrophil	Image-seq
SCG_MBML3_M-AGGGTGATCAGCACAT-1	-5.88276	8.86497	Neutrophil	Image-seq
SCG_MBML3_M-AGGTCCGAGCAGCGTA-1	-7.59299	-2.52876	Monocyte	Image-seq
SCG_MBML3_M-AGTCTTTCAGCCACCA-1	-7.25336	1.19059	Dendritic cell	Image-seq
SCG_MBML3_M-AGTCTTTTCATCTGCC-1	-3.43513	-2.53369	Pre/Pro-Bcell	Image-seq
SCG_MBML3_M-AGTGAGGTCACAAACC-1	1.26785	-5.26335	Erythroblast	Image-seq
SCG_MBML3_M-AGTGGGACAAGAGTCG-1	-4.7508	0.481062	DP	Image-seq
SCG_MBML3_M-AGTGGGAGTTGTCTTT-1	4.06888	-5.13413	Erythroblast	Image-seq
SCG_MBML3_M-AGTGTCAGTAAATACG-1	-4.59108	-8.33798	T cell	Image-seq
SCG_MBML3_M-AGTTGGTTCTAACTGG-1	4.31426	-4.95775	Erythroblast	Image-seq
SCG_MBML3_M-AGTTGGTTCTCACATT-1	-5.53776	7.33291	Neutrophil	Image-seq
SCG_MBML3_M-ATAACGCAGTAAGTAC-1	-5.40184	6.85838	Neutrophil	Image-seq
SCG_MBML3_M-ATAACGCGTTAGAACA-1	-7.15765	-0.555287	Monocyte progenitor	Image-seq
SCG_MBML3_M-ATAAGAGCACCGTTGG-1	-5.93622	8.98136	Neutrophil	Image-seq
SCG_MBML3_M-ATAAGAGCATAAAGGT-1	-4.6542	-0.893222	DP	Image-seq
SCG_MBML3_M-ATAAGAGCATGGATGG-1	2.60285	-5.53095	Erythroblast	Image-seq
SCG_MBML3_M-ATAAGAGGTAACGCGA-1	-6.35493	-0.565886	Monocyte progenitor	Image-seq
SCG_MBML3_M-ATCACGAAGCAACGGT-1	-3.11091	-1.45875	DP	Image-seq
SCG_MBML3_M-ATCATCTCATGAAGTA-1	-3.31424	-5.252	B cell	Image-seq
SCG_MBML3_M-ATCCACCCAGCTGTAT-1	-7.2621	1.19036	Dendritic cell	Image-seq
SCG_MBML3_M-ATCTACTTCCGTTGCT-1	-6.9093	-0.707843	Monocyte progenitor	Image-seq
SCG_MBML3_M-ATGAGGGTCAGTTAGC-1	-3.81371	-3.14271	Pre/Pro-Bcell	Image-seq
SCG_MBML3_M-ATGCGATGTCAATACC-1	-4.91814	3.30819	Granulocyte progenitor	Image-seq
SCG_MBML3_M-ATGGGAGAGGACACCA-1	4.19491	-5.15461	Erythroblast	Image-seq
SCG_MBML3_M-ATGGGAGTCCCAAGTA-1	1.84882	-5.50463	Erythroblast	Image-seq
SCG_MBML3_M-ATGTGTGCAGTGACAG-1	-8.76403	-1.83219	Monocyte	Image-seq
SCG_MBML3_M-ATTACTCGTGCACGAA-1	-4.72684	0.440052	DP	Image-seq
SCG_MBML3_M-ATTCTACAGAGATGAG-1	-4.19614	-8.30901	T cell	Image-seq
SCG_MBML3_M-ATTGGACCACTCAGGC-1	0.821643	-5.04807	Erythroblast	Image-seq
SCG_MBML3_M-ATTGGACCAGGACGTA-1	-2.69761	-0.0809584	Basophil	Image-seq
SCG_MBML3_M-ATTGGACGTCTGATTG-1	2.21639	-5.60422	Erythroblast	Image-seq
SCG_MBML3_M-ATTTCTGAGCACAGGT-1	0.00829369	-4.5173	Erythroblast	Image-seq
SCG_MBML3_M-ATTTCTGAGGCGATAC-1	-8.29482	-1.25522	Monocyte	Image-seq
SCG_MBML3_M-CAACCAAAGCGTTCCG-1	-7.44424	-0.711106	Monocyte progenitor	Image-seq
SCG_MBML3_M-CAACCAACACCTATCC-1	-3.47908	-5.71612	B cell	Image-seq
SCG_MBML3_M-CAACCAATCTTGGGTA-1	3.37295	-4.94825	Erythroblast	Image-seq
SCG_MBML3_M-CAACTAGCAGATGAGC-1	-4.73522	1.14199	DP	Image-seq
SCG_MBML3_M-CAAGAAATCATGCAAC-1	-4.66871	0.229283	DP	Image-seq
SCG_MBML3_M-CAAGATCCAGTATCTG-1	0.0720071	-4.41822	Erythroblast	Image-seq
SCG_MBML3_M-CAAGATCGTTACCAGT-1	-6.08329	9.13565	Neutrophil	Image-seq
SCG_MBML3_M-CAAGGCCAGGACCACA-1	-3.32796	-2.4025	Pre/Pro-Bcell	Image-seq
SCG_MBML3_M-CAAGGCCGTAGTGAAT-1	-7.4178	-0.686222	Monocyte progenitor	Image-seq
SCG_MBML3_M-CAAGTTGAGATATGGT-1	-5.97515	9.22249	Neutrophil	Image-seq
SCG_MBML3_M-CAAGTTGAGGCCATAG-1	3.7369	-1.39686	Erythroblast	Image-seq
SCG_MBML3_M-CAAGTTGCAACAACCT-1	-6.03757	9.12718	Neutrophil	Image-seq
SCG_MBML3_M-CAAGTTGCACAAGCCC-1	-5.32644	5.27533	Granulocyte progenitor	Image-seq
SCG_MBML3_M-CAAGTTGTCGGATGTT-1	2.13134	-5.53825	Erythroblast	Image-seq
SCG_MBML3_M-CACAAACTCAAACCAC-1	-5.36978	7.22681	Neutrophil	Image-seq
SCG_MBML3_M-CACACAAAGTGGAGTC-1	-3.44668	-3.41029	Pre/Pro-Bcell	Image-seq
SCG_MBML3_M-CACACAAGTTCGCTAA-1	-5.36539	7.67639	Neutrophil	Image-seq
SCG_MBML3_M-CACACAATCAGAGGTG-1	-6.67326	-0.567273	Monocyte progenitor	Image-seq
SCG_MBML3_M-CACACCTCATGACGGA-1	-4.02462	-8.12981	T cell	Image-seq
SCG_MBML3_M-CACAGTAGTGAGTGAC-1	-8.39286	-1.39048	Monocyte	Image-seq
SCG_MBML3_M-CACAGTAGTGTAAGTA-1	1.6969	-5.47353	Erythroblast	Image-seq
SCG_MBML3_M-CACCAGGAGCCAGTTT-1	2.5494	-5.61041	Erythroblast	Image-seq
SCG_MBML3_M-CACCAGGAGCCCAATT-1	-5.92199	8.76057	Neutrophil	Image-seq
SCG_MBML3_M-CACCAGGCAAGTTAAG-1	-4.71682	0.663658	DP	Image-seq
SCG_MBML3_M-CACCAGGCACAGATTC-1	-4.94272	7.41364	Neutrophil	Image-seq
SCG_MBML3_M-CAGAATCCATTAACCG-1	-5.13631	5.8082	Granulocyte progenitor	Image-seq
SCG_MBML3_M-CAGAGAGAGATGCCAG-1	-8.28791	-1.3359	Monocyte	Image-seq
SCG_MBML3_M-CAGAGAGAGGGCACTA-1	4.25991	-2.62687	Erythroblast	Image-seq
SCG_MBML3_M-CAGATCAAGTTGTAGA-1	2.77839	-5.55545	Erythroblast	Image-seq
SCG_MBML3_M-CAGATCATCGGACAAG-1	-3.35233	-5.09868	B cell	Image-seq
SCG_MBML3_M-CAGCATAAGGACAGAA-1	4.48666	-4.38219	Erythroblast	Image-seq
SCG_MBML3_M-CAGCATAAGGAGTTTA-1	1.17302	-5.2659	Erythroblast	Image-seq
SCG_MBML3_M-CAGCATACAGGTGGAT-1	0.121169	-4.58755	Erythroblast	Image-seq
SCG_MBML3_M-CAGCCGAAGTGGGTTG-1	2.3367	-5.56911	Erythroblast	Image-seq
SCG_MBML3_M-CAGCCGACAGCATGAG-1	-0.0653616	-4.41608	Erythroblast	Image-seq
SCG_MBML3_M-CAGCCGAGTCTCATCC-1	2.77907	-5.6652	Erythroblast	Image-seq
SCG_MBML3_M-CAGCGACAGAGTCTGG-1	-5.94231	-0.577737	Monocyte progenitor	Image-seq
SCG_MBML3_M-CAGCGACAGCTAGCCC-1	-4.93772	-8.36696	T cell	Image-seq
SCG_MBML3_M-CAGCGACCACAGACTT-1	-5.578	8.39858	Neutrophil	Image-seq
SCG_MBML3_M-CAGCGACCATGGATGG-1	-3.56548	-2.59671	Pre/Pro-Bcell	Image-seq
SCG_MBML3_M-CAGCTAAAGGCCCGTT-1	3.96007	-5.19949	Erythroblast	Image-seq
SCG_MBML3_M-CAGCTGGAGGTGCAAC-1	-6.01865	8.89666	Neutrophil	Image-seq
SCG_MBML3_M-CAGGTGCAGTTGCAGG-1	-5.03134	4.79087	Granulocyte progenitor	Image-seq
SCG_MBML3_M-CAGGTGCGTCGCGTGT-1	1.99202	-5.50446	Erythroblast	Image-seq
SCG_MBML3_M-CAGTAACCATGATCCA-1	-4.73232	0.254281	DP	Image-seq
SCG_MBML3_M-CAGTCCTGTGCCTGCA-1	-5.87685	8.42379	Neutrophil	Image-seq
SCG_MBML3_M-CATATGGAGAGTAAGG-1	-5.31489	5.32704	Granulocyte progenitor	Image-seq
SCG_MBML3_M-CATATGGAGAGTACCG-1	-4.98225	4.38375	Granulocyte progenitor	Image-seq
SCG_MBML3_M-CATATGGTCACAATGC-1	-7.15527	1.00598	Dendritic cell	Image-seq
SCG_MBML3_M-CATCAAGAGAGAACAG-1	4.28804	-5.01776	Erythroblast	Image-seq
SCG_MBML3_M-CATCAAGCACCTCGTT-1	-6.16638	-0.518166	Monocyte progenitor	Image-seq
SCG_MBML3_M-CATCAGAAGAAACCTA-1	-4.1203	-8.22948	T cell	Image-seq
SCG_MBML3_M-CATCAGACAAGCCTAT-1	-7.18599	-0.54803	Monocyte progenitor	Image-seq
SCG_MBML3_M-CATCCACGTCATTAGC-1	-4.88998	3.07763	Granulocyte progenitor	Image-seq
SCG_MBML3_M-CATCGGGTCTTGGGTA-1	-5.99676	9.14414	Neutrophil	Image-seq
SCG_MBML3_M-CATGCCTAGCTTCGCG-1	-5.38291	7.41513	Neutrophil	Image-seq
SCG_MBML3_M-CATGCCTGTTTGACAC-1	4.0718	-5.10462	Erythroblast	Image-seq
SCG_MBML3_M-CATGGCGAGAGTCTGG-1	-3.41059	-5.54706	B cell	Image-seq
SCG_MBML3_M-CATGGCGGTTGAGGTG-1	-5.75151	8.65925	Neutrophil	Image-seq
SCG_MBML3_M-CATTATCAGGAGCGAG-1	0.316076	-4.68192	Erythroblast	Image-seq
SCG_MBML3_M-CATTATCGTGTGACGA-1	4.27809	-2.9919	Erythroblast	Image-seq
SCG_MBML3_M-CATTCGCCACGAAAGC-1	-3.35634	-2.2866	Pre/Pro-Bcell	Image-seq
SCG_MBML3_M-CATTCGCCAGACAAGC-1	-4.70283	1.45065	DP	Image-seq
SCG_MBML3_M-CCACCTACAGGGCATA-1	-8.54836	-2.03239	Monocyte	Image-seq
SCG_MBML3_M-CCACGGAGTAAATGAC-1	-3.10479	-3.76723	Pre/Pro-Bcell	Image-seq
SCG_MBML3_M-CCACTACAGAAGGTTT-1	-2.74325	-0.107849	Basophil	Image-seq
SCG_MBML3_M-CCAGCGACACGCCAGT-1	-2.71662	-0.0412029	Basophil	Image-seq
SCG_MBML3_M-CCAGCGATCTCGAGTA-1	4.40677	-4.75458	Erythroblast	Image-seq
SCG_MBML3_M-CCATGTCGTACTCGCG-1	-7.32517	1.23463	Dendritic cell	Image-seq
SCG_MBML3_M-CCATTCGCACTACAGT-1	-7.96732	-2.49157	Monocyte	Image-seq
SCG_MBML3_M-CCATTCGTCTGTCAAG-1	-5.50645	7.0914	Neutrophil	Image-seq
SCG_MBML3_M-CCCAATCAGATAGCAT-1	-3.38487	-1.31881	DP	Image-seq
SCG_MBML3_M-CCCAATCAGTTTCCTT-1	-0.0616372	-4.51669	Erythroblast	Image-seq
SCG_MBML3_M-CCCAATCTCAGCACAT-1	-5.71879	9.11159	Neutrophil	Image-seq
SCG_MBML3_M-CCCTCCTGTCGGCTCA-1	-3.32579	-4.91796	B cell	Image-seq
SCG_MBML3_M-CCGGGATAGACCTAGG-1	0.237319	-4.66975	Erythroblast	Image-seq
SCG_MBML3_M-CCGGGATAGGTGCTAG-1	-4.64145	0.271919	DP	Image-seq
SCG_MBML3_M-CCGGGATGTAATTGGA-1	-3.11316	-3.76004	Pre/Pro-Bcell	Image-seq
SCG_MBML3_M-CCGTGGAAGGGCTCTC-1	-8.80364	-1.77645	Monocyte	Image-seq
SCG_MBML3_M-CCGTTCAAGCCTATGT-1	-5.29332	5.56092	Granulocyte progenitor	Image-seq
SCG_MBML3_M-CCGTTCACACATAACC-1	-7.11887	-0.878969	Monocyte progenitor	Image-seq
SCG_MBML3_M-CCTAAAGCAGGCTGAA-1	-3.63728	-2.98378	Pre/Pro-Bcell	Image-seq
SCG_MBML3_M-CCTAAAGCAGTTTACG-1	0.979548	-5.12082	Erythroblast	Image-seq
SCG_MBML3_M-CCTACACGTACAGACG-1	-3.49891	-4.98708	B cell	Image-seq
SCG_MBML3_M-CCTACACGTGGCCCTA-1	-4.43228	-8.39039	T cell	Image-seq
SCG_MBML3_M-CCTACCATCCCTTGCA-1	-3.30303	-2.34421	Pre/Pro-Bcell	Image-seq
SCG_MBML3_M-CCTCTGACAAATACAG-1	-3.44024	-5.67887	B cell	Image-seq
SCG_MBML3_M-CCTCTGAGTACAGCAG-1	-3.02213	-3.17973	Pre/Pro-Bcell	Image-seq
SCG_MBML3_M-CCTTCCCAGAGTGAGA-1	-5.98693	8.85255	Neutrophil	Image-seq
SCG_MBML3_M-CCTTCCCGTATGGTTC-1	-4.88867	-8.44807	T cell	Image-seq
SCG_MBML3_M-CCTTCCCGTTCCCTTG-1	4.42431	-3.92912	Erythroblast	Image-seq
[truncated: 10,537 more rows]

## Sheet: Figure 3d
Correlation between Image-seq (rows) and WCBM (columns) data
	Basophil	Neutrophil	Granulocyte progenitor	DP	B cell	Dendritic cell	Monocyte	Pre/Pro-Bcell	Erythroblast	Monocyte progenitor	T cell
Basophil	0.916115	0.672278	0.701576	0.77103	0.71278	0.696938	0.756515	0.679861	0.621138	0.754628	0.760057
Neutrophil	0.635842	0.974669	0.859722	0.622155	0.530008	0.512147	0.739771	0.447293	0.435943	0.692697	0.584237
Granulocyte progenitor	0.745112	0.885159	0.970947	0.802396	0.626549	0.611022	0.744787	0.6345	0.6303	0.805756	0.665368
DP	0.844952	0.651165	0.760964	0.949979	0.787405	0.770495	0.812807	0.796844	0.764708	0.860748	0.799317
B cell	0.684624	0.506363	0.541205	0.708312	0.967483	0.823424	0.738795	0.860578	0.635012	0.692463	0.821569
Dendritic cell	0.72317	0.523343	0.567382	0.750709	0.84252	0.967896	0.789063	0.785613	0.63557	0.757998	0.794875
Monocyte	0.7437	0.73175	0.708497	0.78103	0.755469	0.774609	0.981433	0.663344	0.600679	0.915226	0.777638
Pre/Pro-Bcell	0.716715	0.48043	0.595707	0.767746	0.905389	0.808833	0.697001	0.964218	0.743944	0.72907	0.790959
Erythroblast	0.652771	0.459386	0.603725	0.738157	0.697164	0.641356	0.614981	0.763224	0.970898	0.689835	0.649741
Monocyte progenitor	0.786132	0.714314	0.792403	0.86648	0.746434	0.774496	0.938169	0.734118	0.687523	0.980186	0.774032
T cell	0.762444	0.55157	0.588249	0.751797	0.832583	0.785492	0.755005	0.781079	0.641752	0.732757	0.968437

## Sheet: Figure 3e
Expression of marker genes within the annotated cell clusters
gene	avg.exp	pct.exp	annotation
Mcpt8	0.0134481	5.96546	DP
Gata2	0.0379612	8.84354	DP
Ifitm1	0.116494	21.4024	DP
Ifitm6	0.0358485	13.9717	DP
S100a11	0.472396	68.5505	DP
S100a8	8.1311	85.9759	DP
S100a9	3.87426	78.3883	DP
Mpo	1.52692	71.1669	DP
Prtn3	3.15961	80.3244	DP
Elane	1.60743	64.3119	DP
Ms4a1	0.00384133	2.09314	DP
Cd74	0.0571491	11.7216	DP
Cd79a	0.0141384	6.22711	DP
Vpreb3	0.0212817	6.43642	DP
Mzb1	0.00733971	3.40136	DP
Ly6c2	0.978519	64.8875	DP
S100a10	0.183891	38.6709	DP
Lyz2	0.367343	55.1544	DP
Cst3	0.32587	62.4804	DP
Psap	0.250109	52.5903	DP
Bst2	0.0656357	26.6353	DP
Irf8	0.109111	25.7457	DP
Atpif1	0.928263	90.7378	DP
Car2	0.103282	22.5013	DP
Cd24a	0.298072	59.9686	DP
Cd3d	0.00334693	1.20356	DP
Cd3e	0.00094659	0.418629	DP
Cd8a	0.000609519	0.209314	DP
Mcpt8	0.00623905	1.43093	Pre/Pro-Bcell
Gata2	0.000542086	0.220143	Pre/Pro-Bcell
Ifitm1	0.00617973	1.59604	Pre/Pro-Bcell
Ifitm6	0.0318752	7.98019	Pre/Pro-Bcell
S100a11	0.130712	25.9769	Pre/Pro-Bcell
S100a8	1.21458	66.9235	Pre/Pro-Bcell
S100a9	0.836697	59.8239	Pre/Pro-Bcell
Mpo	0.00578354	1.98129	Pre/Pro-Bcell
Prtn3	0.0166485	5.72372	Pre/Pro-Bcell
Elane	0.010948	3.082	Pre/Pro-Bcell
Ms4a1	0.0224491	3.35718	Pre/Pro-Bcell
Cd74	0.262646	21.6291	Pre/Pro-Bcell
Cd79a	1.18828	78.6461	Pre/Pro-Bcell
Vpreb3	2.60026	95.432	Pre/Pro-Bcell
Mzb1	0.627232	66.5382	Pre/Pro-Bcell
Ly6c2	0.0215951	5.28343	Pre/Pro-Bcell
S100a10	0.281732	43.4232	Pre/Pro-Bcell
Lyz2	0.154055	26.142	Pre/Pro-Bcell
Cst3	0.218618	36.1585	Pre/Pro-Bcell
Psap	0.235039	38.5801	Pre/Pro-Bcell
Bst2	0.0396745	11.3374	Pre/Pro-Bcell
Irf8	0.0859049	18.9323	Pre/Pro-Bcell
Atpif1	0.448214	60.2642	Pre/Pro-Bcell
Car2	0.103117	21.6841	Pre/Pro-Bcell
Cd24a	1.66728	85.1403	Pre/Pro-Bcell
Cd3d	0.00345383	1.04568	Pre/Pro-Bcell
Cd3e	0.00161402	0.220143	Pre/Pro-Bcell
Cd8a	0.000707317	0.165107	Pre/Pro-Bcell
Mcpt8	0.000438572	0.14245	T cell
Gata2	0.00104971	0.14245	T cell
Ifitm1	0.00400784	0.854701	T cell
Ifitm6	0.0366046	4.77208	T cell
S100a11	0.311038	36.1111	T cell
S100a8	1.76245	50.5698	T cell
S100a9	1.11747	44.4444	T cell
Mpo	0.00730354	1.28205	T cell
Prtn3	0.0250062	4.34473	T cell
Elane	0.0138139	2.70655	T cell
Ms4a1	0.0201862	2.13675	T cell
Cd74	0.19497	11.5385	T cell
Cd79a	0.0446726	5.91168	T cell
Vpreb3	0.0383698	5.34188	T cell
Mzb1	0.0239794	2.99145	T cell
Ly6c2	0.292757	28.4188	T cell
S100a10	0.473354	47.5783	T cell
Lyz2	0.200185	14.4587	T cell
Cst3	0.107965	16.2393	T cell
Psap	0.14548	21.3675	T cell
Bst2	0.0643665	9.61538	T cell
Irf8	0.0481455	7.33618	T cell
Atpif1	0.15119	22.2934	T cell
Car2	0.0689875	10.1852	T cell
Cd24a	0.106984	12.7493	T cell
Cd3d	0.656629	56.9801	T cell
Cd3e	0.191169	27.9202	T cell
Cd8a	0.0844327	13.1766	T cell
Mcpt8	0.00563787	2.22377	Monocyte progenitor
Gata2	0.000257476	0.0694927	Monocyte progenitor
Ifitm1	0.0449277	11.9527	Monocyte progenitor
Ifitm6	0.276631	52.05	Monocyte progenitor
S100a11	1.02279	84.5726	Monocyte progenitor
S100a8	4.08847	87.4913	Monocyte progenitor
S100a9	1.15403	71.1605	Monocyte progenitor
Mpo	0.0487437	12.9951	Monocyte progenitor
Prtn3	0.713927	69.6317	Monocyte progenitor
Elane	0.140245	26.2682	Monocyte progenitor
Ms4a1	0.00326025	1.52884	Monocyte progenitor
Cd74	0.0400383	11.3968	Monocyte progenitor
Cd79a	0.0124408	4.51703	Monocyte progenitor
Vpreb3	0.0196099	4.93398	Monocyte progenitor
Mzb1	0.00495848	1.66782	Monocyte progenitor
Ly6c2	1.94541	96.1779	Monocyte progenitor
S100a10	1.1911	89.2981	Monocyte progenitor
Lyz2	6.32782	99.2356	Monocyte progenitor
Cst3	1.09223	86.7269	Monocyte progenitor
Psap	1.93444	98.4017	Monocyte progenitor
Bst2	0.0698591	22.8631	Monocyte progenitor
Irf8	0.173562	43.9194	Monocyte progenitor
Atpif1	0.554356	77.2064	Monocyte progenitor
Car2	0.0284664	8.75608	Monocyte progenitor
Cd24a	0.130309	29.3954	Monocyte progenitor
Cd3d	0.000921559	0.416956	Monocyte progenitor
Cd3e	0.000103489	0.0694927	Monocyte progenitor
Cd8a	0.000256593	0.208478	Monocyte progenitor
Mcpt8	0.00483197	0.924397	Neutrophil
Gata2	0.000781272	0.132057	Neutrophil
Ifitm1	0.0622097	6.40475	Neutrophil
Ifitm6	5.51048	95.1469	Neutrophil
S100a11	4.16237	96.4015	Neutrophil
S100a8	218.28	100	Neutrophil
S100a9	113.388	100	Neutrophil
Mpo	0.00621719	1.05645	Neutrophil
Prtn3	0.0257303	4.45692	Neutrophil
Elane	0.00777818	1.65071	Neutrophil
Ms4a1	0.00301739	0.594256	Neutrophil
Cd74	0.0370821	5.74447	Neutrophil
Cd79a	0.0144272	2.64114	Neutrophil
Vpreb3	0.0186928	3.4995	Neutrophil
Mzb1	0.00632535	1.18851	Neutrophil
Ly6c2	0.66055	61.3074	Neutrophil
S100a10	0.017958	3.33443	Neutrophil
Lyz2	6.81474	96.5995	Neutrophil
Cst3	0.236891	33.1793	Neutrophil
Psap	0.190539	25.8171	Neutrophil
Bst2	0.00971741	1.74975	Neutrophil
Irf8	0.00656017	1.1555	Neutrophil
Atpif1	0.17941	26.2133	Neutrophil
Car2	0.0553227	9.37603	Neutrophil
Cd24a	0.732657	67.0188	Neutrophil
Cd3d	0.0108267	1.98085	Neutrophil
Cd3e	0	0	Neutrophil
Cd8a	0	0	Neutrophil
Mcpt8	0.00266934	0.805369	Dendritic cell
Gata2	0.00245944	0.268456	Dendritic cell
Ifitm1	0.00794798	1.61074	Dendritic cell
Ifitm6	0.0250597	5.50336	Dendritic cell
S100a11	0.307096	38.3893	Dendritic cell
S100a8	1.08096	55.7047	Dendritic cell
S100a9	0.743165	46.5772	Dendritic cell
Mpo	0.00624161	0.939597	Dendritic cell
Prtn3	0.0380707	6.1745	Dendritic cell
Elane	0.0122134	2.55034	Dendritic cell
Ms4a1	0.00738427	1.34228	Dendritic cell
Cd74	1.68278	51.8121	Dendritic cell
Cd79a	0.0205741	4.02685	Dendritic cell
Vpreb3	0.0361279	5.36913	Dendritic cell
Mzb1	0.0965667	13.9597	Dendritic cell
Ly6c2	0.69081	49.7987	Dendritic cell
S100a10	0.177382	26.8456	Dendritic cell
Lyz2	0.125814	13.4228	Dendritic cell
Cst3	0.7683	59.4631	Dendritic cell
Psap	2.52712	94.6309	Dendritic cell
Bst2	3.67361	94.4966	Dendritic cell
Irf8	2.06828	91.8121	Dendritic cell
Atpif1	0.300097	37.4497	Dendritic cell
Car2	0.0634122	8.32215	Dendritic cell
Cd24a	0.183857	20.4027	Dendritic cell
Cd3d	0.00388429	0.805369	Dendritic cell
Cd3e	0.000498249	0.134228	Dendritic cell
Cd8a	0.0236702	3.89262	Dendritic cell
Mcpt8	0.00310956	1.03252	Granulocyte progenitor
Gata2	0.000471622	0.154879	Granulocyte progenitor
Ifitm1	0.00536339	1.44553	Granulocyte progenitor
Ifitm6	1.52008	78.9365	Granulocyte progenitor
S100a11	1.24312	88.2808	Granulocyte progenitor
S100a8	149.405	100	Granulocyte progenitor
S100a9	86.3486	100	Granulocyte progenitor
Mpo	0.0803363	12.8033	Granulocyte progenitor
Prtn3	0.431906	38.5648	Granulocyte progenitor
Elane	0.213212	21.0635	Granulocyte progenitor
Ms4a1	0.0021273	0.82602	Granulocyte progenitor
Cd74	0.0259527	6.24677	Granulocyte progenitor
Cd79a	0.0123288	3.92359	Granulocyte progenitor
Vpreb3	0.0189077	5.67888	Granulocyte progenitor
Mzb1	0.00479945	1.60041	Granulocyte progenitor
Ly6c2	0.718056	76.2519	Granulocyte progenitor
S100a10	0.0137529	4.1301	Granulocyte progenitor
Lyz2	5.20844	99.2256	Granulocyte progenitor
Cst3	0.228569	42.7981	Granulocyte progenitor
Psap	0.166541	32.6794	Granulocyte progenitor
Bst2	0.00714479	2.01342	Granulocyte progenitor
Irf8	0.00407651	1.44553	Granulocyte progenitor
Atpif1	0.454529	64.2747	Granulocyte progenitor
Car2	0.04406	9.91224	Granulocyte progenitor
Cd24a	0.572527	71.2958	Granulocyte progenitor
Cd3d	0.00207501	0.567888	Granulocyte progenitor
Cd3e	0.000361944	0.103252	Granulocyte progenitor
Cd8a	0.00057849	0.103252	Granulocyte progenitor
Mcpt8	0.00372532	0.718016	B cell
Gata2	0.000521359	0.0652742	B cell
Ifitm1	0.0048605	0.848564	B cell
Ifitm6	0.0305639	4.83029	B cell
S100a11	0.279668	35.9008	B cell
S100a8	1.04067	53.0679	B cell
S100a9	0.723754	45.8225	B cell
Mpo	0.00828076	1.30548	B cell
Prtn3	0.0141689	2.08877	B cell
Elane	0.0131308	2.67624	B cell
Ms4a1	0.913072	65.2089	B cell
Cd74	12.1371	98.1723	B cell
Cd79a	2.65205	89.0992	B cell
Vpreb3	0.701424	46.9974	B cell
Mzb1	0.49834	42.2324	B cell
Ly6c2	0.0495983	5.15666	B cell
S100a10	0.283969	35.5091	B cell
Lyz2	0.205688	20.7572	B cell
Cst3	0.223634	29.6997	B cell
Psap	0.240108	30.6789	B cell
Bst2	0.0685989	10.5091	B cell
Irf8	0.258246	31.1358	B cell
Atpif1	0.225217	30.0914	B cell
Car2	0.0673682	9.66057	B cell
Cd24a	0.636781	51.6319	B cell
Cd3d	0.00424452	0.718016	B cell
Cd3e	0.000724944	0.195822	B cell
Cd8a	0.000965266	0.130548	B cell
Mcpt8	0.00355168	1.38654	Monocyte
Gata2	0.00017414	0.0338181	Monocyte
Ifitm1	0.0836195	11.9378	Monocyte
Ifitm6	0.787374	67.3994	Monocyte
S100a11	1.06225	75.0423	Monocyte
S100a8	2.03106	70.2063	Monocyte
S100a9	0.829271	56.4085	Monocyte
Mpo	0.00703196	1.6909	Monocyte
Prtn3	0.12455	22.861	Monocyte
Elane	0.0131973	4.36253	Monocyte
Ms4a1	0.0129813	2.63781	Monocyte
Cd74	2.23138	39.6009	Monocyte
Cd79a	0.0290382	6.01961	Monocyte
Vpreb3	0.0400142	7.23706	Monocyte
Mzb1	0.0110654	2.94217	Monocyte
Ly6c2	0.817031	57.3892	Monocyte
S100a10	0.668664	61.4136	Monocyte
Lyz2	11.8165	96.0095	Monocyte
Cst3	2.02596	86.439	Monocyte
Psap	1.82462	93.7437	Monocyte
Bst2	0.149588	25.093	Monocyte
Irf8	0.0961568	16.4356	Monocyte
Atpif1	0.331088	48.5627	Monocyte
Car2	0.0496317	11.3629	Monocyte
Cd24a	0.135204	22.2861	Monocyte
Cd3d	0.0024258	0.642543	Monocyte
Cd3e	0.00135552	0.236726	Monocyte
Cd8a	0.000311696	0.0676361	Monocyte
Mcpt8	0.00310221	1.4387	Erythroblast
Gata2	0.00208335	0.89658	Erythroblast
Ifitm1	0.00396268	1.62636	Erythroblast
Ifitm6	0.0226448	6.96414	Erythroblast
S100a11	0.0316035	9.44537	Erythroblast
S100a8	0.970263	66.6389	Erythroblast
S100a9	0.656546	57.548	Erythroblast
Mpo	0.0081619	2.68974	Erythroblast
Prtn3	0.0180054	5.65054	Erythroblast
Elane	0.00820926	3.14846	Erythroblast
Ms4a1	0.00418124	1.50125	Erythroblast
Cd74	0.0368613	9.46622	Erythroblast
Cd79a	0.0148102	5.08757	Erythroblast
Vpreb3	0.0195281	6.25521	Erythroblast
Mzb1	0.0074821	2.8774	Erythroblast
Ly6c2	0.0167224	5.10842	Erythroblast
S100a10	0.0215739	7.38115	Erythroblast
Lyz2	0.116881	21.643	Erythroblast
Cst3	0.0410628	13.6572	Erythroblast
Psap	0.101693	25.3545	Erythroblast
Bst2	0.0147346	5.23353	Erythroblast
Irf8	0.00599071	1.93912	Erythroblast
Atpif1	3.39338	99.0409	Erythroblast
Car2	2.62386	93.7031	Erythroblast
Cd24a	4.18658	98.2277	Erythroblast
Cd3d	0.00189023	0.667223	Erythroblast
Cd3e	0.000445789	0.166806	Erythroblast
Cd8a	6.3089e-05	0.0417014	Erythroblast
Mcpt8	7.54513	83.105	Basophil
Gata2	0.869312	81.7352	Basophil
Ifitm1	2.60773	68.0365	Basophil
Ifitm6	0.0727188	12.7854	Basophil
S100a11	0.597203	58.4475	Basophil
S100a8	3.02628	67.5799	Basophil
S100a9	1.79145	52.5114	Basophil
Mpo	0.302364	36.5297	Basophil
Prtn3	0.0619936	11.8721	Basophil
Elane	0.0141375	5.47945	Basophil
Ms4a1	0.00687357	1.36986	Basophil
Cd74	0.0989831	10.9589	Basophil
Cd79a	0.0233109	4.10959	Basophil
Vpreb3	0.0357635	8.6758	Basophil
Mzb1	0.00860824	2.28311	Basophil
Ly6c2	0.0318739	8.6758	Basophil
S100a10	0.54826	59.8174	Basophil
Lyz2	0.231506	26.0274	Basophil
Cst3	0.391907	53.8813	Basophil
Psap	0.107271	19.1781	Basophil
Bst2	0.0332744	9.13242	Basophil
Irf8	0.0054007	1.82648	Basophil
Atpif1	0.491578	57.5342	Basophil
Car2	0.107171	16.4384	Basophil
Cd24a	0.203381	27.3973	Basophil
Cd3d	0.000668552	0.456621	Basophil
Cd3e	0.00152512	0.456621	Basophil
Cd8a	0	0	Basophil

## Sheet: Figure 3f
Number of expressed genes and total UMI in each cell from Image-seq and WCBM samples
sample name	cell harvesting strategy	totalUMI(log10)	number.of.expressed.genes
SCG_MBML2_TET_AR-AAACCTGAGTGCTGCC-1	WCBM	4.01072	2432
SCG_MBML2_TET_AR-AAACCTGCACTCTGTC-1	WCBM	3.86219	1813
SCG_MBML2_TET_AR-AAACCTGCATGCCTTC-1	WCBM	3.35793	687
SCG_MBML2_TET_AR-AAACCTGGTGTGAAAT-1	WCBM	3.55678	1243
SCG_MBML2_TET_AR-AAACGGGCACGACTCG-1	WCBM	3.11793	444
SCG_MBML2_TET_AR-AAACGGGCAGTATGCT-1	WCBM	3.28713	799
SCG_MBML2_TET_AR-AAACGGGGTCAGAGGT-1	WCBM	3.3518	610
SCG_MBML2_TET_AR-AAACGGGTCAATACCG-1	WCBM	3.18041	632
SCG_MBML2_TET_AR-AAAGATGAGAAACCGC-1	WCBM	3.07445	555
SCG_MBML2_TET_AR-AAAGCAAAGCTAGCCC-1	WCBM	3.08279	505
SCG_MBML2_TET_AR-AAAGCAAAGGTGCTAG-1	WCBM	3.58647	1237
SCG_MBML2_TET_AR-AAAGCAAAGTGTACTC-1	WCBM	3.13098	611
SCG_MBML2_TET_AR-AAAGCAACACGGCCAT-1	WCBM	3.4553	1147
SCG_MBML2_TET_AR-AAAGCAACATGTCTCC-1	WCBM	3.51255	1009
SCG_MBML2_TET_AR-AAAGCAATCGATGAGG-1	WCBM	3.61119	1386
SCG_MBML2_TET_AR-AAAGCAATCTCGAGTA-1	WCBM	3.34163	773
SCG_MBML2_TET_AR-AAAGCAATCTGGCGAC-1	WCBM	3.54593	1310
SCG_MBML2_TET_AR-AAATGCCAGTGCTGCC-1	WCBM	3.13672	417
SCG_MBML2_TET_AR-AAATGCCCAATAAGCA-1	WCBM	3.89204	2381
SCG_MBML2_TET_AR-AAATGCCCAGATGGCA-1	WCBM	3.68395	1455
SCG_MBML2_TET_AR-AAATGCCGTAGGCATG-1	WCBM	3.57229	920
SCG_MBML2_TET_AR-AAATGCCTCGGAAACG-1	WCBM	3.4128	482
SCG_MBML2_TET_AR-AACACGTAGCTGTTCA-1	WCBM	3.37694	922
SCG_MBML2_TET_AR-AACACGTGTATTCGTG-1	WCBM	3.84584	2096
SCG_MBML2_TET_AR-AACACGTTCAAGCCTA-1	WCBM	3.49122	1211
SCG_MBML2_TET_AR-AACACGTTCGACAGCC-1	WCBM	3.08814	396
SCG_MBML2_TET_AR-AACACGTTCTCGTTTA-1	WCBM	4.00672	1915
SCG_MBML2_TET_AR-AACCATGCAACTGCTA-1	WCBM	3.15503	658
SCG_MBML2_TET_AR-AACCATGTCACGCATA-1	WCBM	3.47451	1025
SCG_MBML2_TET_AR-AACCGCGAGGCTACGA-1	WCBM	3.68655	1359
SCG_MBML2_TET_AR-AACCGCGCAATGTAAG-1	WCBM	3.57392	1248
SCG_MBML2_TET_AR-AACGTTGAGGGTCTCC-1	WCBM	3.36418	1022
SCG_MBML2_TET_AR-AACGTTGCAACTGCGC-1	WCBM	3.64157	1276
SCG_MBML2_TET_AR-AACGTTGGTTAAAGAC-1	WCBM	3.68097	1592
SCG_MBML2_TET_AR-AACTCAGAGGATGCGT-1	WCBM	3.22063	901
SCG_MBML2_TET_AR-AACTCAGCACCTTGTC-1	WCBM	3.19117	612
SCG_MBML2_TET_AR-AACTCAGGTACAAGTA-1	WCBM	3.11361	397
SCG_MBML2_TET_AR-AACTCAGTCAAACCGT-1	WCBM	3.32797	837
SCG_MBML2_TET_AR-AACTCAGTCTTGTCAT-1	WCBM	3.17926	736
SCG_MBML2_TET_AR-AACTCCCCACCACGTG-1	WCBM	3.73719	1933
SCG_MBML2_TET_AR-AACTCCCGTACTCAAC-1	WCBM	3.60509	1410
SCG_MBML2_TET_AR-AACTCCCGTGGGTATG-1	WCBM	3.75312	1854
SCG_MBML2_TET_AR-AACTCCCGTGTCAATC-1	WCBM	3.63225	1686
SCG_MBML2_TET_AR-AACTCCCTCTGGCGAC-1	WCBM	3.38987	1002
SCG_MBML2_TET_AR-AACTCCCTCTGGTTCC-1	WCBM	3.38489	826
SCG_MBML2_TET_AR-AACTCTTAGATGTTAG-1	WCBM	3.84689	1844
SCG_MBML2_TET_AR-AACTCTTCAAAGTCAA-1	WCBM	3.1313	644
SCG_MBML2_TET_AR-AACTCTTCACGAAACG-1	WCBM	3.96223	2192
SCG_MBML2_TET_AR-AACTCTTGTAAGGGCT-1	WCBM	3.34498	566
SCG_MBML2_TET_AR-AACTCTTGTCCTGCTT-1	WCBM	3.31471	814
SCG_MBML2_TET_AR-AACTGGTCACGGCGTT-1	WCBM	3.94836	2243
SCG_MBML2_TET_AR-AACTGGTCATGGGACA-1	WCBM	3.62315	1093
SCG_MBML2_TET_AR-AACTTTCCATCCGGGT-1	WCBM	3.23528	776
SCG_MBML2_TET_AR-AACTTTCGTATCTGCA-1	WCBM	3.63799	1132
SCG_MBML2_TET_AR-AACTTTCGTTACCGAT-1	WCBM	3.17026	400
SCG_MBML2_TET_AR-AAGACCTAGCATCATC-1	WCBM	4.05763	2697
SCG_MBML2_TET_AR-AAGACCTCAGCTCCGA-1	WCBM	4.07744	2491
SCG_MBML2_TET_AR-AAGACCTGTGTTGGGA-1	WCBM	3.5849	1272
SCG_MBML2_TET_AR-AAGACCTTCGCGCCAA-1	WCBM	3.50147	1058
SCG_MBML2_TET_AR-AAGACCTTCTCGCTTG-1	WCBM	3.27761	783
SCG_MBML2_TET_AR-AAGACCTTCTTGAGAC-1	WCBM	4.08246	1916
SCG_MBML2_TET_AR-AAGCCGCAGCGTTCCG-1	WCBM	3.44716	964
SCG_MBML2_TET_AR-AAGCCGCAGGTGCTAG-1	WCBM	3.48144	844
SCG_MBML2_TET_AR-AAGCCGCAGTGACTCT-1	WCBM	3.14799	681
SCG_MBML2_TET_AR-AAGCCGCGTATAGGGC-1	WCBM	3.82834	1935
SCG_MBML2_TET_AR-AAGCCGCTCTGGCGAC-1	WCBM	3.9234	2203
SCG_MBML2_TET_AR-AAGGAGCTCAGATAAG-1	WCBM	3.19061	627
SCG_MBML2_TET_AR-AAGGCAGCAATCCGAT-1	WCBM	3.74084	1965
SCG_MBML2_TET_AR-AAGGCAGCATCGACGC-1	WCBM	3.662	1552
SCG_MBML2_TET_AR-AAGGCAGCATGGGAAC-1	WCBM	3.1427	407
SCG_MBML2_TET_AR-AAGGCAGGTAGATTAG-1	WCBM	3.19507	655
SCG_MBML2_TET_AR-AAGGCAGGTATAGTAG-1	WCBM	3.47625	939
SCG_MBML2_TET_AR-AAGGCAGTCACCCTCA-1	WCBM	3.39933	897
SCG_MBML2_TET_AR-AAGGCAGTCCCTCTTT-1	WCBM	3.15564	574
SCG_MBML2_TET_AR-AAGGCAGTCTCTGAGA-1	WCBM	3.2284	747
SCG_MBML2_TET_AR-AAGGTTCGTTCACCTC-1	WCBM	3.17522	310
SCG_MBML2_TET_AR-AAGGTTCTCACGCATA-1	WCBM	3.6535	1367
SCG_MBML2_TET_AR-AAGTCTGCACCGATAT-1	WCBM	3.44778	1213
SCG_MBML2_TET_AR-AAGTCTGTCAGCGATT-1	WCBM	3.36642	837
SCG_MBML2_TET_AR-AATCCAGAGCAGACTG-1	WCBM	3.27462	630
SCG_MBML2_TET_AR-AATCCAGCACAGAGGT-1	WCBM	3.7653	1721
SCG_MBML2_TET_AR-AATCCAGGTGCCTTGG-1	WCBM	3.59737	1283
SCG_MBML2_TET_AR-AATCCAGGTTAAGACA-1	WCBM	3.28937	830
SCG_MBML2_TET_AR-AATCGGTAGCCTATGT-1	WCBM	3.87128	2190
SCG_MBML2_TET_AR-ACACCAACACCTCGTT-1	WCBM	3.42765	400
SCG_MBML2_TET_AR-ACACCAAGTAGATTAG-1	WCBM	3.35622	779
SCG_MBML2_TET_AR-ACACCCTGTCTAGCCG-1	WCBM	3.46598	936
SCG_MBML2_TET_AR-ACACCCTGTTGGAGGT-1	WCBM	3.60021	1196
SCG_MBML2_TET_AR-ACACCCTTCAACACGT-1	WCBM	3.44762	889
SCG_MBML2_TET_AR-ACACCGGAGACTAGAT-1	WCBM	3.43569	965
SCG_MBML2_TET_AR-ACACCGGAGAGCTGGT-1	WCBM	3.13956	521
SCG_MBML2_TET_AR-ACACCGGAGCGGATCA-1	WCBM	3.57415	818
SCG_MBML2_TET_AR-ACACCGGCAAGCGAGT-1	WCBM	3.67034	1528
SCG_MBML2_TET_AR-ACACCGGGTACCGTAT-1	WCBM	3.09934	453
SCG_MBML2_TET_AR-ACACTGAAGGCGATAC-1	WCBM	3.9195	2024
SCG_MBML2_TET_AR-ACACTGAAGGGTGTGT-1	WCBM	3.69949	1057
SCG_MBML2_TET_AR-ACACTGACAATAAGCA-1	WCBM	3.60358	1373
SCG_MBML2_TET_AR-ACACTGACACGTAAGG-1	WCBM	3.27784	347
SCG_MBML2_TET_AR-ACACTGACAGACACTT-1	WCBM	3.33626	821
SCG_MBML2_TET_AR-ACACTGACAGGGTACA-1	WCBM	3.30081	798
SCG_MBML2_TET_AR-ACACTGATCATATCGG-1	WCBM	3.56632	1314
SCG_MBML2_TET_AR-ACACTGATCCCATTTA-1	WCBM	3.70876	1482
SCG_MBML2_TET_AR-ACACTGATCTAACGGT-1	WCBM	3.1284	624
SCG_MBML2_TET_AR-ACAGCCGCACATGGGA-1	WCBM	3.22866	784
SCG_MBML2_TET_AR-ACAGCCGCACCGTTGG-1	WCBM	3.98439	2370
SCG_MBML2_TET_AR-ACAGCCGCACTCGACG-1	WCBM	3.11126	423
SCG_MBML2_TET_AR-ACAGCCGGTCTGCAAT-1	WCBM	3.37749	975
SCG_MBML2_TET_AR-ACAGCCGTCATGCAAC-1	WCBM	3.88007	1895
SCG_MBML2_TET_AR-ACAGCCGTCCCTGACT-1	WCBM	3.47305	783
SCG_MBML2_TET_AR-ACAGCTAGTACTCAAC-1	WCBM	3.66932	1450
SCG_MBML2_TET_AR-ACAGCTAGTCAGGACA-1	WCBM	3.59999	1300
SCG_MBML2_TET_AR-ACATACGAGGCACATG-1	WCBM	3.35583	297
SCG_MBML2_TET_AR-ACATACGGTGACCAAG-1	WCBM	3.16495	639
SCG_MBML2_TET_AR-ACATACGGTTAAAGAC-1	WCBM	3.37621	663
SCG_MBML2_TET_AR-ACATACGTCGGCGCTA-1	WCBM	3.13988	651
SCG_MBML2_TET_AR-ACATCAGAGACTGGGT-1	WCBM	3.14489	679
SCG_MBML2_TET_AR-ACATCAGAGGATTCGG-1	WCBM	3.44545	863
SCG_MBML2_TET_AR-ACATCAGCAAGCCCAC-1	WCBM	3.95746	2334
SCG_MBML2_TET_AR-ACATCAGCAGCCAGAA-1	WCBM	3.30081	550
SCG_MBML2_TET_AR-ACATCAGGTTATCGGT-1	WCBM	3.58377	990
SCG_MBML2_TET_AR-ACATGGTAGATGCCTT-1	WCBM	3.31429	706
SCG_MBML2_TET_AR-ACATGGTAGGCTCATT-1	WCBM	3.66773	1498
SCG_MBML2_TET_AR-ACATGGTCAGCCAATT-1	WCBM	3.35908	830
SCG_MBML2_TET_AR-ACATGGTCAGGGTTAG-1	WCBM	3.80161	1872
SCG_MBML2_TET_AR-ACATGGTCATACGCTA-1	WCBM	3.73504	1538
SCG_MBML2_TET_AR-ACATGGTGTACCTACA-1	WCBM	4.11521	3122
SCG_MBML2_TET_AR-ACATGGTGTCACTTCC-1	WCBM	3.76238	1649
SCG_MBML2_TET_AR-ACATGGTTCCCTTGTG-1	WCBM	3.15806	417
SCG_MBML2_TET_AR-ACATGGTTCCTGTAGA-1	WCBM	3.89109	2049
SCG_MBML2_TET_AR-ACATGGTTCGATCCCT-1	WCBM	3.06483	367
SCG_MBML2_TET_AR-ACCAGTAAGATCCGAG-1	WCBM	3.629	1179
SCG_MBML2_TET_AR-ACCAGTACAAACAACA-1	WCBM	3.17173	377
SCG_MBML2_TET_AR-ACCAGTACATCCGCGA-1	WCBM	3.15685	518
SCG_MBML2_TET_AR-ACCAGTAGTCGACTGC-1	WCBM	3.16879	533
SCG_MBML2_TET_AR-ACCAGTAGTCGCCATG-1	WCBM	3.08171	335
SCG_MBML2_TET_AR-ACCAGTAGTCGCTTTC-1	WCBM	3.21669	866
SCG_MBML2_TET_AR-ACCAGTATCGCGATCG-1	WCBM	3.2159	598
SCG_MBML2_TET_AR-ACCAGTATCGTATCAG-1	WCBM	3.84466	2024
SCG_MBML2_TET_AR-ACCAGTATCTACCTGC-1	WCBM	3.44607	1015
SCG_MBML2_TET_AR-ACCCACTAGTCCGGTC-1	WCBM	3.49374	1083
SCG_MBML2_TET_AR-ACCCACTAGTGTACTC-1	WCBM	3.25935	618
SCG_MBML2_TET_AR-ACCGTAAAGAGTCGGT-1	WCBM	4.14476	3038
SCG_MBML2_TET_AR-ACCGTAAGTAAATGTG-1	WCBM	3.21219	93
SCG_MBML2_TET_AR-ACCGTAAGTACCGTTA-1	WCBM	3.28847	498
SCG_MBML2_TET_AR-ACCGTAAGTCACCTAA-1	WCBM	3.19618	757
SCG_MBML2_TET_AR-ACCGTAATCGCGTAGC-1	WCBM	3.19312	679
SCG_MBML2_TET_AR-ACCTTTAGTCCAGTAT-1	WCBM	3.87286	1984
SCG_MBML2_TET_AR-ACCTTTAGTGCTAGCC-1	WCBM	3.2737	595
SCG_MBML2_TET_AR-ACCTTTATCAAGATCC-1	WCBM	3.07809	511
SCG_MBML2_TET_AR-ACCTTTATCCTATTCA-1	WCBM	3.33325	964
SCG_MBML2_TET_AR-ACGAGCCAGGAGTTGC-1	WCBM	3.21958	631
SCG_MBML2_TET_AR-ACGAGCCAGGCTATCT-1	WCBM	3.5955	1347
SCG_MBML2_TET_AR-ACGAGCCAGTCCCACG-1	WCBM	3.30963	860
SCG_MBML2_TET_AR-ACGAGCCCAATCTACG-1	WCBM	3.21748	455
SCG_MBML2_TET_AR-ACGAGCCCACACGCTG-1	WCBM	3.17984	525
SCG_MBML2_TET_AR-ACGAGCCGTAATTGGA-1	WCBM	3.51014	1195
SCG_MBML2_TET_AR-ACGAGCCGTACAGACG-1	WCBM	3.14983	527
SCG_MBML2_TET_AR-ACGAGCCGTCGAAAGC-1	WCBM	3.49374	359
SCG_MBML2_TET_AR-ACGAGCCGTCTCTTTA-1	WCBM	3.49052	1011
SCG_MBML2_TET_AR-ACGAGCCGTGGTTTCA-1	WCBM	3.3784	1008
SCG_MBML2_TET_AR-ACGAGGAGTAAACGCG-1	WCBM	3.08099	381
SCG_MBML2_TET_AR-ACGAGGAGTATGAAAC-1	WCBM	3.25018	788
SCG_MBML2_TET_AR-ACGATACAGTGTACGG-1	WCBM	3.33143	589
SCG_MBML2_TET_AR-ACGATACCAACACGCC-1	WCBM	3.16047	558
SCG_MBML2_TET_AR-ACGATACCATCCCACT-1	WCBM	3.28103	491
SCG_MBML2_TET_AR-ACGATACTCCTATGTT-1	WCBM	3.09795	504
SCG_MBML2_TET_AR-ACGATGTGTACCGTTA-1	WCBM	3.19618	668
SCG_MBML2_TET_AR-ACGATGTTCGGAGGTA-1	WCBM	3.62055	1339
SCG_MBML2_TET_AR-ACGCAGCGTCCGAAGA-1	WCBM	3.2284	737
SCG_MBML2_TET_AR-ACGCAGCGTTACGTCA-1	WCBM	3.34616	809
SCG_MBML2_TET_AR-ACGCAGCTCAGCGATT-1	WCBM	3.06558	624
SCG_MBML2_TET_AR-ACGCAGCTCCTTTCTC-1	WCBM	3.46479	986
SCG_MBML2_TET_AR-ACGCAGCTCTACTCAT-1	WCBM	3.46997	1201
SCG_MBML2_TET_AR-ACGCAGCTCTCGCTTG-1	WCBM	3.41044	981
SCG_MBML2_TET_AR-ACGCCAGAGCAATCTC-1	WCBM	3.95785	2213
SCG_MBML2_TET_AR-ACGCCAGAGCGCCTTG-1	WCBM	3.47538	1034
SCG_MBML2_TET_AR-ACGCCAGAGTGCAAGC-1	WCBM	3.41614	377
SCG_MBML2_TET_AR-ACGCCAGGTGCACTTA-1	WCBM	3.22943	703
SCG_MBML2_TET_AR-ACGCCGAAGAGCAATT-1	WCBM	3.14582	382
SCG_MBML2_TET_AR-ACGCCGACACTTAACG-1	WCBM	3.9087	1849
SCG_MBML2_TET_AR-ACGCCGACAGCTCGAC-1	WCBM	3.75831	1230
SCG_MBML2_TET_AR-ACGCCGACATTCACTT-1	WCBM	3.27967	791
SCG_MBML2_TET_AR-ACGCCGAGTAAACCTC-1	WCBM	3.729	1796
SCG_MBML2_TET_AR-ACGCCGAGTTATCGGT-1	WCBM	3.10992	641
SCG_MBML2_TET_AR-ACGGAGAAGTATTGGA-1	WCBM	3.20844	624
SCG_MBML2_TET_AR-ACGGAGAAGTGAACGC-1	WCBM	3.09517	456
SCG_MBML2_TET_AR-ACGGAGACAGCCACCA-1	WCBM	3.49803	855
SCG_MBML2_TET_AR-ACGGAGAGTTCCACAA-1	WCBM	3.51322	1185
SCG_MBML2_TET_AR-ACGGCCAAGCGTCTAT-1	WCBM	3.11059	362
SCG_MBML2_TET_AR-ACGGCCACAAGCGTAG-1	WCBM	3.18469	436
SCG_MBML2_TET_AR-ACGGCCACACTGAAGG-1	WCBM	3.05881	588
SCG_MBML2_TET_AR-ACGGCCAGTGGACGAT-1	WCBM	3.1827	543
SCG_MBML2_TET_AR-ACGGGCTAGACTAGAT-1	WCBM	3.51733	825
SCG_MBML2_TET_AR-ACGGGCTAGAGCTTCT-1	WCBM	3.3784	851
SCG_MBML2_TET_AR-ACGGGCTAGTATGACA-1	WCBM	3.46523	939
SCG_MBML2_TET_AR-ACGGGCTGTTCGCGAC-1	WCBM	3.28466	719
SCG_MBML2_TET_AR-ACGGGCTTCAGTGCAT-1	WCBM	3.64523	1568
SCG_MBML2_TET_AR-ACGGGTCAGTTCGCAT-1	WCBM	3.39498	364
SCG_MBML2_TET_AR-ACGGGTCCACATGGGA-1	WCBM	4.07129	3033
SCG_MBML2_TET_AR-ACGGGTCGTACAAGTA-1	WCBM	3.19811	675
SCG_MBML2_TET_AR-ACGTCAAAGAAACGAG-1	WCBM	4.0182	2413
SCG_MBML2_TET_AR-ACGTCAAAGCAATCTC-1	WCBM	3.36754	759
SCG_MBML2_TET_AR-ACGTCAAGTGGCCCTA-1	WCBM	3.7796	1742
SCG_MBML2_TET_AR-ACGTCAAGTTTGTTTC-1	WCBM	3.24846	533
SCG_MBML2_TET_AR-ACGTCAATCTCAAGTG-1	WCBM	4.02555	2273
SCG_MBML2_TET_AR-ACTGAACCAAGCTGGA-1	WCBM	3.90859	2418
SCG_MBML2_TET_AR-ACTGAACCACGTGAGA-1	WCBM	3.12905	636
SCG_MBML2_TET_AR-ACTGAACCATCACAAC-1	WCBM	3.08707	383
SCG_MBML2_TET_AR-ACTGAACTCAACTCTT-1	WCBM	3.71667	1824
SCG_MBML2_TET_AR-ACTGAACTCAAGAAGT-1	WCBM	3.38899	637
SCG_MBML2_TET_AR-ACTGATGGTGTAATGA-1	WCBM	3.06521	516
SCG_MBML2_TET_AR-ACTGATGGTTACGTCA-1	WCBM	3.37365	854
SCG_MBML2_TET_AR-ACTGCTCCACGCCAGT-1	WCBM	3.67321	1553
SCG_MBML2_TET_AR-ACTGCTCCACTTAACG-1	WCBM	3.23172	741
SCG_MBML2_TET_AR-ACTGCTCTCAATACCG-1	WCBM	3.64992	1590
SCG_MBML2_TET_AR-ACTGCTCTCCGCATAA-1	WCBM	3.39985	798
SCG_MBML2_TET_AR-ACTGCTCTCGTTACGA-1	WCBM	3.42045	850
SCG_MBML2_TET_AR-ACTGTCCAGACGCAAC-1	WCBM	3.25744	493
SCG_MBML2_TET_AR-ACTGTCCAGAGTACCG-1	WCBM	3.30963	791
SCG_MBML2_TET_AR-ACTGTCCGTAATCACC-1	WCBM	3.56797	1123
SCG_MBML2_TET_AR-ACTTACTAGAGCTTCT-1	WCBM	3.39058	1026
SCG_MBML2_TET_AR-ACTTACTAGAGTACCG-1	WCBM	3.16673	664
SCG_MBML2_TET_AR-ACTTACTAGTTAAGTG-1	WCBM	3.94807	2035
SCG_MBML2_TET_AR-ACTTACTGTGGTGTAG-1	WCBM	3.34064	765
SCG_MBML2_TET_AR-ACTTACTTCACAAACC-1	WCBM	3.1807	477
SCG_MBML2_TET_AR-ACTTACTTCGGCTACG-1	WCBM	3.9933	2280
SCG_MBML2_TET_AR-ACTTACTTCTAACTGG-1	WCBM	3.44917	1157
SCG_MBML2_TET_AR-ACTTGTTCATACTCTT-1	WCBM	3.18696	713
SCG_MBML2_TET_AR-ACTTGTTGTAAGGGAA-1	WCBM	3.27277	295
SCG_MBML2_TET_AR-ACTTGTTGTACAGTTC-1	WCBM	3.55582	1058
SCG_MBML2_TET_AR-ACTTGTTGTAGCGTAG-1	WCBM	3.21352	573
SCG_MBML2_TET_AR-ACTTGTTGTTCACCTC-1	WCBM	3.68224	1516
SCG_MBML2_TET_AR-ACTTTCAAGGACACCA-1	WCBM	3.24155	426
SCG_MBML2_TET_AR-ACTTTCATCGGATGGA-1	WCBM	3.18977	273
SCG_MBML2_TET_AR-ACTTTCATCTATCCCG-1	WCBM	3.05956	467
SCG_MBML2_TET_AR-ACTTTCATCTCTTATG-1	WCBM	3.26764	552
SCG_MBML2_TET_AR-AGAATAGAGAATCTCC-1	WCBM	3.35965	920
SCG_MBML2_TET_AR-AGAATAGCACGTTGGC-1	WCBM	3.23274	657
SCG_MBML2_TET_AR-AGAATAGGTGTGAAAT-1	WCBM	3.65176	1497
SCG_MBML2_TET_AR-AGAATAGGTTGGGACA-1	WCBM	3.67997	1415
SCG_MBML2_TET_AR-AGAATAGTCCTTTACA-1	WCBM	3.1014	404
SCG_MBML2_TET_AR-AGACGTTGTAGCTAAA-1	WCBM	3.08099	344
SCG_MBML2_TET_AR-AGACGTTTCAGCTGGC-1	WCBM	3.78611	1939
SCG_MBML2_TET_AR-AGACGTTTCGCGTTTC-1	WCBM	3.29403	924
SCG_MBML2_TET_AR-AGAGCTTTCAGTTGAC-1	WCBM	3.29535	605
SCG_MBML2_TET_AR-AGAGTGGAGCACCGTC-1	WCBM	3.10721	456
SCG_MBML2_TET_AR-AGAGTGGTCCCACTTG-1	WCBM	3.12969	603
SCG_MBML2_TET_AR-AGATCTGAGATATACG-1	WCBM	3.49499	877
SCG_MBML2_TET_AR-AGATCTGAGATTACCC-1	WCBM	3.37767	761
SCG_MBML2_TET_AR-AGATCTGCAAACCCAT-1	WCBM	3.39129	862
SCG_MBML2_TET_AR-AGATCTGCAGATGGCA-1	WCBM	3.2824	787
SCG_MBML2_TET_AR-AGATCTGCATAGTAAG-1	WCBM	3.21906	362
SCG_MBML2_TET_AR-AGATCTGGTAAGTTCC-1	WCBM	3.21405	696
SCG_MBML2_TET_AR-AGATCTGGTGCGATAG-1	WCBM	3.50215	1136
SCG_MBML2_TET_AR-AGATCTGGTGGCAAAC-1	WCBM	3.11628	464
SCG_MBML2_TET_AR-AGATCTGTCAGCTCGG-1	WCBM	3.41044	653
SCG_MBML2_TET_AR-AGATCTGTCCGAGCCA-1	WCBM	3.13925	580
SCG_MBML2_TET_AR-AGATTGCAGCGTCTAT-1	WCBM	3.11727	376
SCG_MBML2_TET_AR-AGATTGCGTCAGATAA-1	WCBM	3.57101	1118
SCG_MBML2_TET_AR-AGATTGCGTCGCATCG-1	WCBM	3.77931	1951
SCG_MBML2_TET_AR-AGATTGCTCCCAACGG-1	WCBM	3.62613	1468
SCG_MBML2_TET_AR-AGCAGCCCAATAAGCA-1	WCBM	3.16376	356
SCG_MBML2_TET_AR-AGCAGCCGTAAGGGAA-1	WCBM	3.30856	764
SCG_MBML2_TET_AR-AGCAGCCTCTAACTTC-1	WCBM	3.24674	836
SCG_MBML2_TET_AR-AGCAGCCTCTCCGGTT-1	WCBM	3.12581	444
SCG_MBML2_TET_AR-AGCATACCAAATTGCC-1	WCBM	3.63458	1224
SCG_MBML2_TET_AR-AGCATACCACTCAGGC-1	WCBM	3.10175	595
SCG_MBML2_TET_AR-AGCATACCATGTCCTC-1	WCBM	3.22401	647
SCG_MBML2_TET_AR-AGCCTAAAGTTCCACA-1	WCBM	3.88121	1961
SCG_MBML2_TET_AR-AGCCTAACAACACGCC-1	WCBM	3.40054	919
SCG_MBML2_TET_AR-AGCCTAATCCGATATG-1	WCBM	3.07918	512
SCG_MBML2_TET_AR-AGCGGTCGTCCCTACT-1	WCBM	3.83594	1811
SCG_MBML2_TET_AR-AGCGGTCGTGCACGAA-1	WCBM	3.45133	1082
SCG_MBML2_TET_AR-AGCGGTCTCTGCTGCT-1	WCBM	3.16167	271
SCG_MBML2_TET_AR-AGCGTATCAATGTAAG-1	WCBM	3.22298	497
SCG_MBML2_TET_AR-AGCGTATCATTGGTAC-1	WCBM	3.36399	878
SCG_MBML2_TET_AR-AGCGTATTCTCTTATG-1	WCBM	3.42602	1072
SCG_MBML2_TET_AR-AGCGTCGCACCTCGTT-1	WCBM	3.14737	378
SCG_MBML2_TET_AR-AGCGTCGCACTGTGTA-1	WCBM	3.73046	1431
SCG_MBML2_TET_AR-AGCGTCGCATCGATTG-1	WCBM	3.28847	672
SCG_MBML2_TET_AR-AGCGTCGGTTCGCTAA-1	WCBM	3.68931	1431
SCG_MBML2_TET_AR-AGCGTCGTCACCATAG-1	WCBM	3.32387	787
SCG_MBML2_TET_AR-AGCTCCTCACGCATCG-1	WCBM	3.17811	669
SCG_MBML2_TET_AR-AGCTTGACAGATGGGT-1	WCBM	3.34361	583
SCG_MBML2_TET_AR-AGCTTGATCCTATGTT-1	WCBM	3.24969	732
SCG_MBML2_TET_AR-AGGCCACAGCAGGCTA-1	WCBM	3.06446	480
SCG_MBML2_TET_AR-AGGCCACCATTCCTGC-1	WCBM	3.34242	693
SCG_MBML2_TET_AR-AGGCCGTGTGCACCAC-1	WCBM	3.30038	929
SCG_MBML2_TET_AR-AGGGAGTAGATCGATA-1	WCBM	3.32919	726
SCG_MBML2_TET_AR-AGGGAGTAGTACGCGA-1	WCBM	3.2408	286
SCG_MBML2_TET_AR-AGGGATGTCTATCGCC-1	WCBM	3.42472	854
SCG_MBML2_TET_AR-AGGGTGACAATCGGTT-1	WCBM	3.97063	2332
SCG_MBML2_TET_AR-AGGGTGACATTTCAGG-1	WCBM	3.44902	897
SCG_MBML2_TET_AR-AGGGTGAGTCTAGAGG-1	WCBM	3.34655	706
SCG_MBML2_TET_AR-AGGTCATCAAGCCGTC-1	WCBM	3.4188	957
SCG_MBML2_TET_AR-AGGTCATGTCTAGCCG-1	WCBM	3.09934	380
SCG_MBML2_TET_AR-AGGTCATGTGCGCTTG-1	WCBM	3.47202	959
SCG_MBML2_TET_AR-AGGTCCGAGCTAGCCC-1	WCBM	3.49276	1058
SCG_MBML2_TET_AR-AGGTCCGCACAGGAGT-1	WCBM	3.4615	998
SCG_MBML2_TET_AR-AGGTCCGCACTAGTAC-1	WCBM	3.46479	472
SCG_MBML2_TET_AR-AGGTCCGGTAAATGTG-1	WCBM	3.47669	1035
SCG_MBML2_TET_AR-AGGTCCGGTCCATGAT-1	WCBM	3.76537	1904
SCG_MBML2_TET_AR-AGGTCCGGTCGCATAT-1	WCBM	3.76148	1636
SCG_MBML2_TET_AR-AGGTCCGGTGCACTTA-1	WCBM	3.70552	1642
SCG_MBML2_TET_AR-AGGTCCGTCCTAGGGC-1	WCBM	3.10924	425
SCG_MBML2_TET_AR-AGGTCCGTCTTGCAAG-1	WCBM	3.69548	1609
SCG_MBML2_TET_AR-AGTAGTCAGATCCTGT-1	WCBM	3.30514	855
SCG_MBML2_TET_AR-AGTAGTCAGCTGCAAG-1	WCBM	3.06333	414
SCG_MBML2_TET_AR-AGTAGTCAGGTGTGGT-1	WCBM	3.10312	574
SCG_MBML2_TET_AR-AGTAGTCAGTGTACGG-1	WCBM	3.34811	893
SCG_MBML2_TET_AR-AGTAGTCCACGCTTTC-1	WCBM	3.16316	618
SCG_MBML2_TET_AR-AGTAGTCGTAGCGCAA-1	WCBM	3.14799	338
SCG_MBML2_TET_AR-AGTAGTCGTCTGGTCG-1	WCBM	3.83771	1988
SCG_MBML2_TET_AR-AGTAGTCGTGCTCTTC-1	WCBM	3.086	288
SCG_MBML2_TET_AR-AGTCTTTGTGTAACGG-1	WCBM	3.68024	1502
SCG_MBML2_TET_AR-AGTCTTTGTTTAGCTG-1	WCBM	3.67431	1497
SCG_MBML2_TET_AR-AGTGAGGAGTCAATAG-1	WCBM	3.26269	796
SCG_MBML2_TET_AR-AGTGAGGGTCGAACAG-1	WCBM	4.07722	2620
SCG_MBML2_TET_AR-AGTGAGGTCCAAACAC-1	WCBM	3.19866	271
SCG_MBML2_TET_AR-AGTGAGGTCGCGTTTC-1	WCBM	3.09377	569
SCG_MBML2_TET_AR-AGTGAGGTCGTTTGCC-1	WCBM	3.80672	2006
SCG_MBML2_TET_AR-AGTGGGAAGTTACCCA-1	WCBM	3.06633	462
SCG_MBML2_TET_AR-AGTGGGACAAGTTAAG-1	WCBM	3.29159	673
SCG_MBML2_TET_AR-AGTGGGAGTACAGCAG-1	WCBM	3.40892	976
SCG_MBML2_TET_AR-AGTGGGAGTAGCTTGT-1	WCBM	3.59594	1340
SCG_MBML2_TET_AR-AGTGGGATCTGAGGGA-1	WCBM	3.09968	651
SCG_MBML2_TET_AR-AGTGTCAGTCCGTTAA-1	WCBM	3.15168	217
SCG_MBML2_TET_AR-AGTGTCAGTCTAGAGG-1	WCBM	3.68115	1351
SCG_MBML2_TET_AR-AGTGTCATCTCTGCTG-1	WCBM	3.15625	418
SCG_MBML2_TET_AR-AGTTGGTCAAACGCGA-1	WCBM	3.26435	822
SCG_MBML2_TET_AR-AGTTGGTCATATACCG-1	WCBM	3.75572	1878
SCG_MBML2_TET_AR-AGTTGGTGTGCCTGTG-1	WCBM	3.45834	757
SCG_MBML2_TET_AR-AGTTGGTTCCAAAGTC-1	WCBM	3.23452	735
SCG_MBML2_TET_AR-ATAACGCAGAGGACGG-1	WCBM	3.40466	982
SCG_MBML2_TET_AR-ATAACGCAGCGAAGGG-1	WCBM	3.47246	1142
SCG_MBML2_TET_AR-ATAACGCAGCGATGAC-1	WCBM	3.20358	516
SCG_MBML2_TET_AR-ATAACGCAGGCGATAC-1	WCBM	3.44436	839
SCG_MBML2_TET_AR-ATAACGCCAAGGCTCC-1	WCBM	3.83753	2061
SCG_MBML2_TET_AR-ATAACGCCACAGATTC-1	WCBM	3.09026	291
SCG_MBML2_TET_AR-ATAACGCCAGACAAGC-1	WCBM	3.28307	505
SCG_MBML2_TET_AR-ATAACGCGTACGCTGC-1	WCBM	3.42439	890
SCG_MBML2_TET_AR-ATAACGCGTCTCATCC-1	WCBM	3.71466	816
SCG_MBML2_TET_AR-ATAACGCTCAACACTG-1	WCBM	3.45286	1043
SCG_MBML2_TET_AR-ATAAGAGCAAGTCATC-1	WCBM	3.07555	465
SCG_MBML2_TET_AR-ATAAGAGTCGTGGACC-1	WCBM	3.18213	304
SCG_MBML2_TET_AR-ATAGACCAGTATTGGA-1	WCBM	3.86929	2006
SCG_MBML2_TET_AR-ATAGACCCACTGTGTA-1	WCBM	3.72354	1383
SCG_MBML2_TET_AR-ATAGACCGTCAGAAGC-1	WCBM	3.25139	802
SCG_MBML2_TET_AR-ATAGACCTCGCAAACT-1	WCBM	3.13893	445
SCG_MBML2_TET_AR-ATCACGAAGGCAGGTT-1	WCBM	3.2393	798
SCG_MBML2_TET_AR-ATCACGACACGAGGTA-1	WCBM	3.29403	539
SCG_MBML2_TET_AR-ATCACGACAGAGCCAA-1	WCBM	3.10415	394
SCG_MBML2_TET_AR-ATCACGAGTACACCGC-1	WCBM	3.67191	1016
SCG_MBML2_TET_AR-ATCACGATCTTGTACT-1	WCBM	3.09726	340
SCG_MBML2_TET_AR-ATCATCTCACCAGTTA-1	WCBM	3.21059	454
SCG_MBML2_TET_AR-ATCATCTCAGATGGCA-1	WCBM	3.38863	1003
SCG_MBML2_TET_AR-ATCATCTGTTCGTTGA-1	WCBM	3.43854	947
SCG_MBML2_TET_AR-ATCATCTTCAAGATCC-1	WCBM	3.14082	529
SCG_MBML2_TET_AR-ATCATCTTCCAGTAGT-1	WCBM	3.22583	519
SCG_MBML2_TET_AR-ATCATGGAGACTTGAA-1	WCBM	3.20003	630
SCG_MBML2_TET_AR-ATCATGGAGCCACTAT-1	WCBM	3.49996	1351
SCG_MBML2_TET_AR-ATCATGGCAGGTGCCT-1	WCBM	3.57715	1195
SCG_MBML2_TET_AR-ATCATGGCATTCACTT-1	WCBM	3.37236	843
SCG_MBML2_TET_AR-ATCCACCAGCTTCGCG-1	WCBM	3.56455	1157
SCG_MBML2_TET_AR-ATCCACCAGGGCTTCC-1	WCBM	3.21272	539
SCG_MBML2_TET_AR-ATCCACCCAAGCTGAG-1	WCBM	3.97007	2392
SCG_MBML2_TET_AR-ATCCACCGTACCGGCT-1	WCBM	3.44731	924
SCG_MBML2_TET_AR-ATCCACCTCGACCAGC-1	WCBM	3.72705	1683
SCG_MBML2_TET_AR-ATCCGAAGTTCAGTAC-1	WCBM	3.79505	2126
SCG_MBML2_TET_AR-ATCGAGTTCGTAGATC-1	WCBM	3.0799	630
SCG_MBML2_TET_AR-ATCGAGTTCTGCAGTA-1	WCBM	3.256	360
SCG_MBML2_TET_AR-ATCTACTAGTACGACG-1	WCBM	3.51561	1438
SCG_MBML2_TET_AR-ATCTACTCAAAGGTGC-1	WCBM	3.33626	794
SCG_MBML2_TET_AR-ATCTACTCACCGATAT-1	WCBM	3.08171	465
SCG_MBML2_TET_AR-ATCTACTGTCTCACCT-1	WCBM	3.33284	794
SCG_MBML2_TET_AR-ATCTGCCCATTCTTAC-1	WCBM	3.67797	1501
SCG_MBML2_TET_AR-ATCTGCCGTCGAACAG-1	WCBM	3.16435	414
SCG_MBML2_TET_AR-ATCTGCCGTTAAGGGC-1	WCBM	3.63124	1424
SCG_MBML2_TET_AR-ATCTGCCTCCATGAAC-1	WCBM	3.09061	613
SCG_MBML2_TET_AR-ATGAGGGGTACCAGTT-1	WCBM	3.9882	2501
SCG_MBML2_TET_AR-ATGCGATAGAAGATTC-1	WCBM	3.70851	1606
SCG_MBML2_TET_AR-ATGCGATAGGTGTGGT-1	WCBM	3.81305	1391
SCG_MBML2_TET_AR-ATGCGATCACAGTCGC-1	WCBM	3.42975	1123
SCG_MBML2_TET_AR-ATGCGATCAGTGACAG-1	WCBM	3.81571	1819
SCG_MBML2_TET_AR-ATGCGATGTAAGTTCC-1	WCBM	3.14333	489
SCG_MBML2_TET_AR-ATGCGATGTAGAGTGC-1	WCBM	3.40824	1001
SCG_MBML2_TET_AR-ATGCGATTCCTGCAGG-1	WCBM	3.46	1034
SCG_MBML2_TET_AR-ATGGGAGCAGTCTTCC-1	WCBM	3.27138	810
SCG_MBML2_TET_AR-ATGGGAGTCAATACCG-1	WCBM	3.28937	613
SCG_MBML2_TET_AR-ATGTGTGAGGGTGTTG-1	WCBM	3.18837	707
SCG_MBML2_TET_AR-ATTACTCAGACTCGGA-1	WCBM	3.40569	1083
SCG_MBML2_TET_AR-ATTACTCCAGGAATGC-1	WCBM	3.9588	2323
SCG_MBML2_TET_AR-ATTACTCTCAGTCCCT-1	WCBM	3.73448	1574
SCG_MBML2_TET_AR-ATTACTCTCCTGTACC-1	WCBM	3.46864	756
SCG_MBML2_TET_AR-ATTACTCTCTGCTGCT-1	WCBM	3.21219	709
SCG_MBML2_TET_AR-ATTATCCCAAGAAGAG-1	WCBM	3.32756	522
SCG_MBML2_TET_AR-ATTATCCCACATTCGA-1	WCBM	3.96085	1915
SCG_MBML2_TET_AR-ATTATCCCAGAAGCAC-1	WCBM	3.18384	549
SCG_MBML2_TET_AR-ATTATCCGTGCGGTAA-1	WCBM	3.26975	790
SCG_MBML2_TET_AR-ATTATCCGTTAAGATG-1	WCBM	3.19173	625
SCG_MBML2_TET_AR-ATTCTACCATGATCCA-1	WCBM	3.32756	802
SCG_MBML2_TET_AR-ATTGGACAGATCACGG-1	WCBM	3.08279	527
SCG_MBML2_TET_AR-ATTGGACAGCTTCGCG-1	WCBM	3.96388	2131
SCG_MBML2_TET_AR-ATTGGACCAGACAAAT-1	WCBM	3.64797	1231
SCG_MBML2_TET_AR-ATTGGACGTATTCTCT-1	WCBM	3.12516	619
SCG_MBML2_TET_AR-ATTGGACGTGTAATGA-1	WCBM	3.60097	1271
SCG_MBML2_TET_AR-ATTGGACTCCGAATGT-1	WCBM	3.57392	1082
SCG_MBML2_TET_AR-ATTGGTGAGACAATAC-1	WCBM	3.53504	1163
SCG_MBML2_TET_AR-ATTGGTGAGCAGGTCA-1	WCBM	3.63357	1467
SCG_MBML2_TET_AR-ATTGGTGCAATCCGAT-1	WCBM	3.79609	2112
SCG_MBML2_TET_AR-ATTGGTGCAGTTTACG-1	WCBM	3.40278	888
SCG_MBML2_TET_AR-ATTGGTGCATGGTTGT-1	WCBM	3.83518	1950
SCG_MBML2_TET_AR-ATTGGTGGTTCCCGAG-1	WCBM	3.05956	580
SCG_MBML2_TET_AR-ATTTCTGCAAGCGTAG-1	WCBM	3.33345	849
SCG_MBML2_TET_AR-ATTTCTGGTCAAAGCG-1	WCBM	3.11528	429
SCG_MBML2_TET_AR-CAACCAACACTCGACG-1	WCBM	3.56667	1215
SCG_MBML2_TET_AR-CAACCAATCCGAGCCA-1	WCBM	3.2003	612
SCG_MBML2_TET_AR-CAACCTCCACTTCGAA-1	WCBM	3.51388	1228
SCG_MBML2_TET_AR-CAACCTCGTCTTCAAG-1	WCBM	3.34183	632
SCG_MBML2_TET_AR-CAACCTCTCTATCGCC-1	WCBM	3.17435	275
SCG_MBML2_TET_AR-CAACCTCTCTCGAGTA-1	WCBM	3.26411	510
SCG_MBML2_TET_AR-CAACCTCTCTCTGAGA-1	WCBM	3.42537	1050
SCG_MBML2_TET_AR-CAACTAGGTCCGACGT-1	WCBM	3.69329	1502
SCG_MBML2_TET_AR-CAAGAAAAGCTAGGCA-1	WCBM	3.41731	992
SCG_MBML2_TET_AR-CAAGAAAAGGAATGGA-1	WCBM	3.14829	448
SCG_MBML2_TET_AR-CAAGAAAAGGCTAGGT-1	WCBM	3.11126	566
SCG_MBML2_TET_AR-CAAGAAAAGTGGTAAT-1	WCBM	3.06446	665
SCG_MBML2_TET_AR-CAAGAAACAAGGTGTG-1	WCBM	4.01136	2387
SCG_MBML2_TET_AR-CAAGAAATCAGGTAAA-1	WCBM	3.29003	581
SCG_MBML2_TET_AR-CAAGAAATCCGTACAA-1	WCBM	3.63286	1427
SCG_MBML2_TET_AR-CAAGATCAGAAGAAGC-1	WCBM	3.36436	927
SCG_MBML2_TET_AR-CAAGATCAGATGCGAC-1	WCBM	3.42243	744
SCG_MBML2_TET_AR-CAAGATCAGGTGCACA-1	WCBM	3.49568	1129
SCG_MBML2_TET_AR-CAAGATCGTCATGCAT-1	WCBM	3.27184	379
SCG_MBML2_TET_AR-CAAGATCGTCTTGCGG-1	WCBM	3.47407	317
SCG_MBML2_TET_AR-CAAGGCCCAATCTACG-1	WCBM	3.08672	555
SCG_MBML2_TET_AR-CAAGGCCCAGATGAGC-1	WCBM	3.52075	959
SCG_MBML2_TET_AR-CAAGTTGAGATGTGTA-1	WCBM	3.47349	957
SCG_MBML2_TET_AR-CAAGTTGAGTTCGATC-1	WCBM	3.89154	2214
SCG_MBML2_TET_AR-CAAGTTGCAAGCTGAG-1	WCBM	3.29754	730
SCG_MBML2_TET_AR-CAAGTTGCAATGTAAG-1	WCBM	3.11594	643
SCG_MBML2_TET_AR-CAAGTTGGTAGCCTAT-1	WCBM	3.06595	394
SCG_MBML2_TET_AR-CAAGTTGGTTGAGGTG-1	WCBM	3.13988	394
SCG_MBML2_TET_AR-CAAGTTGTCATTGCCC-1	WCBM	3.2335	732
SCG_MBML2_TET_AR-CAAGTTGTCCATGCTC-1	WCBM	3.35679	869
SCG_MBML2_TET_AR-CACAAACAGCCCGAAA-1	WCBM	3.09621	396
SCG_MBML2_TET_AR-CACAAACAGTTTCCTT-1	WCBM	3.26881	919
SCG_MBML2_TET_AR-CACAAACTCCTCTAGC-1	WCBM	3.38489	365
SCG_MBML2_TET_AR-CACAAACTCTACTCAT-1	WCBM	3.20575	614
SCG_MBML2_TET_AR-CACACAAAGTGCCATT-1	WCBM	3.45652	1267
SCG_MBML2_TET_AR-CACACAATCCAAAGTC-1	WCBM	3.51135	1392
SCG_MBML2_TET_AR-CACACCTAGATATACG-1	WCBM	3.21352	587
SCG_MBML2_TET_AR-CACACCTGTGATGTCT-1	WCBM	3.11294	427
SCG_MBML2_TET_AR-CACACCTTCACTTATC-1	WCBM	4.03515	2790
SCG_MBML2_TET_AR-CACACTCCACCAGGTC-1	WCBM	3.22608	722
SCG_MBML2_TET_AR-CACACTCGTACCGAGA-1	WCBM	3.18327	656
SCG_MBML2_TET_AR-CACAGGCCATGAAGTA-1	WCBM	3.69627	1625
SCG_MBML2_TET_AR-CACAGGCGTTCAGACT-1	WCBM	3.40654	776
SCG_MBML2_TET_AR-CACAGGCTCACCCGAG-1	WCBM	3.90789	2123
SCG_MBML2_TET_AR-CACAGGCTCGCTTAGA-1	WCBM	3.717	1526
SCG_MBML2_TET_AR-CACAGTAAGAAGATTC-1	WCBM	3.30514	815
SCG_MBML2_TET_AR-CACAGTAAGTCATCCA-1	WCBM	3.11327	373
SCG_MBML2_TET_AR-CACATAGAGTGGACGT-1	WCBM	3.82582	2064
SCG_MBML2_TET_AR-CACATAGCACCATCCT-1	WCBM	3.15014	582
SCG_MBML2_TET_AR-CACATAGGTTATGTGC-1	WCBM	3.60065	1374
SCG_MBML2_TET_AR-CACATAGTCCAAACTG-1	WCBM	3.83985	1949
SCG_MBML2_TET_AR-CACATAGTCGTATCAG-1	WCBM	3.21722	535
SCG_MBML2_TET_AR-CACATAGTCTCGATGA-1	WCBM	3.71525	1532
SCG_MBML2_TET_AR-CACATTTAGCTGCGAA-1	WCBM	3.55691	1119
SCG_MBML2_TET_AR-CACATTTCATAGTAAG-1	WCBM	3.10243	441
SCG_MBML2_TET_AR-CACATTTCATCGATTG-1	WCBM	3.24797	707
SCG_MBML2_TET_AR-CACATTTGTCCTGCTT-1	WCBM	3.26623	311
SCG_MBML2_TET_AR-CACATTTTCATGTCTT-1	WCBM	3.27184	820
SCG_MBML2_TET_AR-CACATTTTCGCCTGTT-1	WCBM	3.50379	1121
SCG_MBML2_TET_AR-CACCACTAGCAATATG-1	WCBM	3.33244	886
SCG_MBML2_TET_AR-CACCACTAGGAACTGC-1	WCBM	3.27091	747
SCG_MBML2_TET_AR-CACCACTCACAGGAGT-1	WCBM	3.0607	346
SCG_MBML2_TET_AR-CACCACTGTGCAGACA-1	WCBM	3.15014	628
SCG_MBML2_TET_AR-CACCACTTCAAGGTAA-1	WCBM	3.44809	1067
SCG_MBML2_TET_AR-CACCACTTCAGATAAG-1	WCBM	3.78039	1899
SCG_MBML2_TET_AR-CACCAGGAGGAGTCTG-1	WCBM	3.4979	975
SCG_MBML2_TET_AR-CACCAGGCAAGCTGAG-1	WCBM	3.26858	858
SCG_MBML2_TET_AR-CACCAGGGTGCGAAAC-1	WCBM	3.39375	1072
SCG_MBML2_TET_AR-CACCAGGGTTTAAGCC-1	WCBM	3.74981	1729
SCG_MBML2_TET_AR-CACCTTGCACAGACTT-1	WCBM	3.66115	1373
SCG_MBML2_TET_AR-CACCTTGTCAGGCGAA-1	WCBM	3.21748	676
SCG_MBML2_TET_AR-CACTCCAAGGTGTTAA-1	WCBM	3.56241	1348
SCG_MBML2_TET_AR-CACTCCAGTCCGTTAA-1	WCBM	3.11227	305
SCG_MBML2_TET_AR-CACTCCAGTCCTCTTG-1	WCBM	3.6066	1437
SCG_MBML2_TET_AR-CACTCCATCACCGTAA-1	WCBM	3.44264	1118
SCG_MBML2_TET_AR-CAGAATCAGCATCATC-1	WCBM	3.41797	1003
SCG_MBML2_TET_AR-CAGAATCAGTTCGCGC-1	WCBM	3.43201	939
SCG_MBML2_TET_AR-CAGAATCGTCAATACC-1	WCBM	3.34005	112
SCG_MBML2_TET_AR-CAGAATCGTTGCTCCT-1	WCBM	3.758	1370
SCG_MBML2_TET_AR-CAGAATCTCCAGAAGG-1	WCBM	3.30406	561
SCG_MBML2_TET_AR-CAGAGAGCAGCGAACA-1	WCBM	3.27531	699
SCG_MBML2_TET_AR-CAGAGAGGTCCCGACA-1	WCBM	3.68106	1473
SCG_MBML2_TET_AR-CAGATCACAGTATCTG-1	WCBM	3.15229	637
SCG_MBML2_TET_AR-CAGCAGCTCCTTGACC-1	WCBM	3.53706	996
SCG_MBML2_TET_AR-CAGCATAAGCTAGTCT-1	WCBM	3.63689	1412
SCG_MBML2_TET_AR-CAGCATAAGTAACCCT-1	WCBM	3.10449	435
SCG_MBML2_TET_AR-CAGCATACAGGTCTCG-1	WCBM	3.4618	1038
SCG_MBML2_TET_AR-CAGCATAGTTTACTCT-1	WCBM	3.74343	1750
SCG_MBML2_TET_AR-CAGCATATCGGTGTTA-1	WCBM	3.75397	1629
SCG_MBML2_TET_AR-CAGCATATCGGTTCGG-1	WCBM	3.30341	822
SCG_MBML2_TET_AR-CAGCCGAAGAGTAAGG-1	WCBM	3.05843	517
SCG_MBML2_TET_AR-CAGCCGAAGGAGCGTT-1	WCBM	3.38093	971
SCG_MBML2_TET_AR-CAGCCGACAGTAACGG-1	WCBM	3.23426	652
SCG_MBML2_TET_AR-CAGCGACAGACCGGAT-1	WCBM	3.49304	796
SCG_MBML2_TET_AR-CAGCGACAGACTTTCG-1	WCBM	3.69975	1440
SCG_MBML2_TET_AR-CAGCGACTCAGCTTAG-1	WCBM	3.50529	1075
SCG_MBML2_TET_AR-CAGCGACTCGTTTATC-1	WCBM	3.59737	1199
SCG_MBML2_TET_AR-CAGCTAAAGCCGCCTA-1	WCBM	3.64326	1342
SCG_MBML2_TET_AR-CAGCTAACAGCTGTTA-1	WCBM	3.27231	642
SCG_MBML2_TET_AR-CAGCTAACATCTCCCA-1	WCBM	3.80862	2048
SCG_MBML2_TET_AR-CAGCTAAGTAAATACG-1	WCBM	3.07846	314
SCG_MBML2_TET_AR-CAGCTAAGTACGACCC-1	WCBM	3.18498	544
SCG_MBML2_TET_AR-CAGCTAAGTGTGGTTT-1	WCBM	3.33062	1029
SCG_MBML2_TET_AR-CAGCTAATCCGCATCT-1	WCBM	3.54654	1376
SCG_MBML2_TET_AR-CAGCTGGAGATATGGT-1	WCBM	3.36436	346
SCG_MBML2_TET_AR-CAGCTGGAGGAATCGC-1	WCBM	3.56098	1319
SCG_MBML2_TET_AR-CAGCTGGCAGCGTTCG-1	WCBM	3.25285	715
SCG_MBML2_TET_AR-CAGCTGGGTAAAGTCA-1	WCBM	3.18213	682
SCG_MBML2_TET_AR-CAGCTGGTCACAGTAC-1	WCBM	3.75305	1798
SCG_MBML2_TET_AR-CAGCTGGTCTTGGGTA-1	WCBM	3.07004	397
SCG_MBML2_TET_AR-CAGGTGCAGTTATCGC-1	WCBM	3.44012	951
SCG_MBML2_TET_AR-CAGGTGCCAGCGAACA-1	WCBM	3.20575	663
SCG_MBML2_TET_AR-CAGGTGCGTAGGGTAC-1	WCBM	3.09447	421
SCG_MBML2_TET_AR-CAGGTGCTCAACCATG-1	WCBM	3.55979	706
SCG_MBML2_TET_AR-CAGTAACAGACAGAGA-1	WCBM	3.43441	1057
SCG_MBML2_TET_AR-CAGTAACAGGCTATCT-1	WCBM	3.26858	737
SCG_MBML2_TET_AR-CAGTAACTCATCTGTT-1	WCBM	3.93384	1951
SCG_MBML2_TET_AR-CAGTAACTCTCCAGGG-1	WCBM	3.2982	774
SCG_MBML2_TET_AR-CAGTAACTCTGTTGAG-1	WCBM	3.78412	1792
SCG_MBML2_TET_AR-CAGTAACTCTTCTGGC-1	WCBM	3.58343	1276
SCG_MBML2_TET_AR-CAGTCCTAGCGTGTCC-1	WCBM	3.73512	1816
SCG_MBML2_TET_AR-CAGTCCTAGGAGCGTT-1	WCBM	3.35641	883
SCG_MBML2_TET_AR-CAGTCCTCATAGGATA-1	WCBM	3.45803	991
SCG_MBML2_TET_AR-CAGTCCTGTTCCCTTG-1	WCBM	3.53466	1229
SCG_MBML2_TET_AR-CAGTCCTTCCCAAGTA-1	WCBM	3.9857	2737
SCG_MBML2_TET_AR-CATATGGCAACACCCG-1	WCBM	3.98277	2203
SCG_MBML2_TET_AR-CATATGGCAATCAGAA-1	WCBM	3.05843	340
SCG_MBML2_TET_AR-CATATGGCACGCTTTC-1	WCBM	3.10415	540
SCG_MBML2_TET_AR-CATATGGTCAAACAAG-1	WCBM	3.66932	1405
SCG_MBML2_TET_AR-CATATTCCACCCATGG-1	WCBM	3.48629	1081
SCG_MBML2_TET_AR-CATATTCCATGGTTGT-1	WCBM	3.12905	663
SCG_MBML2_TET_AR-CATATTCGTCTCACCT-1	WCBM	3.15927	431
SCG_MBML2_TET_AR-CATCAAGGTCGAGATG-1	WCBM	3.12678	300
SCG_MBML2_TET_AR-CATCAAGTCTGTGCAA-1	WCBM	3.54765	1305
SCG_MBML2_TET_AR-CATCAGAAGATCGATA-1	WCBM	3.1345	691
SCG_MBML2_TET_AR-CATCAGACAAGCGAGT-1	WCBM	3.18977	485
SCG_MBML2_TET_AR-CATCAGACATAAAGGT-1	WCBM	3.21192	471
SCG_MBML2_TET_AR-CATCAGACATCCCACT-1	WCBM	4.00681	2430
SCG_MBML2_TET_AR-CATCAGACATCCGTGG-1	WCBM	3.19061	415
SCG_MBML2_TET_AR-CATCAGACATTCACTT-1	WCBM	3.41497	1075
SCG_MBML2_TET_AR-CATCAGAGTAACGCGA-1	WCBM	3.36286	946
SCG_MBML2_TET_AR-CATCCACAGCCACCTG-1	WCBM	3.31175	844
SCG_MBML2_TET_AR-CATCCACCAAACCTAC-1	WCBM	3.45163	955
SCG_MBML2_TET_AR-CATCCACGTTCGTCTC-1	WCBM	3.78781	1964
SCG_MBML2_TET_AR-CATCGAAAGAAGCCCA-1	WCBM	3.10789	83
SCG_MBML2_TET_AR-CATCGAAAGATGTGGC-1	WCBM	3.24993	768
SCG_MBML2_TET_AR-CATCGAAAGTAGGCCA-1	WCBM	3.31302	436
SCG_MBML2_TET_AR-CATCGAACAGCATGAG-1	WCBM	3.20358	746
SCG_MBML2_TET_AR-CATCGAAGTAAATGAC-1	WCBM	4.08575	2424
SCG_MBML2_TET_AR-CATCGAAGTACTTGAC-1	WCBM	4.04466	2429
SCG_MBML2_TET_AR-CATCGAAGTATCACCA-1	WCBM	3.45439	997
SCG_MBML2_TET_AR-CATCGAAGTCAGTGGA-1	WCBM	3.59539	1316
SCG_MBML2_TET_AR-CATCGAATCCTCAATT-1	WCBM	3.19535	508
SCG_MBML2_TET_AR-CATCGAATCGTTTGCC-1	WCBM	3.43313	796
SCG_MBML2_TET_AR-CATCGGGAGATCCCGC-1	WCBM	3.08099	469
SCG_MBML2_TET_AR-CATCGGGCAGCTGTTA-1	WCBM	3.61784	1390
SCG_MBML2_TET_AR-CATCGGGGTAGCGCTC-1	WCBM	3.07188	399
SCG_MBML2_TET_AR-CATCGGGTCGGAATCT-1	WCBM	3.57078	809
SCG_MBML2_TET_AR-CATGACAAGTAAGTAC-1	WCBM	3.21192	695
SCG_MBML2_TET_AR-CATGACACAACAACCT-1	WCBM	3.09899	410
SCG_MBML2_TET_AR-CATGACAGTGTCTGAT-1	WCBM	3.59151	1338
SCG_MBML2_TET_AR-CATGACAGTTATTCTC-1	WCBM	3.51388	1035
SCG_MBML2_TET_AR-CATGACATCAGCTCGG-1	WCBM	3.3438	261
SCG_MBML2_TET_AR-CATGCCTAGGCTAGAC-1	WCBM	3.799	1870
SCG_MBML2_TET_AR-CATGCCTGTCTAGCGC-1	WCBM	3.07372	348
SCG_MBML2_TET_AR-CATGCCTTCACGGTTA-1	WCBM	3.39322	997
SCG_MBML2_TET_AR-CATGGCGAGGGTGTTG-1	WCBM	3.64018	1551
SCG_MBML2_TET_AR-CATTATCGTCCATGAT-1	WCBM	3.37712	836
SCG_MBML2_TET_AR-CATTATCGTGACGCCT-1	WCBM	3.18583	460
SCG_MBML2_TET_AR-CATTATCGTGCGAAAC-1	WCBM	3.9163	2301
SCG_MBML2_TET_AR-CATTATCGTGTCGCTG-1	WCBM	3.68332	1515
SCG_MBML2_TET_AR-CATTATCTCGACAGCC-1	WCBM	3.89371	2017
SCG_MBML2_TET_AR-CATTATCTCGATGAGG-1	WCBM	3.11826	425
SCG_MBML2_TET_AR-CATTATCTCTTAGCCC-1	WCBM	4.07199	2402
SCG_MBML2_TET_AR-CATTCGCCACATAACC-1	WCBM	3.78944	2074
SCG_MBML2_TET_AR-CATTCGCCAGCTGTAT-1	WCBM	3.10415	465
SCG_MBML2_TET_AR-CATTCGCCATCTGGTA-1	WCBM	3.62726	1453
SCG_MBML2_TET_AR-CATTCGCGTAAACACA-1	WCBM	3.87749	1665
SCG_MBML2_TET_AR-CATTCGCGTATATGAG-1	WCBM	3.4606	990
SCG_MBML2_TET_AR-CATTCGCGTTGGTAAA-1	WCBM	3.91535	2150
SCG_MBML2_TET_AR-CCAATCCAGTCTTGCA-1	WCBM	3.37051	807
SCG_MBML2_TET_AR-CCAATCCTCTTTACAC-1	WCBM	3.12156	497
SCG_MBML2_TET_AR-CCACCTAAGCCCAATT-1	WCBM	3.25382	860
SCG_MBML2_TET_AR-CCACCTAAGGTGTGGT-1	WCBM	3.43664	973
SCG_MBML2_TET_AR-CCACGGAAGGACCACA-1	WCBM	3.38828	951
SCG_MBML2_TET_AR-CCACGGAGTGCAGTAG-1	WCBM	3.09691	471
SCG_MBML2_TET_AR-CCACGGAGTTATCCGA-1	WCBM	3.35315	876
SCG_MBML2_TET_AR-CCACGGAGTTGGGACA-1	WCBM	3.48742	1135
SCG_MBML2_TET_AR-CCACGGATCGTCGTTC-1	WCBM	3.13386	534
SCG_MBML2_TET_AR-CCACTACCAAGGTGTG-1	WCBM	3.28937	788
SCG_MBML2_TET_AR-CCACTACCACATCCGG-1	WCBM	3.62366	1005
SCG_MBML2_TET_AR-CCACTACCATGACGGA-1	WCBM	3.42193	1013
SCG_MBML2_TET_AR-CCACTACTCTCTAAGG-1	WCBM	3.52375	1121
SCG_MBML2_TET_AR-CCACTACTCTTTCCTC-1	WCBM	3.12418	654
SCG_MBML2_TET_AR-CCAGCGACATTGGGCC-1	WCBM	3.58883	1253
SCG_MBML2_TET_AR-CCAGCGATCATTATCC-1	WCBM	3.43249	976
SCG_MBML2_TET_AR-CCAGCGATCTCCCTGA-1	WCBM	3.17493	618
SCG_MBML2_TET_AR-CCATGTCGTCCAGTGC-1	WCBM	3.84528	1965
SCG_MBML2_TET_AR-CCATGTCGTTTGGGCC-1	WCBM	3.39358	837
SCG_MBML2_TET_AR-CCATGTCTCGGATGTT-1	WCBM	3.17085	756
SCG_MBML2_TET_AR-CCATTCGGTTTAAGCC-1	WCBM	3.21854	679
SCG_MBML2_TET_AR-CCATTCGTCATTCACT-1	WCBM	3.10346	485
SCG_MBML2_TET_AR-CCCAATCAGAAGATTC-1	WCBM	3.33365	936
SCG_MBML2_TET_AR-CCCAATCAGACGCACA-1	WCBM	3.3668	907
SCG_MBML2_TET_AR-CCCAATCTCTTGCATT-1	WCBM	3.1345	597
SCG_MBML2_TET_AR-CCCAGTTCATTTCACT-1	WCBM	3.13577	372
SCG_MBML2_TET_AR-CCCAGTTGTCTAGTGT-1	WCBM	3.14051	434
SCG_MBML2_TET_AR-CCCAGTTTCGTTACAG-1	WCBM	3.62024	1371
SCG_MBML2_TET_AR-CCCATACCATGTCTCC-1	WCBM	3.28058	507
SCG_MBML2_TET_AR-CCCATACTCGACGGAA-1	WCBM	3.12808	534
SCG_MBML2_TET_AR-CCCATACTCGCGATCG-1	WCBM	3.34792	700
SCG_MBML2_TET_AR-CCCTCCTAGAAGCCCA-1	WCBM	3.85679	1885
SCG_MBML2_TET_AR-CCCTCCTAGTTACGGG-1	WCBM	3.56396	1319
SCG_MBML2_TET_AR-CCCTCCTTCAGCAACT-1	WCBM	3.30341	716
SCG_MBML2_TET_AR-CCGGGATCAGCTATTG-1	WCBM	3.44451	1135
SCG_MBML2_TET_AR-CCGGGATCAGGATTGG-1	WCBM	3.07335	192
SCG_MBML2_TET_AR-CCGGTAGAGACTGGGT-1	WCBM	3.15412	714
SCG_MBML2_TET_AR-CCGGTAGAGTACGTTC-1	WCBM	3.38112	939
SCG_MBML2_TET_AR-CCGGTAGGTATATCCG-1	WCBM	3.1758	216
SCG_MBML2_TET_AR-CCGGTAGGTGAACCTT-1	WCBM	3.22115	716
SCG_MBML2_TET_AR-CCGTACTAGATGTTAG-1	WCBM	3.25237	402
SCG_MBML2_TET_AR-CCGTACTTCACTTCAT-1	WCBM	3.34674	897
SCG_MBML2_TET_AR-CCGTGGACAGCGAACA-1	WCBM	3.54332	1328
SCG_MBML2_TET_AR-CCGTGGAGTAGAAGGA-1	WCBM	3.26482	787
SCG_MBML2_TET_AR-CCGTGGAGTTCACCTC-1	WCBM	3.34596	946
SCG_MBML2_TET_AR-CCGTGGAGTTGCGTTA-1	WCBM	3.08991	295
SCG_MBML2_TET_AR-CCGTGGATCCTGTAGA-1	WCBM	3.32325	744
SCG_MBML2_TET_AR-CCGTTCACAACTGGCC-1	WCBM	3.4843	1055
SCG_MBML2_TET_AR-CCGTTCACAAGTAATG-1	WCBM	3.65002	1526
SCG_MBML2_TET_AR-CCGTTCACAATAAGCA-1	WCBM	3.12678	614
SCG_MBML2_TET_AR-CCGTTCACATTGGCGC-1	WCBM	3.59017	1256
SCG_MBML2_TET_AR-CCGTTCATCAACACAC-1	WCBM	3.25575	368
SCG_MBML2_TET_AR-CCTAAAGCAGCGTTCG-1	WCBM	3.52297	1065
SCG_MBML2_TET_AR-CCTAAAGCAGGGCATA-1	WCBM	3.21405	754
SCG_MBML2_TET_AR-CCTAAAGCATATGAGA-1	WCBM	3.37603	927
SCG_MBML2_TET_AR-CCTAAAGTCCAAAGTC-1	WCBM	3.22866	642
SCG_MBML2_TET_AR-CCTACACGTCATCCCT-1	WCBM	3.24822	709
SCG_MBML2_TET_AR-CCTACCAGTAAGAGGA-1	WCBM	3.08063	592
SCG_MBML2_TET_AR-CCTAGCTAGCCACGCT-1	WCBM	4.00766	2440
SCG_MBML2_TET_AR-CCTAGCTGTACAGACG-1	WCBM	3.48897	1152
SCG_MBML2_TET_AR-CCTAGCTGTCGGCATC-1	WCBM	3.31765	788
SCG_MBML2_TET_AR-CCTAGCTGTGTTAAGA-1	WCBM	3.41229	571
SCG_MBML2_TET_AR-CCTAGCTTCCAGTATG-1	WCBM	3.47494	1057
SCG_MBML2_TET_AR-CCTAGCTTCGGTGTTA-1	WCBM	3.16702	638
SCG_MBML2_TET_AR-CCTATTAAGATGCCTT-1	WCBM	3.72057	1614
SCG_MBML2_TET_AR-CCTATTAGTAACGTTC-1	WCBM	3.92381	2037
SCG_MBML2_TET_AR-CCTATTAGTACATGTC-1	WCBM	3.57623	1110
SCG_MBML2_TET_AR-CCTCTGACATCTATGG-1	WCBM	3.42029	522
SCG_MBML2_TET_AR-CCTCTGAGTACCGTAT-1	WCBM	3.3681	565
SCG_MBML2_TET_AR-CCTCTGAGTAGATTAG-1	WCBM	3.39881	984
SCG_MBML2_TET_AR-CCTCTGAGTGAGTGAC-1	WCBM	3.27439	568
SCG_MBML2_TET_AR-CCTCTGATCACTTCAT-1	WCBM	3.48487	1095
SCG_MBML2_TET_AR-CCTCTGATCCTCGCAT-1	WCBM	3.99454	2418
SCG_MBML2_TET_AR-CCTTACGCAGATAATG-1	WCBM	3.16435	332
SCG_MBML2_TET_AR-CCTTACGGTGCACCAC-1	WCBM	3.10653	449
SCG_MBML2_TET_AR-CCTTACGTCAACACGT-1	WCBM	3.26858	715
SCG_MBML2_TET_AR-CCTTCCCAGCTGCAAG-1	WCBM	3.99568	2306
SCG_MBML2_TET_AR-CCTTCCCAGTGGCACA-1	WCBM	3.50188	803
SCG_MBML2_TET_AR-CCTTCCCCACAGACTT-1	WCBM	3.45378	1022
SCG_MBML2_TET_AR-CCTTCCCTCAACCAAC-1	WCBM	3.71315	2028
SCG_MBML2_TET_AR-CCTTCGAAGTCTTGCA-1	WCBM	3.23955	703
SCG_MBML2_TET_AR-CCTTCGAGTTCAGACT-1	WCBM	3.42259	850
SCG_MBML2_TET_AR-CCTTCGAGTTGGGACA-1	WCBM	3.8334	1968
SCG_MBML2_TET_AR-CCTTCGATCTGTCTCG-1	WCBM	3.2824	731
SCG_MBML2_TET_AR-CCTTTCTAGCGTAGTG-1	WCBM	3.53845	1326
SCG_MBML2_TET_AR-CCTTTCTAGCTGCGAA-1	WCBM	3.64797	1481
SCG_MBML2_TET_AR-CCTTTCTCACATCTTT-1	WCBM	3.30233	764
SCG_MBML2_TET_AR-CGAACATAGCGAGAAA-1	WCBM	3.14829	580
SCG_MBML2_TET_AR-CGAACATAGGATGGAA-1	WCBM	3.55485	1307
SCG_MBML2_TET_AR-CGAACATAGGCGTACA-1	WCBM	3.8355	2124
SCG_MBML2_TET_AR-CGAACATAGGTAAACT-1	WCBM	3.15746	548
SCG_MBML2_TET_AR-CGAACATCAGGAACGT-1	WCBM	3.56561	1125
SCG_MBML2_TET_AR-CGAACATCAGGTGCCT-1	WCBM	3.21484	375
SCG_MBML2_TET_AR-CGAACATCATTTGCCC-1	WCBM	3.28578	857
SCG_MBML2_TET_AR-CGAACATTCTGGCGTG-1	WCBM	3.43345	915
SCG_MBML2_TET_AR-CGAATGTAGTGCGATG-1	WCBM	3.2014	905
SCG_MBML2_TET_AR-CGAATGTAGTTCGCGC-1	WCBM	4.03511	2638
SCG_MBML2_TET_AR-CGAATGTCAATCGGTT-1	WCBM	3.31848	468
SCG_MBML2_TET_AR-CGAATGTCAGCTTAAC-1	WCBM	3.16137	660
SCG_MBML2_TET_AR-CGAATGTCATTGAGCT-1	WCBM	3.75504	1698
SCG_MBML2_TET_AR-CGACCTTAGACCACGA-1	WCBM	3.38202	753
SCG_MBML2_TET_AR-CGACCTTAGTAGGCCA-1	WCBM	3.20656	761
SCG_MBML2_TET_AR-CGACCTTGTCCTGCTT-1	WCBM	3.50433	1122
SCG_MBML2_TET_AR-CGACTTCAGACACGAC-1	WCBM	3.40841	1048
SCG_MBML2_TET_AR-CGACTTCAGATGTAAC-1	WCBM	3.70364	1712
SCG_MBML2_TET_AR-CGACTTCAGCCCGAAA-1	WCBM	3.14644	649
SCG_MBML2_TET_AR-CGACTTCCACAACGCC-1	WCBM	3.63679	1508
SCG_MBML2_TET_AR-CGACTTCCATCACCCT-1	WCBM	3.8732	2132
SCG_MBML2_TET_AR-CGACTTCTCGACCAGC-1	WCBM	3.23198	737
SCG_MBML2_TET_AR-CGAGAAGAGGTGCTTT-1	WCBM	3.35083	862
SCG_MBML2_TET_AR-CGAGAAGCATTTGCTT-1	WCBM	3.42862	967
SCG_MBML2_TET_AR-CGAGAAGTCTTGTACT-1	WCBM	3.43996	883
SCG_MBML2_TET_AR-CGAGCACCAGTTCCCT-1	WCBM	3.07918	626
SCG_MBML2_TET_AR-CGAGCACGTTCGTGAT-1	WCBM	3.3813	895
SCG_MBML2_TET_AR-CGAGCACTCCTTCAAT-1	WCBM	3.21085	420
SCG_MBML2_TET_AR-CGAGCCAAGGACAGAA-1	WCBM	3.28533	895
SCG_MBML2_TET_AR-CGATCGGAGAATTCCC-1	WCBM	3.28171	516
SCG_MBML2_TET_AR-CGATCGGGTGTGCGTC-1	WCBM	3.08884	432
SCG_MBML2_TET_AR-CGATCGGTCGACCAGC-1	WCBM	3.22634	712
SCG_MBML2_TET_AR-CGATCGGTCTCTTGAT-1	WCBM	3.36568	728
SCG_MBML2_TET_AR-CGATCGGTCTTAACCT-1	WCBM	3.51904	661
SCG_MBML2_TET_AR-CGATGGCAGCTAAGAT-1	WCBM	3.59616	1366
SCG_MBML2_TET_AR-CGATGGCGTGCGGTAA-1	WCBM	3.48487	1011
SCG_MBML2_TET_AR-CGATGGCTCACGCATA-1	WCBM	3.90412	1970
SCG_MBML2_TET_AR-CGATGGCTCCAGAGGA-1	WCBM	3.37107	687
SCG_MBML2_TET_AR-CGATGGCTCCGTAGGC-1	WCBM	3.18752	625
SCG_MBML2_TET_AR-CGATGTACACAACGTT-1	WCBM	3.35295	901
SCG_MBML2_TET_AR-CGATGTACATGACATC-1	WCBM	3.39811	1057
SCG_MBML2_TET_AR-CGATGTAGTAGCACGA-1	WCBM	3.21112	745
SCG_MBML2_TET_AR-CGATGTAGTTACGACT-1	WCBM	3.65533	1583
SCG_MBML2_TET_AR-CGATGTATCCGAGCCA-1	WCBM	3.18327	683
SCG_MBML2_TET_AR-CGATGTATCCTCAATT-1	WCBM	3.41397	1069
SCG_MBML2_TET_AR-CGATTGAGTAGCGATG-1	WCBM	3.45758	1023
SCG_MBML2_TET_AR-CGATTGAGTAGCGTGA-1	WCBM	3.43996	926
SCG_MBML2_TET_AR-CGATTGATCAACACAC-1	WCBM	3.32634	698
SCG_MBML2_TET_AR-CGATTGATCCGTAGTA-1	WCBM	3.56038	1181
SCG_MBML2_TET_AR-CGCCAAGAGACAAAGG-1	WCBM	3.09096	361
SCG_MBML2_TET_AR-CGCCAAGAGTCGTACT-1	WCBM	3.38489	912
SCG_MBML2_TET_AR-CGCCAAGGTAGTAGTA-1	WCBM	3.57368	523
SCG_MBML2_TET_AR-CGCCAAGTCACCACCT-1	WCBM	3.17725	644
SCG_MBML2_TET_AR-CGCGGTACAGCGTCCA-1	WCBM	3.21669	721
SCG_MBML2_TET_AR-CGCGGTAGTCCGACGT-1	WCBM	3.60541	1366
SCG_MBML2_TET_AR-CGCGTTTAGTGGAGAA-1	WCBM	3.26458	770
SCG_MBML2_TET_AR-CGCGTTTCACGTAAGG-1	WCBM	3.08386	526
SCG_MBML2_TET_AR-CGCGTTTGTGCAACTT-1	WCBM	3.10789	387
SCG_MBML2_TET_AR-CGCTATCCACCTCGTT-1	WCBM	3.29358	910
SCG_MBML2_TET_AR-CGCTATCCACTTAACG-1	WCBM	3.27577	525
SCG_MBML2_TET_AR-CGCTATCTCTCTTATG-1	WCBM	3.21325	758
SCG_MBML2_TET_AR-CGCTGGAAGCCGGTAA-1	WCBM	3.35199	388
SCG_MBML2_TET_AR-CGCTGGAGTACCGTTA-1	WCBM	3.33726	1067
SCG_MBML2_TET_AR-CGCTGGAGTTACGACT-1	WCBM	3.52375	1348
SCG_MBML2_TET_AR-CGCTGGATCCAGTAGT-1	WCBM	3.13322	320
SCG_MBML2_TET_AR-CGCTTCACAACCGCCA-1	WCBM	3.14176	491
SCG_MBML2_TET_AR-CGCTTCACACGAGGTA-1	WCBM	3.65196	1362
SCG_MBML2_TET_AR-CGCTTCACATAGGATA-1	WCBM	3.4707	1058
SCG_MBML2_TET_AR-CGCTTCAGTCATCCCT-1	WCBM	3.57507	1123
SCG_MBML2_TET_AR-CGGACACCATCGGTTA-1	WCBM	3.27114	817
SCG_MBML2_TET_AR-CGGACACTCGTCACGG-1	WCBM	3.25912	467
SCG_MBML2_TET_AR-CGGACGTGTGACGGTA-1	WCBM	3.76886	1731
SCG_MBML2_TET_AR-CGGACTGCAAGAGGCT-1	WCBM	3.46285	376
SCG_MBML2_TET_AR-CGGACTGGTGCGCTTG-1	WCBM	3.09096	486
SCG_MBML2_TET_AR-CGGAGCTAGTACTTGC-1	WCBM	3.06707	280
SCG_MBML2_TET_AR-CGGAGCTCAATCTACG-1	WCBM	3.23477	94
SCG_MBML2_TET_AR-CGGAGCTGTAAACACA-1	WCBM	3.61888	1270
SCG_MBML2_TET_AR-CGGAGCTGTGATAAAC-1	WCBM	3.15259	584
SCG_MBML2_TET_AR-CGGAGCTGTTGGAGGT-1	WCBM	3.13513	329
SCG_MBML2_TET_AR-CGGAGCTTCGACAGCC-1	WCBM	3.31408	795
SCG_MBML2_TET_AR-CGGCTAGCATTAGGCT-1	WCBM	3.50556	537
SCG_MBML2_TET_AR-CGGCTAGGTGCCTTGG-1	WCBM	3.34104	921
SCG_MBML2_TET_AR-CGGGTCAAGATGGCGT-1	WCBM	4.07511	2591
SCG_MBML2_TET_AR-CGGGTCACACATGTGT-1	WCBM	3.28375	786
SCG_MBML2_TET_AR-CGGGTCACACTGTGTA-1	WCBM	3.11227	513
SCG_MBML2_TET_AR-CGGGTCAGTCTCCACT-1	WCBM	3.66633	1761
SCG_MBML2_TET_AR-CGGGTCAGTTGCTCCT-1	WCBM	3.14613	702
SCG_MBML2_TET_AR-CGGTTAAAGAGGACGG-1	WCBM	3.27944	809
SCG_MBML2_TET_AR-CGGTTAAAGAGTAATC-1	WCBM	3.3881	885
SCG_MBML2_TET_AR-CGGTTAACATGCATGT-1	WCBM	3.39094	929
SCG_MBML2_TET_AR-CGGTTAAGTTTGTTGG-1	WCBM	3.72493	1891
SCG_MBML2_TET_AR-CGGTTAATCAGAGCTT-1	WCBM	3.17638	644
SCG_MBML2_TET_AR-CGGTTAATCGCGGATC-1	WCBM	3.90162	2429
SCG_MBML2_TET_AR-CGGTTAATCGGAGGTA-1	WCBM	3.05881	281
SCG_MBML2_TET_AR-CGTAGCGCAAATCCGT-1	WCBM	3.82393	2025
SCG_MBML2_TET_AR-CGTAGCGCAACGATGG-1	WCBM	3.20412	698
SCG_MBML2_TET_AR-CGTAGCGCAAGAGTCG-1	WCBM	3.06707	355
SCG_MBML2_TET_AR-CGTAGCGTCCGTCAAA-1	WCBM	3.1452	446
SCG_MBML2_TET_AR-CGTAGGCGTCTAGTGT-1	WCBM	3.53807	1274
SCG_MBML2_TET_AR-CGTCACTAGACAAAGG-1	WCBM	3.09202	597
SCG_MBML2_TET_AR-CGTCACTCAAGCGCTC-1	WCBM	3.23452	678
SCG_MBML2_TET_AR-CGTCACTGTAATCACC-1	WCBM	3.53668	1264
SCG_MBML2_TET_AR-CGTCACTGTACAGTGG-1	WCBM	3.81144	1879
SCG_MBML2_TET_AR-CGTCACTGTTTAGCTG-1	WCBM	3.15594	543
SCG_MBML2_TET_AR-CGTCAGGAGCGTAGTG-1	WCBM	3.73432	1686
SCG_MBML2_TET_AR-CGTCAGGCAGCTATTG-1	WCBM	3.12222	493
SCG_MBML2_TET_AR-CGTCAGGGTAGGGTAC-1	WCBM	3.22531	776
SCG_MBML2_TET_AR-CGTCAGGTCATGCTCC-1	WCBM	3.50596	1034
SCG_MBML2_TET_AR-CGTCCATTCAATAAGG-1	WCBM	3.26623	577
SCG_MBML2_TET_AR-CGTCTACAGTGTACTC-1	WCBM	3.4417	1004
SCG_MBML2_TET_AR-CGTCTACCAGATTGCT-1	WCBM	3.21165	559
SCG_MBML2_TET_AR-CGTCTACTCCGAATGT-1	WCBM	3.51601	1188
SCG_MBML2_TET_AR-CGTCTACTCTTAGCCC-1	WCBM	3.41697	1013
SCG_MBML2_TET_AR-CGTCTACTCTTCTGGC-1	WCBM	3.27761	805
SCG_MBML2_TET_AR-CGTGAGCCAGCGATCC-1	WCBM	3.78319	1921
SCG_MBML2_TET_AR-CGTGAGCGTAGGCATG-1	WCBM	3.28488	822
SCG_MBML2_TET_AR-CGTGAGCTCCTGCTTG-1	WCBM	3.66978	1590
SCG_MBML2_TET_AR-CGTGAGCTCGTACCGG-1	WCBM	3.34203	787
SCG_MBML2_TET_AR-CGTGTAAAGCGACGTA-1	WCBM	3.10585	514
SCG_MBML2_TET_AR-CGTGTAACAAATACAG-1	WCBM	3.38686	683
SCG_MBML2_TET_AR-CGTGTAACATTCACTT-1	WCBM	3.31006	861
SCG_MBML2_TET_AR-CGTGTAATCCTGCTTG-1	WCBM	3.11628	596
SCG_MBML2_TET_AR-CGTGTCTGTCCATCCT-1	WCBM	3.40892	964
SCG_MBML2_TET_AR-CGTGTCTTCAACCATG-1	WCBM	3.6081	1407
SCG_MBML2_TET_AR-CGTGTCTTCGTTTGCC-1	WCBM	3.4624	1012
SCG_MBML2_TET_AR-CGTTAGACAAGCTGAG-1	WCBM	3.13735	437
SCG_MBML2_TET_AR-CGTTCTGAGTGTTGAA-1	WCBM	3.68993	1481
SCG_MBML2_TET_AR-CGTTCTGTCCAAGCCG-1	WCBM	3.60152	1218
SCG_MBML2_TET_AR-CGTTGGGAGAGTTGGC-1	WCBM	3.40875	431
SCG_MBML2_TET_AR-CGTTGGGGTTATCACG-1	WCBM	3.11361	665
SCG_MBML2_TET_AR-CGTTGGGTCCATGAGT-1	WCBM	3.13322	623
SCG_MBML2_TET_AR-CGTTGGGTCCTAGAAC-1	WCBM	4.00389	2452
SCG_MBML2_TET_AR-CTAACTTAGGCTCTTA-1	WCBM	3.28758	615
SCG_MBML2_TET_AR-CTAACTTAGTCAAGGC-1	WCBM	3.79029	1929
SCG_MBML2_TET_AR-CTAACTTGTCTAGAGG-1	WCBM	3.81378	2034
SCG_MBML2_TET_AR-CTAACTTTCCCAAGAT-1	WCBM	3.21352	776
SCG_MBML2_TET_AR-CTAACTTTCCTTTCTC-1	WCBM	3.57864	595
SCG_MBML2_TET_AR-CTAACTTTCTTCTGGC-1	WCBM	3.34889	842
SCG_MBML2_TET_AR-CTAAGACAGATAGGAG-1	WCBM	3.38686	843
SCG_MBML2_TET_AR-CTAAGACAGTATTGGA-1	WCBM	4.09496	2727
SCG_MBML2_TET_AR-CTAAGACGTGTAACGG-1	WCBM	3.19479	742
SCG_MBML2_TET_AR-CTAATGGAGTGGCACA-1	WCBM	3.85655	1952
SCG_MBML2_TET_AR-CTAATGGAGTGGTCCC-1	WCBM	3.70731	1642
SCG_MBML2_TET_AR-CTAATGGCAAACCTAC-1	WCBM	3.32366	443
SCG_MBML2_TET_AR-CTAATGGCAACGATGG-1	WCBM	3.23274	418
SCG_MBML2_TET_AR-CTAATGGGTAAGCACG-1	WCBM	3.54283	1298
SCG_MBML2_TET_AR-CTAATGGTCCATGAGT-1	WCBM	3.38525	847
SCG_MBML2_TET_AR-CTAATGGTCGACAGCC-1	WCBM	3.10958	468
SCG_MBML2_TET_AR-CTACACCGTGGGTCAA-1	WCBM	3.25285	933
SCG_MBML2_TET_AR-CTACATTAGACTCGGA-1	WCBM	3.18808	638
SCG_MBML2_TET_AR-CTACATTCACAACTGT-1	WCBM	3.32449	805
SCG_MBML2_TET_AR-CTACATTCAGATCCAT-1	WCBM	3.06707	303
SCG_MBML2_TET_AR-CTACATTGTGCCTGCA-1	WCBM	3.16702	682
SCG_MBML2_TET_AR-CTACATTTCATGTCTT-1	WCBM	3.08171	446
SCG_MBML2_TET_AR-CTACATTTCTGAAAGA-1	WCBM	3.98623	2529
SCG_MBML2_TET_AR-CTACCCAAGTCAATAG-1	WCBM	3.79616	1651
SCG_MBML2_TET_AR-CTACCCACACACAGAG-1	WCBM	3.37218	913
SCG_MBML2_TET_AR-CTACCCACACCAGGCT-1	WCBM	3.38863	934
SCG_MBML2_TET_AR-CTACCCAGTCTAGGTT-1	WCBM	3.83385	2217
SCG_MBML2_TET_AR-CTACCCAGTCTCTCGT-1	WCBM	3.16613	644
SCG_MBML2_TET_AR-CTACGTCAGTGTTTGC-1	WCBM	3.98516	2476
SCG_MBML2_TET_AR-CTACGTCCAGATGGCA-1	WCBM	3.79021	1622
SCG_MBML2_TET_AR-CTACGTCCATTTCAGG-1	WCBM	3.41647	813
SCG_MBML2_TET_AR-CTACGTCGTAGCTAAA-1	WCBM	3.26928	804
SCG_MBML2_TET_AR-CTACGTCTCTTTCCTC-1	WCBM	3.14301	600
SCG_MBML2_TET_AR-CTAGAGTAGCGTGAGT-1	WCBM	3.32428	446
SCG_MBML2_TET_AR-CTAGAGTCAAATCCGT-1	WCBM	3.70312	1541
SCG_MBML2_TET_AR-CTAGAGTGTTTAGCTG-1	WCBM	3.35238	859
SCG_MBML2_TET_AR-CTAGAGTTCACCGGGT-1	WCBM	3.20817	618
SCG_MBML2_TET_AR-CTAGAGTTCTCCCTGA-1	WCBM	3.26174	774
SCG_MBML2_TET_AR-CTAGCCTTCGCCAAAT-1	WCBM	3.14145	347
SCG_MBML2_TET_AR-CTAGCCTTCTAACGGT-1	WCBM	3.1126	661
SCG_MBML2_TET_AR-CTAGCCTTCTTTCCTC-1	WCBM	3.40637	935
SCG_MBML2_TET_AR-CTAGTGAAGCTGCCCA-1	WCBM	3.23805	700
SCG_MBML2_TET_AR-CTAGTGAAGCTGTTCA-1	WCBM	3.47582	857
SCG_MBML2_TET_AR-CTAGTGACAGCCTATA-1	WCBM	3.50447	981
SCG_MBML2_TET_AR-CTAGTGAGTACAAGTA-1	WCBM	3.07555	460
SCG_MBML2_TET_AR-CTAGTGAGTCAGCTAT-1	WCBM	3.30984	818
SCG_MBML2_TET_AR-CTCACACCAGCCAGAA-1	WCBM	3.96289	2499
SCG_MBML2_TET_AR-CTCACACCATGTAGTC-1	WCBM	3.1685	568
SCG_MBML2_TET_AR-CTCACACTCTAACCGA-1	WCBM	3.31806	820
SCG_MBML2_TET_AR-CTCACACTCTCAAGTG-1	WCBM	3.33806	503
SCG_MBML2_TET_AR-CTCAGAAAGGAGTCTG-1	WCBM	3.3483	780
SCG_MBML2_TET_AR-CTCAGAACAAGGACAC-1	WCBM	3.1345	519
SCG_MBML2_TET_AR-CTCAGAACAGGGCATA-1	WCBM	3.31848	784
SCG_MBML2_TET_AR-CTCAGAATCCCACTTG-1	WCBM	3.53186	1317
SCG_MBML2_TET_AR-CTCAGAATCTATCGCC-1	WCBM	3.2403	330
SCG_MBML2_TET_AR-CTCATTAAGTGCAAGC-1	WCBM	3.18013	499
SCG_MBML2_TET_AR-CTCATTACAGCGTCCA-1	WCBM	3.40157	993
SCG_MBML2_TET_AR-CTCATTAGTCGAGATG-1	WCBM	3.23426	673
SCG_MBML2_TET_AR-CTCCTAGAGTGAACAT-1	WCBM	3.47085	1064
SCG_MBML2_TET_AR-CTCCTAGGTCGGCTCA-1	WCBM	3.6878	1048
SCG_MBML2_TET_AR-CTCGAAACACTTAAGC-1	WCBM	3.21748	482
SCG_MBML2_TET_AR-CTCGAAACATGGAATA-1	WCBM	3.34889	378
SCG_MBML2_TET_AR-CTCGAAAGTATCACCA-1	WCBM	3.51375	1303
SCG_MBML2_TET_AR-CTCGAAATCAACACTG-1	WCBM	3.1176	588
SCG_MBML2_TET_AR-CTCGAAATCACGCATA-1	WCBM	3.18949	434
SCG_MBML2_TET_AR-CTCGAAATCTTGCAAG-1	WCBM	3.13767	358
SCG_MBML2_TET_AR-CTCGAGGAGACTGGGT-1	WCBM	3.42406	924
SCG_MBML2_TET_AR-CTCGAGGAGTACGTAA-1	WCBM	4.07842	2932
SCG_MBML2_TET_AR-CTCGAGGCAAGTTAAG-1	WCBM	3.79851	1576
SCG_MBML2_TET_AR-CTCGAGGCACCTGGTG-1	WCBM	3.68431	1638
SCG_MBML2_TET_AR-CTCGAGGCATGCAATC-1	WCBM	3.49024	993
SCG_MBML2_TET_AR-CTCGAGGCATTACGAC-1	WCBM	3.1383	437
SCG_MBML2_TET_AR-CTCGAGGCATTGTGCA-1	WCBM	3.63114	1237
SCG_MBML2_TET_AR-CTCGGAGAGTGGGATC-1	WCBM	3.37493	658
SCG_MBML2_TET_AR-CTCGGAGCAGAAGCAC-1	WCBM	3.11361	430
SCG_MBML2_TET_AR-CTCGGAGCAGCGTTCG-1	WCBM	3.41061	848
SCG_MBML2_TET_AR-CTCGGAGTCACGATGT-1	WCBM	3.46627	707
SCG_MBML2_TET_AR-CTCGGAGTCGTCGTTC-1	WCBM	3.64128	1396
SCG_MBML2_TET_AR-CTCGGGAAGTGGGTTG-1	WCBM	3.07954	424
SCG_MBML2_TET_AR-CTCGGGAGTTCGGCAC-1	WCBM	3.15259	594
SCG_MBML2_TET_AR-CTCGGGAGTTGGTTTG-1	WCBM	3.72876	1633
SCG_MBML2_TET_AR-CTCGTACAGCCTTGAT-1	WCBM	3.78711	1644
SCG_MBML2_TET_AR-CTCGTACAGGGCATGT-1	WCBM	3.23376	517
SCG_MBML2_TET_AR-CTCGTACTCAAGGCTT-1	WCBM	3.31281	724
SCG_MBML2_TET_AR-CTCGTACTCACTCTTA-1	WCBM	3.70131	1425
SCG_MBML2_TET_AR-CTCGTACTCTACTCAT-1	WCBM	3.13226	487
SCG_MBML2_TET_AR-CTCGTCAAGTCTCAAC-1	WCBM	3.15412	620
SCG_MBML2_TET_AR-CTCGTCATCACGCGGT-1	WCBM	3.73175	1559
SCG_MBML2_TET_AR-CTCTAATGTTATCACG-1	WCBM	3.52088	1126
SCG_MBML2_TET_AR-CTCTAATTCTAACTTC-1	WCBM	3.15076	576
SCG_MBML2_TET_AR-CTCTACGCATTCCTCG-1	WCBM	3.15957	549
SCG_MBML2_TET_AR-CTCTGGTAGATGCCAG-1	WCBM	3.44295	1137
SCG_MBML2_TET_AR-CTCTGGTAGTCCGTAT-1	WCBM	3.20817	270
SCG_MBML2_TET_AR-CTCTGGTAGTTAGGTA-1	WCBM	3.39182	886
SCG_MBML2_TET_AR-CTCTGGTCAGATGGGT-1	WCBM	3.43743	1051
SCG_MBML2_TET_AR-CTCTGGTCATCAGTAC-1	WCBM	3.97991	2515
SCG_MBML2_TET_AR-CTCTGGTTCAGAAATG-1	WCBM	3.80387	2008
SCG_MBML2_TET_AR-CTCTGGTTCTCGTTTA-1	WCBM	3.08171	323
SCG_MBML2_TET_AR-CTGAAACTCACGCATA-1	WCBM	3.06707	507
SCG_MBML2_TET_AR-CTGAAACTCGTAGGAG-1	WCBM	3.20683	722
SCG_MBML2_TET_AR-CTGAAACTCTACCTGC-1	WCBM	3.39515	977
SCG_MBML2_TET_AR-CTGAAGTCAACGATCT-1	WCBM	3.56984	1395
SCG_MBML2_TET_AR-CTGAAGTCACATGGGA-1	WCBM	3.72925	1623
SCG_MBML2_TET_AR-CTGAAGTCACGGTAGA-1	WCBM	3.19948	347
SCG_MBML2_TET_AR-CTGAAGTGTATAGGTA-1	WCBM	3.39967	715
SCG_MBML2_TET_AR-CTGAAGTGTCACCTAA-1	WCBM	3.33846	710
SCG_MBML2_TET_AR-CTGAAGTTCGCCCTTA-1	WCBM	3.40123	896
SCG_MBML2_TET_AR-CTGAAGTTCGGTCCGA-1	WCBM	3.81184	1901
SCG_MBML2_TET_AR-CTGATAGCACGGTGTC-1	WCBM	3.53668	1038
SCG_MBML2_TET_AR-CTGATAGCATCCCATC-1	WCBM	3.22557	622
SCG_MBML2_TET_AR-CTGATAGGTGCAGACA-1	WCBM	3.43965	740
SCG_MBML2_TET_AR-CTGATAGTCCTTGGTC-1	WCBM	3.06333	590
SCG_MBML2_TET_AR-CTGATCCAGGGCACTA-1	WCBM	3.197	669
SCG_MBML2_TET_AR-CTGATCCCAAGGTTTC-1	WCBM	3.52075	625
SCG_MBML2_TET_AR-CTGATCCTCCGCTGTT-1	WCBM	3.26694	345
SCG_MBML2_TET_AR-CTGATCCTCTAACCGA-1	WCBM	3.10278	420
SCG_MBML2_TET_AR-CTGCCTATCCACGTGG-1	WCBM	3.10857	405
SCG_MBML2_TET_AR-CTGCCTATCTGGTGTA-1	WCBM	3.2388	508
SCG_MBML2_TET_AR-CTGCGGAAGCTAGGCA-1	WCBM	3.19117	365
SCG_MBML2_TET_AR-CTGCGGACAATCGAAA-1	WCBM	3.1245	511
SCG_MBML2_TET_AR-CTGCGGACAGTACACT-1	WCBM	3.07846	446
SCG_MBML2_TET_AR-CTGCGGAGTAGCGTGA-1	WCBM	3.10037	374
SCG_MBML2_TET_AR-CTGCTGTAGGCTAGAC-1	WCBM	3.85745	2026
SCG_MBML2_TET_AR-CTGCTGTCATTAACCG-1	WCBM	3.23477	582
SCG_MBML2_TET_AR-CTGCTGTTCAACACGT-1	WCBM	3.13066	538
SCG_MBML2_TET_AR-CTGCTGTTCAGCTCTC-1	WCBM	3.7676	1438
SCG_MBML2_TET_AR-CTGGTCTCAATAGCGG-1	WCBM	3.11494	285
SCG_MBML2_TET_AR-CTGGTCTCACAGATTC-1	WCBM	3.08314	467
SCG_MBML2_TET_AR-CTGGTCTCATGAAGTA-1	WCBM	3.47012	862
SCG_MBML2_TET_AR-CTGGTCTGTGCCTGCA-1	WCBM	3.86237	1845
SCG_MBML2_TET_AR-CTGGTCTGTGCTAGCC-1	WCBM	3.22789	347
SCG_MBML2_TET_AR-CTGGTCTTCTGTCAAG-1	WCBM	3.28285	805
SCG_MBML2_TET_AR-CTGTGCTCACACCGAC-1	WCBM	3.10003	581
SCG_MBML2_TET_AR-CTGTGCTCATGAAGTA-1	WCBM	3.34479	861
SCG_MBML2_TET_AR-CTGTGCTTCTGGTTCC-1	WCBM	3.42095	899
SCG_MBML2_TET_AR-CTGTTTACAACGCACC-1	WCBM	3.35468	926
SCG_MBML2_TET_AR-CTGTTTACAAGTCTAC-1	WCBM	3.95313	2640
SCG_MBML2_TET_AR-CTGTTTATCGGTTAAC-1	WCBM	3.60141	1274
SCG_MBML2_TET_AR-CTTAACTGTTACGCGC-1	WCBM	3.8848	1892
SCG_MBML2_TET_AR-CTTAACTTCCAGAGGA-1	WCBM	3.19618	603
SCG_MBML2_TET_AR-CTTAACTTCCTTGCCA-1	WCBM	3.18013	588
SCG_MBML2_TET_AR-CTTACCGAGTAGTGCG-1	WCBM	3.19117	519
SCG_MBML2_TET_AR-CTTACCGGTCTTCAAG-1	WCBM	3.27921	260
SCG_MBML2_TET_AR-CTTAGGAAGCGCCTTG-1	WCBM	3.34321	914
SCG_MBML2_TET_AR-CTTAGGAAGGACAGAA-1	WCBM	3.13609	700
SCG_MBML2_TET_AR-CTTAGGACAAAGGAAG-1	WCBM	3.25888	602
SCG_MBML2_TET_AR-CTTAGGACATACCATG-1	WCBM	3.43088	916
SCG_MBML2_TET_AR-CTTAGGAGTTAAGACA-1	WCBM	3.58274	915
SCG_MBML2_TET_AR-CTTAGGATCCTGTACC-1	WCBM	3.16107	447
SCG_MBML2_TET_AR-CTTAGGATCGGTGTTA-1	WCBM	3.68485	1387
SCG_MBML2_TET_AR-CTTCTCTTCACCCTCA-1	WCBM	3.31302	753
SCG_MBML2_TET_AR-CTTGGCTAGTAGGCCA-1	WCBM	3.81445	1716
SCG_MBML2_TET_AR-CTTGGCTGTAAACCTC-1	WCBM	3.21245	75
SCG_MBML2_TET_AR-CTTGGCTGTCTCTTAT-1	WCBM	3.07041	505
SCG_MBML2_TET_AR-CTTGGCTTCTGTCTAT-1	WCBM	3.16435	552
SCG_MBML2_TET_AR-CTTTGCGCAAGTCTGT-1	WCBM	3.88195	2212
SCG_MBML2_TET_AR-CTTTGCGCACACCGCA-1	WCBM	3.08099	544
SCG_MBML2_TET_AR-CTTTGCGGTTACAGAA-1	WCBM	3.34203	875
SCG_MBML2_TET_AR-CTTTGCGTCCTGCAGG-1	WCBM	3.5275	498
SCG_MBML2_TET_AR-GAAACTCGTTATGCGT-1	WCBM	3.06108	426
SCG_MBML2_TET_AR-GAAACTCTCTGCTGCT-1	WCBM	3.08063	359
SCG_MBML2_TET_AR-GAAATGACAATGAAAC-1	WCBM	3.83136	2182
SCG_MBML2_TET_AR-GAAATGAGTATGGTTC-1	WCBM	3.05956	571
SCG_MBML2_TET_AR-GAAATGAGTCTTCAAG-1	WCBM	3.3516	343
SCG_MBML2_TET_AR-GAAATGATCATGCTCC-1	WCBM	3.66521	1542
SCG_MBML2_TET_AR-GAAATGATCCCAGGTG-1	WCBM	3.16017	529
SCG_MBML2_TET_AR-GAACATCAGAACTGTA-1	WCBM	3.06781	516
SCG_MBML2_TET_AR-GAACATCAGATGTTAG-1	WCBM	3.15957	372
SCG_MBML2_TET_AR-GAACATCAGCTAGCCC-1	WCBM	3.27738	613
SCG_MBML2_TET_AR-GAACATCCACAGACTT-1	WCBM	3.84223	1945
SCG_MBML2_TET_AR-GAACATCCAGTTCATG-1	WCBM	3.0693	465
SCG_MBML2_TET_AR-GAACATCCATGCAATC-1	WCBM	3.28012	758
SCG_MBML2_TET_AR-GAACATCGTGCACGAA-1	WCBM	3.12548	326
SCG_MBML2_TET_AR-GAACATCTCACTCCTG-1	WCBM	3.26482	783
SCG_MBML2_TET_AR-GAACATCTCATTCACT-1	WCBM	3.58184	1150
SCG_MBML2_TET_AR-GAACATCTCGAGGTAG-1	WCBM	3.44389	889
SCG_MBML2_TET_AR-GAACCTACAGGGTACA-1	WCBM	3.14829	588
SCG_MBML2_TET_AR-GAACCTAGTCAGTGGA-1	WCBM	3.31931	778
SCG_MBML2_TET_AR-GAACCTATCAGTGCAT-1	WCBM	3.36286	857
SCG_MBML2_TET_AR-GAACGGAAGACTAGGC-1	WCBM	3.06296	376
SCG_MBML2_TET_AR-GAACGGAAGGGCACTA-1	WCBM	3.87772	2142
SCG_MBML2_TET_AR-GAACGGAAGTGTTTGC-1	WCBM	3.45909	950
SCG_MBML2_TET_AR-GAACGGAGTACCCAAT-1	WCBM	3.48572	1201
SCG_MBML2_TET_AR-GAACGGATCTTGGGTA-1	WCBM	3.21669	633
SCG_MBML2_TET_AR-GAAGCAGAGGCGCTCT-1	WCBM	3.33866	671
SCG_MBML2_TET_AR-GAAGCAGAGGTAGCCA-1	WCBM	3.31618	814
SCG_MBML2_TET_AR-GAAGCAGCAGATTGCT-1	WCBM	3.79218	1978
SCG_MBML2_TET_AR-GAAGCAGCATGGATGG-1	WCBM	3.59791	1208
SCG_MBML2_TET_AR-GAAGCAGTCATGCTCC-1	WCBM	3.16465	776
SCG_MBML2_TET_AR-GAAGCAGTCCTTGGTC-1	WCBM	3.50853	787
SCG_MBML2_TET_AR-GAATAAGAGAACTCGG-1	WCBM	3.56146	1283
SCG_MBML2_TET_AR-GAATAAGAGATGTAAC-1	WCBM	3.40106	838
SCG_MBML2_TET_AR-GAATAAGAGGCTAGGT-1	WCBM	3.87662	2233
SCG_MBML2_TET_AR-GAATAAGCACCACGTG-1	WCBM	3.2492	763
SCG_MBML2_TET_AR-GAATAAGCACGCCAGT-1	WCBM	3.06781	671
SCG_MBML2_TET_AR-GAATAAGCAGCTTAAC-1	WCBM	3.63769	1205
SCG_MBML2_TET_AR-GAATAAGCATTAGGCT-1	WCBM	3.28058	621
SCG_MBML2_TET_AR-GAATAAGGTTGTCTTT-1	WCBM	3.54083	1340
SCG_MBML2_TET_AR-GAATAAGTCCTTTACA-1	WCBM	3.28937	731
SCG_MBML2_TET_AR-GAATGAACAAGGTTCT-1	WCBM	3.79505	1631
SCG_MBML2_TET_AR-GAATGAACACTAAGTC-1	WCBM	3.48287	1126
SCG_MBML2_TET_AR-GAATGAAGTATCACCA-1	WCBM	3.54543	1293
SCG_MBML2_TET_AR-GAATGAATCTTGCAAG-1	WCBM	3.23376	726
SCG_MBML2_TET_AR-GACACGCAGACTGGGT-1	WCBM	3.12483	500
SCG_MBML2_TET_AR-GACACGCCAAATCCGT-1	WCBM	3.11561	599
SCG_MBML2_TET_AR-GACACGCCAGACGCTC-1	WCBM	3.1807	142
SCG_MBML2_TET_AR-GACACGCCAGATGGGT-1	WCBM	3.48558	1059
SCG_MBML2_TET_AR-GACACGCTCCAATGGT-1	WCBM	3.58659	1489
SCG_MBML2_TET_AR-GACAGAGCAGACTCGC-1	WCBM	4.21333	3301
SCG_MBML2_TET_AR-GACAGAGCAGCTATTG-1	WCBM	3.18156	623
SCG_MBML2_TET_AR-GACCAATAGACCACGA-1	WCBM	3.7175	1311
SCG_MBML2_TET_AR-GACCAATAGGCATGGT-1	WCBM	3.08458	262
SCG_MBML2_TET_AR-GACCAATAGGTTACCT-1	WCBM	3.27577	579
SCG_MBML2_TET_AR-GACCAATAGTGTCCCG-1	WCBM	3.51255	548
SCG_MBML2_TET_AR-GACCAATGTACCGTAT-1	WCBM	3.33304	696
SCG_MBML2_TET_AR-GACCAATGTAGTAGTA-1	WCBM	3.69434	1392
SCG_MBML2_TET_AR-GACCAATGTCTTGCGG-1	WCBM	3.97234	2212
SCG_MBML2_TET_AR-GACCAATGTTCACGGC-1	WCBM	3.10483	399
SCG_MBML2_TET_AR-GACCAATTCGGCTACG-1	WCBM	3.86124	1978
SCG_MBML2_TET_AR-GACCTGGCAAAGTCAA-1	WCBM	3.25479	661
SCG_MBML2_TET_AR-GACCTGGCAGAAGCAC-1	WCBM	3.22479	722
SCG_MBML2_TET_AR-GACCTGGCAGCCAATT-1	WCBM	3.62798	1622
SCG_MBML2_TET_AR-GACCTGGCAGCGAACA-1	WCBM	3.77916	1749
SCG_MBML2_TET_AR-GACCTGGGTGCATCTA-1	WCBM	3.53441	1150
SCG_MBML2_TET_AR-GACCTGGTCGAGAGCA-1	WCBM	3.07918	424
SCG_MBML2_TET_AR-GACGCGTCAGCGTTCG-1	WCBM	3.66913	1396
SCG_MBML2_TET_AR-GACGGCTCAGACAAAT-1	WCBM	3.56074	834
SCG_MBML2_TET_AR-GACGTGCAGAAACGCC-1	WCBM	3.75343	1352
SCG_MBML2_TET_AR-GACGTGCAGGCATGTG-1	WCBM	3.10517	254
SCG_MBML2_TET_AR-GACGTGCCAGGTCCAC-1	WCBM	3.15806	430
SCG_MBML2_TET_AR-GACGTGCTCCTGCTTG-1	WCBM	3.11126	509
SCG_MBML2_TET_AR-GACGTGCTCGAATGCT-1	WCBM	3.74624	1527
SCG_MBML2_TET_AR-GACGTTAAGCTGCGAA-1	WCBM	3.62624	1467
SCG_MBML2_TET_AR-GACGTTACAGGATCGA-1	WCBM	3.15625	474
SCG_MBML2_TET_AR-GACGTTAGTGTAATGA-1	WCBM	3.11059	408
SCG_MBML2_TET_AR-GACGTTATCGTGGACC-1	WCBM	3.27784	263
SCG_MBML2_TET_AR-GACGTTATCGTGTAGT-1	WCBM	3.60552	1063
SCG_MBML2_TET_AR-GACTAACAGCACAGGT-1	WCBM	3.16227	644
SCG_MBML2_TET_AR-GACTAACAGTCCGTAT-1	WCBM	3.91455	2100
SCG_MBML2_TET_AR-GACTAACGTCCATGAT-1	WCBM	3.12581	499
SCG_MBML2_TET_AR-GACTACACATGGGACA-1	WCBM	3.54998	783
SCG_MBML2_TET_AR-GACTACAGTCATGCAT-1	WCBM	3.38453	120
SCG_MBML2_TET_AR-GACTACATCGGTTCGG-1	WCBM	3.5849	1297
SCG_MBML2_TET_AR-GACTACATCTGCGGCA-1	WCBM	3.21722	728
SCG_MBML2_TET_AR-GACTGCGCAAACCCAT-1	WCBM	3.2388	634
SCG_MBML2_TET_AR-GACTGCGCATAGTAAG-1	WCBM	3.41664	970
SCG_MBML2_TET_AR-GAGCAGACAATCCGAT-1	WCBM	3.51521	970
SCG_MBML2_TET_AR-GAGCAGACATCGGACC-1	WCBM	3.30276	785
SCG_MBML2_TET_AR-GAGCAGACATCGGGTC-1	WCBM	3.2307	710
SCG_MBML2_TET_AR-GAGCAGAGTACTCGCG-1	WCBM	3.26764	540
SCG_MBML2_TET_AR-GAGGTGAAGGCAAAGA-1	WCBM	3.22943	583
SCG_MBML2_TET_AR-GAGGTGACACTCTGTC-1	WCBM	3.11126	497
SCG_MBML2_TET_AR-GAGGTGACAGATTGCT-1	WCBM	3.87806	2243
SCG_MBML2_TET_AR-GAGGTGACATCAGTAC-1	WCBM	3.3566	486
SCG_MBML2_TET_AR-GAGGTGAGTCCGAGTC-1	WCBM	3.21564	709
SCG_MBML2_TET_AR-GAGGTGAGTGATAAGT-1	WCBM	3.47943	942
SCG_MBML2_TET_AR-GAGGTGATCCACGAAT-1	WCBM	3.27485	422
SCG_MBML2_TET_AR-GAGTCCGCATTATCTC-1	WCBM	3.19645	643
SCG_MBML2_TET_AR-GAGTCCGTCGCATGGC-1	WCBM	3.51772	1088
SCG_MBML2_TET_AR-GATCAGTTCGGTGTCG-1	WCBM	3.73687	1704
SCG_MBML2_TET_AR-GATCGATAGTGAACAT-1	WCBM	3.56146	1416
SCG_MBML2_TET_AR-GATCGATGTACCAGTT-1	WCBM	3.38596	880
SCG_MBML2_TET_AR-GATCGCGAGTGAACGC-1	WCBM	3.37365	975
SCG_MBML2_TET_AR-GATCGCGGTGACTACT-1	WCBM	3.34163	817
SCG_MBML2_TET_AR-GATCGCGGTTCGCGAC-1	WCBM	3.73695	1714
SCG_MBML2_TET_AR-GATCGTAAGAAACCGC-1	WCBM	3.35889	885
SCG_MBML2_TET_AR-GATCGTAAGAGTAAGG-1	WCBM	3.27207	708
SCG_MBML2_TET_AR-GATCGTAAGCCGATTT-1	WCBM	3.28556	853
SCG_MBML2_TET_AR-GATCGTACAAACTGTC-1	WCBM	3.22686	702
SCG_MBML2_TET_AR-GATCGTATCTCAACTT-1	WCBM	4.0204	2716
SCG_MBML2_TET_AR-GATCTAGCATTGGTAC-1	WCBM	4.1125	2801
SCG_MBML2_TET_AR-GATGAAATCTGAAAGA-1	WCBM	3.13481	589
SCG_MBML2_TET_AR-GATGAAATCTGTCTAT-1	WCBM	3.42651	957
SCG_MBML2_TET_AR-GATGAGGAGGCACATG-1	WCBM	3.26387	767
SCG_MBML2_TET_AR-GATGAGGGTTCCCGAG-1	WCBM	3.75709	1689
SCG_MBML2_TET_AR-GATGCTACAAGTTAAG-1	WCBM	3.29003	864
SCG_MBML2_TET_AR-GATGCTACATTAGGCT-1	WCBM	3.63929	1468
SCG_MBML2_TET_AR-GATGCTATCACCGTAA-1	WCBM	3.46404	1019
SCG_MBML2_TET_AR-GATGCTATCGCGTTTC-1	WCBM	3.11793	480
SCG_MBML2_TET_AR-GATGCTATCTTGAGGT-1	WCBM	4.14965	3181
SCG_MBML2_TET_AR-GATTCAGCACGGCGTT-1	WCBM	3.3032	701
SCG_MBML2_TET_AR-GATTCAGTCGAACTGT-1	WCBM	3.08743	438
SCG_MBML2_TET_AR-GCAAACTAGACAGACC-1	WCBM	3.45712	987
SCG_MBML2_TET_AR-GCAAACTGTAAATGTG-1	WCBM	3.35851	988
SCG_MBML2_TET_AR-GCAAACTGTATAGGTA-1	WCBM	3.39759	762
SCG_MBML2_TET_AR-GCAAACTGTCTTTCAT-1	WCBM	3.24105	630
SCG_MBML2_TET_AR-GCAAACTTCAGCGACC-1	WCBM	3.29929	820
SCG_MBML2_TET_AR-GCAAACTTCGTGACAT-1	WCBM	3.55931	1361
SCG_MBML2_TET_AR-GCAATCAAGAAGATTC-1	WCBM	3.2413	810
SCG_MBML2_TET_AR-GCAATCAAGGGTTCCC-1	WCBM	3.51481	1069
SCG_MBML2_TET_AR-GCAATCACATGGTCTA-1	WCBM	3.09552	485
SCG_MBML2_TET_AR-GCAATCAGTGGCCCTA-1	WCBM	3.39375	932
SCG_MBML2_TET_AR-GCAATCATCGGTCCGA-1	WCBM	3.41564	1009
SCG_MBML2_TET_AR-GCACATAAGCGAAGGG-1	WCBM	3.50311	1195
SCG_MBML2_TET_AR-GCACATACAAGTTGTC-1	WCBM	3.17231	555
SCG_MBML2_TET_AR-GCACATACACAGACTT-1	WCBM	3.14457	409
SCG_MBML2_TET_AR-GCACATACATGCAACT-1	WCBM	3.55691	1445
SCG_MBML2_TET_AR-GCACATATCAACCATG-1	WCBM	3.30664	646
SCG_MBML2_TET_AR-GCACTCTAGCGTGAAC-1	WCBM	3.24674	782
SCG_MBML2_TET_AR-GCACTCTGTGAGGGTT-1	WCBM	3.47085	1066
SCG_MBML2_TET_AR-GCAGCCAAGACACGAC-1	WCBM	3.26435	283
SCG_MBML2_TET_AR-GCAGCCACACCAGGTC-1	WCBM	3.95942	2092
SCG_MBML2_TET_AR-GCAGTTAAGATCCGAG-1	WCBM	3.08243	381
SCG_MBML2_TET_AR-GCAGTTACAAGAAGAG-1	WCBM	3.6721	1446
SCG_MBML2_TET_AR-GCAGTTACATGCCACG-1	WCBM	3.44762	1008
SCG_MBML2_TET_AR-GCAGTTATCGCCTGAG-1	WCBM	3.077	482
SCG_MBML2_TET_AR-GCAGTTATCTCCGGTT-1	WCBM	4.03739	2352
SCG_MBML2_TET_AR-GCATACAAGTACGACG-1	WCBM	3.09934	380
SCG_MBML2_TET_AR-GCATACACAGATTGCT-1	WCBM	3.12385	630
SCG_MBML2_TET_AR-GCATACAGTCTACCTC-1	WCBM	3.10789	607
SCG_MBML2_TET_AR-GCATACAGTGAGTATA-1	WCBM	3.14768	368
SCG_MBML2_TET_AR-GCATACAGTGTTTGGT-1	WCBM	3.78462	1933
SCG_MBML2_TET_AR-GCATGATAGCAGGTCA-1	WCBM	3.32263	784
SCG_MBML2_TET_AR-GCATGATAGCGTGTCC-1	WCBM	3.20276	522
SCG_MBML2_TET_AR-GCATGATCAGATCCAT-1	WCBM	3.4679	910
SCG_MBML2_TET_AR-GCATGATCAGGAATCG-1	WCBM	3.38686	998
SCG_MBML2_TET_AR-GCATGCGGTCAATGTC-1	WCBM	3.07262	276
SCG_MBML2_TET_AR-GCATGCGTCCTGCTTG-1	WCBM	3.19201	673
SCG_MBML2_TET_AR-GCATGTAAGTACGCGA-1	WCBM	3.07882	503
SCG_MBML2_TET_AR-GCATGTATCAGGCGAA-1	WCBM	3.3483	763
SCG_MBML2_TET_AR-GCCAAATCATAACCTG-1	WCBM	3.27646	776
SCG_MBML2_TET_AR-GCCTCTAAGTTAGGTA-1	WCBM	3.29645	456
SCG_MBML2_TET_AR-GCCTCTATCAACGGGA-1	WCBM	3.73472	1728
SCG_MBML2_TET_AR-GCCTCTATCGCGATCG-1	WCBM	4.03563	2649
SCG_MBML2_TET_AR-GCCTCTATCTGGGCCA-1	WCBM	3.94542	2144
SCG_MBML2_TET_AR-GCGACCAAGCCACCTG-1	WCBM	3.5244	1172
SCG_MBML2_TET_AR-GCGACCACAGAGTGTG-1	WCBM	3.18041	673
SCG_MBML2_TET_AR-GCGACCAGTAGCACGA-1	WCBM	3.09132	560
SCG_MBML2_TET_AR-GCGAGAACATGCCCGA-1	WCBM	3.7834	1680
SCG_MBML2_TET_AR-GCGAGAATCCCACTTG-1	WCBM	3.27554	812
SCG_MBML2_TET_AR-GCGCAACCACAACGCC-1	WCBM	3.55485	1537
SCG_MBML2_TET_AR-GCGCAACGTAAACGCG-1	WCBM	3.81578	1922
SCG_MBML2_TET_AR-GCGCAACGTCTAGCCG-1	WCBM	3.08386	601
SCG_MBML2_TET_AR-GCGCAACTCACGAAGG-1	WCBM	3.256	686
SCG_MBML2_TET_AR-GCGCAGTAGTATCTCG-1	WCBM	3.16584	426
SCG_MBML2_TET_AR-GCGCAGTCAAGGACAC-1	WCBM	3.28892	679
SCG_MBML2_TET_AR-GCGCAGTTCTCATTCA-1	WCBM	3.14489	673
SCG_MBML2_TET_AR-GCGCCAAAGCTATGCT-1	WCBM	3.18667	754
SCG_MBML2_TET_AR-GCGCCAACATATACCG-1	WCBM	3.78972	2101
SCG_MBML2_TET_AR-GCGCCAATCAAGCCTA-1	WCBM	3.29336	867
SCG_MBML2_TET_AR-GCGCGATAGCCAACAG-1	WCBM	3.52905	1306
SCG_MBML2_TET_AR-GCGCGATTCATTTGGG-1	WCBM	3.49776	1114
SCG_MBML2_TET_AR-GCGCGATTCGGAGGTA-1	WCBM	3.50893	1246
SCG_MBML2_TET_AR-GCGGGTTCAGGACGTA-1	WCBM	3.28103	785
SCG_MBML2_TET_AR-GCTCCTAAGAAAGTGG-1	WCBM	3.13956	343
SCG_MBML2_TET_AR-GCTCCTAAGAAGGACA-1	WCBM	3.29842	809
SCG_MBML2_TET_AR-GCTCCTAAGCCCAGCT-1	WCBM	3.25744	647
SCG_MBML2_TET_AR-GCTCCTAAGCTGTTCA-1	WCBM	3.17026	456
SCG_MBML2_TET_AR-GCTCCTACACACAGAG-1	WCBM	3.14333	439
SCG_MBML2_TET_AR-GCTCCTACACGCGAAA-1	WCBM	3.11394	441
SCG_MBML2_TET_AR-GCTCCTACAGCAGTTT-1	WCBM	3.50024	1122
SCG_MBML2_TET_AR-GCTCCTACAGTTCATG-1	WCBM	3.07372	411
SCG_MBML2_TET_AR-GCTCTGTAGCAATCTC-1	WCBM	3.84442	1927
SCG_MBML2_TET_AR-GCTCTGTAGTACGTTC-1	WCBM	3.70569	1846
SCG_MBML2_TET_AR-GCTCTGTCAGGCAGTA-1	WCBM	3.87599	1973
SCG_MBML2_TET_AR-GCTCTGTTCCACGTGG-1	WCBM	3.48629	1041
SCG_MBML2_TET_AR-GCTGCAGCACCCATGG-1	WCBM	3.49178	1274
SCG_MBML2_TET_AR-GCTGCAGGTGAGGGAG-1	WCBM	3.66474	1284
SCG_MBML2_TET_AR-GCTGCAGGTTTGACAC-1	WCBM	3.79092	2021
SCG_MBML2_TET_AR-GCTGCGAAGCTAGCCC-1	WCBM	3.62346	1432
SCG_MBML2_TET_AR-GCTGCGACACAGTCGC-1	WCBM	3.72337	1302
SCG_MBML2_TET_AR-GCTGCGATCCAGATCA-1	WCBM	4.03411	2563
SCG_MBML2_TET_AR-GCTGCTTGTGCATCTA-1	WCBM	3.44059	866
SCG_MBML2_TET_AR-GCTGCTTTCCTTGCCA-1	WCBM	3.30492	707
SCG_MBML2_TET_AR-GCTGCTTTCTGTCAAG-1	WCBM	3.67979	1421
SCG_MBML2_TET_AR-GCTGGGTAGCGTAGTG-1	WCBM	3.2307	481
SCG_MBML2_TET_AR-GCTGGGTAGGCGATAC-1	WCBM	3.22115	493
SCG_MBML2_TET_AR-GCTGGGTAGTAATCCC-1	WCBM	3.14333	432
SCG_MBML2_TET_AR-GCTTCCAAGCCAGTAG-1	WCBM	3.306	777
SCG_MBML2_TET_AR-GCTTCCAAGCTAGTCT-1	WCBM	3.62644	1373
SCG_MBML2_TET_AR-GCTTCCACAAAGTGCG-1	WCBM	3.18583	481
SCG_MBML2_TET_AR-GCTTGAACAAGCTGGA-1	WCBM	3.44138	965
SCG_MBML2_TET_AR-GCTTGAATCTCCAACC-1	WCBM	3.09726	497
SCG_MBML2_TET_AR-GGAAAGCAGTCGATAA-1	WCBM	3.26553	591
SCG_MBML2_TET_AR-GGAAAGCAGTGATCGG-1	WCBM	3.18611	503
SCG_MBML2_TET_AR-GGAAAGCCACGACTCG-1	WCBM	3.63428	1422
SCG_MBML2_TET_AR-GGAAAGCGTGCACGAA-1	WCBM	3.08493	535
SCG_MBML2_TET_AR-GGAAAGCTCTTGACGA-1	WCBM	3.30557	764
SCG_MBML2_TET_AR-GGAACTTCAAGTTAAG-1	WCBM	3.06707	503
SCG_MBML2_TET_AR-GGAACTTGTTGGTAAA-1	WCBM	3.39915	969
SCG_MBML2_TET_AR-GGAACTTTCACTCCTG-1	WCBM	3.45286	959
SCG_MBML2_TET_AR-GGAATAAAGCGTGAGT-1	WCBM	3.40569	1059
SCG_MBML2_TET_AR-GGAATAAAGCGTGTCC-1	WCBM	3.60466	1302
SCG_MBML2_TET_AR-GGAATAAAGTGGAGAA-1	WCBM	3.12024	553
SCG_MBML2_TET_AR-GGAATAACAATCTACG-1	WCBM	3.42177	956
SCG_MBML2_TET_AR-GGAATAACACGCCAGT-1	WCBM	3.63649	1221
SCG_MBML2_TET_AR-GGAATAACAGTATGCT-1	WCBM	3.70036	1622
SCG_MBML2_TET_AR-GGAATAACATGGAATA-1	WCBM	3.22583	749
SCG_MBML2_TET_AR-GGAATAATCCTTGCCA-1	WCBM	3.06893	582
SCG_MBML2_TET_AR-GGACAAGTCGTCCGTT-1	WCBM	3.62232	1343
SCG_MBML2_TET_AR-GGACAGAAGGAATTAC-1	WCBM	3.40071	756
SCG_MBML2_TET_AR-GGACAGACAGTAGAGC-1	WCBM	3.70509	1439
SCG_MBML2_TET_AR-GGACAGACATCCAACA-1	WCBM	3.44373	953
SCG_MBML2_TET_AR-GGACAGACATCGTCGG-1	WCBM	3.52699	1228
SCG_MBML2_TET_AR-GGACAGAGTGGTTTCA-1	WCBM	3.09237	436
SCG_MBML2_TET_AR-GGACAGATCACCATAG-1	WCBM	3.09587	571
SCG_MBML2_TET_AR-GGACATTAGAACAATC-1	WCBM	3.06893	485
SCG_MBML2_TET_AR-GGACATTAGCCTTGAT-1	WCBM	3.13513	636
SCG_MBML2_TET_AR-GGACATTAGCGTGAAC-1	WCBM	3.06967	508
SCG_MBML2_TET_AR-GGACATTCACGGTGTC-1	WCBM	3.54432	1281
SCG_MBML2_TET_AR-GGACATTCAGACAAAT-1	WCBM	3.30016	796
SCG_MBML2_TET_AR-GGACATTGTCGTCTTC-1	WCBM	3.2284	484
SCG_MBML2_TET_AR-GGACATTGTCTTGCGG-1	WCBM	3.83658	1933
SCG_MBML2_TET_AR-GGACATTGTTAAGAAC-1	WCBM	3.10619	410
SCG_MBML2_TET_AR-GGACATTTCACATACG-1	WCBM	3.95211	2088
SCG_MBML2_TET_AR-GGACATTTCACCAGGC-1	WCBM	3.10209	497
SCG_MBML2_TET_AR-GGACGTCAGTAGGTGC-1	WCBM	3.09899	523
SCG_MBML2_TET_AR-GGACGTCAGTCATGCT-1	WCBM	3.3813	818
SCG_MBML2_TET_AR-GGACGTCGTAGGGACT-1	WCBM	3.40739	1083
SCG_MBML2_TET_AR-GGACGTCGTCTCTTTA-1	WCBM	3.52789	847
SCG_MBML2_TET_AR-GGACGTCGTTACTGAC-1	WCBM	3.17114	628
SCG_MBML2_TET_AR-GGACGTCTCACCATAG-1	WCBM	3.41847	821
SCG_MBML2_TET_AR-GGAGCAACAGCTTAAC-1	WCBM	3.17609	661
SCG_MBML2_TET_AR-GGAGCAAGTTCCCTTG-1	WCBM	3.38952	689
SCG_MBML2_TET_AR-GGAGCAATCACATAGC-1	WCBM	3.87921	1815
SCG_MBML2_TET_AR-GGAGCAATCTTGCAAG-1	WCBM	3.2266	752
SCG_MBML2_TET_AR-GGATGTTAGTGCTGCC-1	WCBM	3.30942	763
SCG_MBML2_TET_AR-GGATGTTGTCAGCTAT-1	WCBM	3.11959	528
SCG_MBML2_TET_AR-GGATGTTTCGAGCCCA-1	WCBM	3.14176	544
SCG_MBML2_TET_AR-GGATGTTTCTGCGACG-1	WCBM	3.96605	2344
SCG_MBML2_TET_AR-GGATTACAGGTTACCT-1	WCBM	3.80536	2002
SCG_MBML2_TET_AR-GGATTACAGTATGACA-1	WCBM	3.50772	998
SCG_MBML2_TET_AR-GGATTACAGTCCGGTC-1	WCBM	3.58816	581
SCG_MBML2_TET_AR-GGCAATTCAGTAAGAT-1	WCBM	3.08422	313
SCG_MBML2_TET_AR-GGCAATTCATCCAACA-1	WCBM	3.78017	1463
SCG_MBML2_TET_AR-GGCAATTTCACGCGGT-1	WCBM	3.34869	954
SCG_MBML2_TET_AR-GGCCGATAGCTAGGCA-1	WCBM	3.95236	2563
SCG_MBML2_TET_AR-GGCCGATAGGTGTGGT-1	WCBM	3.08207	375
SCG_MBML2_TET_AR-GGCCGATCACGGACAA-1	WCBM	3.17085	495
SCG_MBML2_TET_AR-GGCCGATTCACAGTAC-1	WCBM	3.21958	445
SCG_MBML2_TET_AR-GGCCGATTCCATGAAC-1	WCBM	3.65533	1446
SCG_MBML2_TET_AR-GGCGACTAGGCAATTA-1	WCBM	3.45803	1110
SCG_MBML2_TET_AR-GGCGACTGTTACGCGC-1	WCBM	3.41581	874
SCG_MBML2_TET_AR-GGCTCGAAGAAGGACA-1	WCBM	3.06819	314
SCG_MBML2_TET_AR-GGCTCGAAGTCATGCT-1	WCBM	3.20003	635
SCG_MBML2_TET_AR-GGCTCGACAAGCTGGA-1	WCBM	3.24944	761
SCG_MBML2_TET_AR-GGCTCGATCATCATTC-1	WCBM	3.3955	885
SCG_MBML2_TET_AR-GGCTCGATCGCTTAGA-1	WCBM	3.46923	1085
SCG_MBML2_TET_AR-GGCTGGTAGGGCTTGA-1	WCBM	3.19948	518
SCG_MBML2_TET_AR-GGCTGGTGTGTGCGTC-1	WCBM	3.88184	1916
SCG_MBML2_TET_AR-GGCTGGTGTTAAGACA-1	WCBM	3.11461	674
SCG_MBML2_TET_AR-GGCTGGTTCACCATAG-1	WCBM	3.26928	709
SCG_MBML2_TET_AR-GGCTGGTTCGTTGACA-1	WCBM	3.47041	1225
SCG_MBML2_TET_AR-GGCTGGTTCTGTCCGT-1	WCBM	3.3742	874
SCG_MBML2_TET_AR-GGGAATGAGTCGTACT-1	WCBM	3.31973	666
SCG_MBML2_TET_AR-GGGAATGGTATGAAAC-1	WCBM	3.29226	647
SCG_MBML2_TET_AR-GGGAATGGTCCATCCT-1	WCBM	3.42374	1016
SCG_MBML2_TET_AR-GGGAATGTCACGCATA-1	WCBM	3.84485	1991
SCG_MBML2_TET_AR-GGGAATGTCCTGTACC-1	WCBM	3.273	844
SCG_MBML2_TET_AR-GGGACCTAGACTAGGC-1	WCBM	3.35774	846
SCG_MBML2_TET_AR-GGGACCTAGAGAACAG-1	WCBM	3.10653	578
SCG_MBML2_TET_AR-GGGACCTAGATCCCAT-1	WCBM	3.21564	678
SCG_MBML2_TET_AR-GGGACCTCAAACCTAC-1	WCBM	3.25959	770
SCG_MBML2_TET_AR-GGGACCTCAAGCTGGA-1	WCBM	3.42991	1114
SCG_MBML2_TET_AR-GGGACCTTCCACGAAT-1	WCBM	3.63022	1500
SCG_MBML2_TET_AR-GGGACCTTCGGACAAG-1	WCBM	3.90276	1776
SCG_MBML2_TET_AR-GGGAGATAGCTAGCCC-1	WCBM	3.1959	693
SCG_MBML2_TET_AR-GGGAGATAGTGGTCCC-1	WCBM	3.1245	733
SCG_MBML2_TET_AR-GGGAGATCACATAACC-1	WCBM	4.00937	2246
SCG_MBML2_TET_AR-GGGAGATTCAGTGCAT-1	WCBM	4.20252	3223
SCG_MBML2_TET_AR-GGGAGATTCCCATTTA-1	WCBM	3.06446	275
SCG_MBML2_TET_AR-GGGATGAAGCGCTCCA-1	WCBM	3.93621	2044
SCG_MBML2_TET_AR-GGGATGAAGGCAATTA-1	WCBM	3.16495	625
SCG_MBML2_TET_AR-GGGCACTGTCATACTG-1	WCBM	3.46716	1058
SCG_MBML2_TET_AR-GGGCATCAGAGCTGCA-1	WCBM	3.47943	1162
SCG_MBML2_TET_AR-GGGCATCCAATCCAAC-1	WCBM	3.34203	833
SCG_MBML2_TET_AR-GGGCATCGTATATGAG-1	WCBM	3.51825	451
SCG_MBML2_TET_AR-GGGCATCGTCAAAGCG-1	WCBM	3.27254	765
SCG_MBML2_TET_AR-GGGCATCTCGTCTGCT-1	WCBM	3.15836	446
SCG_MBML2_TET_AR-GGGTCTGAGAGAACAG-1	WCBM	3.15806	615
SCG_MBML2_TET_AR-GGGTCTGAGATCCGAG-1	WCBM	3.97118	2440
SCG_MBML2_TET_AR-GGGTCTGGTCTGGTCG-1	WCBM	3.32387	627
SCG_MBML2_TET_AR-GGGTCTGTCCGCGGTA-1	WCBM	3.3948	1046
SCG_MBML2_TET_AR-GGGTCTGTCGTGGACC-1	WCBM	3.18355	684
SCG_MBML2_TET_AR-GGGTTGCAGCCCAGCT-1	WCBM	3.57669	1392
SCG_MBML2_TET_AR-GGTATTGAGGAATGGA-1	WCBM	3.4748	1035
SCG_MBML2_TET_AR-GGTATTGCAGTCCTTC-1	WCBM	3.32634	832
SCG_MBML2_TET_AR-GGTATTGGTAGCTTGT-1	WCBM	3.07225	498
SCG_MBML2_TET_AR-GGTATTGGTTAAGACA-1	WCBM	3.45194	644
SCG_MBML2_TET_AR-GGTGAAGGTTCCAACA-1	WCBM	3.70995	1380
SCG_MBML2_TET_AR-GGTGAAGTCTCCCTGA-1	WCBM	3.69302	1453
SCG_MBML2_TET_AR-GGTGCGTAGACGCAAC-1	WCBM	3.16732	384
SCG_MBML2_TET_AR-GGTGCGTCACATGTGT-1	WCBM	3.27416	431
SCG_MBML2_TET_AR-GGTGCGTCATTACGAC-1	WCBM	3.3032	880
SCG_MBML2_TET_AR-GGTGCGTGTCTGATCA-1	WCBM	3.30771	931
SCG_MBML2_TET_AR-GGTGCGTGTTAGAACA-1	WCBM	3.14051	372
SCG_MBML2_TET_AR-GGTGCGTTCATGTAGC-1	WCBM	3.7246	1697
SCG_MBML2_TET_AR-GGTGTTAAGTATCGAA-1	WCBM	3.22453	461
SCG_MBML2_TET_AR-GGTGTTAGTCAGAATA-1	WCBM	3.43361	1016
SCG_MBML2_TET_AR-GGTGTTATCGGAAACG-1	WCBM	3.27021	765
SCG_MBML2_TET_AR-GGTGTTATCTACCTGC-1	WCBM	3.08458	419
SCG_MBML2_TET_AR-GTAACGTAGATATGCA-1	WCBM	3.16997	404
SCG_MBML2_TET_AR-GTAACGTCACGGATAG-1	WCBM	3.10483	454
SCG_MBML2_TET_AR-GTAACGTCACGTCAGC-1	WCBM	3.41996	981
SCG_MBML2_TET_AR-GTAACGTTCCAAATGC-1	WCBM	3.66238	1451
SCG_MBML2_TET_AR-GTAACTGAGTACATGA-1	WCBM	4.08318	2709
SCG_MBML2_TET_AR-GTAACTGAGTGGGATC-1	WCBM	3.55823	1136
SCG_MBML2_TET_AR-GTAACTGGTCAGAGGT-1	WCBM	3.53007	1107
SCG_MBML2_TET_AR-GTAACTGGTGCGATAG-1	WCBM	3.30492	888
SCG_MBML2_TET_AR-GTACGTATCGCACTCT-1	WCBM	3.81184	1647
SCG_MBML2_TET_AR-GTACGTATCGGCTACG-1	WCBM	3.3955	805
SCG_MBML2_TET_AR-GTACGTATCGGTGTTA-1	WCBM	3.1486	464
SCG_MBML2_TET_AR-GTACGTATCGTCCAGG-1	WCBM	3.1209	374
SCG_MBML2_TET_AR-GTACTCCCATGCAACT-1	WCBM	3.26811	724
SCG_MBML2_TET_AR-GTACTCCCATTAGCCA-1	WCBM	3.19089	620
SCG_MBML2_TET_AR-GTACTCCGTTGACGTT-1	WCBM	3.82666	2144
SCG_MBML2_TET_AR-GTACTTTAGGCCCGTT-1	WCBM	3.36078	670
SCG_MBML2_TET_AR-GTACTTTCAGACAAGC-1	WCBM	3.3249	571
SCG_MBML2_TET_AR-GTACTTTGTACCATCA-1	WCBM	3.38256	348
SCG_MBML2_TET_AR-GTACTTTTCGCTGATA-1	WCBM	3.33021	729
SCG_MBML2_TET_AR-GTAGGCCAGAAGATTC-1	WCBM	3.59759	1340
SCG_MBML2_TET_AR-GTAGGCCAGGTGCAAC-1	WCBM	3.13956	492
SCG_MBML2_TET_AR-GTAGGCCTCTATCCTA-1	WCBM	3.10175	474
SCG_MBML2_TET_AR-GTAGTCAAGTTAACGA-1	WCBM	3.54949	972
SCG_MBML2_TET_AR-GTAGTCACATTAACCG-1	WCBM	3.34341	418
SCG_MBML2_TET_AR-GTAGTCAGTACGCACC-1	WCBM	3.10823	420
SCG_MBML2_TET_AR-GTAGTCATCCAAACAC-1	WCBM	3.64542	1341
SCG_MBML2_TET_AR-GTATCTTAGATGCGAC-1	WCBM	3.39777	941
SCG_MBML2_TET_AR-GTATCTTAGTTGAGTA-1	WCBM	3.16227	453
SCG_MBML2_TET_AR-GTATCTTGTACGCTGC-1	WCBM	4.14082	3265
SCG_MBML2_TET_AR-GTATCTTGTCGCCATG-1	WCBM	3.69099	1060
SCG_MBML2_TET_AR-GTATCTTGTTTAGCTG-1	WCBM	3.84874	2066
SCG_MBML2_TET_AR-GTATCTTTCCTACAGA-1	WCBM	3.18013	592
SCG_MBML2_TET_AR-GTATCTTTCGTAGATC-1	WCBM	3.25358	315
SCG_MBML2_TET_AR-GTATTCTCAAACTGCT-1	WCBM	3.6602	649
SCG_MBML2_TET_AR-GTATTCTCAGATGGCA-1	WCBM	4.19039	3153
SCG_MBML2_TET_AR-GTATTCTGTCAGATAA-1	WCBM	3.43537	759
SCG_MBML2_TET_AR-GTATTCTGTTGTGGAG-1	WCBM	3.48173	965
SCG_MBML2_TET_AR-GTATTCTTCCGAAGAG-1	WCBM	3.51282	1177
SCG_MBML2_TET_AR-GTATTCTTCGTGACAT-1	WCBM	3.29951	845
SCG_MBML2_TET_AR-GTCAAGTAGAATTGTG-1	WCBM	3.32243	798
SCG_MBML2_TET_AR-GTCAAGTAGAGCTGCA-1	WCBM	3.08243	479
SCG_MBML2_TET_AR-GTCAAGTGTGGGTATG-1	WCBM	3.46165	1024
SCG_MBML2_TET_AR-GTCAAGTTCAAGCCTA-1	WCBM	3.76185	1540
SCG_MBML2_TET_AR-GTCAAGTTCTTCAACT-1	WCBM	3.79281	1935
SCG_MBML2_TET_AR-GTCAAGTTCTTGACGA-1	WCBM	3.71029	1598
SCG_MBML2_TET_AR-GTCACAATCGCATGAT-1	WCBM	3.54045	1206
SCG_MBML2_TET_AR-GTCACAATCGGTCCGA-1	WCBM	3.70252	1874
SCG_MBML2_TET_AR-GTCACGGAGGTGCACA-1	WCBM	3.40449	917
SCG_MBML2_TET_AR-GTCACGGCAAACTGCT-1	WCBM	3.06446	522
SCG_MBML2_TET_AR-GTCACGGCATTCGACA-1	WCBM	3.14613	680
SCG_MBML2_TET_AR-GTCACGGGTAAGTAGT-1	WCBM	4.02743	2375
SCG_MBML2_TET_AR-GTCACGGGTCGCCATG-1	WCBM	3.30341	787
SCG_MBML2_TET_AR-GTCACGGGTTACTGAC-1	WCBM	3.51362	1070
SCG_MBML2_TET_AR-GTCACGGGTTAGGGTG-1	WCBM	3.6602	1416
SCG_MBML2_TET_AR-GTCACGGGTTCACCTC-1	WCBM	3.1758	572
SCG_MBML2_TET_AR-GTCATTTAGAAACCTA-1	WCBM	3.07918	527
SCG_MBML2_TET_AR-GTCATTTAGGCCCTTG-1	WCBM	3.59151	1425
SCG_MBML2_TET_AR-GTCATTTGTAAAGTCA-1	WCBM	3.39985	1029
SCG_MBML2_TET_AR-GTCCTCAAGTCCCACG-1	WCBM	3.30211	816
SCG_MBML2_TET_AR-GTCCTCACAATAGCGG-1	WCBM	3.38917	1056
SCG_MBML2_TET_AR-GTCCTCACAGGACCCT-1	WCBM	3.10346	560
SCG_MBML2_TET_AR-GTCCTCAGTACAGTGG-1	WCBM	3.09864	454
SCG_MBML2_TET_AR-GTCCTCAGTAGAAGGA-1	WCBM	3.0983	548
SCG_MBML2_TET_AR-GTCCTCAGTCTAGTCA-1	WCBM	3.07041	413
SCG_MBML2_TET_AR-GTCCTCATCCTGCTTG-1	WCBM	3.67906	1541
SCG_MBML2_TET_AR-GTCGGGTCATGATCCA-1	WCBM	3.09061	318
SCG_MBML2_TET_AR-GTCGGGTGTGACGCCT-1	WCBM	3.14644	687
SCG_MBML2_TET_AR-GTCGGGTTCCCTGACT-1	WCBM	3.708	1363
SCG_MBML2_TET_AR-GTCGTAACAGCAGTTT-1	WCBM	3.75717	1374
SCG_MBML2_TET_AR-GTCGTAAGTACGAAAT-1	WCBM	3.39217	906
SCG_MBML2_TET_AR-GTCGTAAGTCCGTCAG-1	WCBM	3.52827	379
SCG_MBML2_TET_AR-GTCTCGTCATGGAATA-1	WCBM	4.17307	3076
SCG_MBML2_TET_AR-GTCTCGTTCACCTTAT-1	WCBM	3.38899	926
SCG_MBML2_TET_AR-GTCTCGTTCACTGGGC-1	WCBM	3.65002	1523
SCG_MBML2_TET_AR-GTCTCGTTCGGCCGAT-1	WCBM	3.45408	645
SCG_MBML2_TET_AR-GTCTTCGCAAGCCCAC-1	WCBM	3.82197	2016
SCG_MBML2_TET_AR-GTCTTCGGTTCGGGCT-1	WCBM	3.61909	902
SCG_MBML2_TET_AR-GTCTTCGTCCTGTAGA-1	WCBM	3.25261	740
SCG_MBML2_TET_AR-GTGAAGGTCTTGACGA-1	WCBM	3.62387	1431
SCG_MBML2_TET_AR-GTGCAGCAGCTGAAAT-1	WCBM	3.21801	700
SCG_MBML2_TET_AR-GTGCAGCAGTTGAGAT-1	WCBM	3.3032	805
SCG_MBML2_TET_AR-GTGCAGCCACGTAAGG-1	WCBM	3.07628	312
SCG_MBML2_TET_AR-GTGCAGCCAGATCGGA-1	WCBM	3.3948	917
SCG_MBML2_TET_AR-GTGCAGCGTGAGGGAG-1	WCBM	3.11093	428
SCG_MBML2_TET_AR-GTGCAGCGTTTCCACC-1	WCBM	3.39094	726
SCG_MBML2_TET_AR-GTGCAGCTCAGTGTTG-1	WCBM	3.197	708
SCG_MBML2_TET_AR-GTGCAGCTCCTTTCTC-1	WCBM	3.58422	1273
SCG_MBML2_TET_AR-GTGCAGCTCGTCCAGG-1	WCBM	3.62211	1451
SCG_MBML2_TET_AR-GTGCATAAGCTAACTC-1	WCBM	3.06595	432
SCG_MBML2_TET_AR-GTGCATAAGCTAGTCT-1	WCBM	3.93982	1904
SCG_MBML2_TET_AR-GTGCATAAGGGTCGAT-1	WCBM	3.79288	2173
SCG_MBML2_TET_AR-GTGCATACATGTTGAC-1	WCBM	3.25768	677
SCG_MBML2_TET_AR-GTGCATATCGGATGGA-1	WCBM	3.81889	1722
SCG_MBML2_TET_AR-GTGCATATCGGGAGTA-1	WCBM	3.41347	881
SCG_MBML2_TET_AR-GTGCATATCTATCGCC-1	WCBM	3.21299	708
SCG_MBML2_TET_AR-GTGCGGTAGACCACGA-1	WCBM	3.29645	822
SCG_MBML2_TET_AR-GTGCGGTAGATGTGGC-1	WCBM	3.69073	1599
SCG_MBML2_TET_AR-GTGCGGTCAAGCCGTC-1	WCBM	3.16732	470
SCG_MBML2_TET_AR-GTGCGGTGTATTCTCT-1	WCBM	3.26126	787
SCG_MBML2_TET_AR-GTGCGGTGTTTGACAC-1	WCBM	3.68278	1460
SCG_MBML2_TET_AR-GTGCTTCAGGTACTCT-1	WCBM	3.93737	2174
SCG_MBML2_TET_AR-GTGCTTCGTAATAGCA-1	WCBM	3.54407	1057
SCG_MBML2_TET_AR-GTGCTTCGTCGCGGTT-1	WCBM	3.35736	969
SCG_MBML2_TET_AR-GTGCTTCGTGTAACGG-1	WCBM	3.80706	1789
SCG_MBML2_TET_AR-GTGCTTCGTGTGACGA-1	WCBM	3.20385	804
SCG_MBML2_TET_AR-GTGGGTCAGCCACGTC-1	WCBM	3.11528	349
SCG_MBML2_TET_AR-GTGGGTCCAATGGAAT-1	WCBM	3.14051	386
SCG_MBML2_TET_AR-GTGGGTCGTAGCTTGT-1	WCBM	3.21617	422
SCG_MBML2_TET_AR-GTGGGTCTCAAGCCTA-1	WCBM	3.47085	1005
SCG_MBML2_TET_AR-GTGGGTCTCGAGGTAG-1	WCBM	3.46464	508
SCG_MBML2_TET_AR-GTGTGCGAGCCACTAT-1	WCBM	3.0693	580
SCG_MBML2_TET_AR-GTGTGCGGTCCGACGT-1	WCBM	3.89642	1755
SCG_MBML2_TET_AR-GTGTGCGTCAACCAAC-1	WCBM	3.34557	554
SCG_MBML2_TET_AR-GTGTTAGAGTACGACG-1	WCBM	3.17202	669
SCG_MBML2_TET_AR-GTGTTAGAGTGTTGAA-1	WCBM	3.44279	1109
SCG_MBML2_TET_AR-GTGTTAGCAAACTGTC-1	WCBM	3.21669	549
SCG_MBML2_TET_AR-GTTAAGCAGATCCGAG-1	WCBM	3.45788	994
SCG_MBML2_TET_AR-GTTAAGCGTGAAAGAG-1	WCBM	3.10958	329
SCG_MBML2_TET_AR-GTTAAGCTCGCCATAA-1	WCBM	3.65763	1652
SCG_MBML2_TET_AR-GTTAAGCTCTGGTATG-1	WCBM	3.30103	841
SCG_MBML2_TET_AR-GTTACAGTCACCTTAT-1	WCBM	3.50406	1113
SCG_MBML2_TET_AR-GTTACAGTCATTTGGG-1	WCBM	3.92542	2134
SCG_MBML2_TET_AR-GTTCATTAGATGTGGC-1	WCBM	3.73672	1464
SCG_MBML2_TET_AR-GTTCATTGTAAATACG-1	WCBM	3.85095	1998
SCG_MBML2_TET_AR-GTTCATTGTACTTGAC-1	WCBM	3.78675	1650
SCG_MBML2_TET_AR-GTTCGGGAGTTGAGAT-1	WCBM	3.20412	838
SCG_MBML2_TET_AR-GTTCGGGCAAGGGTCA-1	WCBM	3.625	1676
SCG_MBML2_TET_AR-GTTCGGGCATACGCCG-1	WCBM	3.37566	392
SCG_MBML2_TET_AR-GTTCTCGCAAGGCTCC-1	WCBM	3.69205	1001
SCG_MBML2_TET_AR-GTTCTCGCATCACCCT-1	WCBM	3.79546	1548
SCG_MBML2_TET_AR-GTTCTCGCATTAGCCA-1	WCBM	3.90369	1935
SCG_MBML2_TET_AR-GTTCTCGTCGATCCCT-1	WCBM	3.84899	2093
SCG_MBML2_TET_AR-GTTTCTAAGAGTCTGG-1	WCBM	3.54307	1196
SCG_MBML2_TET_AR-GTTTCTAAGTCTCGGC-1	WCBM	3.55291	1254
SCG_MBML2_TET_AR-GTTTCTAGTATAGTAG-1	WCBM	3.18639	506
SCG_MBML2_TET_AR-GTTTCTAGTTAGATGA-1	WCBM	3.71383	1655
SCG_MBML2_TET_AR-TAAACCGCACTGTTAG-1	WCBM	3.19976	569
SCG_MBML2_TET_AR-TAAACCGCAGCCTTGG-1	WCBM	3.65341	1421
SCG_MBML2_TET_AR-TAAACCGCATGTCCTC-1	WCBM	3.17056	599
SCG_MBML2_TET_AR-TAAACCGTCCTGCAGG-1	WCBM	3.97996	2136
SCG_MBML2_TET_AR-TAAGAGACACAGACAG-1	WCBM	3.17696	446
SCG_MBML2_TET_AR-TAAGAGAGTATTCTCT-1	WCBM	3.21696	747
SCG_MBML2_TET_AR-TAAGAGATCTGTCTAT-1	WCBM	3.077	606
SCG_MBML2_TET_AR-TAAGCGTAGGCCGAAT-1	WCBM	3.15655	482
SCG_MBML2_TET_AR-TAAGCGTAGTTCGATC-1	WCBM	3.38202	757
SCG_MBML2_TET_AR-TAAGCGTCAGTAACGG-1	WCBM	3.44217	805
SCG_MBML2_TET_AR-TAAGTGCCATACAGCT-1	WCBM	3.2783	367
SCG_MBML2_TET_AR-TAAGTGCCATACTACG-1	WCBM	3.59879	1421
SCG_MBML2_TET_AR-TAAGTGCGTGGCGAAT-1	WCBM	3.76545	1694
SCG_MBML2_TET_AR-TACACGACATCACGTA-1	WCBM	3.50853	1149
SCG_MBML2_TET_AR-TACACGAGTTGTCTTT-1	WCBM	3.81003	1867
SCG_MBML2_TET_AR-TACACGATCCAGTATG-1	WCBM	3.65196	1379
SCG_MBML2_TET_AR-TACACGATCCTGCCAT-1	WCBM	3.37731	629
SCG_MBML2_TET_AR-TACACGATCTGCTTGC-1	WCBM	3.12287	420
SCG_MBML2_TET_AR-TACAGTGCACGTCTCT-1	WCBM	3.41597	1027
SCG_MBML2_TET_AR-TACAGTGCAGCAGTTT-1	WCBM	3.66969	1490
SCG_MBML2_TET_AR-TACAGTGGTCTCTTAT-1	WCBM	3.13322	406
SCG_MBML2_TET_AR-TACAGTGGTCTTGCGG-1	WCBM	3.39637	964
SCG_MBML2_TET_AR-TACAGTGTCATCTGTT-1	WCBM	3.63043	1147
SCG_MBML2_TET_AR-TACCTATAGGCGTACA-1	WCBM	3.25792	547
SCG_MBML2_TET_AR-TACCTATCATCGGACC-1	WCBM	3.27485	701
SCG_MBML2_TET_AR-TACCTATGTACAGACG-1	WCBM	3.30146	767
SCG_MBML2_TET_AR-TACCTATGTCAATACC-1	WCBM	3.06145	531
SCG_MBML2_TET_AR-TACCTATGTCCGAGTC-1	WCBM	3.1878	494
SCG_MBML2_TET_AR-TACCTATGTTAGGGTG-1	WCBM	3.27623	774
SCG_MBML2_TET_AR-TACCTATTCCTCGCAT-1	WCBM	3.35276	227
SCG_MBML2_TET_AR-TACCTTAAGAGCTGCA-1	WCBM	3.3298	865
SCG_MBML2_TET_AR-TACCTTACAGCTTAAC-1	WCBM	3.1529	644
SCG_MBML2_TET_AR-TACCTTACAGGGAGAG-1	WCBM	3.94468	2100
SCG_MBML2_TET_AR-TACCTTAGTTCCCTTG-1	WCBM	3.36642	937
SCG_MBML2_TET_AR-TACCTTATCTATCCTA-1	WCBM	3.19645	422
SCG_MBML2_TET_AR-TACGGATCAGCGTAAG-1	WCBM	3.46434	1160
SCG_MBML2_TET_AR-TACGGATCATACGCCG-1	WCBM	3.15534	577
SCG_MBML2_TET_AR-TACGGATGTTTCCACC-1	WCBM	3.18837	624
SCG_MBML2_TET_AR-TACGGATTCCGAAGAG-1	WCBM	3.63165	1250
SCG_MBML2_TET_AR-TACGGGCAGATCCGAG-1	WCBM	3.28959	764
SCG_MBML2_TET_AR-TACGGTAAGACCCACC-1	WCBM	3.12024	434
SCG_MBML2_TET_AR-TACGGTACATCACGAT-1	WCBM	3.53453	1241
SCG_MBML2_TET_AR-TACGGTAGTTGGTAAA-1	WCBM	3.79817	1908
SCG_MBML2_TET_AR-TACTCATAGAGCTTCT-1	WCBM	3.71172	1214
SCG_MBML2_TET_AR-TACTCATCAGCCTTGG-1	WCBM	3.21696	671
SCG_MBML2_TET_AR-TACTCATTCAATACCG-1	WCBM	3.85956	1882
SCG_MBML2_TET_AR-TACTCATTCCTAGGGC-1	WCBM	4.16361	2965
SCG_MBML2_TET_AR-TACTCGCAGGGCTTGA-1	WCBM	3.22712	490
SCG_MBML2_TET_AR-TACTCGCCAAGGTTTC-1	WCBM	3.09795	442
SCG_MBML2_TET_AR-TACTCGCCACGTCAGC-1	WCBM	3.32201	782
SCG_MBML2_TET_AR-TACTCGCGTACACCGC-1	WCBM	3.56443	1137
SCG_MBML2_TET_AR-TACTTACAGCTTTGGT-1	WCBM	3.39915	475
SCG_MBML2_TET_AR-TACTTACAGTCCTCCT-1	WCBM	3.15229	626
SCG_MBML2_TET_AR-TACTTACTCCTATGTT-1	WCBM	3.64953	1301
SCG_MBML2_TET_AR-TACTTACTCGTCTGCT-1	WCBM	3.17609	589
SCG_MBML2_TET_AR-TAGACCAAGCTAGCCC-1	WCBM	3.58737	1372
SCG_MBML2_TET_AR-TAGACCACACATTAGC-1	WCBM	3.68314	1567
SCG_MBML2_TET_AR-TAGACCAGTCGAGATG-1	WCBM	3.13418	414
SCG_MBML2_TET_AR-TAGACCATCCTGCTTG-1	WCBM	3.70157	1600
SCG_MBML2_TET_AR-TAGAGCTTCAGCATGT-1	WCBM	3.73815	1848
SCG_MBML2_TET_AR-TAGAGCTTCTTCATGT-1	WCBM	3.05881	376
SCG_MBML2_TET_AR-TAGCCGGCATCACAAC-1	WCBM	3.15715	542
SCG_MBML2_TET_AR-TAGGCATAGAGCTTCT-1	WCBM	3.52479	1099
SCG_MBML2_TET_AR-TAGGCATAGAGGTACC-1	WCBM	3.60842	1252
SCG_MBML2_TET_AR-TAGGCATCAATCGGTT-1	WCBM	3.2615	700
SCG_MBML2_TET_AR-TAGTGGTAGACCTAGG-1	WCBM	3.53719	1323
SCG_MBML2_TET_AR-TAGTGGTAGCGTTTAC-1	WCBM	3.1176	577
SCG_MBML2_TET_AR-TAGTGGTAGGACTGGT-1	WCBM	3.7788	1800
SCG_MBML2_TET_AR-TAGTGGTCAGCTCGCA-1	WCBM	3.88161	2153
SCG_MBML2_TET_AR-TAGTGGTGTCCAAGTT-1	WCBM	3.52192	1114
SCG_MBML2_TET_AR-TAGTGGTTCCGAATGT-1	WCBM	3.14922	442
SCG_MBML2_TET_AR-TAGTGGTTCGTTACAG-1	WCBM	3.23629	655
SCG_MBML2_TET_AR-TAGTTGGAGGTGATTA-1	WCBM	3.70001	1542
SCG_MBML2_TET_AR-TAGTTGGAGTGCAAGC-1	WCBM	3.13098	452
SCG_MBML2_TET_AR-TAGTTGGCATTCTCAT-1	WCBM	3.44793	980
SCG_MBML2_TET_AR-TAGTTGGTCAAAGTAG-1	WCBM	3.5382	1117
SCG_MBML2_TET_AR-TAGTTGGTCGTCACGG-1	WCBM	3.08884	449
SCG_MBML2_TET_AR-TATCAGGCACAACTGT-1	WCBM	3.31534	313
SCG_MBML2_TET_AR-TATCAGGCAGTCGATT-1	WCBM	3.34537	674
SCG_MBML2_TET_AR-TATCAGGGTGTGGTTT-1	WCBM	3.20385	468
SCG_MBML2_TET_AR-TATCAGGTCTAGCACA-1	WCBM	3.26458	678
SCG_MBML2_TET_AR-TATCAGGTCTGATACG-1	WCBM	3.9428	2101
SCG_MBML2_TET_AR-TATCTCAAGAAGGACA-1	WCBM	3.09968	391
SCG_MBML2_TET_AR-TATCTCACAGCGAACA-1	WCBM	3.75504	1569
SCG_MBML2_TET_AR-TATCTCAGTAGATTAG-1	WCBM	3.0835	395
SCG_MBML2_TET_AR-TATCTCATCAAAGTAG-1	WCBM	3.42959	1091
SCG_MBML2_TET_AR-TATGCCCAGATGTAAC-1	WCBM	3.17609	493
SCG_MBML2_TET_AR-TATGCCCAGTTGTAGA-1	WCBM	3.21722	309
SCG_MBML2_TET_AR-TATGCCCCAGCTGCTG-1	WCBM	3.33846	734
SCG_MBML2_TET_AR-TATTACCAGACTAAGT-1	WCBM	3.11561	400
SCG_MBML2_TET_AR-TATTACCTCAGCTCGG-1	WCBM	3.76522	1725
SCG_MBML2_TET_AR-TATTACCTCGGACAAG-1	WCBM	3.29292	287
SCG_MBML2_TET_AR-TCAACGACACAACGTT-1	WCBM	3.89126	2098
SCG_MBML2_TET_AR-TCAACGACAGCGTAAG-1	WCBM	3.51362	1153
SCG_MBML2_TET_AR-TCAACGAGTTAGGGTG-1	WCBM	3.81131	1964
SCG_MBML2_TET_AR-TCAACGATCTCGCATC-1	WCBM	3.73743	1544
SCG_MBML2_TET_AR-TCAATCTAGACATAAC-1	WCBM	3.44059	1013
SCG_MBML2_TET_AR-TCAATCTAGATGAGAG-1	WCBM	4.11474	2831
SCG_MBML2_TET_AR-TCAATCTCACAACTGT-1	WCBM	3.52556	934
SCG_MBML2_TET_AR-TCAATCTCACGAGGTA-1	WCBM	3.41847	977
SCG_MBML2_TET_AR-TCAATCTCAGTTTACG-1	WCBM	3.2307	284
SCG_MBML2_TET_AR-TCAATCTTCGTGGTCG-1	WCBM	3.43902	958
SCG_MBML2_TET_AR-TCACAAGAGCAATATG-1	WCBM	3.3566	850
SCG_MBML2_TET_AR-TCACAAGCACGCTTTC-1	WCBM	3.07004	604
SCG_MBML2_TET_AR-TCACAAGCAGCCTTGG-1	WCBM	3.57807	1145
SCG_MBML2_TET_AR-TCACAAGTCGCCAAAT-1	WCBM	3.84702	2006
SCG_MBML2_TET_AR-TCACGAACAGCTGCTG-1	WCBM	3.2531	515
SCG_MBML2_TET_AR-TCACGAATCACGAAGG-1	WCBM	3.14489	656
SCG_MBML2_TET_AR-TCACGAATCTATCCTA-1	WCBM	3.36211	854
SCG_MBML2_TET_AR-TCAGATGGTCAATGTC-1	WCBM	3.74656	1667
SCG_MBML2_TET_AR-TCAGCAACACCCATGG-1	WCBM	3.18156	649
SCG_MBML2_TET_AR-TCAGCAACATGTTGAC-1	WCBM	3.33506	1017
SCG_MBML2_TET_AR-TCAGCAAGTCAAAGAT-1	WCBM	3.20276	651
SCG_MBML2_TET_AR-TCAGCAAGTCTAAAGA-1	WCBM	3.41397	1013
SCG_MBML2_TET_AR-TCAGCAATCGCATGAT-1	WCBM	3.99774	2665
SCG_MBML2_TET_AR-TCAGCTCTCAGCTGGC-1	WCBM	3.22479	624
SCG_MBML2_TET_AR-TCAGGATAGTGATCGG-1	WCBM	3.72835	1744
SCG_MBML2_TET_AR-TCAGGATAGTTCCACA-1	WCBM	3.26387	625
SCG_MBML2_TET_AR-TCAGGATCACAGCCCA-1	WCBM	3.7124	1561
SCG_MBML2_TET_AR-TCAGGATCATTCCTCG-1	WCBM	3.38003	955
SCG_MBML2_TET_AR-TCAGGATGTTGTGGCC-1	WCBM	3.74507	1453
SCG_MBML2_TET_AR-TCAGGTAGTACCGTTA-1	WCBM	3.14675	414
SCG_MBML2_TET_AR-TCAGGTAGTCCAGTGC-1	WCBM	3.24155	723
SCG_MBML2_TET_AR-TCAGGTAGTCGCATCG-1	WCBM	3.86326	2052
SCG_MBML2_TET_AR-TCATTACGTAATAGCA-1	WCBM	3.66285	1191
SCG_MBML2_TET_AR-TCATTACGTATGGTTC-1	WCBM	3.95607	2384
SCG_MBML2_TET_AR-TCATTACGTCATATGC-1	WCBM	3.06108	557
SCG_MBML2_TET_AR-TCATTACTCGGAGCAA-1	WCBM	3.1209	421
SCG_MBML2_TET_AR-TCATTACTCTTGTTTG-1	WCBM	3.76103	1580
SCG_MBML2_TET_AR-TCATTTGAGAGCTGGT-1	WCBM	3.8757	1613
SCG_MBML2_TET_AR-TCATTTGCATGAACCT-1	WCBM	3.75412	1682
SCG_MBML2_TET_AR-TCATTTGGTAAGGGCT-1	WCBM	3.0976	553
SCG_MBML2_TET_AR-TCATTTGGTACCATCA-1	WCBM	3.0607	443
SCG_MBML2_TET_AR-TCATTTGTCACCACCT-1	WCBM	3.49554	813
SCG_MBML2_TET_AR-TCCACACGTTCATGGT-1	WCBM	3.0799	676
SCG_MBML2_TET_AR-TCCACACTCACAAACC-1	WCBM	3.41564	991
SCG_MBML2_TET_AR-TCGAGGCAGACACTAA-1	WCBM	3.11193	251
SCG_MBML2_TET_AR-TCGAGGCGTCCATCCT-1	WCBM	3.25503	697
SCG_MBML2_TET_AR-TCGAGGCTCAAGATCC-1	WCBM	3.13226	440
SCG_MBML2_TET_AR-TCGAGGCTCGTACGGC-1	WCBM	3.4014	898
SCG_MBML2_TET_AR-TCGCGAGCAGGGATTG-1	WCBM	3.09307	608
SCG_MBML2_TET_AR-TCGCGAGGTGCACTTA-1	WCBM	3.36021	787
SCG_MBML2_TET_AR-TCGCGAGGTGCAGTAG-1	WCBM	3.61909	1326
SCG_MBML2_TET_AR-TCGCGAGTCAGCGACC-1	WCBM	3.74803	1733
SCG_MBML2_TET_AR-TCGCGAGTCCTTAATC-1	WCBM	3.50174	1074
SCG_MBML2_TET_AR-TCGCGTTAGAATAGGG-1	WCBM	3.64523	1463
SCG_MBML2_TET_AR-TCGCGTTCAACTTGAC-1	WCBM	3.24229	717
SCG_MBML2_TET_AR-TCGCGTTCACCGCTAG-1	WCBM	3.08529	531
SCG_MBML2_TET_AR-TCGCGTTGTACTTCTT-1	WCBM	3.23172	630
SCG_MBML2_TET_AR-TCGGGACAGAGAACAG-1	WCBM	3.97882	2519
SCG_MBML2_TET_AR-TCGGGACAGGGTTCCC-1	WCBM	3.22557	677
SCG_MBML2_TET_AR-TCGGGACCAAGCCATT-1	WCBM	3.35392	656
SCG_MBML2_TET_AR-TCGGGACCACTGTGTA-1	WCBM	3.20358	612
SCG_MBML2_TET_AR-TCGGGACGTCCAGTTA-1	WCBM	3.13226	267
SCG_MBML2_TET_AR-TCGGGACTCACTTATC-1	WCBM	3.37767	917
SCG_MBML2_TET_AR-TCGGTAAAGCGTCTAT-1	WCBM	3.40569	745
SCG_MBML2_TET_AR-TCGGTAAAGCGTGAAC-1	WCBM	3.10551	392
SCG_MBML2_TET_AR-TCGGTAACACCATCCT-1	WCBM	3.33122	691
SCG_MBML2_TET_AR-TCGGTAACATGGAATA-1	WCBM	4.02821	2771
SCG_MBML2_TET_AR-TCGGTAAGTCATGCAT-1	WCBM	3.09132	515
SCG_MBML2_TET_AR-TCGGTAAGTCTTGCGG-1	WCBM	3.79623	1871
SCG_MBML2_TET_AR-TCGTACCGTACGACCC-1	WCBM	3.82092	1628
SCG_MBML2_TET_AR-TCGTACCGTAGTAGTA-1	WCBM	3.77974	1641
SCG_MBML2_TET_AR-TCGTACCGTTGTCTTT-1	WCBM	3.38775	610
SCG_MBML2_TET_AR-TCGTACCTCGAACTGT-1	WCBM	3.11461	638
SCG_MBML2_TET_AR-TCGTACCTCGCGGATC-1	WCBM	3.66792	1505
SCG_MBML2_TET_AR-TCGTACCTCTGGTTCC-1	WCBM	3.26411	873
SCG_MBML2_TET_AR-TCGTACCTCTTCCTTC-1	WCBM	3.56301	1178
SCG_MBML2_TET_AR-TCGTAGATCAAGATCC-1	WCBM	3.1383	521
SCG_MBML2_TET_AR-TCGTAGATCGGCGGTT-1	WCBM	3.19866	374
SCG_MBML2_TET_AR-TCTATTGGTAGTACCT-1	WCBM	3.613	1163
SCG_MBML2_TET_AR-TCTATTGGTCCGTTAA-1	WCBM	3.59384	1330
SCG_MBML2_TET_AR-TCTATTGTCACAGGCC-1	WCBM	3.41597	165
SCG_MBML2_TET_AR-TCTATTGTCAGCTCTC-1	WCBM	3.1284	632
SCG_MBML2_TET_AR-TCTCATAAGTTAGGTA-1	WCBM	3.11193	105
SCG_MBML2_TET_AR-TCTCATAGTCCCTTGT-1	WCBM	3.17056	524
SCG_MBML2_TET_AR-TCTCATATCAGGTAAA-1	WCBM	3.88818	1062
SCG_MBML2_TET_AR-TCTCATATCGCTAGCG-1	WCBM	4.3095	3976
SCG_MBML2_TET_AR-TCTCATATCGGATGGA-1	WCBM	3.14891	423
SCG_MBML2_TET_AR-TCTCTAAAGCAGGTCA-1	WCBM	3.50947	1260
SCG_MBML2_TET_AR-TCTCTAAGTGAACCTT-1	WCBM	3.35717	792
SCG_MBML2_TET_AR-TCTGGAACACATTTCT-1	WCBM	4.06028	2480
SCG_MBML2_TET_AR-TCTGGAACATTCACTT-1	WCBM	3.40722	785
SCG_MBML2_TET_AR-TCTTCGGAGGCCCGTT-1	WCBM	3.13893	384
SCG_MBML2_TET_AR-TCTTCGGGTAAGAGAG-1	WCBM	3.31806	798
SCG_MBML2_TET_AR-TCTTCGGTCTCTAAGG-1	WCBM	3.09237	543
SCG_MBML2_TET_AR-TCTTCGGTCTTACCTA-1	WCBM	3.13033	492
SCG_MBML2_TET_AR-TCTTTCCCATGTCGAT-1	WCBM	3.6067	1086
SCG_MBML2_TET_AR-TCTTTCCGTCTGCGGT-1	WCBM	3.46509	1001
SCG_MBML2_TET_AR-TCTTTCCGTCTTGTCC-1	WCBM	3.70278	1435
SCG_MBML2_TET_AR-TCTTTCCGTTGGTTTG-1	WCBM	3.40432	984
SCG_MBML2_TET_AR-TCTTTCCGTTTCGCTC-1	WCBM	3.14582	535
SCG_MBML2_TET_AR-TCTTTCCTCTCGGACG-1	WCBM	3.46953	1061
SCG_MBML2_TET_AR-TGAAAGAAGAGGACGG-1	WCBM	3.3092	854
SCG_MBML2_TET_AR-TGAAAGAGTTTAGGAA-1	WCBM	3.13322	686
SCG_MBML2_TET_AR-TGACAACAGCCCAGCT-1	WCBM	3.40654	547
SCG_MBML2_TET_AR-TGACAACCACGGCGTT-1	WCBM	3.57461	1262
SCG_MBML2_TET_AR-TGACAACGTCGCCATG-1	WCBM	3.34203	909
SCG_MBML2_TET_AR-TGACAACTCTGAAAGA-1	WCBM	3.17898	663
SCG_MBML2_TET_AR-TGACGGCCAAACCTAC-1	WCBM	3.077	559
SCG_MBML2_TET_AR-TGACTAGCACATTAGC-1	WCBM	3.13098	655
SCG_MBML2_TET_AR-TGACTAGCAGATCGGA-1	WCBM	3.15014	603
SCG_MBML2_TET_AR-TGACTAGGTCAGCTAT-1	WCBM	3.2266	693
SCG_MBML2_TET_AR-TGACTAGGTCTTTCAT-1	WCBM	3.14675	609
SCG_MBML2_TET_AR-TGACTAGTCACATGCA-1	WCBM	3.78682	1664
SCG_MBML2_TET_AR-TGACTTTCAAGTTGTC-1	WCBM	3.59051	1415
SCG_MBML2_TET_AR-TGACTTTCAGGCTGAA-1	WCBM	3.08636	435
SCG_MBML2_TET_AR-TGACTTTGTCGTCTTC-1	WCBM	3.20548	696
SCG_MBML2_TET_AR-TGACTTTGTGGACGAT-1	WCBM	3.14426	735
SCG_MBML2_TET_AR-TGAGAGGAGGTCATCT-1	WCBM	3.09377	648
SCG_MBML2_TET_AR-TGAGAGGAGTACGTAA-1	WCBM	3.21484	512
SCG_MBML2_TET_AR-TGAGAGGGTCGCGGTT-1	WCBM	3.63256	1311
SCG_MBML2_TET_AR-TGAGAGGGTCTGATTG-1	WCBM	3.28937	797
SCG_MBML2_TET_AR-TGAGCATTCGCCTGAG-1	WCBM	3.20249	637
SCG_MBML2_TET_AR-TGAGCATTCGGCATCG-1	WCBM	3.30363	793
SCG_MBML2_TET_AR-TGAGCCGAGCAGGTCA-1	WCBM	3.39985	1179
SCG_MBML2_TET_AR-TGAGCCGTCTGGAGCC-1	WCBM	3.22712	516
SCG_MBML2_TET_AR-TGAGGGACAATGGATA-1	WCBM	3.10585	398
SCG_MBML2_TET_AR-TGAGGGACACAACTGT-1	WCBM	4.05316	2567
SCG_MBML2_TET_AR-TGAGGGACACTGTCGG-1	WCBM	3.89752	2168
SCG_MBML2_TET_AR-TGAGGGACATCACGTA-1	WCBM	3.26741	606
SCG_MBML2_TET_AR-TGATTTCAGCGATAGC-1	WCBM	3.68717	1589
SCG_MBML2_TET_AR-TGATTTCAGCTGGAAC-1	WCBM	3.25261	690
SCG_MBML2_TET_AR-TGATTTCCATGTTGAC-1	WCBM	3.11361	588
SCG_MBML2_TET_AR-TGATTTCTCAACACCA-1	WCBM	3.33143	1049
SCG_MBML2_TET_AR-TGATTTCTCACCGGGT-1	WCBM	3.39305	692
SCG_MBML2_TET_AR-TGCACCTAGACCTAGG-1	WCBM	3.09342	457
SCG_MBML2_TET_AR-TGCACCTAGTCCGGTC-1	WCBM	3.14953	597
SCG_MBML2_TET_AR-TGCACCTCATTAACCG-1	WCBM	3.2307	707
SCG_MBML2_TET_AR-TGCACCTGTGCTTCTC-1	WCBM	3.20548	448
SCG_MBML2_TET_AR-TGCACCTGTTTAGGAA-1	WCBM	4.02123	2202
SCG_MBML2_TET_AR-TGCCAAAAGTTCGCGC-1	WCBM	3.68547	1500
SCG_MBML2_TET_AR-TGCCAAACAGACAGGT-1	WCBM	3.26905	844
SCG_MBML2_TET_AR-TGCCAAAGTAAGTGGC-1	WCBM	3.41697	911
SCG_MBML2_TET_AR-TGCCCATAGCAACGGT-1	WCBM	3.28556	402
SCG_MBML2_TET_AR-TGCCCATCAAGGCTCC-1	WCBM	3.23729	554
SCG_MBML2_TET_AR-TGCCCTAAGAATGTGT-1	WCBM	3.16017	594
SCG_MBML2_TET_AR-TGCCCTAAGAGTCTGG-1	WCBM	3.41196	932
SCG_MBML2_TET_AR-TGCCCTAGTGCAACGA-1	WCBM	3.8221	2002
SCG_MBML2_TET_AR-TGCCCTATCCTTTCGG-1	WCBM	3.66577	1455
SCG_MBML2_TET_AR-TGCCCTATCGGTTAAC-1	WCBM	3.13545	603
SCG_MBML2_TET_AR-TGCCCTATCTCCTATA-1	WCBM	3.38917	911
SCG_MBML2_TET_AR-TGCGCAGAGGCTCAGA-1	WCBM	3.84708	2040
SCG_MBML2_TET_AR-TGCGCAGTCAACCAAC-1	WCBM	3.43759	908
SCG_MBML2_TET_AR-TGCGCAGTCGCGGATC-1	WCBM	3.13577	441
SCG_MBML2_TET_AR-TGCGCAGTCTACCAGA-1	WCBM	3.34616	881
SCG_MBML2_TET_AR-TGCGCAGTCTCATTCA-1	WCBM	3.62562	499
SCG_MBML2_TET_AR-TGCGGGTCAAGCCGTC-1	WCBM	3.28035	707
SCG_MBML2_TET_AR-TGCGGGTCACGGCTAC-1	WCBM	3.15625	741
SCG_MBML2_TET_AR-TGCGGGTCATCCGTGG-1	WCBM	3.29137	752
SCG_MBML2_TET_AR-TGCGGGTCATGACATC-1	WCBM	3.51228	1130
SCG_MBML2_TET_AR-TGCGTGGCAAGCTGTT-1	WCBM	3.19976	710
SCG_MBML2_TET_AR-TGCGTGGTCCTATTCA-1	WCBM	3.62829	1300
SCG_MBML2_TET_AR-TGCGTGGTCTCCGGTT-1	WCBM	3.3298	881
SCG_MBML2_TET_AR-TGCTACCAGGAGCGTT-1	WCBM	3.08422	430
SCG_MBML2_TET_AR-TGCTACCCAAAGGTGC-1	WCBM	3.07846	396
SCG_MBML2_TET_AR-TGCTACCCAGCTCGCA-1	WCBM	3.11959	469
SCG_MBML2_TET_AR-TGCTACCGTTGGTTTG-1	WCBM	3.09132	473
SCG_MBML2_TET_AR-TGCTGCTAGGAGTTGC-1	WCBM	3.07918	343
SCG_MBML2_TET_AR-TGCTGCTAGGTGCTAG-1	WCBM	3.81385	1724
SCG_MBML2_TET_AR-TGCTGCTGTGTTTGTG-1	WCBM	3.21511	586
SCG_MBML2_TET_AR-TGGACGCAGACTAAGT-1	WCBM	3.08422	375
SCG_MBML2_TET_AR-TGGACGCAGCCATCGC-1	WCBM	3.49803	511
SCG_MBML2_TET_AR-TGGACGCAGGCGATAC-1	WCBM	3.26998	845
SCG_MBML2_TET_AR-TGGACGCAGTGGGATC-1	WCBM	3.31408	773
SCG_MBML2_TET_AR-TGGACGCCACACCGAC-1	WCBM	3.34616	580
SCG_MBML2_TET_AR-TGGACGCCAGCCTTTC-1	WCBM	3.08814	493
SCG_MBML2_TET_AR-TGGACGCCATTAACCG-1	WCBM	3.18441	695
SCG_MBML2_TET_AR-TGGACGCGTTCCCGAG-1	WCBM	3.79021	1878
SCG_MBML2_TET_AR-TGGCCAGAGGGTCGAT-1	WCBM	3.57066	1188
SCG_MBML2_TET_AR-TGGCCAGTCGCCCTTA-1	WCBM	3.23679	502
SCG_MBML2_TET_AR-TGGCCAGTCGTTTATC-1	WCBM	3.07188	412
SCG_MBML2_TET_AR-TGGCCAGTCTATCCCG-1	WCBM	3.67742	1531
SCG_MBML2_TET_AR-TGGCGCACACATTAGC-1	WCBM	3.87204	2201
SCG_MBML2_TET_AR-TGGCTGGAGCGATGAC-1	WCBM	3.39252	919
SCG_MBML2_TET_AR-TGGCTGGAGGCCCTCA-1	WCBM	3.40654	1011
SCG_MBML2_TET_AR-TGGCTGGCACTTAACG-1	WCBM	3.21165	284
SCG_MBML2_TET_AR-TGGGAAGAGAAGGTGA-1	WCBM	3.67688	1689
SCG_MBML2_TET_AR-TGGGAAGAGCCAACAG-1	WCBM	3.41364	766
SCG_MBML2_TET_AR-TGGGAAGAGGTCATCT-1	WCBM	3.27554	818
SCG_MBML2_TET_AR-TGGGAAGAGTGCGTGA-1	WCBM	3.5605	1308
SCG_MBML2_TET_AR-TGGGCGTGTTTCCACC-1	WCBM	3.2403	544
SCG_MBML2_TET_AR-TGGTTAGGTCGAAAGC-1	WCBM	3.1116	444
SCG_MBML2_TET_AR-TGGTTAGTCAGGTAAA-1	WCBM	3.39005	945
SCG_MBML2_TET_AR-TGGTTCCCATCAGTAC-1	WCBM	3.72591	1362
SCG_MBML2_TET_AR-TGGTTCCGTATAATGG-1	WCBM	3.53135	1278
SCG_MBML2_TET_AR-TGGTTCCGTTTCGCTC-1	WCBM	3.31911	845
SCG_MBML2_TET_AR-TGGTTCCTCAGTACGT-1	WCBM	3.49982	1025
SCG_MBML2_TET_AR-TGTATTCCAGGCTCAC-1	WCBM	3.1232	480
SCG_MBML2_TET_AR-TGTATTCGTGAGGGTT-1	WCBM	3.29623	848
SCG_MBML2_TET_AR-TGTATTCGTTGACGTT-1	WCBM	3.52101	1238
SCG_MBML2_TET_AR-TGTATTCTCGGTTCGG-1	WCBM	3.36884	1018
SCG_MBML2_TET_AR-TGTCCCAGTCTCACCT-1	WCBM	3.53732	1251
SCG_MBML2_TET_AR-TGTCCCAGTTACGTCA-1	WCBM	3.31555	799
SCG_MBML2_TET_AR-TGTCCCATCTGGTTCC-1	WCBM	3.54345	1058
SCG_MBML2_TET_AR-TGTGGTACACACCGCA-1	WCBM	3.72263	1728
SCG_MBML2_TET_AR-TGTGGTAGTTGTACAC-1	WCBM	3.81525	1879
SCG_MBML2_TET_AR-TGTGGTATCTGATACG-1	WCBM	3.7876	1627
SCG_MBML2_TET_AR-TGTGTTTGTACAGACG-1	WCBM	3.58263	1322
SCG_MBML2_TET_AR-TGTGTTTTCGCCTGAG-1	WCBM	3.15776	526
SCG_MBML2_TET_AR-TGTTCCGAGATGTCGG-1	WCBM	3.17638	482
SCG_MBML2_TET_AR-TGTTCCGAGCCCGAAA-1	WCBM	3.26316	699
SCG_MBML2_TET_AR-TGTTCCGAGTGCGTGA-1	WCBM	3.31597	649
SCG_MBML2_TET_AR-TGTTCCGCACATTAGC-1	WCBM	3.23019	625
SCG_MBML2_TET_AR-TGTTCCGCAGCGAACA-1	WCBM	3.87448	2085
SCG_MBML2_TET_AR-TGTTCCGCAGGAATCG-1	WCBM	3.13322	357
SCG_MBML2_TET_AR-TGTTCCGTCGAACTGT-1	WCBM	3.26576	755
SCG_MBML2_TET_AR-TTAACTCAGCGTGAAC-1	WCBM	3.71767	1447
SCG_MBML2_TET_AR-TTAACTCCAAGCGATG-1	WCBM	3.11093	397
SCG_MBML2_TET_AR-TTAACTCGTAGCCTCG-1	WCBM	3.29688	827
SCG_MBML2_TET_AR-TTAACTCGTAGGGACT-1	WCBM	3.36135	375
SCG_MBML2_TET_AR-TTAACTCGTGTGGCTC-1	WCBM	3.32736	538
SCG_MBML2_TET_AR-TTAACTCTCTACGAGT-1	WCBM	3.13066	405
SCG_MBML2_TET_AR-TTAGGACGTTCCGGCA-1	WCBM	3.43632	996
SCG_MBML2_TET_AR-TTAGGACTCATAAAGG-1	WCBM	3.56679	1037
SCG_MBML2_TET_AR-TTAGGACTCCATGAAC-1	WCBM	3.29667	688
SCG_MBML2_TET_AR-TTAGGCAAGTACGTTC-1	WCBM	3.49318	1080
SCG_MBML2_TET_AR-TTAGGCAGTGACGCCT-1	WCBM	3.93039	2434
SCG_MBML2_TET_AR-TTAGTTCAGCACACAG-1	WCBM	3.36418	854
SCG_MBML2_TET_AR-TTAGTTCCACGCGAAA-1	WCBM	3.64963	1276
SCG_MBML2_TET_AR-TTAGTTCGTACAGACG-1	WCBM	3.39533	982
SCG_MBML2_TET_AR-TTAGTTCGTGCAGGTA-1	WCBM	3.64709	1485
SCG_MBML2_TET_AR-TTAGTTCGTGTCCTCT-1	WCBM	3.61469	1487
SCG_MBML2_TET_AR-TTAGTTCTCCGAGCCA-1	WCBM	3.14333	435
SCG_MBML2_TET_AR-TTAGTTCTCGTGTAGT-1	WCBM	3.54925	981
SCG_MBML2_TET_AR-TTAGTTCTCTTTAGTC-1	WCBM	3.65591	1326
SCG_MBML2_TET_AR-TTATGCTGTGGTCTCG-1	WCBM	3.14426	575
SCG_MBML2_TET_AR-TTATGCTTCAACACCA-1	WCBM	3.5392	1198
SCG_MBML2_TET_AR-TTATGCTTCACAGGCC-1	WCBM	3.91924	2316
SCG_MBML2_TET_AR-TTATGCTTCTAGAGTC-1	WCBM	3.67284	1544
SCG_MBML2_TET_AR-TTATGCTTCTCCCTGA-1	WCBM	3.09061	550
SCG_MBML2_TET_AR-TTCCCAGCACAACTGT-1	WCBM	3.52349	1022
SCG_MBML2_TET_AR-TTCCCAGTCCCTAATT-1	WCBM	3.2403	549
SCG_MBML2_TET_AR-TTCGAAGGTCACCTAA-1	WCBM	3.41946	830
SCG_MBML2_TET_AR-TTCGAAGTCAACGAAA-1	WCBM	3.92314	1205
SCG_MBML2_TET_AR-TTCGAAGTCCAGAAGG-1	WCBM	3.64591	1210
SCG_MBML2_TET_AR-TTCGGTCCAAGCCGCT-1	WCBM	3.27462	518
SCG_MBML2_TET_AR-TTCGGTCCAGACAGGT-1	WCBM	3.43489	1035
SCG_MBML2_TET_AR-TTCGGTCGTCAACATC-1	WCBM	4.01389	3098
SCG_MBML2_TET_AR-TTCTACAAGTCATCCA-1	WCBM	3.96369	2070
SCG_MBML2_TET_AR-TTCTACACACGGCGTT-1	WCBM	3.086	403
SCG_MBML2_TET_AR-TTCTACACATTGTGCA-1	WCBM	3.36248	792
SCG_MBML2_TET_AR-TTCTACATCGCTTAGA-1	WCBM	3.44809	922
SCG_MBML2_TET_AR-TTCTACATCTCGTATT-1	WCBM	3.42193	978
SCG_MBML2_TET_AR-TTCTCAATCAGCTGGC-1	WCBM	3.3784	803
SCG_MBML2_TET_AR-TTCTCAATCATGTCCC-1	WCBM	3.71105	1842
SCG_MBML2_TET_AR-TTCTCCTAGCAGCGTA-1	WCBM	3.26126	788
SCG_MBML2_TET_AR-TTCTCCTCAACGCACC-1	WCBM	3.83359	1730
SCG_MBML2_TET_AR-TTCTCCTCAGGTTTCA-1	WCBM	3.49982	1276
SCG_MBML2_TET_AR-TTCTCCTGTAAACACA-1	WCBM	3.77232	1815
SCG_MBML2_TET_AR-TTCTCCTTCAGATAAG-1	WCBM	3.24674	531
SCG_MBML2_TET_AR-TTCTCCTTCCTGCAGG-1	WCBM	4.11448	3065
SCG_MBML2_TET_AR-TTGAACGAGGACAGAA-1	WCBM	3.32777	822
SCG_MBML2_TET_AR-TTGAACGAGTAAGTAC-1	WCBM	3.84004	1998
SCG_MBML2_TET_AR-TTGAACGAGTGCCAGA-1	WCBM	3.64758	1333
SCG_MBML2_TET_AR-TTGAACGAGTGTACCT-1	WCBM	3.35025	780
SCG_MBML2_TET_AR-TTGAACGCACCATCCT-1	WCBM	3.41044	1012
SCG_MBML2_TET_AR-TTGAACGCAGCTGCTG-1	WCBM	3.11361	542
SCG_MBML2_TET_AR-TTGACTTTCTCCGGTT-1	WCBM	3.77605	1987
SCG_MBML2_TET_AR-TTGCCGTAGTGTGAAT-1	WCBM	3.1245	274
SCG_MBML2_TET_AR-TTGCCGTCAATGGAGC-1	WCBM	3.45362	880
SCG_MBML2_TET_AR-TTGCCGTCATCAGTAC-1	WCBM	3.39515	897
SCG_MBML2_TET_AR-TTGCGTCTCAGTACGT-1	WCBM	3.62315	1208
SCG_MBML2_TET_AR-TTGCGTCTCTCGCATC-1	WCBM	3.67806	1695
SCG_MBML2_TET_AR-TTGGAACAGGTGGGTT-1	WCBM	3.4079	1186
SCG_MBML2_TET_AR-TTGGAACCAAGTCTAC-1	WCBM	3.64286	1580
SCG_MBML2_TET_AR-TTGGAACTCGAGAACG-1	WCBM	3.25334	678
SCG_MBML2_TET_AR-TTGGAACTCGTAGGAG-1	WCBM	3.13258	622
SCG_MBML2_TET_AR-TTGGCAAAGACATAAC-1	WCBM	3.26387	804
SCG_MBML2_TET_AR-TTGGCAAAGATATACG-1	WCBM	3.51188	1099
SCG_MBML2_TET_AR-TTGGCAACACATTCGA-1	WCBM	3.95143	2313
SCG_MBML2_TET_AR-TTGGCAAGTCTGCCAG-1	WCBM	3.25959	720
SCG_MBML2_TET_AR-TTGGCAAGTTACGCGC-1	WCBM	3.42177	682
SCG_MBML2_TET_AR-TTGTAGGCATGACATC-1	WCBM	3.07151	367
SCG_MBML2_TET_AR-TTGTAGGGTCTAGTGT-1	WCBM	3.28601	815
SCG_MBML2_TET_AR-TTGTAGGGTGTGCGTC-1	WCBM	3.90998	2028
SCG_MBML2_TET_AR-TTGTAGGTCAAACCGT-1	WCBM	3.33082	815
SCG_MBML2_TET_AR-TTGTAGGTCGCGTTTC-1	WCBM	3.33244	436
SCG_MBML2_TET_AR-TTGTAGGTCTACCAGA-1	WCBM	3.65504	1587
SCG_MBML2_TET_AR-TTGTAGGTCTCTTATG-1	WCBM	3.71003	1741
SCG_MBML2_TET_AR-TTTACTGCATGTCGAT-1	WCBM	4.00134	2765
SCG_MBML2_TET_AR-TTTACTGGTCTTGATG-1	WCBM	3.24329	717
SCG_MBML2_TET_AR-TTTATGCAGAGCCTAG-1	WCBM	3.35392	960
SCG_MBML2_TET_AR-TTTATGCCACTTGGAT-1	WCBM	3.7478	1827
SCG_MBML2_TET_AR-TTTATGCGTACTTCTT-1	WCBM	3.27091	591
SCG_MBML2_TET_AR-TTTATGCTCCAAGTAC-1	WCBM	3.06558	358
SCG_MBML2_TET_AR-TTTCCTCCATGAGCGA-1	WCBM	3.15836	602
SCG_MBML2_TET_AR-TTTCCTCGTAGCAAAT-1	WCBM	3.06446	398
SCG_MBML2_TET_AR-TTTCCTCTCCAAGCCG-1	WCBM	3.19976	669
SCG_MBML2_TET_AR-TTTCCTCTCCTTGACC-1	WCBM	3.20112	667
SCG_MBML2_TET_AR-TTTCCTCTCGTACGGC-1	WCBM	3.2222	752
SCG_MBML2_TET_AR-TTTGCGCAGAGTTGGC-1	WCBM	3.07335	545
SCG_MBML2_TET_AR-TTTGCGCAGCATGGCA-1	WCBM	3.43537	762
SCG_MBML2_TET_AR-TTTGCGCAGGTACTCT-1	WCBM	3.60842	1044
SCG_MBML2_TET_AR-TTTGCGCAGTGGAGTC-1	WCBM	3.71189	1679
SCG_MBML2_TET_AR-TTTGCGCGTAAGTTCC-1	WCBM	3.23249	453
SCG_MBML2_TET_AR-TTTGCGCTCGAGGTAG-1	WCBM	3.09202	549
SCG_MBML2_TET_AR-TTTGCGCTCTAACTTC-1	WCBM	3.92675	2405
SCG_MBML2_TET_AR-TTTGGTTCATTCACTT-1	WCBM	3.64306	1629
SCG_MBML2_TET_AR-TTTGGTTGTTATCGGT-1	WCBM	3.26623	533
SCG_MBML2_TET_AR-TTTGTCACAGACGTAG-1	WCBM	3.97722	2537
SCG_MBML3_M-AAACCTGAGGCAGGTT-1	Image-seq	3.22401	459
SCG_MBML3_M-AAAGATGCAAGCTGAG-1	Image-seq	3.29842	538
SCG_MBML3_M-AAAGATGGTCGCTTTC-1	Image-seq	4.38446	4187
SCG_MBML3_M-AAAGATGTCACAGTAC-1	Image-seq	3.1682	522
SCG_MBML3_M-AAAGTAGTCTCAAGTG-1	Image-seq	3.82988	2037
SCG_MBML3_M-AAATGCCGTTCAGACT-1	Image-seq	3.38686	725
SCG_MBML3_M-AACACGTGTCTAGAGG-1	Image-seq	3.44498	1088
SCG_MBML3_M-AACCATGCAAGCTGGA-1	Image-seq	3.45148	1197
SCG_MBML3_M-AACCATGCAATAGAGT-1	Image-seq	3.79754	1854
SCG_MBML3_M-AACCATGCATTAACCG-1	Image-seq	3.52035	1312
SCG_MBML3_M-AACTCTTCACCGAAAG-1	Image-seq	3.76901	1060
SCG_MBML3_M-AAGACCTCACGAAAGC-1	Image-seq	3.32879	1004
SCG_MBML3_M-AAGACCTTCTCCAACC-1	Image-seq	3.66257	1124
SCG_MBML3_M-AAGCCGCGTAGCTGCC-1	Image-seq	3.74554	1787
SCG_MBML3_M-AAGCCGCTCCCTTGTG-1	Image-seq	3.95114	2036
SCG_MBML3_M-AAGCCGCTCCGCAAGC-1	Image-seq	3.43008	1134
SCG_MBML3_M-AAGGAGCGTATTACCG-1	Image-seq	3.4922	1041
SCG_MBML3_M-AAGGAGCGTGGCAAAC-1	Image-seq	3.44201	1037
SCG_MBML3_M-AAGGAGCGTTGAGTTC-1	Image-seq	3.13001	34
SCG_MBML3_M-AAGGAGCTCCTCTAGC-1	Image-seq	3.93136	1560
SCG_MBML3_M-AAGGTTCGTGATGTCT-1	Image-seq	3.99016	2501
SCG_MBML3_M-AAGTCTGGTCTCTCGT-1	Image-seq	3.88417	1225
SCG_MBML3_M-AAGTCTGTCTATCGCC-1	Image-seq	3.81809	1468
SCG_MBML3_M-ACACCAACAGCTGTTA-1	Image-seq	3.56478	497
SCG_MBML3_M-ACACCCTCATCTCGCT-1	Image-seq	4.60103	4451
SCG_MBML3_M-ACACCGGGTGGGTATG-1	Image-seq	3.40209	731
SCG_MBML3_M-ACATCAGAGATCTGAA-1	Image-seq	3.19424	759
SCG_MBML3_M-ACATCAGCATCCTAGA-1	Image-seq	3.22943	826
SCG_MBML3_M-ACCAGTATCCGCATAA-1	Image-seq	3.53857	573
SCG_MBML3_M-ACCCACTTCAGCCTAA-1	Image-seq	4.05767	2527
SCG_MBML3_M-ACCGTAAGTAGCGCTC-1	Image-seq	3.12548	436
SCG_MBML3_M-ACCTTTACAGGGTACA-1	Image-seq	3.57795	1075
SCG_MBML3_M-ACGAGCCAGATATGGT-1	Image-seq	3.40552	742
SCG_MBML3_M-ACGAGCCCATGGTCTA-1	Image-seq	3.31869	598
SCG_MBML3_M-ACGATACAGACTTTCG-1	Image-seq	3.88632	2307
SCG_MBML3_M-ACGATGTAGTACGCGA-1	Image-seq	3.10755	469
SCG_MBML3_M-ACGATGTAGTTGTCGT-1	Image-seq	3.11793	632
SCG_MBML3_M-ACGATGTCAAACCCAT-1	Image-seq	4.3673	4095
SCG_MBML3_M-ACGATGTGTTCGGCAC-1	Image-seq	3.09621	582
SCG_MBML3_M-ACGATGTTCATTTGGG-1	Image-seq	3.765	1842
SCG_MBML3_M-ACGGAGAAGTTAAGTG-1	Image-seq	3.15776	561
SCG_MBML3_M-ACGGCCAAGCGATTCT-1	Image-seq	3.10449	525
SCG_MBML3_M-ACGGCCAAGTGAACGC-1	Image-seq	3.18808	649
SCG_MBML3_M-ACGGCCACATATACGC-1	Image-seq	3.12969	626
SCG_MBML3_M-ACGGCCATCACGAAGG-1	Image-seq	3.71433	120
SCG_MBML3_M-ACGGGCTGTTGCTCCT-1	Image-seq	3.36305	939
SCG_MBML3_M-ACGGGTCAGACAGGCT-1	Image-seq	3.4961	76
SCG_MBML3_M-ACGTCAAGTGACAAAT-1	Image-seq	3.14829	622
SCG_MBML3_M-ACGTCAATCAAGGTAA-1	Image-seq	3.92603	830
SCG_MBML3_M-ACGTCAATCAATACCG-1	Image-seq	4.35951	3599
SCG_MBML3_M-ACTGAACCAATCCAAC-1	Image-seq	3.38686	1032
SCG_MBML3_M-ACTGAACGTGCACGAA-1	Image-seq	3.21085	577
SCG_MBML3_M-ACTGAGTAGCTGGAAC-1	Image-seq	3.90331	1757
SCG_MBML3_M-ACTGAGTAGTTAGGTA-1	Image-seq	3.40773	38
SCG_MBML3_M-ACTGAGTTCCCTCTTT-1	Image-seq	3.51415	1221
SCG_MBML3_M-ACTGATGAGCCCAACC-1	Image-seq	3.56455	1243
SCG_MBML3_M-ACTGCTCGTCCAACTA-1	Image-seq	3.59472	1023
SCG_MBML3_M-ACTGTCCAGGCCCGTT-1	Image-seq	3.17667	23
SCG_MBML3_M-AGACGTTCATCCGTGG-1	Image-seq	3.12613	640
SCG_MBML3_M-AGACGTTCATTAGCCA-1	Image-seq	3.50637	73
SCG_MBML3_M-AGAGCGAGTACCGAGA-1	Image-seq	3.48756	1227
SCG_MBML3_M-AGAGCGAGTCGATTGT-1	Image-seq	3.68052	1688
SCG_MBML3_M-AGAGCGAGTGATAAGT-1	Image-seq	3.28578	567
SCG_MBML3_M-AGAGCTTGTTGACGTT-1	Image-seq	3.23019	53
SCG_MBML3_M-AGAGCTTTCTCTTATG-1	Image-seq	3.54765	1067
SCG_MBML3_M-AGAGTGGAGCTCTCGG-1	Image-seq	3.43185	599
SCG_MBML3_M-AGATCTGAGCCTCGTG-1	Image-seq	3.36866	268
SCG_MBML3_M-AGATCTGTCCGATATG-1	Image-seq	3.18498	499
SCG_MBML3_M-AGATTGCAGATCCCGC-1	Image-seq	3.17609	470
SCG_MBML3_M-AGATTGCTCCGTCAAA-1	Image-seq	3.11428	548
SCG_MBML3_M-AGCAGCCTCCCAACGG-1	Image-seq	3.14489	531
SCG_MBML3_M-AGCATACCAAGCCGTC-1	Image-seq	3.11594	634
SCG_MBML3_M-AGCATACGTAAAGTCA-1	Image-seq	3.21906	482
SCG_MBML3_M-AGCATACTCGCCATAA-1	Image-seq	4.00492	1918
SCG_MBML3_M-AGCCTAACAAGTAATG-1	Image-seq	3.68006	1486
SCG_MBML3_M-AGCCTAATCACCGTAA-1	Image-seq	3.27231	672
SCG_MBML3_M-AGCGGTCCAACGCACC-1	Image-seq	3.16316	512
SCG_MBML3_M-AGCGGTCCAGGTTTCA-1	Image-seq	3.44436	1045
SCG_MBML3_M-AGCGTCGCATAACCTG-1	Image-seq	3.28171	600
SCG_MBML3_M-AGCTCCTAGGGAAACA-1	Image-seq	3.82007	1989
SCG_MBML3_M-AGCTCCTAGGTGATTA-1	Image-seq	3.15014	501
SCG_MBML3_M-AGCTCTCCAAAGGTGC-1	Image-seq	3.15229	471
SCG_MBML3_M-AGCTCTCGTCCCTTGT-1	Image-seq	3.66708	893
SCG_MBML3_M-AGCTTGACATGTTCCC-1	Image-seq	3.61711	532
SCG_MBML3_M-AGCTTGATCAAGCCTA-1	Image-seq	3.26458	560
SCG_MBML3_M-AGGCCACCAGGATTGG-1	Image-seq	4.01853	2366
SCG_MBML3_M-AGGCCACCATGCCTAA-1	Image-seq	3.18696	484
SCG_MBML3_M-AGGCCGTAGAACAACT-1	Image-seq	3.51825	1257
SCG_MBML3_M-AGGCCGTGTCTAGCCG-1	Image-seq	3.17667	666
SCG_MBML3_M-AGGGAGTCAGCTGGCT-1	Image-seq	3.78547	1932
SCG_MBML3_M-AGGGTGAGTGCTGTAT-1	Image-seq	3.14799	409
SCG_MBML3_M-AGGGTGATCAGCACAT-1	Image-seq	3.23096	411
SCG_MBML3_M-AGGTCCGAGCAGCGTA-1	Image-seq	3.33786	957
SCG_MBML3_M-AGTAGTCAGCAGGTCA-1	Image-seq	3.59084	664
SCG_MBML3_M-AGTCTTTCAGCCACCA-1	Image-seq	3.32818	894
SCG_MBML3_M-AGTCTTTTCATCTGCC-1	Image-seq	3.94817	2243
SCG_MBML3_M-AGTGAGGTCACAAACC-1	Image-seq	4.22991	3059
SCG_MBML3_M-AGTGGGACAAGAGTCG-1	Image-seq	4.10254	2711
SCG_MBML3_M-AGTGGGAGTTGTCTTT-1	Image-seq	3.6066	780
SCG_MBML3_M-AGTGTCAGTAAATACG-1	Image-seq	3.16938	576
SCG_MBML3_M-AGTTGGTTCTAACTGG-1	Image-seq	3.66885	751
SCG_MBML3_M-AGTTGGTTCTCACATT-1	Image-seq	3.37218	764
SCG_MBML3_M-ATAACGCAGTAAGTAC-1	Image-seq	3.35064	598
SCG_MBML3_M-ATAACGCGTTAGAACA-1	Image-seq	3.81111	1931
SCG_MBML3_M-ATAAGAGCACCGTTGG-1	Image-seq	3.19451	493
SCG_MBML3_M-ATAAGAGCATAAAGGT-1	Image-seq	3.78262	1779
SCG_MBML3_M-ATAAGAGCATGGATGG-1	Image-seq	3.78211	1589
SCG_MBML3_M-ATAAGAGGTAACGCGA-1	Image-seq	3.96577	2403
SCG_MBML3_M-ATCACGAAGCAACGGT-1	Image-seq	3.97021	1988
SCG_MBML3_M-ATCATCTCATGAAGTA-1	Image-seq	3.10346	596
SCG_MBML3_M-ATCATGGCAAGTTGTC-1	Image-seq	3.37328	172
SCG_MBML3_M-ATCCACCCAGCTGTAT-1	Image-seq	3.3638	1060
SCG_MBML3_M-ATCTACTTCCGTTGCT-1	Image-seq	3.21906	838
SCG_MBML3_M-ATGAGGGTCAGTTAGC-1	Image-seq	3.33746	1020
SCG_MBML3_M-ATGCGATGTCAATACC-1	Image-seq	3.8493	1653
SCG_MBML3_M-ATGGGAGAGGACACCA-1	Image-seq	3.51095	578
SCG_MBML3_M-ATGGGAGTCAGCATGT-1	Image-seq	3.85673	94
SCG_MBML3_M-ATGGGAGTCCCAAGTA-1	Image-seq	3.95458	1860
SCG_MBML3_M-ATGTGTGCAGTGACAG-1	Image-seq	3.44855	1090
SCG_MBML3_M-ATTACTCGTGCACGAA-1	Image-seq	4.28858	3623
SCG_MBML3_M-ATTCTACAGAGATGAG-1	Image-seq	3.38238	852
SCG_MBML3_M-ATTGGACCACTCAGGC-1	Image-seq	4.09878	2651
SCG_MBML3_M-ATTGGACCAGGACGTA-1	Image-seq	3.16584	621
SCG_MBML3_M-ATTGGACGTCTGATTG-1	Image-seq	3.91046	1808
SCG_MBML3_M-ATTTCTGAGCACAGGT-1	Image-seq	3.86794	1913
SCG_MBML3_M-ATTTCTGAGGCGATAC-1	Image-seq	3.717	1661
SCG_MBML3_M-CAACCAAAGCGTTCCG-1	Image-seq	3.87552	2318
SCG_MBML3_M-CAACCAACACCTATCC-1	Image-seq	3.20952	621
SCG_MBML3_M-CAACCAATCTTGGGTA-1	Image-seq	3.6288	880
SCG_MBML3_M-CAACTAGCAGATGAGC-1	Image-seq	3.6721	1482
SCG_MBML3_M-CAAGAAATCATGCAAC-1	Image-seq	3.93334	2415
SCG_MBML3_M-CAAGATCCAGTATCTG-1	Image-seq	3.53263	934
SCG_MBML3_M-CAAGATCGTTACCAGT-1	Image-seq	3.14019	425
SCG_MBML3_M-CAAGGCCAGGACCACA-1	Image-seq	4.38428	4176
SCG_MBML3_M-CAAGGCCGTAGTGAAT-1	Image-seq	3.87064	2194
SCG_MBML3_M-CAAGTTGAGATATGGT-1	Image-seq	3.15381	453
SCG_MBML3_M-CAAGTTGAGGCCATAG-1	Image-seq	3.38917	226
SCG_MBML3_M-CAAGTTGCAACAACCT-1	Image-seq	3.31027	567
SCG_MBML3_M-CAAGTTGCACAAGCCC-1	Image-seq	3.5402	1053
SCG_MBML3_M-CAAGTTGTCGGATGTT-1	Image-seq	3.79817	1439
SCG_MBML3_M-CACAAACTCAAACCAC-1	Image-seq	3.2335	507
SCG_MBML3_M-CACACAAAGTGGAGTC-1	Image-seq	3.10483	697
SCG_MBML3_M-CACACAAGTTCGCTAA-1	Image-seq	3.38739	665
SCG_MBML3_M-CACACAATCAGAGGTG-1	Image-seq	3.85132	2177
SCG_MBML3_M-CACACCTCATGACGGA-1	Image-seq	3.20466	708
SCG_MBML3_M-CACAGTAGTGAGTGAC-1	Image-seq	3.61321	1434
SCG_MBML3_M-CACAGTAGTGTAAGTA-1	Image-seq	3.42488	848
SCG_MBML3_M-CACCAGGAGCCAGTTT-1	Image-seq	4.03635	2208
SCG_MBML3_M-CACCAGGAGCCCAATT-1	Image-seq	3.33304	667
SCG_MBML3_M-CACCAGGCAAGTTAAG-1	Image-seq	4.21168	3245
SCG_MBML3_M-CACCAGGCACAGATTC-1	Image-seq	3.28914	79
SCG_MBML3_M-CAGAATCCATTAACCG-1	Image-seq	3.60423	982
SCG_MBML3_M-CAGAGAGAGATGCCAG-1	Image-seq	3.68637	1585
SCG_MBML3_M-CAGAGAGAGGGCACTA-1	Image-seq	3.3668	336
SCG_MBML3_M-CAGATCAAGTTGTAGA-1	Image-seq	3.55979	980
SCG_MBML3_M-CAGATCATCGGACAAG-1	Image-seq	3.25358	816
[truncated: 11,375 more rows]

## Sheet: Figure 3g
GFP expression in each cell from high burden and low burden samples.
sample name	group	GFP expression
SCG_MBML1_High-AAACCTGGTCAATGTC-1	High burden	0.315826
SCG_MBML1_High-AAAGATGGTAAGAGAG-1	High burden	0.414847
SCG_MBML1_High-AAAGATGTCATTGCCC-1	High burden	0.535369
SCG_MBML1_High-AAAGCAAAGACCTAGG-1	High burden	0.537414
SCG_MBML1_High-AAAGCAATCCGCATAA-1	High burden	0.21644
SCG_MBML1_High-AAAGTAGCATTGGTAC-1	High burden	0
SCG_MBML1_High-AAAGTAGGTAATCACC-1	High burden	0.528047
SCG_MBML1_High-AAAGTAGTCTCTGAGA-1	High burden	0.289894
SCG_MBML1_High-AAATGCCAGAGCCCAA-1	High burden	0
SCG_MBML1_High-AAATGCCCAAACGCGA-1	High burden	0
SCG_MBML1_High-AAATGCCCACCATGTA-1	High burden	0.443466
SCG_MBML1_High-AAATGCCTCGTTGCCT-1	High burden	0
SCG_MBML1_High-AAATGCCTCTGGTATG-1	High burden	0.377297
SCG_MBML1_High-AACACGTAGCCCGAAA-1	High burden	0.670835
SCG_MBML1_High-AACACGTTCTATCGCC-1	High burden	0
SCG_MBML1_High-AACCATGAGGCAATTA-1	High burden	0.0981661
SCG_MBML1_High-AACCATGTCACCACCT-1	High burden	0.612174
SCG_MBML1_High-AACCGCGAGAGATGAG-1	High burden	0.26783
SCG_MBML1_High-AACCGCGCAGTACACT-1	High burden	0
SCG_MBML1_High-AACGTTGAGTTACCCA-1	High burden	0
SCG_MBML1_High-AACGTTGCATCGGGTC-1	High burden	0.0625595
SCG_MBML1_High-AACGTTGTCCAAAGTC-1	High burden	0.230407
SCG_MBML1_High-AACTCAGAGATACACA-1	High burden	0.421518
SCG_MBML1_High-AACTCAGGTACCGTTA-1	High burden	0.454984
SCG_MBML1_High-AACTCCCCAATGGAAT-1	High burden	0.356846
SCG_MBML1_High-AACTCTTGTTACCAGT-1	High burden	0.46921
SCG_MBML1_High-AACTGGTGTCGCGGTT-1	High burden	0
SCG_MBML1_High-AACTGGTGTGGCCCTA-1	High burden	0
SCG_MBML1_High-AACTGGTTCCAACCAA-1	High burden	0.265754
SCG_MBML1_High-AACTTTCAGTGAACGC-1	High burden	0.784255
SCG_MBML1_High-AACTTTCCAGTGGGAT-1	High burden	0.55227
SCG_MBML1_High-AACTTTCGTGGCGAAT-1	High burden	0.217254
SCG_MBML1_High-AACTTTCTCGTGGGAA-1	High burden	0.339791
SCG_MBML1_High-AAGACCTAGACTGGGT-1	High burden	0
SCG_MBML1_High-AAGACCTCAGACGCAA-1	High burden	0.410315
SCG_MBML1_High-AAGACCTCATGTTCCC-1	High burden	0.224401
SCG_MBML1_High-AAGCCGCAGCTGCAAG-1	High burden	0
SCG_MBML1_High-AAGCCGCAGGTGATAT-1	High burden	0.59317
SCG_MBML1_High-AAGGAGCGTAGCACGA-1	High burden	0.12073
SCG_MBML1_High-AAGGAGCGTAGTAGTA-1	High burden	0.12496
SCG_MBML1_High-AAGGAGCTCTCGATGA-1	High burden	0.328814
SCG_MBML1_High-AAGGCAGAGATCTGCT-1	High burden	0
SCG_MBML1_High-AAGGCAGGTCCTAGCG-1	High burden	0.900876
SCG_MBML1_High-AAGGCAGTCAGCTGGC-1	High burden	0
SCG_MBML1_High-AAGGTTCGTTCCCGAG-1	High burden	0.304289
SCG_MBML1_High-AAGTCTGGTGTGACCC-1	High burden	0
SCG_MBML1_High-AAGTCTGGTTGAACTC-1	High burden	0
SCG_MBML1_High-AAGTCTGTCTTAACCT-1	High burden	0
SCG_MBML1_High-AATCGGTGTAATCGTC-1	High burden	0.399424
SCG_MBML1_High-AATCGGTGTACCAGTT-1	High burden	0
SCG_MBML1_High-AATCGGTGTTGCTCCT-1	High burden	0.751332
SCG_MBML1_High-AATCGGTTCGAATGCT-1	High burden	0.295209
SCG_MBML1_High-ACACCAAGTCGGCACT-1	High burden	0.517891
SCG_MBML1_High-ACACCCTCAGATGGCA-1	High burden	0.550677
SCG_MBML1_High-ACACCCTGTCACCTAA-1	High burden	0.146988
SCG_MBML1_High-ACACCCTTCTGGCGAC-1	High burden	0
SCG_MBML1_High-ACACCGGCAAGTACCT-1	High burden	0.526057
SCG_MBML1_High-ACACCGGTCCCTAACC-1	High burden	0
SCG_MBML1_High-ACAGCCGGTGTTAAGA-1	High burden	0.137145
SCG_MBML1_High-ACAGCTAAGGGAACGG-1	High burden	0.443397
SCG_MBML1_High-ACAGCTACATCACCCT-1	High burden	0.307607
SCG_MBML1_High-ACAGCTATCAGTGCAT-1	High burden	0
SCG_MBML1_High-ACATACGAGCCACGTC-1	High burden	0
SCG_MBML1_High-ACATCAGAGCGGATCA-1	High burden	0.612646
SCG_MBML1_High-ACATGGTAGTCAATAG-1	High burden	0.603628
SCG_MBML1_High-ACCAGTAAGCTAGTCT-1	High burden	0
SCG_MBML1_High-ACCAGTAAGTCGTACT-1	High burden	0.49826
SCG_MBML1_High-ACCAGTAAGTTCGATC-1	High burden	0
SCG_MBML1_High-ACCAGTACACCGTTGG-1	High burden	0.181228
SCG_MBML1_High-ACCCACTAGGCCATAG-1	High burden	0.296266
SCG_MBML1_High-ACCCACTGTGCAACGA-1	High burden	0
SCG_MBML1_High-ACCGTAACAATGCCAT-1	High burden	0.186261
SCG_MBML1_High-ACCGTAATCGCTAGCG-1	High burden	0.373372
SCG_MBML1_High-ACCTTTAAGGGAACGG-1	High burden	0.672005
SCG_MBML1_High-ACCTTTATCAAAGACA-1	High burden	0.477659
SCG_MBML1_High-ACCTTTATCAAAGTAG-1	High burden	0.339975
SCG_MBML1_High-ACGAGGAAGCGGCTTC-1	High burden	0.302711
SCG_MBML1_High-ACGAGGATCGTGGACC-1	High burden	0
SCG_MBML1_High-ACGATACAGAGCAATT-1	High burden	0.577101
SCG_MBML1_High-ACGATACCACATTCGA-1	High burden	0.22557
SCG_MBML1_High-ACGATGTGTAGCGTAG-1	High burden	0.726006
SCG_MBML1_High-ACGATGTGTAGTACCT-1	High burden	0.171771
SCG_MBML1_High-ACGATGTTCAAAGTAG-1	High burden	0.493106
SCG_MBML1_High-ACGCAGCCAAGCGCTC-1	High burden	0
SCG_MBML1_High-ACGCCAGAGAGTGAGA-1	High burden	0.343569
SCG_MBML1_High-ACGCCAGCAGACGCCT-1	High burden	0.365775
SCG_MBML1_High-ACGCCAGGTCCGAATT-1	High burden	0
SCG_MBML1_High-ACGCCAGGTGGTCCGT-1	High burden	0.44647
SCG_MBML1_High-ACGCCAGTCAGCAACT-1	High burden	0
SCG_MBML1_High-ACGCCGACATGGGAAC-1	High burden	0
SCG_MBML1_High-ACGCCGAGTCTAGTCA-1	High burden	0.447166
SCG_MBML1_High-ACGCCGATCATAAAGG-1	High burden	0.66222
SCG_MBML1_High-ACGGAGAAGCTGCCCA-1	High burden	0.554401
SCG_MBML1_High-ACGGCCAAGTGCGATG-1	High burden	0.215538
SCG_MBML1_High-ACGGCCACACGAAACG-1	High burden	0.083049
SCG_MBML1_High-ACGGCCACATCCTTGC-1	High burden	0.452714
SCG_MBML1_High-ACGGGCTCAAGCGCTC-1	High burden	0.446918
SCG_MBML1_High-ACGGGCTCACCTTGTC-1	High burden	0.609127
SCG_MBML1_High-ACGGGCTTCAGGTAAA-1	High burden	0
SCG_MBML1_High-ACGGGTCAGAGCTGCA-1	High burden	0.408939
SCG_MBML1_High-ACGGGTCAGAGTGACC-1	High burden	0
SCG_MBML1_High-ACGGGTCCAGCGATCC-1	High burden	0.352851
SCG_MBML1_High-ACGGGTCGTCCGACGT-1	High burden	0.485628
SCG_MBML1_High-ACGGGTCTCTCTGAGA-1	High burden	0
SCG_MBML1_High-ACGTCAAAGAAGGCCT-1	High burden	0
SCG_MBML1_High-ACGTCAATCACCAGGC-1	High burden	0
SCG_MBML1_High-ACTATCTAGACAATAC-1	High burden	0.138246
SCG_MBML1_High-ACTATCTCATTTCAGG-1	High burden	0.132083
SCG_MBML1_High-ACTATCTGTTTGGCGC-1	High burden	0.469608
SCG_MBML1_High-ACTGAACAGAGGGCTT-1	High burden	0
SCG_MBML1_High-ACTGAACGTGTAACGG-1	High burden	0.321705
SCG_MBML1_High-ACTGAACTCACTTATC-1	High burden	0.785285
SCG_MBML1_High-ACTGAACTCCTCTAGC-1	High burden	0
SCG_MBML1_High-ACTGAACTCTGCCCTA-1	High burden	0
SCG_MBML1_High-ACTGAGTAGGCGCTCT-1	High burden	0.833508
SCG_MBML1_High-ACTGAGTCAGCTGTTA-1	High burden	0.300526
SCG_MBML1_High-ACTGAGTCAGTATAAG-1	High burden	0.273731
SCG_MBML1_High-ACTGAGTCATCCAACA-1	High burden	0
SCG_MBML1_High-ACTGATGAGACAAAGG-1	High burden	0.299153
SCG_MBML1_High-ACTGATGAGGGATCTG-1	High burden	0.728497
SCG_MBML1_High-ACTGATGCATGTAGTC-1	High burden	0.703506
SCG_MBML1_High-ACTGATGGTTTGTGTG-1	High burden	0.217747
SCG_MBML1_High-ACTGCTCTCGTCACGG-1	High burden	0.27328
SCG_MBML1_High-ACTGTCCAGACAAGCC-1	High burden	0.608341
SCG_MBML1_High-ACTGTCCAGGTGTGGT-1	High burden	0.445924
SCG_MBML1_High-ACTGTCCAGTGCAAGC-1	High burden	0.282661
SCG_MBML1_High-ACTGTCCCAAGTAGTA-1	High burden	0.383001
SCG_MBML1_High-ACTGTCCCATCGATGT-1	High burden	0.527889
SCG_MBML1_High-ACTGTCCTCTGATACG-1	High burden	0.304838
SCG_MBML1_High-ACTTACTAGCGCCTCA-1	High burden	0.270559
SCG_MBML1_High-ACTTACTAGGGTATCG-1	High burden	0.744834
SCG_MBML1_High-ACTTACTCAGACAGGT-1	High burden	0.604666
SCG_MBML1_High-ACTTACTTCATGTCCC-1	High burden	0.163161
SCG_MBML1_High-ACTTACTTCGTCCAGG-1	High burden	0.32585
SCG_MBML1_High-ACTTGTTCAGACGCAA-1	High burden	0.5029
SCG_MBML1_High-ACTTGTTCAGGACCCT-1	High burden	0.488215
SCG_MBML1_High-ACTTTCAAGCAGGCTA-1	High burden	0.669479
SCG_MBML1_High-ACTTTCAAGGTTCCTA-1	High burden	0.252671
SCG_MBML1_High-ACTTTCACAAGTACCT-1	High burden	0.208567
SCG_MBML1_High-ACTTTCACACCATCCT-1	High burden	0
SCG_MBML1_High-ACTTTCAGTCTCTCGT-1	High burden	0
SCG_MBML1_High-ACTTTCAGTTTCCACC-1	High burden	0
SCG_MBML1_High-ACTTTCATCGTAGGTT-1	High burden	0
SCG_MBML1_High-AGAATAGCAACTGCGC-1	High burden	0.220378
SCG_MBML1_High-AGAATAGCACACCGAC-1	High burden	0.483831
SCG_MBML1_High-AGAATAGCATTCTCAT-1	High burden	0.367634
SCG_MBML1_High-AGAATAGGTTTAAGCC-1	High burden	0.488248
SCG_MBML1_High-AGAATAGTCAACGAAA-1	High burden	0
SCG_MBML1_High-AGAATAGTCCGGGTGT-1	High burden	0.247747
SCG_MBML1_High-AGACGTTAGGAATTAC-1	High burden	0.27337
SCG_MBML1_High-AGACGTTAGTTCGATC-1	High burden	0
SCG_MBML1_High-AGACGTTCAGTTCATG-1	High burden	0
SCG_MBML1_High-AGACGTTTCTGCTGCT-1	High burden	0.597588
SCG_MBML1_High-AGAGCGAAGATGTGGC-1	High burden	0.200127
SCG_MBML1_High-AGAGCGACACACGCTG-1	High burden	0.483545
SCG_MBML1_High-AGAGCGAGTCAGAGGT-1	High burden	0.174996
SCG_MBML1_High-AGAGCGAGTCGAAAGC-1	High burden	0
SCG_MBML1_High-AGAGCTTAGATCACGG-1	High burden	0.777236
SCG_MBML1_High-AGAGCTTCAAAGAATC-1	High burden	0.283515
SCG_MBML1_High-AGAGCTTCAAATCCGT-1	High burden	0.570294
SCG_MBML1_High-AGAGCTTGTACGACCC-1	High burden	0
SCG_MBML1_High-AGAGTGGAGACTAGGC-1	High burden	0
SCG_MBML1_High-AGAGTGGCACACATGT-1	High burden	0.742237
SCG_MBML1_High-AGAGTGGGTCGGCACT-1	High burden	0.272281
SCG_MBML1_High-AGAGTGGGTCTAGAGG-1	High burden	0.0976576
SCG_MBML1_High-AGATCTGAGAGTTGGC-1	High burden	0.271963
SCG_MBML1_High-AGATCTGAGGAATTAC-1	High burden	0.590251
SCG_MBML1_High-AGATCTGAGGCATGTG-1	High burden	0
SCG_MBML1_High-AGATCTGAGTCCGGTC-1	High burden	0.860759
SCG_MBML1_High-AGATCTGCAACTGCGC-1	High burden	0.758892
SCG_MBML1_High-AGATTGCAGGGTATCG-1	High burden	0.455335
SCG_MBML1_High-AGATTGCCATCCCATC-1	High burden	0.444043
SCG_MBML1_High-AGATTGCGTCATCGGC-1	High burden	0.386085
SCG_MBML1_High-AGATTGCTCGTACGGC-1	High burden	0.541273
SCG_MBML1_High-AGCAGCCCACCGATAT-1	High burden	0
SCG_MBML1_High-AGCAGCCTCCAGAGGA-1	High burden	0
SCG_MBML1_High-AGCATACAGGACATTA-1	High burden	0
SCG_MBML1_High-AGCATACCAGCTGTGC-1	High burden	0.443986
SCG_MBML1_High-AGCATACCAGGGCATA-1	High burden	0.124788
SCG_MBML1_High-AGCATACTCGTGGTCG-1	High burden	0.157533
SCG_MBML1_High-AGCCTAAAGTGGGTTG-1	High burden	0.202475
SCG_MBML1_High-AGCCTAAGTGCTCTTC-1	High burden	0
SCG_MBML1_High-AGCGGTCAGGCTAGAC-1	High burden	0.150852
SCG_MBML1_High-AGCGGTCTCATGCATG-1	High burden	0.322984
SCG_MBML1_High-AGCGTATAGAAACGAG-1	High burden	0
SCG_MBML1_High-AGCGTATAGCTTTGGT-1	High burden	0.283879
SCG_MBML1_High-AGCGTATAGGGTGTGT-1	High burden	0.723263
SCG_MBML1_High-AGCGTCGCATGTAGTC-1	High burden	0.546544
SCG_MBML1_High-AGCTCCTAGATAGGAG-1	High burden	0.602971
SCG_MBML1_High-AGCTCCTAGCTTATCG-1	High burden	0
SCG_MBML1_High-AGCTCTCAGGCAAAGA-1	High burden	0.291026
SCG_MBML1_High-AGCTCTCAGGTGATTA-1	High burden	0.392874
SCG_MBML1_High-AGCTCTCCAAGCTGAG-1	High burden	0.468494
SCG_MBML1_High-AGCTCTCCACAGACAG-1	High burden	0.0922291
SCG_MBML1_High-AGCTTGACACCAGGTC-1	High burden	0
SCG_MBML1_High-AGCTTGAGTCCGAACC-1	High burden	0.614433
SCG_MBML1_High-AGGCCGTAGACGACGT-1	High burden	0.357491
SCG_MBML1_High-AGGCCGTCACCGAAAG-1	High burden	0
SCG_MBML1_High-AGGGAGTAGGGTTTCT-1	High burden	0.489956
SCG_MBML1_High-AGGGATGAGATCCCGC-1	High burden	0.105998
SCG_MBML1_High-AGGGATGAGTTCGATC-1	High burden	0
SCG_MBML1_High-AGGGATGCAAGTTAAG-1	High burden	0
SCG_MBML1_High-AGGGTGACAAGCCGCT-1	High burden	0
SCG_MBML1_High-AGGGTGACAGGACGTA-1	High burden	0.527106
SCG_MBML1_High-AGGGTGATCCGATATG-1	High burden	0.50192
SCG_MBML1_High-AGGTCATAGGATGGTC-1	High burden	0.54365
SCG_MBML1_High-AGGTCATCATCCGCGA-1	High burden	0
SCG_MBML1_High-AGGTCATTCCACGAAT-1	High burden	0.248097
SCG_MBML1_High-AGGTCATTCTACCAGA-1	High burden	0
SCG_MBML1_High-AGGTCCGAGAACAATC-1	High burden	0.101178
SCG_MBML1_High-AGGTCCGAGACAATAC-1	High burden	0.267111
SCG_MBML1_High-AGGTCCGAGTTAGGTA-1	High burden	0.393882
SCG_MBML1_High-AGGTCCGCATGACATC-1	High burden	0
SCG_MBML1_High-AGGTCCGGTCCGTCAG-1	High burden	0.423129
SCG_MBML1_High-AGGTCCGTCGAGCCCA-1	High burden	0
SCG_MBML1_High-AGTAGTCAGATGCCAG-1	High burden	0.560302
SCG_MBML1_High-AGTAGTCAGTATGACA-1	High burden	0.580373
SCG_MBML1_High-AGTAGTCAGTGGTAGC-1	High burden	0.336244
SCG_MBML1_High-AGTAGTCCAAGCTGTT-1	High burden	0
SCG_MBML1_High-AGTCTTTCACGCATCG-1	High burden	0.519259
SCG_MBML1_High-AGTGAGGTCGCAAACT-1	High burden	0.244304
SCG_MBML1_High-AGTGGGAAGGGTTTCT-1	High burden	0.171506
SCG_MBML1_High-AGTGGGAGTTCAACCA-1	High burden	0.0700223
SCG_MBML1_High-AGTGGGATCGTTTATC-1	High burden	0.35566
SCG_MBML1_High-AGTGGGATCTATCCTA-1	High burden	0.258164
SCG_MBML1_High-AGTGGGATCTCATTCA-1	High burden	0.636407
SCG_MBML1_High-AGTGTCAGTAGCGTCC-1	High burden	0.537766
SCG_MBML1_High-AGTTGGTCATCATCCC-1	High burden	0
SCG_MBML1_High-AGTTGGTGTGAGTATA-1	High burden	0
SCG_MBML1_High-AGTTGGTTCAGGCAAG-1	High burden	0
SCG_MBML1_High-AGTTGGTTCTTCTGGC-1	High burden	0
SCG_MBML1_High-ATAACGCAGGTGATAT-1	High burden	0.326253
SCG_MBML1_High-ATAAGAGAGTACCGGA-1	High burden	0
SCG_MBML1_High-ATAAGAGCAATGGAGC-1	High burden	0
SCG_MBML1_High-ATAAGAGGTCACCTAA-1	High burden	0.274147
SCG_MBML1_High-ATAAGAGGTCTACCTC-1	High burden	0.586216
SCG_MBML1_High-ATAAGAGGTCTTCAAG-1	High burden	0.4819
SCG_MBML1_High-ATAGACCAGCTCTCGG-1	High burden	0.323659
SCG_MBML1_High-ATAGACCAGTAGTGCG-1	High burden	0.524637
SCG_MBML1_High-ATAGACCAGTTCCACA-1	High burden	0.235355
SCG_MBML1_High-ATAGACCCACCATGTA-1	High burden	0.643397
SCG_MBML1_High-ATAGACCTCGCATGAT-1	High burden	0.450489
SCG_MBML1_High-ATCACGAAGAGGGATA-1	High burden	0
SCG_MBML1_High-ATCATCTAGCGACGTA-1	High burden	0.488556
SCG_MBML1_High-ATCATCTAGGGATGGG-1	High burden	0.255396
SCG_MBML1_High-ATCATCTGTTTGACAC-1	High burden	0.477395
SCG_MBML1_High-ATCATGGAGATGTAAC-1	High burden	0
SCG_MBML1_High-ATCATGGAGCGCTTAT-1	High burden	0
SCG_MBML1_High-ATCATGGAGTGCGATG-1	High burden	0.570484
SCG_MBML1_High-ATCATGGCATTCCTGC-1	High burden	0
SCG_MBML1_High-ATCATGGTCCGGGTGT-1	High burden	0.519323
SCG_MBML1_High-ATCATGGTCTCGCATC-1	High burden	0.294805
SCG_MBML1_High-ATCCACCAGTGTCCCG-1	High burden	0
SCG_MBML1_High-ATCCACCTCTAACCGA-1	High burden	0.150785
SCG_MBML1_High-ATCCGAACACGGATAG-1	High burden	0.630229
SCG_MBML1_High-ATCCGAAGTGCTAGCC-1	High burden	0.502693
SCG_MBML1_High-ATCCGAAGTTGAGGTG-1	High burden	0.796484
SCG_MBML1_High-ATCGAGTCAGACGCTC-1	High burden	0.534946
SCG_MBML1_High-ATCTACTAGTTACGGG-1	High burden	0.123782
SCG_MBML1_High-ATCTACTCAGCTTCGG-1	High burden	0
SCG_MBML1_High-ATCTACTTCACATAGC-1	High burden	0
SCG_MBML1_High-ATCTACTTCATCGGAT-1	High burden	0.274487
SCG_MBML1_High-ATCTGCCAGATGGGTC-1	High burden	0.276678
SCG_MBML1_High-ATCTGCCAGCTGCCCA-1	High burden	0.683781
SCG_MBML1_High-ATCTGCCTCCACGCAG-1	High burden	0.242662
SCG_MBML1_High-ATCTGCCTCTGTGCAA-1	High burden	0.390698
SCG_MBML1_High-ATGAGGGAGGCCCTCA-1	High burden	0
SCG_MBML1_High-ATGAGGGAGTAACCCT-1	High burden	0.378482
SCG_MBML1_High-ATGAGGGTCTGTCTCG-1	High burden	0.472144
SCG_MBML1_High-ATGCGATAGGCTCTTA-1	High burden	0.773394
SCG_MBML1_High-ATGCGATCACAGTCGC-1	High burden	0.625581
SCG_MBML1_High-ATGCGATCATACTCTT-1	High burden	0.187639
SCG_MBML1_High-ATGCGATGTCAAAGAT-1	High burden	0.34419
SCG_MBML1_High-ATGCGATTCAGAGACG-1	High burden	0.208829
SCG_MBML1_High-ATGGGAGAGCTTATCG-1	High burden	0
SCG_MBML1_High-ATGGGAGCAAGAGTCG-1	High burden	0
SCG_MBML1_High-ATGGGAGCAAGGTTTC-1	High burden	0
SCG_MBML1_High-ATGGGAGGTCGCTTCT-1	High burden	0.521367
SCG_MBML1_High-ATGGGAGTCATCGGAT-1	High burden	0.360015
SCG_MBML1_High-ATGTGTGCACTTACGA-1	High burden	0.316186
SCG_MBML1_High-ATGTGTGGTCACACGC-1	High burden	0.508701
SCG_MBML1_High-ATGTGTGGTTTCCACC-1	High burden	0.559321
SCG_MBML1_High-ATTACTCAGCCCGAAA-1	High burden	0.566165
SCG_MBML1_High-ATTATCCAGCCAACAG-1	High burden	0.135094
SCG_MBML1_High-ATTATCCAGGACATTA-1	High burden	0
SCG_MBML1_High-ATTATCCCAATGAATG-1	High burden	0.609267
SCG_MBML1_High-ATTATCCGTGCAACGA-1	High burden	0.433497
SCG_MBML1_High-ATTCTACTCGGTTCGG-1	High burden	0.544148
SCG_MBML1_High-ATTGGTGGTCATATCG-1	High burden	0.442661
SCG_MBML1_High-ATTGGTGTCACGACTA-1	High burden	0.548439
SCG_MBML1_High-ATTTCTGCACTTGGAT-1	High burden	0.34741
SCG_MBML1_High-ATTTCTGGTGCCTGTG-1	High burden	0.570252
SCG_MBML1_High-ATTTCTGTCGAACTGT-1	High burden	0.336901
SCG_MBML1_High-ATTTCTGTCTAACTTC-1	High burden	0.388118
SCG_MBML1_High-CAACCAAAGATGTAAC-1	High burden	0
SCG_MBML1_High-CAACCAAAGCAGGTCA-1	High burden	0.358398
SCG_MBML1_High-CAACCAACAGTAACGG-1	High burden	0.285491
SCG_MBML1_High-CAACCAACATGCCTAA-1	High burden	0.29874
SCG_MBML1_High-CAACCTCTCAACGGGA-1	High burden	0.388262
SCG_MBML1_High-CAACCTCTCTTTACAC-1	High burden	0.463351
SCG_MBML1_High-CAACTAGAGAGACTAT-1	High burden	0.433911
SCG_MBML1_High-CAACTAGCACTTAACG-1	High burden	0.325333
SCG_MBML1_High-CAACTAGCATCCCATC-1	High burden	0.405832
SCG_MBML1_High-CAACTAGTCGGACAAG-1	High burden	0.529546
SCG_MBML1_High-CAAGAAAGTGACTCAT-1	High burden	0
SCG_MBML1_High-CAAGATCAGCGTCAAG-1	High burden	0.607132
SCG_MBML1_High-CAAGATCCAGGACCCT-1	High burden	0.52707
SCG_MBML1_High-CAAGGCCAGAGCTATA-1	High burden	0.398489
SCG_MBML1_High-CAAGGCCGTCACAAGG-1	High burden	0
SCG_MBML1_High-CAAGGCCGTGCGGTAA-1	High burden	0.436638
SCG_MBML1_High-CAAGTTGTCAACGAAA-1	High burden	0.899021
SCG_MBML1_High-CAAGTTGTCAGGCGAA-1	High burden	0.300602
SCG_MBML1_High-CACAAACAGTGGTAAT-1	High burden	0
SCG_MBML1_High-CACAAACCATGAGCGA-1	High burden	0
SCG_MBML1_High-CACACAACAAAGGAAG-1	High burden	0
SCG_MBML1_High-CACACAAGTCCGTGAC-1	High burden	0
SCG_MBML1_High-CACACAATCCGCATAA-1	High burden	0
SCG_MBML1_High-CACACAATCTCGCATC-1	High burden	0.381443
SCG_MBML1_High-CACACCTCAGTGGAGT-1	High burden	0.601046
SCG_MBML1_High-CACACTCCACACATGT-1	High burden	0.402323
SCG_MBML1_High-CACAGGCAGATCTGAA-1	High burden	0
SCG_MBML1_High-CACAGTAGTAGCTCCG-1	High burden	0.241728
SCG_MBML1_High-CACAGTAGTCCGAGTC-1	High burden	0.330716
SCG_MBML1_High-CACATAGGTTCGCGAC-1	High burden	0.276742
SCG_MBML1_High-CACATAGGTTGTGGAG-1	High burden	0.322327
SCG_MBML1_High-CACATAGTCAGAGACG-1	High burden	0.307861
SCG_MBML1_High-CACATAGTCCTGCTTG-1	High burden	0
SCG_MBML1_High-CACATTTAGAGGTTAT-1	High burden	0.655852
SCG_MBML1_High-CACATTTAGCATGGCA-1	High burden	0.294625
SCG_MBML1_High-CACATTTAGTGGGCTA-1	High burden	0
SCG_MBML1_High-CACATTTGTCGAGTTT-1	High burden	0
SCG_MBML1_High-CACATTTGTTCTGTTT-1	High burden	0.453923
SCG_MBML1_High-CACCACTCACAAGTAA-1	High burden	0.384686
SCG_MBML1_High-CACCACTGTACAGTTC-1	High burden	0.397062
SCG_MBML1_High-CACCACTGTAGCAAAT-1	High burden	0.447121
SCG_MBML1_High-CACCAGGCAAGAAGAG-1	High burden	0.10295
SCG_MBML1_High-CACCAGGCACCTATCC-1	High burden	0
SCG_MBML1_High-CACCTTGAGCATGGCA-1	High burden	0.353374
SCG_MBML1_High-CACCTTGAGGGATGGG-1	High burden	0
SCG_MBML1_High-CACCTTGGTCATACTG-1	High burden	0
SCG_MBML1_High-CACCTTGTCACTTATC-1	High burden	0
SCG_MBML1_High-CACCTTGTCCTTTCGG-1	High burden	0
SCG_MBML1_High-CACTCCAAGAGGTTAT-1	High burden	0
SCG_MBML1_High-CACTCCAAGGACATTA-1	High burden	0.899265
SCG_MBML1_High-CACTCCACAAGCCTAT-1	High burden	0
SCG_MBML1_High-CACTCCAGTAGAAGGA-1	High burden	0.59517
SCG_MBML1_High-CACTCCATCTCGCATC-1	High burden	0.485909
SCG_MBML1_High-CAGAATCAGGCCGAAT-1	High burden	0.556118
SCG_MBML1_High-CAGAATCTCACCACCT-1	High burden	0.317045
SCG_MBML1_High-CAGAATCTCGCCAAAT-1	High burden	0.246886
SCG_MBML1_High-CAGAGAGAGACACGAC-1	High burden	0.249174
SCG_MBML1_High-CAGAGAGCACATGGGA-1	High burden	0.671211
SCG_MBML1_High-CAGAGAGCACGCATCG-1	High burden	0.753111
SCG_MBML1_High-CAGAGAGCACTTAAGC-1	High burden	0.559152
SCG_MBML1_High-CAGAGAGCATCCCATC-1	High burden	0.193165
SCG_MBML1_High-CAGAGAGGTGACGGTA-1	High burden	0.691098
SCG_MBML1_High-CAGAGAGGTGTTAAGA-1	High burden	0
SCG_MBML1_High-CAGAGAGGTTCCATGA-1	High burden	0.542411
SCG_MBML1_High-CAGAGAGTCAACCAAC-1	High burden	0.13125
SCG_MBML1_High-CAGATCAAGTCTCCTC-1	High burden	0.416953
SCG_MBML1_High-CAGATCACAAGTCTAC-1	High burden	0.445568
SCG_MBML1_High-CAGATCACACGAAATA-1	High burden	0.730091
SCG_MBML1_High-CAGATCACAGCATGAG-1	High burden	0.369557
SCG_MBML1_High-CAGATCACATATGGTC-1	High burden	0.308611
SCG_MBML1_High-CAGATCAGTATCTGCA-1	High burden	0.573378
SCG_MBML1_High-CAGATCAGTGCCTGGT-1	High burden	0.29477
SCG_MBML1_High-CAGATCAGTTTGGCGC-1	High burden	0
SCG_MBML1_High-CAGCAGCAGAAAGTGG-1	High burden	0.677559
SCG_MBML1_High-CAGCAGCAGTCATCCA-1	High burden	0.661061
SCG_MBML1_High-CAGCAGCTCCTCAACC-1	High burden	0.304445
SCG_MBML1_High-CAGCAGCTCTGGAGCC-1	High burden	0
SCG_MBML1_High-CAGCATAGTCAGCTAT-1	High burden	0.318139
SCG_MBML1_High-CAGCATATCATGCATG-1	High burden	0.335947
SCG_MBML1_High-CAGCCGACAGTAAGCG-1	High burden	0.475483
SCG_MBML1_High-CAGCCGAGTCACTGGC-1	High burden	0.737209
SCG_MBML1_High-CAGCGACAGCGATGAC-1	High burden	0.770255
SCG_MBML1_High-CAGCGACCAGTCCTTC-1	High burden	0.471408
SCG_MBML1_High-CAGCGACTCGCCAAAT-1	High burden	0.302865
SCG_MBML1_High-CAGCTAAAGCCACGTC-1	High burden	0.612154
SCG_MBML1_High-CAGCTAACAGCCTGTG-1	High burden	0
SCG_MBML1_High-CAGCTAAGTACAGTTC-1	High burden	0.0487854
SCG_MBML1_High-CAGCTAAGTTACTGAC-1	High burden	0.564335
SCG_MBML1_High-CAGCTGGAGCGGATCA-1	High burden	0.513136
SCG_MBML1_High-CAGCTGGAGGGATGGG-1	High burden	0.459098
SCG_MBML1_High-CAGCTGGCATCCGCGA-1	High burden	0.428672
SCG_MBML1_High-CAGCTGGGTACATGTC-1	High burden	0.445757
SCG_MBML1_High-CAGGTGCAGCTCAACT-1	High burden	0.460024
SCG_MBML1_High-CAGGTGCCATTAGCCA-1	High burden	0.461971
SCG_MBML1_High-CAGGTGCCATTTCACT-1	High burden	0.693004
SCG_MBML1_High-CAGGTGCTCCGGGTGT-1	High burden	0
SCG_MBML1_High-CAGTAACCACCTTGTC-1	High burden	0.379441
SCG_MBML1_High-CAGTAACCAGCTTAAC-1	High burden	0
SCG_MBML1_High-CAGTAACGTATCAGTC-1	High burden	0
SCG_MBML1_High-CAGTAACTCAAGCCTA-1	High burden	0.39212
SCG_MBML1_High-CAGTAACTCTTCGAGA-1	High burden	0.638041
SCG_MBML1_High-CAGTCCTCAGCCAATT-1	High burden	0.467079
SCG_MBML1_High-CATATGGAGCCACGTC-1	High burden	0
SCG_MBML1_High-CATATTCCACCACCAG-1	High burden	0.407947
SCG_MBML1_High-CATATTCGTAGCAAAT-1	High burden	0.26735
SCG_MBML1_High-CATATTCTCCTGCTTG-1	High burden	0
SCG_MBML1_High-CATATTCTCGCGATCG-1	High burden	0
SCG_MBML1_High-CATCAAGAGCTCCCAG-1	High burden	0.586651
SCG_MBML1_High-CATCAGAAGTCCGGTC-1	High burden	0.582808
SCG_MBML1_High-CATCAGACACCACCAG-1	High burden	0.565573
SCG_MBML1_High-CATCAGAGTTAGGGTG-1	High burden	0.165805
SCG_MBML1_High-CATCAGATCGGATGGA-1	High burden	0.431839
SCG_MBML1_High-CATCAGATCGTTTATC-1	High burden	0.117368
SCG_MBML1_High-CATCCACCACCTCGGA-1	High burden	0.42591
SCG_MBML1_High-CATCCACTCACAAACC-1	High burden	0.360421
SCG_MBML1_High-CATCGGGAGCGTCAAG-1	High burden	0.385775
SCG_MBML1_High-CATCGGGCACGCTTTC-1	High burden	0.531139
SCG_MBML1_High-CATCGGGTCATTGCGA-1	High burden	0
SCG_MBML1_High-CATGACACATAAAGGT-1	High burden	0.147542
SCG_MBML1_High-CATGCCTAGCGTCAAG-1	High burden	0.294508
SCG_MBML1_High-CATGCCTAGGCATGTG-1	High burden	0.198354
SCG_MBML1_High-CATGCCTGTAGCGATG-1	High burden	0.323696
SCG_MBML1_High-CATGGCGCAGGACGTA-1	High burden	0
SCG_MBML1_High-CATGGCGGTAGCCTCG-1	High burden	0.412901
SCG_MBML1_High-CATGGCGTCAGTTCGA-1	High burden	0.308515
SCG_MBML1_High-CATTATCAGGGCTTCC-1	High burden	0
SCG_MBML1_High-CATTATCCAGTAAGAT-1	High burden	0.274389
SCG_MBML1_High-CATTATCCAGTGGGAT-1	High burden	0.374653
SCG_MBML1_High-CATTCGCGTGAGGCTA-1	High burden	0.196995
SCG_MBML1_High-CCAATCCAGGCATGGT-1	High burden	0.127342
SCG_MBML1_High-CCAATCCTCAAACCGT-1	High burden	0.469816
SCG_MBML1_High-CCAATCCTCCTCAACC-1	High burden	0.221851
SCG_MBML1_High-CCACCTATCCGTAGTA-1	High burden	0.416131
SCG_MBML1_High-CCACGGAAGAGGGATA-1	High burden	0
SCG_MBML1_High-CCACGGAAGCTCCTTC-1	High burden	0.296673
SCG_MBML1_High-CCACGGACACGGTTTA-1	High burden	0.507804
SCG_MBML1_High-CCACGGATCACTTACT-1	High burden	0.293074
SCG_MBML1_High-CCACGGATCGATCCCT-1	High burden	0.337136
SCG_MBML1_High-CCACTACAGATTACCC-1	High burden	0.440488
SCG_MBML1_High-CCACTACAGGTGATTA-1	High burden	0
SCG_MBML1_High-CCACTACCACCCATGG-1	High burden	0.855379
SCG_MBML1_High-CCACTACGTCGCTTCT-1	High burden	0.899278
SCG_MBML1_High-CCACTACTCGTTTAGG-1	High burden	0
SCG_MBML1_High-CCAGCGAAGCGATTCT-1	High burden	0.236535
SCG_MBML1_High-CCAGCGATCAGTTTGG-1	High burden	0
SCG_MBML1_High-CCAGCGATCGCCAGCA-1	High burden	0.30694
SCG_MBML1_High-CCATGTCCAATGAAAC-1	High burden	0.543257
SCG_MBML1_High-CCATGTCCAGATCCAT-1	High burden	0.235736
SCG_MBML1_High-CCATGTCGTATCTGCA-1	High burden	0.606894
SCG_MBML1_High-CCATGTCGTTACGTCA-1	High burden	0.189422
SCG_MBML1_High-CCATGTCGTTAGGGTG-1	High burden	0.472973
SCG_MBML1_High-CCATTCGGTAGGGACT-1	High burden	0.452609
SCG_MBML1_High-CCATTCGGTCTAGTGT-1	High burden	0.288938
SCG_MBML1_High-CCATTCGGTGATGTCT-1	High burden	0.750091
SCG_MBML1_High-CCCAATCAGAGAACAG-1	High burden	0.681263
SCG_MBML1_High-CCCAATCAGATAGGAG-1	High burden	0.608629
SCG_MBML1_High-CCCAATCCACCAGGTC-1	High burden	0.494023
SCG_MBML1_High-CCCAATCTCACTTCAT-1	High burden	0.462499
SCG_MBML1_High-CCCAGTTAGACAAGCC-1	High burden	0.467468
SCG_MBML1_High-CCCAGTTAGGAACTGC-1	High burden	0
SCG_MBML1_High-CCCAGTTCAGGCTCAC-1	High burden	0
SCG_MBML1_High-CCCAGTTTCTTACCTA-1	High burden	0
SCG_MBML1_High-CCCATACAGAACAACT-1	High burden	0.111188
SCG_MBML1_High-CCCATACAGCCAGTTT-1	High burden	0.476545
SCG_MBML1_High-CCCATACAGGGATCTG-1	High burden	0.577624
SCG_MBML1_High-CCCATACTCGTTTGCC-1	High burden	0.437394
SCG_MBML1_High-CCCTCCTTCGACAGCC-1	High burden	0
SCG_MBML1_High-CCCTCCTTCGCAAGCC-1	High burden	0.528292
SCG_MBML1_High-CCCTCCTTCTCGTTTA-1	High burden	0.43358
SCG_MBML1_High-CCGGGATAGTGGACGT-1	High burden	0
SCG_MBML1_High-CCGGGATCATCGATTG-1	High burden	0.406091
SCG_MBML1_High-CCGGGATGTGACTACT-1	High burden	0.577401
SCG_MBML1_High-CCGGTAGAGAATTCCC-1	High burden	0.416459
SCG_MBML1_High-CCGGTAGAGCGCTTAT-1	High burden	0.75166
SCG_MBML1_High-CCGGTAGAGGTGTGGT-1	High burden	0.280969
SCG_MBML1_High-CCGTACTAGATAGCAT-1	High burden	0.317782
SCG_MBML1_High-CCGTACTCAGACGCAA-1	High burden	0.447223
SCG_MBML1_High-CCGTGGAAGGCTAGGT-1	High burden	0
SCG_MBML1_High-CCGTGGACAATGGAGC-1	High burden	0.651474
SCG_MBML1_High-CCGTGGACATACTACG-1	High burden	0.647196
SCG_MBML1_High-CCGTTCAAGAAAGTGG-1	High burden	0.647122
SCG_MBML1_High-CCGTTCAAGGGAAACA-1	High burden	0
SCG_MBML1_High-CCGTTCACAAACCTAC-1	High burden	0
SCG_MBML1_High-CCGTTCATCTCGAGTA-1	High burden	0.898599
SCG_MBML1_High-CCTAAAGCAGGGCATA-1	High burden	0.30623
SCG_MBML1_High-CCTAAAGGTCTCAACA-1	High burden	0
SCG_MBML1_High-CCTAAAGTCATAAAGG-1	High burden	0
SCG_MBML1_High-CCTAAAGTCATGTGGT-1	High burden	0.417058
SCG_MBML1_High-CCTACACAGATCCGAG-1	High burden	0
SCG_MBML1_High-CCTACACCATCACGTA-1	High burden	0.41316
SCG_MBML1_High-CCTACACCATGTCTCC-1	High burden	0.492985
SCG_MBML1_High-CCTACACTCACCTTAT-1	High burden	0
SCG_MBML1_High-CCTACACTCAGTACGT-1	High burden	0.49898
SCG_MBML1_High-CCTACCACAAGCGAGT-1	High burden	0.271266
SCG_MBML1_High-CCTACCACAATAAGCA-1	High burden	0
SCG_MBML1_High-CCTATTAGTGCAACTT-1	High burden	0.364573
SCG_MBML1_High-CCTCAGTCAAGTTGTC-1	High burden	0
SCG_MBML1_High-CCTCAGTTCCATTCTA-1	High burden	0.510179
SCG_MBML1_High-CCTCTGAGTAGCCTAT-1	High burden	0.515366
SCG_MBML1_High-CCTCTGAGTTAAGAAC-1	High burden	0.329863
SCG_MBML1_High-CCTCTGATCGTCCAGG-1	High burden	0.375377
SCG_MBML1_High-CCTTACGAGCAGGCTA-1	High burden	0
SCG_MBML1_High-CCTTACGCACGCTTTC-1	High burden	0
SCG_MBML1_High-CCTTACGGTTCCTCCA-1	High burden	0
SCG_MBML1_High-CCTTACGTCATGCTCC-1	High burden	0.358305
SCG_MBML1_High-CCTTACGTCCCTTGTG-1	High burden	0.431565
SCG_MBML1_High-CCTTACGTCCGCTGTT-1	High burden	0.588855
SCG_MBML1_High-CCTTACGTCGCCAAAT-1	High burden	0.370758
SCG_MBML1_High-CCTTCCCCAATAGCAA-1	High burden	0
SCG_MBML1_High-CCTTCGAAGCACACAG-1	High burden	0.634684
SCG_MBML1_High-CCTTCGACATGCATGT-1	High burden	0.645824
SCG_MBML1_High-CCTTCGATCGATGAGG-1	High burden	0.561428
SCG_MBML1_High-CCTTCGATCGCAAGCC-1	High burden	0
SCG_MBML1_High-CCTTTCTTCACCACCT-1	High burden	0
SCG_MBML1_High-CGAACATAGCCTATGT-1	High burden	0.812089
SCG_MBML1_High-CGAACATAGTGGCACA-1	High burden	0.900303
SCG_MBML1_High-CGAACATCAATGAATG-1	High burden	0.903873
SCG_MBML1_High-CGAACATGTAAGGGCT-1	High burden	0.588193
SCG_MBML1_High-CGAACATGTATAGGTA-1	High burden	0.366498
SCG_MBML1_High-CGAACATGTATTCGTG-1	High burden	0.252612
SCG_MBML1_High-CGAATGTTCAGTGCAT-1	High burden	0.471232
SCG_MBML1_High-CGAATGTTCGTATCAG-1	High burden	0
SCG_MBML1_High-CGACTTCAGGATGGAA-1	High burden	0
SCG_MBML1_High-CGACTTCGTCATATCG-1	High burden	0.296649
SCG_MBML1_High-CGAGAAGAGAAGATTC-1	High burden	0.230852
SCG_MBML1_High-CGAGAAGCACACAGAG-1	High burden	0.732377
SCG_MBML1_High-CGAGAAGCACACCGAC-1	High burden	0.661752
SCG_MBML1_High-CGAGAAGGTTCATGGT-1	High burden	0.147848
SCG_MBML1_High-CGAGAAGTCGCAAACT-1	High burden	0.348037
SCG_MBML1_High-CGAGCACCAGGTCGTC-1	High burden	0.682722
SCG_MBML1_High-CGAGCACGTAACGTTC-1	High burden	0.416131
SCG_MBML1_High-CGAGCCAGTAACGTTC-1	High burden	0.66501
SCG_MBML1_High-CGAGCCAGTAAGGGCT-1	High burden	0
SCG_MBML1_High-CGAGCCAGTGCAGGTA-1	High burden	0
SCG_MBML1_High-CGAGCCAGTGTGACGA-1	High burden	0.430151
SCG_MBML1_High-CGAGCCAGTTCACGGC-1	High burden	0.569335
SCG_MBML1_High-CGATCGGAGATCCCGC-1	High burden	0.523345
SCG_MBML1_High-CGATCGGAGTACACCT-1	High burden	0
SCG_MBML1_High-CGATCGGAGTAGGCCA-1	High burden	0.397508
SCG_MBML1_High-CGATCGGTCCGCAGTG-1	High burden	0.511924
SCG_MBML1_High-CGATCGGTCTCTGAGA-1	High burden	0.36207
SCG_MBML1_High-CGATGGCAGTGCTGCC-1	High burden	0.307368
SCG_MBML1_High-CGATGGCCAGTGACAG-1	High burden	0.589078
SCG_MBML1_High-CGATGGCTCGTCTGAA-1	High burden	0.901404
SCG_MBML1_High-CGATGGCTCTTGAGGT-1	High burden	0.604132
SCG_MBML1_High-CGATGTAAGCGATAGC-1	High burden	0
SCG_MBML1_High-CGATGTAGTCATACTG-1	High burden	0.270583
SCG_MBML1_High-CGATGTAGTCTAGTGT-1	High burden	0
SCG_MBML1_High-CGATGTATCGTTTGCC-1	High burden	0.763545
SCG_MBML1_High-CGATTGACATCCAACA-1	High burden	0.308554
SCG_MBML1_High-CGATTGAGTAGTAGTA-1	High burden	0.332436
SCG_MBML1_High-CGATTGAGTTCGTGAT-1	High burden	0.500987
SCG_MBML1_High-CGCGGTAGTATAATGG-1	High burden	0.217455
SCG_MBML1_High-CGCGTTTAGTCCATAC-1	High burden	0.706042
SCG_MBML1_High-CGCTATCCAACACCCG-1	High burden	0.608626
SCG_MBML1_High-CGCTATCCACTTGGAT-1	High burden	0.427217
SCG_MBML1_High-CGCTATCGTCCTCCAT-1	High burden	0.576327
SCG_MBML1_High-CGCTGGATCCCTCTTT-1	High burden	0.531841
SCG_MBML1_High-CGCTTCACACCAGGCT-1	High burden	0.10869
SCG_MBML1_High-CGGACACAGCTGTCTA-1	High burden	0.21132
SCG_MBML1_High-CGGACACGTGCAACGA-1	High burden	0.228468
SCG_MBML1_High-CGGACACTCAAACCGT-1	High burden	0.336244
SCG_MBML1_High-CGGACACTCACTTACT-1	High burden	0
SCG_MBML1_High-CGGACACTCTCCTATA-1	High burden	0
SCG_MBML1_High-CGGACGTAGTGGGTTG-1	High burden	0.434422
SCG_MBML1_High-CGGACGTCAGGACGTA-1	High burden	0.240647
SCG_MBML1_High-CGGACGTGTTGTCGCG-1	High burden	0.607401
SCG_MBML1_High-CGGACGTTCAACTCTT-1	High burden	0.370446
SCG_MBML1_High-CGGACTGAGATAGTCA-1	High burden	0.110359
SCG_MBML1_High-CGGACTGCAGTTCATG-1	High burden	0.601972
SCG_MBML1_High-CGGAGCTGTGTATGGG-1	High burden	0
SCG_MBML1_High-CGGAGTCAGCTTATCG-1	High burden	0.648309
SCG_MBML1_High-CGGAGTCGTACCTACA-1	High burden	0.506228
SCG_MBML1_High-CGGCTAGAGGATGTAT-1	High burden	0.500236
SCG_MBML1_High-CGGCTAGCAATGGACG-1	High burden	0.700129
SCG_MBML1_High-CGGCTAGCAGCTCCGA-1	High burden	0.600055
SCG_MBML1_High-CGGGTCAGTGTAATGA-1	High burden	0.667801
SCG_MBML1_High-CGGGTCAGTTGTACAC-1	High burden	0.42523
SCG_MBML1_High-CGGGTCAGTTTCCACC-1	High burden	0.368685
SCG_MBML1_High-CGGTTAAGTCGCTTCT-1	High burden	0.342286
SCG_MBML1_High-CGGTTAATCACAGGCC-1	High burden	0.539252
SCG_MBML1_High-CGTAGCGAGACCGGAT-1	High burden	0.342464
SCG_MBML1_High-CGTAGCGAGCCAGTTT-1	High burden	0.261215
SCG_MBML1_High-CGTAGGCGTATATGGA-1	High burden	0
SCG_MBML1_High-CGTAGGCTCTTCGGTC-1	High burden	0.427789
SCG_MBML1_High-CGTCAGGCATATACGC-1	High burden	0
SCG_MBML1_High-CGTCAGGTCCCTAACC-1	High burden	0.768287
SCG_MBML1_High-CGTCCATAGACCTAGG-1	High burden	0.249153
SCG_MBML1_High-CGTCCATAGAGTGACC-1	High burden	0.247029
SCG_MBML1_High-CGTCCATAGTGAATTG-1	High burden	0
SCG_MBML1_High-CGTCCATGTACTTAGC-1	High burden	0.391472
SCG_MBML1_High-CGTCTACCAACAACCT-1	High burden	0.276993
SCG_MBML1_High-CGTCTACTCAACACTG-1	High burden	0.404509
SCG_MBML1_High-CGTGAGCAGGATGTAT-1	High burden	0.529227
SCG_MBML1_High-CGTGAGCCAGTTAACC-1	High burden	0.181195
SCG_MBML1_High-CGTGAGCCATCCGTGG-1	High burden	0.390273
SCG_MBML1_High-CGTGTAACACTGCCAG-1	High burden	0.767474
SCG_MBML1_High-CGTGTAAGTCAACTGT-1	High burden	0.394405
SCG_MBML1_High-CGTGTAAGTGTGACCC-1	High burden	0.532529
SCG_MBML1_High-CGTGTCTGTACAGCAG-1	High burden	0.345431
SCG_MBML1_High-CGTGTCTTCACTCTTA-1	High burden	0
SCG_MBML1_High-CGTGTCTTCATGTCCC-1	High burden	0.416336
SCG_MBML1_High-CGTTAGAAGAAGGTTT-1	High burden	0.387402
SCG_MBML1_High-CGTTAGAGTACTCAAC-1	High burden	0.182823
SCG_MBML1_High-CGTTAGATCTACGAGT-1	High burden	0.402857
SCG_MBML1_High-CGTTCTGAGAAGAAGC-1	High burden	0.192049
SCG_MBML1_High-CGTTCTGAGAGCTGCA-1	High burden	0.305006
SCG_MBML1_High-CGTTCTGAGGCAGTCA-1	High burden	0.245971
SCG_MBML1_High-CGTTCTGAGTCATCCA-1	High burden	0.533353
SCG_MBML1_High-CGTTGGGTCGAATGCT-1	High burden	0.338571
SCG_MBML1_High-CGTTGGGTCTGCTGCT-1	High burden	0
SCG_MBML1_High-CTAACTTAGCCACTAT-1	High burden	0.392161
SCG_MBML1_High-CTAATGGGTCCGTGAC-1	High burden	0.331131
SCG_MBML1_High-CTACACCAGCTAACTC-1	High burden	0.564964
SCG_MBML1_High-CTACACCCAGGGAGAG-1	High burden	0.613561
SCG_MBML1_High-CTACACCGTGTAACGG-1	High burden	0
SCG_MBML1_High-CTACATTCAACGATCT-1	High burden	0.344224
SCG_MBML1_High-CTACATTTCAATAAGG-1	High burden	0.0576795
SCG_MBML1_High-CTACATTTCAGCTTAG-1	High burden	0.311519
SCG_MBML1_High-CTACCCAAGGTAGCTG-1	High burden	0
SCG_MBML1_High-CTACGTCAGTCTCGGC-1	High burden	0.683727
SCG_MBML1_High-CTACGTCCACAACTGT-1	High burden	0.336472
SCG_MBML1_High-CTACGTCGTGTCAATC-1	High burden	0
SCG_MBML1_High-CTACGTCTCTCCGGTT-1	High burden	0.541856
SCG_MBML1_High-CTAGAGTAGAATAGGG-1	High burden	0.322432
SCG_MBML1_High-CTAGAGTCAAGAAAGG-1	High burden	0.560609
SCG_MBML1_High-CTAGAGTCAAGAGTCG-1	High burden	0.857631
SCG_MBML1_High-CTAGAGTCACAAGACG-1	High burden	0.639072
SCG_MBML1_High-CTAGAGTCACGACTCG-1	High burden	0
SCG_MBML1_High-CTAGAGTCAGCCTTTC-1	High burden	0.499165
SCG_MBML1_High-CTAGAGTGTGGCGAAT-1	High burden	0.206406
SCG_MBML1_High-CTAGAGTTCAAGGCTT-1	High burden	0
SCG_MBML1_High-CTAGCCTGTCCATCCT-1	High burden	0.29971
SCG_MBML1_High-CTAGCCTGTTGTGGAG-1	High burden	0.538521
SCG_MBML1_High-CTAGTGAAGACAATAC-1	High burden	0
SCG_MBML1_High-CTAGTGAAGACGCACA-1	High burden	0.250997
SCG_MBML1_High-CTAGTGAAGCGATCCC-1	High burden	0.483652
SCG_MBML1_High-CTCACACCAAGTCTAC-1	High burden	0.469704
SCG_MBML1_High-CTCACACCAGGACGTA-1	High burden	0
SCG_MBML1_High-CTCACACTCAAGAAGT-1	High burden	0.486368
SCG_MBML1_High-CTCAGAAAGGACAGCT-1	High burden	0.223795
SCG_MBML1_High-CTCAGAACAGGCTGAA-1	High burden	0.549817
SCG_MBML1_High-CTCAGAATCAGATAAG-1	High burden	0.553901
SCG_MBML1_High-CTCAGAATCTGCAGTA-1	High burden	0.238828
SCG_MBML1_High-CTCCTAGAGGGCACTA-1	High burden	0.389888
SCG_MBML1_High-CTCCTAGGTCTTCGTC-1	High burden	0.581309
SCG_MBML1_High-CTCCTAGTCACGACTA-1	High burden	0
SCG_MBML1_High-CTCGAAAAGTTACCCA-1	High burden	0.556645
SCG_MBML1_High-CTCGAAACAGTTAACC-1	High burden	0.210217
SCG_MBML1_High-CTCGAAATCTGTACGA-1	High burden	0
SCG_MBML1_High-CTCGAGGAGATACACA-1	High burden	0.0652888
SCG_MBML1_High-CTCGAGGAGGTTACCT-1	High burden	0.577864
SCG_MBML1_High-CTCGAGGGTCTTTCAT-1	High burden	0.541897
SCG_MBML1_High-CTCGAGGTCACCTTAT-1	High burden	0.30115
SCG_MBML1_High-CTCGAGGTCATTATCC-1	High burden	0.271155
SCG_MBML1_High-CTCGGAGAGAAAGTGG-1	High burden	0.316944
SCG_MBML1_High-CTCGGAGAGAAGGCCT-1	High burden	0.392655
SCG_MBML1_High-CTCGGAGCATTACGAC-1	High burden	0.503247
SCG_MBML1_High-CTCGGAGCATTCACTT-1	High burden	0.29477
SCG_MBML1_High-CTCGGAGTCTTAGCCC-1	High burden	0
SCG_MBML1_High-CTCGGGAAGAGGTAGA-1	High burden	0.0892812
SCG_MBML1_High-CTCGGGAAGATCCCGC-1	High burden	0.385738
SCG_MBML1_High-CTCGGGACAGACGCAA-1	High burden	0.272008
SCG_MBML1_High-CTCGGGAGTCAAAGAT-1	High burden	0.278644
SCG_MBML1_High-CTCGTACGTGTTCTTT-1	High burden	0.72156
SCG_MBML1_High-CTCGTACTCTCCAGGG-1	High burden	0.351648
SCG_MBML1_High-CTCGTCAAGTGAATTG-1	High burden	0.0935086
SCG_MBML1_High-CTCGTCAAGTGGGCTA-1	High burden	0.392843
SCG_MBML1_High-CTCGTCACATGCAACT-1	High burden	0.286135
SCG_MBML1_High-CTCGTCATCATGTCCC-1	High burden	0.547118
SCG_MBML1_High-CTCTAATAGGCTCTTA-1	High burden	0.280315
SCG_MBML1_High-CTCTAATAGGTAGCCA-1	High burden	0.623369
SCG_MBML1_High-CTCTAATAGTGGGCTA-1	High burden	0.329014
SCG_MBML1_High-CTCTAATCAAACAACA-1	High burden	0.541038
SCG_MBML1_High-CTCTAATCAATAGCAA-1	High burden	0
SCG_MBML1_High-CTCTAATCACAGTCGC-1	High burden	0
SCG_MBML1_High-CTCTAATCACATTTCT-1	High burden	0
SCG_MBML1_High-CTCTACGAGCTCCTCT-1	High burden	0.35566
SCG_MBML1_High-CTCTGGTAGTATGACA-1	High burden	0.548464
SCG_MBML1_High-CTCTGGTTCACCTCGT-1	High burden	0
SCG_MBML1_High-CTGAAACGTGTTTGTG-1	High burden	0.615654
SCG_MBML1_High-CTGAAGTAGACGACGT-1	High burden	0
SCG_MBML1_High-CTGAAGTCAATGGAGC-1	High burden	0.483184
SCG_MBML1_High-CTGAAGTCAGTTTACG-1	High burden	0.570241
SCG_MBML1_High-CTGAAGTCATGTCTCC-1	High burden	0
SCG_MBML1_High-CTGAAGTGTAACGACG-1	High burden	0
SCG_MBML1_High-CTGATCCAGTTCGCGC-1	High burden	0.360061
SCG_MBML1_High-CTGATCCCAGGCGATA-1	High burden	0.38191
SCG_MBML1_High-CTGATCCGTAAGCACG-1	High burden	0.445636
SCG_MBML1_High-CTGATCCGTTTGACTG-1	High burden	0.492335
SCG_MBML1_High-CTGATCCTCCTTTCTC-1	High burden	0.292326
SCG_MBML1_High-CTGCCTAAGGCAGGTT-1	High burden	0.449027
SCG_MBML1_High-CTGCCTAAGGCCCTTG-1	High burden	0.467818
SCG_MBML1_High-CTGCCTAAGTCGATAA-1	High burden	0.871857
SCG_MBML1_High-CTGCCTACAACACCTA-1	High burden	0.250051
SCG_MBML1_High-CTGCCTATCTTTACGT-1	High burden	0.535253
SCG_MBML1_High-CTGCGGAAGACGCAAC-1	High burden	0.447868
SCG_MBML1_High-CTGCGGAAGCCAGTAG-1	High burden	0.862938
SCG_MBML1_High-CTGCGGATCACAGTAC-1	High burden	0.322458
SCG_MBML1_High-CTGCTGTAGACACTAA-1	High burden	0.421158
SCG_MBML1_High-CTGCTGTCACGGCTAC-1	High burden	0.292254
SCG_MBML1_High-CTGGTCTCAACACCCG-1	High burden	0.454143
SCG_MBML1_High-CTGGTCTCATCCAACA-1	High burden	0.290459
SCG_MBML1_High-CTGGTCTTCTGGAGCC-1	High burden	0.200227
SCG_MBML1_High-CTGTGCTCACACAGAG-1	High burden	0.573994
SCG_MBML1_High-CTGTGCTGTCGCTTTC-1	High burden	0.644716
SCG_MBML1_High-CTGTTTAAGAAGGACA-1	High burden	0.279428
SCG_MBML1_High-CTGTTTAAGATAGCAT-1	High burden	0.233095
SCG_MBML1_High-CTGTTTAGTCGAACAG-1	High burden	0.310863
SCG_MBML1_High-CTGTTTATCAGCTCTC-1	High burden	0.587178
SCG_MBML1_High-CTTAACTCACAAGACG-1	High burden	0.798686
SCG_MBML1_High-CTTAACTCATGCCACG-1	High burden	0.391783
SCG_MBML1_High-CTTAACTGTCACTTCC-1	High burden	0
SCG_MBML1_High-CTTACCGCATACTACG-1	High burden	0.557043
SCG_MBML1_High-CTTACCGTCAAACAAG-1	High burden	0
SCG_MBML1_High-CTTAGGAAGTTTAGGA-1	High burden	0
SCG_MBML1_High-CTTAGGATCAAACCGT-1	High burden	0
SCG_MBML1_High-CTTAGGATCCGCGCAA-1	High burden	0.270209
SCG_MBML1_High-CTTCTCTAGCCAACAG-1	High burden	0.223294
SCG_MBML1_High-CTTCTCTAGCGCTTAT-1	High burden	0
SCG_MBML1_High-CTTCTCTAGGCAAAGA-1	High burden	0.355884
SCG_MBML1_High-CTTCTCTCAGCAGTTT-1	High burden	0.457281
SCG_MBML1_High-CTTCTCTGTCTCTCTG-1	High burden	0.472286
SCG_MBML1_High-CTTCTCTTCTCACATT-1	High burden	0.743176
SCG_MBML1_High-CTTGGCTAGCCTCGTG-1	High burden	0.476268
SCG_MBML1_High-CTTGGCTGTCGATTGT-1	High burden	0.579034
SCG_MBML1_High-CTTTGCGAGACACGAC-1	High burden	0.544206
SCG_MBML1_High-CTTTGCGGTTCTCATT-1	High burden	0.627096
SCG_MBML1_High-CTTTGCGTCTTGACGA-1	High burden	0.328796
SCG_MBML1_High-GAAACTCGTACCGGCT-1	High burden	0.387326
SCG_MBML1_High-GAAACTCGTGAGGCTA-1	High burden	0.448148
SCG_MBML1_High-GAAACTCGTGATGCCC-1	High burden	0.899457
SCG_MBML1_High-GAACCTAAGACCACGA-1	High burden	0.256411
SCG_MBML1_High-GAACCTAAGTATCTCG-1	High burden	0.387904
SCG_MBML1_High-GAACCTAGTCAAACTC-1	High burden	0.504729
SCG_MBML1_High-GAACGGAAGGGCTTGA-1	High burden	0.736376
SCG_MBML1_High-GAACGGATCAGCACAT-1	High burden	0.238977
SCG_MBML1_High-GAACGGATCCTAGAAC-1	High burden	0.212345
SCG_MBML1_High-GAAGCAGCAGCTGTGC-1	High burden	0.429058
SCG_MBML1_High-GAAGCAGTCTCGCATC-1	High burden	0.637176
SCG_MBML1_High-GAATAAGAGCAGGCTA-1	High burden	0.899454
SCG_MBML1_High-GAATAAGGTCTGATCA-1	High burden	0.379941
SCG_MBML1_High-GAATAAGTCACGCGGT-1	High burden	0.24849
SCG_MBML1_High-GAATAAGTCAGTTGAC-1	High burden	0.538402
SCG_MBML1_High-GAATGAACACCATGTA-1	High burden	0.481988
SCG_MBML1_High-GAATGAATCATTGCCC-1	High burden	0.257196
SCG_MBML1_High-GAATGAATCGTCGTTC-1	High burden	0.539951
SCG_MBML1_High-GACAGAGTCGCATGGC-1	High burden	0.682602
SCG_MBML1_High-GACCAATAGCAATCTC-1	High burden	0.754222
SCG_MBML1_High-GACCAATAGCCACGCT-1	High burden	0.796953
SCG_MBML1_High-GACCAATGTATGGTTC-1	High burden	0.470802
SCG_MBML1_High-GACCAATTCACTCCTG-1	High burden	0
SCG_MBML1_High-GACCAATTCATGCTCC-1	High burden	0.353374
SCG_MBML1_High-GACCTGGCAAGGGTCA-1	High burden	0.204479
SCG_MBML1_High-GACCTGGGTCAAAGCG-1	High burden	0.661021
SCG_MBML1_High-GACCTGGGTTGCTCCT-1	High burden	0.473145
SCG_MBML1_High-GACCTGGTCAAGGCTT-1	High burden	0.292829
SCG_MBML1_High-GACGCGTAGACCTAGG-1	High burden	0.581666
SCG_MBML1_High-GACGCGTGTAGCACGA-1	High burden	0.616544
SCG_MBML1_High-GACGCGTTCCTTTCGG-1	High burden	0.509894
SCG_MBML1_High-GACGGCTAGATATGGT-1	High burden	0.177803
SCG_MBML1_High-GACGGCTGTAAGGGAA-1	High burden	0.519714
SCG_MBML1_High-GACGGCTGTGTGGTTT-1	High burden	0.541021
SCG_MBML1_High-GACGGCTTCACCGGGT-1	High burden	0.42763
SCG_MBML1_High-GACGTGCAGAATGTTG-1	High burden	0
SCG_MBML1_High-GACGTGCTCCTGTACC-1	High burden	0.115669
SCG_MBML1_High-GACGTTAAGGGTGTGT-1	High burden	0
SCG_MBML1_High-GACGTTACAATCGGTT-1	High burden	0.583202
SCG_MBML1_High-GACGTTAGTACGCTGC-1	High burden	0.561053
SCG_MBML1_High-GACGTTATCAATCACG-1	High burden	0.454031
SCG_MBML1_High-GACGTTATCACAAACC-1	High burden	0.436735
SCG_MBML1_High-GACGTTATCCGATATG-1	High burden	0.6449
SCG_MBML1_High-GACGTTATCTGGCGAC-1	High burden	0.703128
SCG_MBML1_High-GACTAACAGTGGGATC-1	High burden	0.664183
SCG_MBML1_High-GACTACAAGAATTCCC-1	High burden	0
SCG_MBML1_High-GACTACAAGTTGAGAT-1	High burden	0.43166
SCG_MBML1_High-GACTGCGAGAGTTGGC-1	High burden	0.349784
SCG_MBML1_High-GACTGCGCATTTCAGG-1	High burden	0.627641
SCG_MBML1_High-GAGCAGACACAGTCGC-1	High burden	0.595097
SCG_MBML1_High-GAGCAGAGTATTACCG-1	High burden	0.370259
SCG_MBML1_High-GAGGTGAAGGTGTTAA-1	High burden	0.590184
SCG_MBML1_High-GAGGTGACAAATACAG-1	High burden	0
SCG_MBML1_High-GAGGTGACAGCTCGAC-1	High burden	0.275273
SCG_MBML1_High-GAGTCCGAGACCCACC-1	High burden	0
SCG_MBML1_High-GAGTCCGCAATGGTCT-1	High burden	0.050386
SCG_MBML1_High-GATCAGTAGCAAATCA-1	High burden	0.143647
SCG_MBML1_High-GATCAGTTCTGCAGTA-1	High burden	0.294333
SCG_MBML1_High-GATCGATAGCGATTCT-1	High burden	0.637947
SCG_MBML1_High-GATCGATGTAACGTTC-1	High burden	0.501406
SCG_MBML1_High-GATCGATGTAGCGTAG-1	High burden	0.372645
SCG_MBML1_High-GATCGATTCGGAAACG-1	High burden	0.184242
SCG_MBML1_High-GATCGCGCAGCTGGCT-1	High burden	0.239316
SCG_MBML1_High-GATCGCGTCAAAGACA-1	High burden	0.559957
SCG_MBML1_High-GATCGTAAGCTAGTTC-1	High burden	0.317909
SCG_MBML1_High-GATCGTAGTCCCTACT-1	High burden	0
SCG_MBML1_High-GATCTAGAGCCGGTAA-1	High burden	0.398478
SCG_MBML1_High-GATCTAGAGCTATGCT-1	High burden	0.592085
SCG_MBML1_High-GATCTAGGTCGTCTTC-1	High burden	0.312664
SCG_MBML1_High-GATCTAGTCAAGGTAA-1	High burden	0
SCG_MBML1_High-GATGAAAAGTGTACGG-1	High burden	0.546505
SCG_MBML1_High-GATGAAACAGGGTATG-1	High burden	0.650806
SCG_MBML1_High-GATGAAAGTCTCACCT-1	High burden	0.543688
SCG_MBML1_High-GATGAAAGTGTCCTCT-1	High burden	0
SCG_MBML1_High-GATGAGGAGGCCCGTT-1	High burden	0.39062
SCG_MBML1_High-GATGAGGAGTACGCGA-1	High burden	0.278223
SCG_MBML1_High-GATGCTAAGATATGGT-1	High burden	0.303235
SCG_MBML1_High-GATGCTAAGGCTATCT-1	High burden	0.501378
SCG_MBML1_High-GATTCAGAGCTAGTCT-1	High burden	0.709541
SCG_MBML1_High-GATTCAGGTTACGTCA-1	High burden	0.314382
SCG_MBML1_High-GCAAACTCAGACGCCT-1	High burden	0
SCG_MBML1_High-GCAAACTGTCTAGGTT-1	High burden	0.725306
SCG_MBML1_High-GCAATCACAGACAAGC-1	High burden	0.357768
SCG_MBML1_High-GCAATCACAGACAGGT-1	High burden	0.152084
SCG_MBML1_High-GCAATCATCGGATGTT-1	High burden	0.636221
SCG_MBML1_High-GCACATAGTCGTGGCT-1	High burden	0.25734
SCG_MBML1_High-GCACTCTCACTCGACG-1	High burden	0.578051
SCG_MBML1_High-GCACTCTGTGTAAGTA-1	High burden	0.549181
SCG_MBML1_High-GCAGCCAAGCCGCCTA-1	High burden	0.451121
SCG_MBML1_High-GCAGCCAGTCTAGTCA-1	High burden	0.208873
SCG_MBML1_High-GCAGCCATCAAGGCTT-1	High burden	0
SCG_MBML1_High-GCAGTTATCAGTCAGT-1	High burden	0.589798
SCG_MBML1_High-GCATACAAGGCCCTCA-1	High burden	0.509983
SCG_MBML1_High-GCATACACAAGAAAGG-1	High burden	0
SCG_MBML1_High-GCATACACAATCGAAA-1	High burden	0
SCG_MBML1_High-GCATACAGTGTCAATC-1	High burden	0.528337
SCG_MBML1_High-GCATGATAGGGTTCCC-1	High burden	0.327357
SCG_MBML1_High-GCATGATCACACCGAC-1	High burden	0.572348
SCG_MBML1_High-GCATGATGTCACACGC-1	High burden	0
SCG_MBML1_High-GCATGATGTCCAGTTA-1	High burden	0.408361
SCG_MBML1_High-GCATGATGTGGTCTCG-1	High burden	0.224434
SCG_MBML1_High-GCATGATGTGTTAAGA-1	High burden	0.582992
SCG_MBML1_High-GCATGATTCCATGCTC-1	High burden	0.408361
SCG_MBML1_High-GCATGATTCGTCACGG-1	High burden	0
SCG_MBML1_High-GCATGCGCAAGGTTTC-1	High burden	0.691091
SCG_MBML1_High-GCATGTAAGAGTACAT-1	High burden	0
SCG_MBML1_High-GCATGTATCCGAGCCA-1	High burden	0.346559
SCG_MBML1_High-GCCAAATAGACCCACC-1	High burden	0.263413
SCG_MBML1_High-GCCAAATAGAGCCTAG-1	High burden	0
SCG_MBML1_High-GCCAAATAGGGAACGG-1	High burden	0
SCG_MBML1_High-GCCAAATCAACACGCC-1	High burden	0
SCG_MBML1_High-GCCAAATTCGCCCTTA-1	High burden	0.707448
SCG_MBML1_High-GCCAAATTCTAACCGA-1	High burden	0.353027
SCG_MBML1_High-GCCTCTAAGCTGAACG-1	High burden	0.555456
SCG_MBML1_High-GCGACCACAAAGGAAG-1	High burden	0.4793
SCG_MBML1_High-GCGACCATCTAGCACA-1	High burden	0.553733
SCG_MBML1_High-GCGCAACAGTGTGAAT-1	High burden	0.657237
SCG_MBML1_High-GCGCAACCACACCGAC-1	High burden	0
SCG_MBML1_High-GCGCAGTAGCCAGTAG-1	High burden	0.129749
SCG_MBML1_High-GCGCAGTGTAGGGTAC-1	High burden	0
SCG_MBML1_High-GCGCAGTTCTTCTGGC-1	High burden	0.395392
SCG_MBML1_High-GCGCCAAAGTGTACCT-1	High burden	0
SCG_MBML1_High-GCGCCAACACGGTAAG-1	High burden	0
SCG_MBML1_High-GCGCCAAGTACTTGAC-1	High burden	0.313116
SCG_MBML1_High-GCGCCAAGTCATGCCG-1	High burden	0.293706
SCG_MBML1_High-GCGCCAATCCTTGACC-1	High burden	0
SCG_MBML1_High-GCGCGATAGCACAGGT-1	High burden	0.299183
SCG_MBML1_High-GCGCGATGTAATCACC-1	High burden	0.245895
SCG_MBML1_High-GCGGGTTCACGGACAA-1	High burden	0.512002
SCG_MBML1_High-GCTCCTACAAATCCGT-1	High burden	0.307241
SCG_MBML1_High-GCTCCTAGTCAACATC-1	High burden	0
SCG_MBML1_High-GCTCCTAGTCTTCGTC-1	High burden	0.509458
SCG_MBML1_High-GCTCCTATCAACACAC-1	High burden	0
SCG_MBML1_High-GCTCCTATCTCACATT-1	High burden	0.526125
SCG_MBML1_High-GCTCTGTCAAGCCTAT-1	High burden	0.268796
SCG_MBML1_High-GCTCTGTCACATGTGT-1	High burden	0.849029
SCG_MBML1_High-GCTCTGTCATGTAAGA-1	High burden	0
SCG_MBML1_High-GCTCTGTGTAGCTTGT-1	High burden	0.178759
SCG_MBML1_High-GCTCTGTTCAGAAATG-1	High burden	0.3233
SCG_MBML1_High-GCTGCAGCAAGCTGTT-1	High burden	0.376291
SCG_MBML1_High-GCTGCAGGTATGAAAC-1	High burden	0.416894
SCG_MBML1_High-GCTGCAGGTGGTAACG-1	High burden	0.378255
SCG_MBML1_High-GCTGCGAAGACTTGAA-1	High burden	0
SCG_MBML1_High-GCTGCGAGTGTTCGAT-1	High burden	0
SCG_MBML1_High-GCTGCGAGTTCTGAAC-1	High burden	0.451238
SCG_MBML1_High-GCTGCTTCACGGCTAC-1	High burden	0.617723
SCG_MBML1_High-GCTGGGTAGGGCTTGA-1	High burden	0.299183
SCG_MBML1_High-GCTGGGTCATGGTTGT-1	High burden	0.90073
SCG_MBML1_High-GCTGGGTGTGCGATAG-1	High burden	0.565376
SCG_MBML1_High-GCTGGGTGTTGGAGGT-1	High burden	0
SCG_MBML1_High-GCTTCCACAGCCAATT-1	High burden	0.745974
SCG_MBML1_High-GCTTGAAAGACCTTTG-1	High burden	0.241494
SCG_MBML1_High-GCTTGAAAGCTACCTA-1	High burden	0
SCG_MBML1_High-GCTTGAAAGGCTAGAC-1	High burden	0
SCG_MBML1_High-GCTTGAAAGGTAGCCA-1	High burden	0.557362
SCG_MBML1_High-GCTTGAACAAGCGAGT-1	High burden	0.514756
SCG_MBML1_High-GCTTGAAGTGTTAAGA-1	High burden	0.297832
SCG_MBML1_High-GGAAAGCAGAATCTCC-1	High burden	0.48841
SCG_MBML1_High-GGAAAGCAGATCGGGT-1	High burden	0.634829
SCG_MBML1_High-GGAAAGCAGGAATGGA-1	High burden	0.302995
SCG_MBML1_High-GGAAAGCCAAGCCATT-1	High burden	0.149992
SCG_MBML1_High-GGAACTTAGGACTGGT-1	High burden	0.461841
SCG_MBML1_High-GGAACTTAGTACCGGA-1	High burden	0.0865492
SCG_MBML1_High-GGAACTTGTACTTGAC-1	High burden	0
SCG_MBML1_High-GGAACTTGTGTGAAAT-1	High burden	0.591605
SCG_MBML1_High-GGAACTTTCGTTACAG-1	High burden	0.632477
SCG_MBML1_High-GGAATAACAGGAACGT-1	High burden	0
SCG_MBML1_High-GGAATAACATTACCTT-1	High burden	0.288806
SCG_MBML1_High-GGAATAAGTCACACGC-1	High burden	0.659157
SCG_MBML1_High-GGAATAAGTCTGCAAT-1	High burden	0.511627
SCG_MBML1_High-GGAATAAGTTCGGCAC-1	High burden	0.289724
SCG_MBML1_High-GGACAAGTCACTCTTA-1	High burden	0
SCG_MBML1_High-GGACAAGTCATAAAGG-1	High burden	0
SCG_MBML1_High-GGACAGAAGCCACTAT-1	High burden	0.43017
SCG_MBML1_High-GGACAGAAGGCATGTG-1	High burden	0
SCG_MBML1_High-GGACAGACACTTAAGC-1	High burden	0.656298
SCG_MBML1_High-GGACATTCACAACGTT-1	High burden	0.265063
SCG_MBML1_High-GGACATTCAGTGACAG-1	High burden	0.164357
SCG_MBML1_High-GGACGTCAGTAACCCT-1	High burden	0.656075
SCG_MBML1_High-GGACGTCGTTAAGAAC-1	High burden	0
SCG_MBML1_High-GGACGTCGTTGGTTTG-1	High burden	0
SCG_MBML1_High-GGAGCAAAGAGGTAGA-1	High burden	0.544756
SCG_MBML1_High-GGAGCAAAGTGCCATT-1	High burden	0.506309
SCG_MBML1_High-GGAGCAATCCTTTCGG-1	High burden	0
SCG_MBML1_High-GGATGTTGTTGTACAC-1	High burden	0.330898
SCG_MBML1_High-GGATTACAGGGTCTCC-1	High burden	0.484648
SCG_MBML1_High-GGATTACCAGTCGTGC-1	High burden	0.386849
SCG_MBML1_High-GGATTACGTCATCGGC-1	High burden	0.20267
SCG_MBML1_High-GGATTACTCTGTCCGT-1	High burden	0
SCG_MBML1_High-GGCAATTCACGAGGTA-1	High burden	0.390003
SCG_MBML1_High-GGCAATTCAGATAATG-1	High burden	0.447827
SCG_MBML1_High-GGCAATTTCATAGCAC-1	High burden	0
SCG_MBML1_High-GGCAATTTCTAACTTC-1	High burden	0
SCG_MBML1_High-GGCGTGTCACCGATAT-1	High burden	0.166728
SCG_MBML1_High-GGCGTGTCAGCTGCAC-1	High burden	0
SCG_MBML1_High-GGCGTGTGTTATCCGA-1	High burden	0.489548
SCG_MBML1_High-GGCGTGTTCTCTGAGA-1	High burden	0
SCG_MBML1_High-GGCTGGTAGTCAAGCG-1	High burden	0.174705
SCG_MBML1_High-GGCTGGTCACGAAAGC-1	High burden	0.109759
SCG_MBML1_High-GGGAATGAGATCTGAA-1	High burden	0.173988
SCG_MBML1_High-GGGAATGTCATAAAGG-1	High burden	0.507766
SCG_MBML1_High-GGGAATGTCCCGGATG-1	High burden	0.0941428
SCG_MBML1_High-GGGACCTGTTTAGGAA-1	High burden	0.0960985
SCG_MBML1_High-GGGACCTTCAACGGCC-1	High burden	0
SCG_MBML1_High-GGGACCTTCCTCTAGC-1	High burden	0.549093
SCG_MBML1_High-GGGACCTTCTTGACGA-1	High burden	0.601412
SCG_MBML1_High-GGGAGATAGACGCAAC-1	High burden	0.445081
SCG_MBML1_High-GGGAGATCATCACAAC-1	High burden	0
SCG_MBML1_High-GGGATGATCTCCAACC-1	High burden	0.299773
SCG_MBML1_High-GGGCATCAGTACACCT-1	High burden	0.269976
SCG_MBML1_High-GGGCATCCAAGGACAC-1	High burden	0.215951
SCG_MBML1_High-GGGCATCCACAGAGGT-1	High burden	0.423797
SCG_MBML1_High-GGGCATCGTCCCTACT-1	High burden	0.612204
SCG_MBML1_High-GGGTCTGAGCCAGGAT-1	High burden	0.55796
SCG_MBML1_High-GGGTCTGTCCGAGCCA-1	High burden	0.304183
SCG_MBML1_High-GGGTTGCGTCGCGTGT-1	High burden	0.313033
SCG_MBML1_High-GGGTTGCTCACCCGAG-1	High burden	0.323722
SCG_MBML1_High-GGTGAAGTCTGTGCAA-1	High burden	0.552381
SCG_MBML1_High-GGTGCGTGTGTAATGA-1	High burden	0.485788
SCG_MBML1_High-GGTGCGTGTGTCTGAT-1	High burden	0
SCG_MBML1_High-GGTGCGTGTTAGAACA-1	High burden	0.164294
SCG_MBML1_High-GGTGCGTGTTGTGGCC-1	High burden	0.26753
SCG_MBML1_High-GGTGCGTTCCACGAAT-1	High burden	0.552778
SCG_MBML1_High-GGTGTTAAGATCACGG-1	High burden	0.377556
SCG_MBML1_High-GGTGTTAAGATCCTGT-1	High burden	0.392172
SCG_MBML1_High-GTAACGTAGAACTCGG-1	High burden	0
SCG_MBML1_High-GTAACGTAGCCAGGAT-1	High burden	0.379441
SCG_MBML1_High-GTAACGTAGCTTTGGT-1	High burden	0.344597
SCG_MBML1_High-GTAACGTAGTGTTGAA-1	High burden	0.266419
SCG_MBML1_High-GTAACGTGTTCAGACT-1	High burden	0
SCG_MBML1_High-GTAACTGAGAAGATTC-1	High burden	0.446011
SCG_MBML1_High-GTAACTGCAGCCTATA-1	High burden	0.215771
SCG_MBML1_High-GTAACTGCAGTATGCT-1	High burden	0
SCG_MBML1_High-GTACGTAAGTGTCCCG-1	High burden	0
SCG_MBML1_High-GTACGTAGTTCGCTAA-1	High burden	0.135103
SCG_MBML1_High-GTACGTATCCGCATAA-1	High burden	0.407223
SCG_MBML1_High-GTACTCCCAACTGCGC-1	High burden	0
SCG_MBML1_High-GTACTCCTCTTCCTTC-1	High burden	0.725906
SCG_MBML1_High-GTACTTTTCTTGCATT-1	High burden	0.227269
SCG_MBML1_High-GTAGGCCAGACGCTTT-1	High burden	0.733859
SCG_MBML1_High-GTAGGCCGTCAGAATA-1	High burden	0
SCG_MBML1_High-GTAGGCCTCATCGATG-1	High burden	0.664895
SCG_MBML1_High-GTAGGCCTCCAAATGC-1	High burden	0.715187
SCG_MBML1_High-GTATCTTAGTGGACGT-1	High burden	0.124788
SCG_MBML1_High-GTATCTTTCGCTTAGA-1	High burden	0.661831
SCG_MBML1_High-GTATTCTGTCCAGTAT-1	High burden	0.448242
SCG_MBML1_High-GTATTCTGTGACGCCT-1	High burden	0.426408
SCG_MBML1_High-GTATTCTTCCTCTAGC-1	High burden	0.362535
SCG_MBML1_High-GTCAAGTAGGTGATAT-1	High burden	0.673056
SCG_MBML1_High-GTCAAGTTCTGGAGCC-1	High burden	0.339238
SCG_MBML1_High-GTCACAACAGGAATCG-1	High burden	0.634348
SCG_MBML1_High-GTCACAACATCGGTTA-1	High burden	0.412555
SCG_MBML1_High-GTCACAAGTTCGTTGA-1	High burden	0.611047
SCG_MBML1_High-GTCACAAGTTTGTTGG-1	High burden	0.389865
SCG_MBML1_High-GTCACAATCATCTGTT-1	High burden	0.319219
SCG_MBML1_High-GTCACAATCTCTTATG-1	High burden	0.142265
SCG_MBML1_High-GTCACGGCATGTCTCC-1	High burden	0.477055
SCG_MBML1_High-GTCACGGGTAAGTGTA-1	High burden	0.176654
SCG_MBML1_High-GTCATTTAGAGATGAG-1	High burden	0.493492
SCG_MBML1_High-GTCATTTAGGCCCTCA-1	High burden	0.148911
SCG_MBML1_High-GTCATTTCAATCGAAA-1	High burden	0
SCG_MBML1_High-GTCATTTGTACTCGCG-1	High burden	0.416123
SCG_MBML1_High-GTCATTTGTCCGTGAC-1	High burden	0.380281
SCG_MBML1_High-GTCATTTTCTGCAGTA-1	High burden	0.827505
SCG_MBML1_High-GTCCTCACAGAGTGTG-1	High burden	0.657237
SCG_MBML1_High-GTCCTCACATATACCG-1	High burden	0
SCG_MBML1_High-GTCCTCAGTAGCCTCG-1	High burden	0.226005
SCG_MBML1_High-GTCCTCAGTCGTCTTC-1	High burden	0.277167
SCG_MBML1_High-GTCCTCAGTGCTGTAT-1	High burden	0.709366
SCG_MBML1_High-GTCCTCAGTTGGTAAA-1	High burden	0.228836
SCG_MBML1_High-GTCCTCATCTCGTTTA-1	High burden	0.503275
SCG_MBML1_High-GTCGGGTCAGGATTGG-1	High burden	0
SCG_MBML1_High-GTCGTAAAGAAAGTGG-1	High burden	0
SCG_MBML1_High-GTCGTAAAGCCACGCT-1	High burden	0.291482
SCG_MBML1_High-GTCGTAAAGCGTGAAC-1	High burden	0.570694
SCG_MBML1_High-GTCTCGTCAGAAGCAC-1	High burden	0
SCG_MBML1_High-GTCTCGTGTCCAGTTA-1	High burden	0.30597
SCG_MBML1_High-GTCTTCGAGGAATGGA-1	High burden	0.561053
SCG_MBML1_High-GTCTTCGAGTTGTCGT-1	High burden	0.132451
SCG_MBML1_High-GTCTTCGTCATCTGCC-1	High burden	0.0930124
SCG_MBML1_High-GTCTTCGTCCAAGTAC-1	High burden	0
SCG_MBML1_High-GTCTTCGTCCTATTCA-1	High burden	0.18596
SCG_MBML1_High-GTGAAGGGTAAGTGTA-1	High burden	0
SCG_MBML1_High-GTGCAGCAGAAGGTTT-1	High burden	0.437161
SCG_MBML1_High-GTGCAGCCAAGTTAAG-1	High burden	0.14076
SCG_MBML1_High-GTGCAGCGTCGGCTCA-1	High burden	0.392562
SCG_MBML1_High-GTGCAGCTCGGTCTAA-1	High burden	0.317177
SCG_MBML1_High-GTGCATAAGGGAGTAA-1	High burden	0.462033
SCG_MBML1_High-GTGCATAGTATTAGCC-1	High burden	0
SCG_MBML1_High-GTGCATAGTCCTCTTG-1	High burden	0
SCG_MBML1_High-GTGCATAGTTGTCGCG-1	High burden	0.180539
SCG_MBML1_High-GTGCGGTAGACAGAGA-1	High burden	0.349413
SCG_MBML1_High-GTGCGGTCACGCCAGT-1	High burden	0
SCG_MBML1_High-GTGCGGTCACTCGACG-1	High burden	0
SCG_MBML1_High-GTGCGGTTCAAAGTAG-1	High burden	0
SCG_MBML1_High-GTGCTTCTCGTAGGAG-1	High burden	0.281061
SCG_MBML1_High-GTGGGTCGTGCAACTT-1	High burden	0
SCG_MBML1_High-GTGGGTCTCACGACTA-1	High burden	0.19879
SCG_MBML1_High-GTGTGCGAGCGATGAC-1	High burden	0.316893
SCG_MBML1_High-GTGTGCGCAGGATCGA-1	High burden	0.494928
SCG_MBML1_High-GTGTGCGGTTCACCTC-1	High burden	0.492781
SCG_MBML1_High-GTGTGCGTCGCCTGTT-1	High burden	0.685839
SCG_MBML1_High-GTGTTAGAGCGACGTA-1	High burden	0.296649
SCG_MBML1_High-GTGTTAGGTCGCGTGT-1	High burden	0
SCG_MBML1_High-GTGTTAGGTGGCAAAC-1	High burden	0.587964
SCG_MBML1_High-GTTAAGCAGAGAACAG-1	High burden	0
SCG_MBML1_High-GTTAAGCCAAAGTCAA-1	High burden	0.642423
SCG_MBML1_High-GTTAAGCCATCCAACA-1	High burden	0.410528
SCG_MBML1_High-GTTACAGAGAGGACGG-1	High burden	0.520534
SCG_MBML1_High-GTTACAGAGGAGCGTT-1	High burden	0.38725
SCG_MBML1_High-GTTACAGAGTGTTAGA-1	High burden	0.498925
SCG_MBML1_High-GTTACAGCAAATTGCC-1	High burden	0.354418
SCG_MBML1_High-GTTCGGGAGATGTCGG-1	High burden	0.725535
SCG_MBML1_High-GTTCGGGGTCATGCCG-1	High burden	0.622621
SCG_MBML1_High-GTTCGGGGTTACGTCA-1	High burden	0.519415
SCG_MBML1_High-GTTCGGGGTTGCGCAC-1	High burden	0.443976
SCG_MBML1_High-GTTCTCGAGGAATGGA-1	High burden	0.62369
SCG_MBML1_High-GTTCTCGCACACCGCA-1	High burden	0
SCG_MBML1_High-GTTCTCGCAGCCTGTG-1	High burden	0.529427
SCG_MBML1_High-GTTTCTACACTTCGAA-1	High burden	0
SCG_MBML1_High-GTTTCTACATGCAACT-1	High burden	0.553856
SCG_MBML1_High-GTTTCTATCACATGCA-1	High burden	0.179596
SCG_MBML1_High-TAAACCGAGAAGGTTT-1	High burden	0.450363
SCG_MBML1_High-TAAACCGAGCAAATCA-1	High burden	0.590705
SCG_MBML1_High-TAAACCGCAGCTGTTA-1	High burden	0.214079
SCG_MBML1_High-TAAACCGCATACGCTA-1	High burden	0.704614
SCG_MBML1_High-TAAACCGGTGGCGAAT-1	High burden	0
SCG_MBML1_High-TAAACCGGTTAAAGTG-1	High burden	0.272705
SCG_MBML1_High-TAAACCGTCCGTCATC-1	High burden	0.831306
SCG_MBML1_High-TAAGAGAAGCCGCCTA-1	High burden	0.106859
SCG_MBML1_High-TAAGAGAAGCTAGTTC-1	High burden	0.522527
SCG_MBML1_High-TAAGCGTAGATGTGTA-1	High burden	0.649847
SCG_MBML1_High-TAAGCGTAGCCACTAT-1	High burden	0.152689
SCG_MBML1_High-TAAGCGTCATGTTCCC-1	High burden	0.466838
SCG_MBML1_High-TAAGTGCAGGAGCGTT-1	High burden	0.610588
SCG_MBML1_High-TAAGTGCCATGGTTGT-1	High burden	0.265991
SCG_MBML1_High-TACACGAAGCGATTCT-1	High burden	0.460455
SCG_MBML1_High-TACACGAAGGTGTGGT-1	High burden	0
SCG_MBML1_High-TACACGACAAGCGCTC-1	High burden	0.287682
SCG_MBML1_High-TACACGAGTGCACGAA-1	High burden	0.461971
SCG_MBML1_High-TACACGATCCAAACTG-1	High burden	0
SCG_MBML1_High-TACACGATCTCTGAGA-1	High burden	0.478781
SCG_MBML1_High-TACCTATAGAGCAATT-1	High burden	0
SCG_MBML1_High-TACCTATCATCCGCGA-1	High burden	0.10126
SCG_MBML1_High-TACCTATGTTTGTTGG-1	High burden	0
SCG_MBML1_High-TACCTATTCTAACCGA-1	High burden	0.298807
SCG_MBML1_High-TACCTTACAGACTCGC-1	High burden	0
SCG_MBML1_High-TACCTTAGTCGTTGTA-1	High burden	0.458575
SCG_MBML1_High-TACCTTATCGAATCCA-1	High burden	0.472189
SCG_MBML1_High-TACGGATAGGACAGCT-1	High burden	0.175457
SCG_MBML1_High-TACGGATCAGAAGCAC-1	High burden	0.438421
SCG_MBML1_High-TACGGATGTGCGATAG-1	High burden	0.176905
SCG_MBML1_High-TACGGATTCTTGGGTA-1	High burden	0.637967
SCG_MBML1_High-TACGGGCAGCCCTAAT-1	High burden	0
SCG_MBML1_High-TACGGGCTCTAACTCT-1	High burden	0.612066
SCG_MBML1_High-TACGGTACATCTATGG-1	High burden	0.901331
SCG_MBML1_High-TACGGTACATGGGACA-1	High burden	0.386266
SCG_MBML1_High-TACGGTAGTATTACCG-1	High burden	0.472024
SCG_MBML1_High-TACTCATCAGCCTTGG-1	High burden	0.596266
SCG_MBML1_High-TACTCATGTAAGTTCC-1	High burden	0.36727
SCG_MBML1_High-TACTCATGTAGCGTAG-1	High burden	0.253212
SCG_MBML1_High-TACTCATGTGAACCTT-1	High burden	0.611916
SCG_MBML1_High-TACTCATTCAAACAAG-1	High burden	0
SCG_MBML1_High-TACTCATTCAGTGTTG-1	High burden	0.572655
SCG_MBML1_High-TACTTACAGTACACCT-1	High burden	0.671755
SCG_MBML1_High-TACTTACGTTTGGCGC-1	High burden	0.268735
SCG_MBML1_High-TACTTACTCAGTGTTG-1	High burden	0.553812
SCG_MBML1_High-TACTTGTAGTACTTGC-1	High burden	0.391472
SCG_MBML1_High-TACTTGTCATCCAACA-1	High burden	0.506104
SCG_MBML1_High-TACTTGTGTCGAGATG-1	High burden	0.65641
SCG_MBML1_High-TAGACCACACCGATAT-1	High burden	0.1113
SCG_MBML1_High-TAGACCAGTGGAAAGA-1	High burden	0
SCG_MBML1_High-TAGACCATCTCAAGTG-1	High burden	0
SCG_MBML1_High-TAGAGCTAGGCTAGCA-1	High burden	0
SCG_MBML1_High-TAGAGCTCACCCATGG-1	High burden	0.805817
SCG_MBML1_High-TAGAGCTCATACGCTA-1	High burden	0.481267
SCG_MBML1_High-TAGAGCTGTACCATCA-1	High burden	0.126367
SCG_MBML1_High-TAGAGCTTCAGTCAGT-1	High burden	0.539635
SCG_MBML1_High-TAGCCGGAGATACACA-1	High burden	0.341264
SCG_MBML1_High-TAGCCGGAGGCGATAC-1	High burden	0.227295
SCG_MBML1_High-TAGCCGGAGTCCAGGA-1	High burden	0.596129
SCG_MBML1_High-TAGCCGGAGTGTGAAT-1	High burden	0.545932
SCG_MBML1_High-TAGCCGGCAGACAGGT-1	High burden	0
SCG_MBML1_High-TAGGCATAGCGAAGGG-1	High burden	0.582602
SCG_MBML1_High-TAGGCATAGGCTCTTA-1	High burden	0.633904
SCG_MBML1_High-TAGTGGTCATACGCCG-1	High burden	0.325957
SCG_MBML1_High-TAGTGGTCATCACCCT-1	High burden	0.335617
SCG_MBML1_High-TAGTGGTTCCCTGACT-1	High burden	0.304983
SCG_MBML1_High-TAGTGGTTCCGTTGCT-1	High burden	0.53319
SCG_MBML1_High-TAGTTGGAGAAGGTTT-1	High burden	0.246777
SCG_MBML1_High-TAGTTGGGTTCGAATC-1	High burden	0
SCG_MBML1_High-TAGTTGGGTTTGTTGG-1	High burden	0.46276
SCG_MBML1_High-TATCAGGAGCCACGTC-1	High burden	0.535156
SCG_MBML1_High-TATCAGGAGGGTATCG-1	High burden	0.751289
SCG_MBML1_High-TATCAGGAGGTGCAAC-1	High burden	0
SCG_MBML1_High-TATCAGGAGTTGAGTA-1	High burden	0.428709
SCG_MBML1_High-TATCTCAAGAATGTTG-1	High burden	0.578116
SCG_MBML1_High-TATCTCAAGGCCCTCA-1	High burden	0
SCG_MBML1_High-TATCTCATCACCGGGT-1	High burden	0
SCG_MBML1_High-TATCTCATCGGCGCAT-1	High burden	0.141288
SCG_MBML1_High-TATCTCATCTCTGTCG-1	High burden	0.74866
SCG_MBML1_High-TATGCCCCACAGCCCA-1	High burden	0.408996
SCG_MBML1_High-TATGCCCCATCGACGC-1	High burden	0.675052
SCG_MBML1_High-TATGCCCGTAACGTTC-1	High burden	0
SCG_MBML1_High-TATGCCCTCAAACCAC-1	High burden	0.419861
SCG_MBML1_High-TATTACCAGATAGTCA-1	High burden	0
SCG_MBML1_High-TATTACCAGTACACCT-1	High burden	0.106768
SCG_MBML1_High-TATTACCCAATTGCTG-1	High burden	0.619916
SCG_MBML1_High-TATTACCTCGAATCCA-1	High burden	0.14003
SCG_MBML1_High-TCAATCTAGAGGTTGC-1	High burden	0.581805
SCG_MBML1_High-TCAATCTAGCTGCCCA-1	High burden	0.299416
SCG_MBML1_High-TCAATCTCATTCTCAT-1	High burden	0
SCG_MBML1_High-TCAATCTTCACGAAGG-1	High burden	0.341342
SCG_MBML1_High-TCACAAGCACAGGCCT-1	High burden	0.697903
SCG_MBML1_High-TCACAAGCATCAGTAC-1	High burden	0.583114
SCG_MBML1_High-TCACGAACACCCAGTG-1	High burden	0.176108
SCG_MBML1_High-TCACGAAGTTTGTTGG-1	High burden	0
SCG_MBML1_High-TCACGAATCGTACCGG-1	High burden	0.47852
SCG_MBML1_High-TCAGATGCATCACCCT-1	High burden	0.157907
SCG_MBML1_High-TCAGCAAAGCCACCTG-1	High burden	0
SCG_MBML1_High-TCAGCAAAGGTGATTA-1	High burden	0
SCG_MBML1_High-TCAGGATAGTAACCCT-1	High burden	0.577409
SCG_MBML1_High-TCAGGATCAGCTGCTG-1	High burden	0
SCG_MBML1_High-TCAGGTAAGGTGACCA-1	High burden	0.287877
SCG_MBML1_High-TCAGGTACAGATTGCT-1	High burden	0.239441
SCG_MBML1_High-TCAGGTAGTGTTGAGG-1	High burden	0.367213
SCG_MBML1_High-TCAGGTATCCCTTGTG-1	High burden	0.604248
SCG_MBML1_High-TCAGGTATCTACTTAC-1	High burden	0
SCG_MBML1_High-TCATTACCAATGGATA-1	High burden	0
SCG_MBML1_High-TCATTACGTTACGGAG-1	High burden	0.503081
SCG_MBML1_High-TCATTTGTCGGCATCG-1	High burden	0.509702
SCG_MBML1_High-TCCACACAGAAACGAG-1	High burden	0.256565
SCG_MBML1_High-TCCACACAGCAGGTCA-1	High burden	0
SCG_MBML1_High-TCCACACGTAGCGTGA-1	High burden	0.467616
SCG_MBML1_High-TCCCGATCAAGCCTAT-1	High burden	0
SCG_MBML1_High-TCCCGATTCCAGAGGA-1	High burden	0
SCG_MBML1_High-TCCCGATTCCATGAGT-1	High burden	0
SCG_MBML1_High-TCCCGATTCGAGAGCA-1	High burden	0.683295
SCG_MBML1_High-TCGAGGCCAAGCGTAG-1	High burden	0.391433
SCG_MBML1_High-TCGAGGCTCACTATTC-1	High burden	0.483381
SCG_MBML1_High-TCGCGAGGTCCCGACA-1	High burden	0.338751
SCG_MBML1_High-TCGCGTTGTATTAGCC-1	High burden	0.529441
SCG_MBML1_High-TCGCGTTTCACATGCA-1	High burden	0
SCG_MBML1_High-TCGCGTTTCTCCAACC-1	High burden	0.221161
SCG_MBML1_High-TCGGGACAGCTAGTGG-1	High burden	0
SCG_MBML1_High-TCGGGACGTAAACACA-1	High burden	0
SCG_MBML1_High-TCGGGACGTAGGACAC-1	High burden	0
SCG_MBML1_High-TCGGGACGTCGAAAGC-1	High burden	0.361991
SCG_MBML1_High-TCGGGACGTTACGGAG-1	High burden	0.558333
SCG_MBML1_High-TCGGGACGTTGTACAC-1	High burden	0
SCG_MBML1_High-TCGTACCAGAGACTAT-1	High burden	0.216052
SCG_MBML1_High-TCGTACCCAGAAGCAC-1	High burden	0
SCG_MBML1_High-TCGTACCTCGGATGTT-1	High burden	0
SCG_MBML1_High-TCGTAGACAGATGAGC-1	High burden	0.0968154
SCG_MBML1_High-TCGTAGACATCCCACT-1	High burden	0.137352
SCG_MBML1_High-TCTATTGCAAGGCTCC-1	High burden	0.248676
SCG_MBML1_High-TCTATTGTCAACACAC-1	High burden	0.504117
SCG_MBML1_High-TCTATTGTCTTCTGGC-1	High burden	0.0891379
SCG_MBML1_High-TCTCATACAAACAACA-1	High burden	0.617242
SCG_MBML1_High-TCTCATACACAGGTTT-1	High burden	0.53792
SCG_MBML1_High-TCTCATACAGTAGAGC-1	High burden	0.606949
SCG_MBML1_High-TCTCATAGTCACTGGC-1	High burden	0.471188
SCG_MBML1_High-TCTCATATCGTTTATC-1	High burden	0.445086
SCG_MBML1_High-TCTCATATCTTAGCCC-1	High burden	0.220867
SCG_MBML1_High-TCTCTAAAGACCGGAT-1	High burden	0.654252
SCG_MBML1_High-TCTCTAAAGCATCATC-1	High burden	0.478326
SCG_MBML1_High-TCTGGAAAGCCGGTAA-1	High burden	0.321517
SCG_MBML1_High-TCTGGAACAGGCGATA-1	High burden	0.328741
SCG_MBML1_High-TCTGGAAGTAGGGTAC-1	High burden	0.538365
SCG_MBML1_High-TCTGGAAGTCCGTGAC-1	High burden	0.176373
SCG_MBML1_High-TCTGGAATCAACGGGA-1	High burden	0.379908
SCG_MBML1_High-TCTGGAATCGGCTACG-1	High burden	0.435479
SCG_MBML1_High-TCTTCGGAGCCCTAAT-1	High burden	0.223959
SCG_MBML1_High-TCTTCGGAGTTAGCGG-1	High burden	0
SCG_MBML1_High-TCTTCGGCACGAAACG-1	High burden	0.741094
SCG_MBML1_High-TCTTCGGCACGCGAAA-1	High burden	0.397899
SCG_MBML1_High-TCTTCGGGTAAGGGAA-1	High burden	0
SCG_MBML1_High-TCTTCGGGTCATATCG-1	High burden	0
SCG_MBML1_High-TCTTTCCCATACTACG-1	High burden	0.445751
SCG_MBML1_High-TCTTTCCGTTTACTCT-1	High burden	0.754481
SCG_MBML1_High-TGAAAGAAGGACAGAA-1	High burden	0.549817
SCG_MBML1_High-TGAAAGAAGTCCTCCT-1	High burden	0.258455
SCG_MBML1_High-TGAAAGAAGTGACATA-1	High burden	0.653484
SCG_MBML1_High-TGAAAGACAAACGTGG-1	High burden	0.69279
SCG_MBML1_High-TGAAAGACATCCAACA-1	High burden	0.373161
SCG_MBML1_High-TGAAAGACATGACGGA-1	High burden	0.836524
SCG_MBML1_High-TGAAAGACATGTCCTC-1	High burden	0.827483
SCG_MBML1_High-TGAAAGAGTAACGACG-1	High burden	0.597477
SCG_MBML1_High-TGAAAGATCCTGCAGG-1	High burden	0
SCG_MBML1_High-TGACAACAGCCAGTTT-1	High burden	0.499871
SCG_MBML1_High-TGACAACAGGATGGAA-1	High burden	0.468062
SCG_MBML1_High-TGACAACCAATCTGCA-1	High burden	0.249549
SCG_MBML1_High-TGACAACTCATCTGCC-1	High burden	0
SCG_MBML1_High-TGACGGCGTCTTCTCG-1	High burden	0.315582
SCG_MBML1_High-TGACGGCTCAGTCAGT-1	High burden	0.696918
SCG_MBML1_High-TGACTAGCACAACGCC-1	High burden	0.415313
SCG_MBML1_High-TGACTAGCAGTATCTG-1	High burden	0.391752
SCG_MBML1_High-TGACTAGCATCCGGGT-1	High burden	0.393736
SCG_MBML1_High-TGACTTTTCAGGCCCA-1	High burden	0.210039
SCG_MBML1_High-TGACTTTTCTACCAGA-1	High burden	0.900039
SCG_MBML1_High-TGAGAGGCAGTCTTCC-1	High burden	0.261651
SCG_MBML1_High-TGAGAGGCATGGTTGT-1	High burden	0
SCG_MBML1_High-TGAGAGGGTAACGCGA-1	High burden	0.436509
SCG_MBML1_High-TGAGAGGGTCCTGCTT-1	High burden	0.693203
SCG_MBML1_High-TGAGAGGGTGGACGAT-1	High burden	0.714734
SCG_MBML1_High-TGAGCATAGAAGATTC-1	High burden	0.313092
SCG_MBML1_High-TGAGCATAGCGTGTCC-1	High burden	0
SCG_MBML1_High-TGAGCATAGCTAGCCC-1	High burden	0.476198
SCG_MBML1_High-TGAGCATCACGTTGGC-1	High burden	0.568753
SCG_MBML1_High-TGAGCCGAGCAGGCTA-1	High burden	0.296502
SCG_MBML1_High-TGAGCCGAGCCACTAT-1	High burden	0.358639
SCG_MBML1_High-TGAGCCGAGTCATCCA-1	High burden	0.128911
SCG_MBML1_High-TGAGGGAGTATTACCG-1	High burden	0.426186
SCG_MBML1_High-TGAGGGAGTGCTAGCC-1	High burden	0.614727
SCG_MBML1_High-TGAGGGATCTTGAGAC-1	High burden	0.357297
SCG_MBML1_High-TGATTTCTCATTTGGG-1	High burden	0.454038
SCG_MBML1_High-TGCACCTCACCCATGG-1	High burden	0.306041
SCG_MBML1_High-TGCCAAAAGGCACATG-1	High burden	0.146439
SCG_MBML1_High-TGCCAAAAGTCTCCTC-1	High burden	0.437738
SCG_MBML1_High-TGCCAAACAATTGCTG-1	High burden	0.440153
SCG_MBML1_High-TGCCAAACAGCCAGAA-1	High burden	0.204228
SCG_MBML1_High-TGCCAAAGTTCAACCA-1	High burden	0.545017
SCG_MBML1_High-TGCCAAATCATCATTC-1	High burden	0.1603
SCG_MBML1_High-TGCCAAATCTCGTTTA-1	High burden	0.616103
SCG_MBML1_High-TGCCCATAGAGCCTAG-1	High burden	0.587964
SCG_MBML1_High-TGCCCATAGGTGCACA-1	High burden	0.688364
SCG_MBML1_High-TGCCCATCAAGACGTG-1	High burden	0
SCG_MBML1_High-TGCCCTAAGAGCTTCT-1	High burden	0.333836
SCG_MBML1_High-TGCCCTAGTAAGCACG-1	High burden	0.300463
SCG_MBML1_High-TGCCCTAGTAGGAGTC-1	High burden	0
SCG_MBML1_High-TGCCCTAGTCATGCAT-1	High burden	0.46431
SCG_MBML1_High-TGCCCTAGTCCGTCAG-1	High burden	0.201564
SCG_MBML1_High-TGCCCTAGTCTTCGTC-1	High burden	0.533803
SCG_MBML1_High-TGCGCAGAGATCACGG-1	High burden	0.213589
SCG_MBML1_High-TGCGCAGAGTCGTACT-1	High burden	0.172365
SCG_MBML1_High-TGCGGGTCAAACTGTC-1	High burden	0.298613
SCG_MBML1_High-TGCGGGTGTACCCAAT-1	High burden	0
SCG_MBML1_High-TGCGTGGAGTGGGATC-1	High burden	0.692494
SCG_MBML1_High-TGCGTGGGTACCGCTG-1	High burden	0.282146
SCG_MBML1_High-TGCGTGGGTTGAGTTC-1	High burden	0.217475
SCG_MBML1_High-TGCGTGGTCACGCATA-1	High burden	0.104283
SCG_MBML1_High-TGCTACCCAACTGCGC-1	High burden	0
SCG_MBML1_High-TGCTACCTCAGAGGTG-1	High burden	0
SCG_MBML1_High-TGCTGCTCAGTGGGAT-1	High burden	0.205788
SCG_MBML1_High-TGGACGCCAGTGAGTG-1	High burden	0
SCG_MBML1_High-TGGACGCGTGGCCCTA-1	High burden	0.395868
SCG_MBML1_High-TGGCCAGGTATTAGCC-1	High burden	0.689789
SCG_MBML1_High-TGGCGCAAGCTAAACA-1	High burden	0.259579
SCG_MBML1_High-TGGCTGGTCCGCATCT-1	High burden	0.300633
SCG_MBML1_High-TGGCTGGTCCGTACAA-1	High burden	0
SCG_MBML1_High-TGGGAAGAGGCGTACA-1	High burden	0
SCG_MBML1_High-TGGGAAGGTTCGTTGA-1	High burden	0.577916
SCG_MBML1_High-TGGGAAGTCGGAAACG-1	High burden	0
SCG_MBML1_High-TGGGCGTAGAGCTGCA-1	High burden	0.52703
SCG_MBML1_High-TGGGCGTAGTGGTCCC-1	High burden	0
SCG_MBML1_High-TGGGCGTGTCACTTCC-1	High burden	0.437873
SCG_MBML1_High-TGGGCGTTCTAGAGTC-1	High burden	0.377052
SCG_MBML1_High-TGGTTAGAGCAGATCG-1	High burden	0.117922
SCG_MBML1_High-TGGTTAGCAACTGCTA-1	High burden	0.343971
SCG_MBML1_High-TGGTTAGGTAATCACC-1	High burden	0.339664
SCG_MBML1_High-TGGTTCCAGATGTCGG-1	High burden	0
SCG_MBML1_High-TGGTTCCAGTCAATAG-1	High burden	0.237574
SCG_MBML1_High-TGGTTCCCAATGGACG-1	High burden	0.186481
SCG_MBML1_High-TGGTTCCCAGGCAGTA-1	High burden	0
SCG_MBML1_High-TGGTTCCTCCGCAAGC-1	High burden	0
SCG_MBML1_High-TGTATTCAGTATCGAA-1	High burden	0.19432
SCG_MBML1_High-TGTCCCAAGCCAGTAG-1	High burden	0.36407
SCG_MBML1_High-TGTCCCACACGAAATA-1	High burden	0
SCG_MBML1_High-TGTCCCACATGCGCAC-1	High burden	0.603215
SCG_MBML1_High-TGTCCCAGTAAGTTCC-1	High burden	0.551979
SCG_MBML1_High-TGTGGTACATGGATGG-1	High burden	0.27212
SCG_MBML1_High-TGTGTTTAGAAGGTTT-1	High burden	0.101672
SCG_MBML1_High-TGTGTTTAGATAGCAT-1	High burden	0.578002
SCG_MBML1_High-TGTGTTTAGCTTTGGT-1	High burden	0.534628
SCG_MBML1_High-TGTGTTTGTTGTCTTT-1	High burden	0.169885
SCG_MBML1_High-TGTTCCGAGAACTGTA-1	High burden	0.621289
SCG_MBML1_High-TGTTCCGCACTAGTAC-1	High burden	0.34202
SCG_MBML1_High-TGTTCCGGTCCATCCT-1	High burden	0.37531
SCG_MBML1_High-TGTTCCGTCCCACTTG-1	High burden	0
SCG_MBML1_High-TGTTCCGTCTCCGGTT-1	High burden	0.531494
SCG_MBML1_High-TTAACTCCAATCGGTT-1	High burden	0
SCG_MBML1_High-TTAACTCCAGCGTAAG-1	High burden	0
SCG_MBML1_High-TTAACTCGTGCCTGTG-1	High burden	0.300542
SCG_MBML1_High-TTAGGCAAGGTACTCT-1	High burden	0.796743
SCG_MBML1_High-TTAGGCACAAGCCGTC-1	High burden	0.202856
SCG_MBML1_High-TTAGGCAGTGGGTCAA-1	High burden	0.0643102
SCG_MBML1_High-TTAGTTCGTCTAGGTT-1	High burden	0.178206
SCG_MBML1_High-TTAGTTCTCTGATTCT-1	High burden	0.537315
SCG_MBML1_High-TTATGCTAGCGGATCA-1	High burden	0.495622
SCG_MBML1_High-TTATGCTAGTTAACGA-1	High burden	0
SCG_MBML1_High-TTATGCTGTAGCTGCC-1	High burden	0.740309
SCG_MBML1_High-TTATGCTGTGTCAATC-1	High burden	0.462116
SCG_MBML1_High-TTCCCAGAGCGATGAC-1	High burden	0.50954
SCG_MBML1_High-TTCCCAGGTGCAGGTA-1	High burden	0.335144
SCG_MBML1_High-TTCCCAGGTTTGGGCC-1	High burden	0.432751
SCG_MBML1_High-TTCCCAGTCAAGGCTT-1	High burden	0.422712
SCG_MBML1_High-TTCCCAGTCCACGTTC-1	High burden	0
SCG_MBML1_High-TTCCCAGTCTCGCTTG-1	High burden	0
SCG_MBML1_High-TTCGAAGCATCGATTG-1	High burden	0.42087
SCG_MBML1_High-TTCGAAGGTACATGTC-1	High burden	0.589472
SCG_MBML1_High-TTCGAAGGTAGTGAAT-1	High burden	0.400907
SCG_MBML1_High-TTCGAAGGTCATTAGC-1	High burden	0
SCG_MBML1_High-TTCGGTCAGCAGACTG-1	High burden	0.328261
SCG_MBML1_High-TTCGGTCGTGTGAAAT-1	High burden	0.673258
SCG_MBML1_High-TTCTACAAGTCGTACT-1	High burden	0
SCG_MBML1_High-TTCTACAGTTTGGGCC-1	High burden	0
SCG_MBML1_High-TTCTACATCTGATACG-1	High burden	0.683403
SCG_MBML1_High-TTCTCAAGTTCTGTTT-1	High burden	0.183732
SCG_MBML1_High-TTCTCAATCTTATCTG-1	High burden	0.50192
SCG_MBML1_High-TTCTTAGAGCCACGCT-1	High burden	0
SCG_MBML1_High-TTCTTAGCAGGGAGAG-1	High burden	0
SCG_MBML1_High-TTCTTAGCATTCACTT-1	High burden	0.605757
SCG_MBML1_High-TTCTTAGGTGCGCTTG-1	High burden	0.279868
SCG_MBML1_High-TTGAACGGTCGTGGCT-1	High burden	0.403178
SCG_MBML1_High-TTGAACGTCTAACGGT-1	High burden	0.59317
SCG_MBML1_High-TTGACTTCAGGGTTAG-1	High burden	0.294054
SCG_MBML1_High-TTGACTTGTAACGTTC-1	High burden	0.176586
SCG_MBML1_High-TTGCCGTAGGAGTTTA-1	High burden	0.25414
SCG_MBML1_High-TTGCCGTAGTGGACGT-1	High burden	0.443826
SCG_MBML1_High-TTGCCGTGTGCCTTGG-1	High burden	0.743795
SCG_MBML1_High-TTGGAACAGCGGCTTC-1	High burden	0.713463
SCG_MBML1_High-TTGGAACAGTAGATGT-1	High burden	0.73199
SCG_MBML1_High-TTGGAACTCAGAGACG-1	High burden	0
SCG_MBML1_High-TTGGCAATCACGAAGG-1	High burden	0.350196
SCG_MBML1_High-TTGGCAATCTGCCCTA-1	High burden	0.351731
SCG_MBML1_High-TTGTAGGAGGCAATTA-1	High burden	0
SCG_MBML1_High-TTGTAGGCAATCTACG-1	High burden	0.57176
SCG_MBML1_High-TTGTAGGCATGACGGA-1	High burden	0.52212
SCG_MBML1_High-TTGTAGGCATGCTGGC-1	High burden	0.39405
SCG_MBML1_High-TTGTAGGGTGACGGTA-1	High burden	0.477845
SCG_MBML1_High-TTGTAGGTCAGCTCGG-1	High burden	0.631539
SCG_MBML1_High-TTTACTGAGTTAGCGG-1	High burden	0
SCG_MBML1_High-TTTACTGGTACTTAGC-1	High burden	0.455916
SCG_MBML1_High-TTTACTGTCGTACGGC-1	High burden	0.199466
SCG_MBML1_High-TTTATGCTCAGAAATG-1	High burden	0.664758
SCG_MBML1_High-TTTCCTCAGAGATGAG-1	High burden	0.273731
SCG_MBML1_High-TTTCCTCAGGGCTTCC-1	High burden	0.234975
SCG_MBML1_High-TTTGCGCCACATAACC-1	High burden	0
SCG_MBML1_High-TTTGCGCCACTTAAGC-1	High burden	0.608354
SCG_MBML1_High-TTTGGTTAGCGATCCC-1	High burden	0.302934
SCG_MBML1_High-TTTGGTTCATCGTCGG-1	High burden	0
SCG_MBML1_High-TTTGGTTGTCCGAGTC-1	High burden	0.417041
SCG_MBML1_High-TTTGGTTGTTACGCGC-1	High burden	0.161024
SCG_MBML1_High-TTTGGTTTCGTGGGAA-1	High burden	0.689789
SCG_MBML1_High-TTTGTCACATCTCGCT-1	High burden	0.734125
SCG_MBML1_High-TTTGTCAGTTTCGCTC-1	High burden	0.40136
SCG_MBML1_Low-AAACCTGAGAGGTTGC-1	Low burden	0.1
SCG_MBML1_Low-AAACCTGCAAGGCTCC-1	Low burden	0
SCG_MBML1_Low-AAACCTGCACATGACT-1	Low burden	0
SCG_MBML1_Low-AAACCTGCACGCCAGT-1	Low burden	0
SCG_MBML1_Low-AAACCTGCACGGACAA-1	Low burden	0
SCG_MBML1_Low-AAACCTGGTAGCACGA-1	Low burden	0
SCG_MBML1_Low-AAACCTGGTCTCCACT-1	Low burden	0
SCG_MBML1_Low-AAACCTGTCAAGAAGT-1	Low burden	0
SCG_MBML1_Low-AAACCTGTCCTAGGGC-1	Low burden	0
SCG_MBML1_Low-AAACGGGAGACAAAGG-1	Low burden	0
SCG_MBML1_Low-AAACGGGAGACAGGCT-1	Low burden	0
SCG_MBML1_Low-AAACGGGCAAACCTAC-1	Low burden	0
SCG_MBML1_Low-AAACGGGCAATGAAAC-1	Low burden	0
SCG_MBML1_Low-AAACGGGCACCAGGCT-1	Low burden	0
SCG_MBML1_Low-AAACGGGCAGGTGCCT-1	Low burden	0
SCG_MBML1_Low-AAACGGGGTAGCTCCG-1	Low burden	0
SCG_MBML1_Low-AAAGATGAGAGCTGGT-1	Low burden	0
SCG_MBML1_Low-AAAGATGCAAGTCTAC-1	Low burden	0
SCG_MBML1_Low-AAAGATGCACCACCAG-1	Low burden	0
SCG_MBML1_Low-AAAGATGCATACGCCG-1	Low burden	0
SCG_MBML1_Low-AAAGATGGTCTTGTCC-1	Low burden	0
SCG_MBML1_Low-AAAGATGGTTGGACCC-1	Low burden	0
SCG_MBML1_Low-AAAGATGTCCGAATGT-1	Low burden	0
SCG_MBML1_Low-AAAGCAAAGATCCCGC-1	Low burden	0
SCG_MBML1_Low-AAAGCAAAGCTGATAA-1	Low burden	0
SCG_MBML1_Low-AAAGCAAAGTTCCACA-1	Low burden	0
SCG_MBML1_Low-AAAGCAACAGCTGGCT-1	Low burden	0
SCG_MBML1_Low-AAAGCAACATCAGTAC-1	Low burden	0
SCG_MBML1_Low-AAAGCAAGTCATATCG-1	Low burden	0
SCG_MBML1_Low-AAAGTAGAGAGGGCTT-1	Low burden	0
SCG_MBML1_Low-AAAGTAGCAATAGCAA-1	Low burden	0
SCG_MBML1_Low-AAAGTAGCACCGGAAA-1	Low burden	0
SCG_MBML1_Low-AAAGTAGCAGCGAACA-1	Low burden	0
SCG_MBML1_Low-AAAGTAGCATGCAACT-1	Low burden	0
SCG_MBML1_Low-AAAGTAGCATGGTCTA-1	Low burden	0
SCG_MBML1_Low-AAAGTAGGTCAAACTC-1	Low burden	0
SCG_MBML1_Low-AAAGTAGGTCCAACTA-1	Low burden	0
SCG_MBML1_Low-AAAGTAGGTTAAGTAG-1	Low burden	0
SCG_MBML1_Low-AAATGCCAGACATAAC-1	Low burden	0
SCG_MBML1_Low-AAATGCCAGAGTCGGT-1	Low burden	0
SCG_MBML1_Low-AAATGCCAGTAAGTAC-1	Low burden	0
SCG_MBML1_Low-AAATGCCAGTGCGTGA-1	Low burden	0
SCG_MBML1_Low-AAATGCCCAGTGAGTG-1	Low burden	0
SCG_MBML1_Low-AAATGCCCATGCGCAC-1	Low burden	0
SCG_MBML1_Low-AAATGCCCATGGTTGT-1	Low burden	0
SCG_MBML1_Low-AAATGCCGTAATCGTC-1	Low burden	0
SCG_MBML1_Low-AAATGCCGTCATCGGC-1	Low burden	0
SCG_MBML1_Low-AAATGCCGTCGAACAG-1	Low burden	0
SCG_MBML1_Low-AAATGCCTCGGATGGA-1	Low burden	0
SCG_MBML1_Low-AAATGCCTCTGTTGAG-1	Low burden	0
SCG_MBML1_Low-AACACGTAGCTCCCAG-1	Low burden	0
SCG_MBML1_Low-AACACGTAGCTGCGAA-1	Low burden	0
SCG_MBML1_Low-AACACGTAGGCCATAG-1	Low burden	0
SCG_MBML1_Low-AACACGTAGTTGCAGG-1	Low burden	0
SCG_MBML1_Low-AACACGTCACAACGTT-1	Low burden	0
SCG_MBML1_Low-AACACGTCATTACCTT-1	Low burden	0
SCG_MBML1_Low-AACACGTGTCTGATCA-1	Low burden	0
SCG_MBML1_Low-AACACGTGTGATGTGG-1	Low burden	0
SCG_MBML1_Low-AACACGTTCAAGATCC-1	Low burden	0
SCG_MBML1_Low-AACACGTTCAGAGACG-1	Low burden	0
SCG_MBML1_Low-AACACGTTCGGAGGTA-1	Low burden	0
SCG_MBML1_Low-AACACGTTCTTCGGTC-1	Low burden	0
SCG_MBML1_Low-AACCATGGTATCTGCA-1	Low burden	0
SCG_MBML1_Low-AACCATGGTCGGATCC-1	Low burden	0
SCG_MBML1_Low-AACCATGGTCTCCCTA-1	Low burden	0
SCG_MBML1_Low-AACCATGGTTAAGATG-1	Low burden	0
SCG_MBML1_Low-AACCATGTCAGCGATT-1	Low burden	0
SCG_MBML1_Low-AACCGCGAGCTAGGCA-1	Low burden	0
SCG_MBML1_Low-AACCGCGAGTAGATGT-1	Low burden	0
SCG_MBML1_Low-AACCGCGCAAGAAAGG-1	Low burden	0
SCG_MBML1_Low-AACCGCGTCACTTACT-1	Low burden	0
SCG_MBML1_Low-AACCGCGTCAGAGGTG-1	Low burden	0
SCG_MBML1_Low-AACCGCGTCGACCAGC-1	Low burden	0
SCG_MBML1_Low-AACCGCGTCGTCCGTT-1	Low burden	0
SCG_MBML1_Low-AACGTTGAGCACCGTC-1	Low burden	0
SCG_MBML1_Low-AACGTTGCAATAACGA-1	Low burden	0
SCG_MBML1_Low-AACGTTGCACAGGTTT-1	Low burden	0
SCG_MBML1_Low-AACGTTGCAGCGTAAG-1	Low burden	0
SCG_MBML1_Low-AACGTTGGTGAGCGAT-1	Low burden	0
SCG_MBML1_Low-AACGTTGTCACCCGAG-1	Low burden	0
SCG_MBML1_Low-AACTCAGAGATCTGAA-1	Low burden	0
SCG_MBML1_Low-AACTCAGAGGCCCTCA-1	Low burden	0
SCG_MBML1_Low-AACTCAGAGTTAGCGG-1	Low burden	0
SCG_MBML1_Low-AACTCCCAGAAGGACA-1	Low burden	0
SCG_MBML1_Low-AACTCCCAGATGGGTC-1	Low burden	0
SCG_MBML1_Low-AACTCCCCACGAAGCA-1	Low burden	0
SCG_MBML1_Low-AACTCCCCACTTCTGC-1	Low burden	0
SCG_MBML1_Low-AACTCCCGTATAGTAG-1	Low burden	0
SCG_MBML1_Low-AACTCCCTCGGAGGTA-1	Low burden	0
SCG_MBML1_Low-AACTCCCTCTCTGAGA-1	Low burden	0
SCG_MBML1_Low-AACTCCCTCTTCGGTC-1	Low burden	0
SCG_MBML1_Low-AACTCCCTCTTGTATC-1	Low burden	0
SCG_MBML1_Low-AACTCTTAGAGAGCTC-1	Low burden	0
SCG_MBML1_Low-AACTCTTAGCCACGTC-1	Low burden	0
SCG_MBML1_Low-AACTCTTAGGCCCTTG-1	Low burden	0
SCG_MBML1_Low-AACTCTTCAGCTTCGG-1	Low burden	0
SCG_MBML1_Low-AACTCTTCATGGGAAC-1	Low burden	0
SCG_MBML1_Low-AACTCTTGTCTTCGTC-1	Low burden	0
SCG_MBML1_Low-AACTCTTGTGGTAACG-1	Low burden	0
SCG_MBML1_Low-AACTCTTGTTGGACCC-1	Low burden	0
SCG_MBML1_Low-AACTCTTTCGCCAAAT-1	Low burden	0
SCG_MBML1_Low-AACTCTTTCGTAGGTT-1	Low burden	0
SCG_MBML1_Low-AACTCTTTCTATCCTA-1	Low burden	0
SCG_MBML1_Low-AACTCTTTCTGTCTAT-1	Low burden	0
SCG_MBML1_Low-AACTGGTAGAAGGTTT-1	Low burden	0
SCG_MBML1_Low-AACTGGTAGAGTACAT-1	Low burden	0
SCG_MBML1_Low-AACTGGTAGCTCCCAG-1	Low burden	0
SCG_MBML1_Low-AACTGGTAGCTGTTCA-1	Low burden	0
SCG_MBML1_Low-AACTGGTCATCAGTAC-1	Low burden	0
SCG_MBML1_Low-AACTGGTGTAGCGTCC-1	Low burden	0
SCG_MBML1_Low-AACTGGTGTCCTCCAT-1	Low burden	0
SCG_MBML1_Low-AACTGGTGTCGATTGT-1	Low burden	0
SCG_MBML1_Low-AACTGGTGTGTGGCTC-1	Low burden	0
SCG_MBML1_Low-AACTGGTGTTATGTGC-1	Low burden	0
SCG_MBML1_Low-AACTGGTGTTCGAATC-1	Low burden	0
SCG_MBML1_Low-AACTGGTTCCACTCCA-1	Low burden	0
SCG_MBML1_Low-AACTGGTTCGACCAGC-1	Low burden	0
SCG_MBML1_Low-AACTTTCAGGACAGCT-1	Low burden	0
SCG_MBML1_Low-AACTTTCAGTATCGAA-1	Low burden	0
SCG_MBML1_Low-AACTTTCAGTCAAGGC-1	Low burden	0
SCG_MBML1_Low-AACTTTCCACGTCAGC-1	Low burden	0
SCG_MBML1_Low-AACTTTCCATGCGCAC-1	Low burden	0
SCG_MBML1_Low-AACTTTCGTAACGACG-1	Low burden	0
SCG_MBML1_Low-AACTTTCTCACGCGGT-1	Low burden	0
SCG_MBML1_Low-AACTTTCTCCTAAGTG-1	Low burden	0
SCG_MBML1_Low-AACTTTCTCTTTCCTC-1	Low burden	0
SCG_MBML1_Low-AAGACCTAGAAAGTGG-1	Low burden	0
SCG_MBML1_Low-AAGACCTCAAAGCGGT-1	Low burden	0
SCG_MBML1_Low-AAGACCTGTTCACCTC-1	Low burden	0
SCG_MBML1_Low-AAGACCTGTTGACGTT-1	Low burden	0
SCG_MBML1_Low-AAGACCTTCACTCTTA-1	Low burden	0
SCG_MBML1_Low-AAGACCTTCCCAAGTA-1	Low burden	0
SCG_MBML1_Low-AAGACCTTCCCTCAGT-1	Low burden	0
SCG_MBML1_Low-AAGCCGCAGATAGGAG-1	Low burden	0
SCG_MBML1_Low-AAGCCGCCAACTGCTA-1	Low burden	0
SCG_MBML1_Low-AAGCCGCCAAGCCGCT-1	Low burden	0
SCG_MBML1_Low-AAGCCGCCAGTGACAG-1	Low burden	0
SCG_MBML1_Low-AAGCCGCTCAGTTGAC-1	Low burden	0
SCG_MBML1_Low-AAGGAGCAGCGATCCC-1	Low burden	0
SCG_MBML1_Low-AAGGAGCAGCTAACAA-1	Low burden	0
SCG_MBML1_Low-AAGGAGCAGGATGGTC-1	Low burden	0
SCG_MBML1_Low-AAGGAGCAGGGATGGG-1	Low burden	0
SCG_MBML1_Low-AAGGAGCAGTAACCCT-1	Low burden	0
SCG_MBML1_Low-AAGGAGCAGTGAACGC-1	Low burden	0
SCG_MBML1_Low-AAGGAGCCAATCAGAA-1	Low burden	0
SCG_MBML1_Low-AAGGAGCCACAAGTAA-1	Low burden	0
SCG_MBML1_Low-AAGGAGCCATATACCG-1	Low burden	0
SCG_MBML1_Low-AAGGAGCGTATTAGCC-1	Low burden	0
SCG_MBML1_Low-AAGGAGCGTCCGAACC-1	Low burden	0
SCG_MBML1_Low-AAGGAGCGTCTCTCGT-1	Low burden	0
SCG_MBML1_Low-AAGGAGCGTGTAATGA-1	Low burden	0
SCG_MBML1_Low-AAGGAGCTCAGATAAG-1	Low burden	0
SCG_MBML1_Low-AAGGAGCTCCACGTTC-1	Low burden	0
SCG_MBML1_Low-AAGGAGCTCGAGAACG-1	Low burden	0
SCG_MBML1_Low-AAGGAGCTCTAACTCT-1	Low burden	0
SCG_MBML1_Low-AAGGCAGAGCCAACAG-1	Low burden	0
SCG_MBML1_Low-AAGGCAGAGGGTATCG-1	Low burden	0
SCG_MBML1_Low-AAGGCAGAGTGAAGTT-1	Low burden	0
SCG_MBML1_Low-AAGGCAGAGTGGGTTG-1	Low burden	0
SCG_MBML1_Low-AAGGCAGAGTTCGCAT-1	Low burden	0
SCG_MBML1_Low-AAGGCAGCAATGGAGC-1	Low burden	0
SCG_MBML1_Low-AAGGCAGCATTGCGGC-1	Low burden	0
SCG_MBML1_Low-AAGGCAGGTGACTACT-1	Low burden	0
SCG_MBML1_Low-AAGGCAGTCTCTGCTG-1	Low burden	0
SCG_MBML1_Low-AAGGCAGTCTGAGTGT-1	Low burden	0
SCG_MBML1_Low-AAGGTTCAGAAGAAGC-1	Low burden	0
SCG_MBML1_Low-AAGGTTCAGACGCTTT-1	Low burden	0
SCG_MBML1_Low-AAGGTTCCATCTCGCT-1	Low burden	0
SCG_MBML1_Low-AAGGTTCGTACCGAGA-1	Low burden	0
SCG_MBML1_Low-AAGGTTCGTAGCCTAT-1	Low burden	0
SCG_MBML1_Low-AAGGTTCGTCCGAATT-1	Low burden	0
SCG_MBML1_Low-AAGGTTCGTCCGAGTC-1	Low burden	0
SCG_MBML1_Low-AAGGTTCGTGGGTATG-1	Low burden	0
SCG_MBML1_Low-AAGGTTCGTTTGCATG-1	Low burden	0
SCG_MBML1_Low-AAGGTTCTCCGTCAAA-1	Low burden	0
SCG_MBML1_Low-AAGGTTCTCGGACAAG-1	Low burden	0
SCG_MBML1_Low-AAGGTTCTCTTTAGTC-1	Low burden	0
SCG_MBML1_Low-AAGTCTGCAAGTTGTC-1	Low burden	0
SCG_MBML1_Low-AAGTCTGGTCTGCGGT-1	Low burden	0
SCG_MBML1_Low-AAGTCTGGTGCCTGCA-1	Low burden	0
SCG_MBML1_Low-AAGTCTGGTGTTCGAT-1	Low burden	0
SCG_MBML1_Low-AAGTCTGGTTCGTCTC-1	Low burden	0
SCG_MBML1_Low-AAGTCTGTCACTCTTA-1	Low burden	0
SCG_MBML1_Low-AAGTCTGTCCGCAAGC-1	Low burden	0
SCG_MBML1_Low-AATCCAGAGCCAGTAG-1	Low burden	0
SCG_MBML1_Low-AATCCAGAGCCTCGTG-1	Low burden	0
SCG_MBML1_Low-AATCCAGAGCGTTGCC-1	Low burden	0
SCG_MBML1_Low-AATCCAGCACAGACAG-1	Low burden	0
SCG_MBML1_Low-AATCCAGCACAGGCCT-1	Low burden	0
SCG_MBML1_Low-AATCCAGCATTTCAGG-1	Low burden	0
SCG_MBML1_Low-AATCCAGGTACTCAAC-1	Low burden	0
SCG_MBML1_Low-AATCCAGGTAGCTGCC-1	Low burden	0
SCG_MBML1_Low-AATCCAGTCAATACCG-1	Low burden	0
SCG_MBML1_Low-AATCCAGTCGCCTGTT-1	Low burden	0
SCG_MBML1_Low-AATCGGTAGAAACGAG-1	Low burden	0
SCG_MBML1_Low-AATCGGTCACGAGAGT-1	Low burden	0
SCG_MBML1_Low-AATCGGTGTGTTAAGA-1	Low burden	0
SCG_MBML1_Low-AATCGGTGTTATCCGA-1	Low burden	0
SCG_MBML1_Low-AATCGGTGTTCACGGC-1	Low burden	0
SCG_MBML1_Low-ACACCAAAGATAGCAT-1	Low burden	0
SCG_MBML1_Low-ACACCAAAGGCAGTCA-1	Low burden	0
SCG_MBML1_Low-ACACCAAAGTACGCGA-1	Low burden	0
SCG_MBML1_Low-ACACCAAAGTAGTGCG-1	Low burden	0
SCG_MBML1_Low-ACACCAACAAGTTCTG-1	Low burden	0
SCG_MBML1_Low-ACACCAACAGATAATG-1	Low burden	0
SCG_MBML1_Low-ACACCAACAGCTATTG-1	Low burden	0
SCG_MBML1_Low-ACACCAACAGCTGGCT-1	Low burden	0
SCG_MBML1_Low-ACACCAACATAACCTG-1	Low burden	0
SCG_MBML1_Low-ACACCAACATACGCTA-1	Low burden	0
SCG_MBML1_Low-ACACCAACATCACGTA-1	Low burden	0
SCG_MBML1_Low-ACACCAACATGGTTGT-1	Low burden	0
SCG_MBML1_Low-ACACCAATCAGCTGGC-1	Low burden	0
SCG_MBML1_Low-ACACCAATCCAGAAGG-1	Low burden	0
SCG_MBML1_Low-ACACCAATCGTGACAT-1	Low burden	0
SCG_MBML1_Low-ACACCAATCTTGCAAG-1	Low burden	0
SCG_MBML1_Low-ACACCCTAGTAGGTGC-1	Low burden	0
SCG_MBML1_Low-ACACCCTAGTTGAGAT-1	Low burden	0
SCG_MBML1_Low-ACACCCTCACAACGTT-1	Low burden	0
SCG_MBML1_Low-ACACCCTTCGGTTCGG-1	Low burden	0
SCG_MBML1_Low-ACACCCTTCTACTATC-1	Low burden	0
SCG_MBML1_Low-ACACCCTTCTATCCTA-1	Low burden	0
SCG_MBML1_Low-ACACCGGAGCACCGTC-1	Low burden	0
SCG_MBML1_Low-ACACCGGCAACTGCGC-1	Low burden	0
SCG_MBML1_Low-ACACCGGCAATTCCTT-1	Low burden	0
SCG_MBML1_Low-ACACCGGCACCATGTA-1	Low burden	0
SCG_MBML1_Low-ACACCGGCAGCTGTTA-1	Low burden	0
SCG_MBML1_Low-ACACCGGCAGGTCCAC-1	Low burden	0
SCG_MBML1_Low-ACACCGGGTTCAGACT-1	Low burden	0
SCG_MBML1_Low-ACACCGGTCACTGGGC-1	Low burden	0
SCG_MBML1_Low-ACACCGGTCGCACTCT-1	Low burden	0
SCG_MBML1_Low-ACACCGGTCGTCGTTC-1	Low burden	0
SCG_MBML1_Low-ACACCGGTCTGTCTAT-1	Low burden	0
SCG_MBML1_Low-ACACTGAAGACACTAA-1	Low burden	0
SCG_MBML1_Low-ACACTGAAGACCACGA-1	Low burden	0
SCG_MBML1_Low-ACACTGAAGATCCCGC-1	Low burden	0
SCG_MBML1_Low-ACACTGACAAGCCGCT-1	Low burden	0
SCG_MBML1_Low-ACACTGACAATGCCAT-1	Low burden	0
SCG_MBML1_Low-ACACTGACATACCATG-1	Low burden	0
SCG_MBML1_Low-ACACTGACATGTAGTC-1	Low burden	0
SCG_MBML1_Low-ACACTGAGTAAATACG-1	Low burden	0
SCG_MBML1_Low-ACACTGAGTAGCTAAA-1	Low burden	0
SCG_MBML1_Low-ACACTGAGTGTGACGA-1	Low burden	0
SCG_MBML1_Low-ACACTGAGTTGCGCAC-1	Low burden	0
SCG_MBML1_Low-ACACTGAGTTTAGGAA-1	Low burden	0
SCG_MBML1_Low-ACACTGATCCGAATGT-1	Low burden	0
SCG_MBML1_Low-ACACTGATCGTTTGCC-1	Low burden	0
SCG_MBML1_Low-ACACTGATCTCCAGGG-1	Low burden	0
SCG_MBML1_Low-ACAGCCGAGCGCTTAT-1	Low burden	0
SCG_MBML1_Low-ACAGCCGAGGTGCTAG-1	Low burden	0
SCG_MBML1_Low-ACAGCCGCAGCTTAAC-1	Low burden	0
SCG_MBML1_Low-ACAGCCGCATGACGGA-1	Low burden	0
SCG_MBML1_Low-ACAGCCGGTGCGGTAA-1	Low burden	0
SCG_MBML1_Low-ACAGCCGGTTCGAATC-1	Low burden	0
SCG_MBML1_Low-ACAGCCGGTTCGCTAA-1	Low burden	0
SCG_MBML1_Low-ACAGCCGTCAGCCTAA-1	Low burden	0
SCG_MBML1_Low-ACAGCCGTCGCAGGCT-1	Low burden	0
SCG_MBML1_Low-ACAGCTAAGAGGTACC-1	Low burden	0
SCG_MBML1_Low-ACAGCTAAGATGGCGT-1	Low burden	0
SCG_MBML1_Low-ACAGCTAAGCCACTAT-1	Low burden	0
SCG_MBML1_Low-ACAGCTAAGTGCTGCC-1	Low burden	0
SCG_MBML1_Low-ACAGCTAAGTTTAGGA-1	Low burden	0
SCG_MBML1_Low-ACAGCTACAATGGATA-1	Low burden	0
SCG_MBML1_Low-ACAGCTACAGTTCATG-1	Low burden	0
SCG_MBML1_Low-ACAGCTAGTGCACCAC-1	Low burden	0
SCG_MBML1_Low-ACAGCTAGTGTGCGTC-1	Low burden	0
SCG_MBML1_Low-ACAGCTATCTGCGTAA-1	Low burden	0
SCG_MBML1_Low-ACATACGAGCAGCGTA-1	Low burden	0
SCG_MBML1_Low-ACATACGGTAAGCACG-1	Low burden	0
SCG_MBML1_Low-ACATACGGTCAAGCGA-1	Low burden	0
SCG_MBML1_Low-ACATACGGTTCCTCCA-1	Low burden	0
SCG_MBML1_Low-ACATACGTCACCTTAT-1	Low burden	0
SCG_MBML1_Low-ACATACGTCGCTAGCG-1	Low burden	0
SCG_MBML1_Low-ACATCAGAGGACAGAA-1	Low burden	0
SCG_MBML1_Low-ACATCAGAGTATGACA-1	Low burden	0
SCG_MBML1_Low-ACATCAGAGTGCCAGA-1	Low burden	0
SCG_MBML1_Low-ACATCAGCAGTATCTG-1	Low burden	0
SCG_MBML1_Low-ACATCAGGTCTAGAGG-1	Low burden	0
SCG_MBML1_Low-ACATCAGGTGAAATCA-1	Low burden	0
SCG_MBML1_Low-ACATCAGTCCACGAAT-1	Low burden	0
SCG_MBML1_Low-ACATGGTAGAGGTTGC-1	Low burden	0
SCG_MBML1_Low-ACATGGTAGTAGGCCA-1	Low burden	0
SCG_MBML1_Low-ACATGGTAGTGCCATT-1	Low burden	0
SCG_MBML1_Low-ACATGGTAGTGGAGTC-1	Low burden	0
SCG_MBML1_Low-ACATGGTCACTTCTGC-1	Low burden	0
SCG_MBML1_Low-ACATGGTCATGGTAGG-1	Low burden	0
SCG_MBML1_Low-ACATGGTGTCCGAAGA-1	Low burden	0
SCG_MBML1_Low-ACATGGTTCGGCATCG-1	Low burden	0
SCG_MBML1_Low-ACATGGTTCTTTACAC-1	Low burden	0
SCG_MBML1_Low-ACCAGTAAGAGGGCTT-1	Low burden	0
SCG_MBML1_Low-ACCAGTAAGCGATAGC-1	Low burden	0
SCG_MBML1_Low-ACCAGTAAGCGCCTCA-1	Low burden	0
SCG_MBML1_Low-ACCAGTAAGGATGCGT-1	Low burden	0
SCG_MBML1_Low-ACCAGTACACACAGAG-1	Low burden	0
SCG_MBML1_Low-ACCAGTACACATTAGC-1	Low burden	0
SCG_MBML1_Low-ACCAGTACACGTGAGA-1	Low burden	0
SCG_MBML1_Low-ACCAGTACACTCAGGC-1	Low burden	0
SCG_MBML1_Low-ACCAGTACATTAGCCA-1	Low burden	0
SCG_MBML1_Low-ACCAGTACATTGTGCA-1	Low burden	0
SCG_MBML1_Low-ACCAGTAGTAGCAAAT-1	Low burden	0
SCG_MBML1_Low-ACCAGTATCCAGAAGG-1	Low burden	0
SCG_MBML1_Low-ACCAGTATCCGAGCCA-1	Low burden	0
SCG_MBML1_Low-ACCAGTATCTATCGCC-1	Low burden	0
SCG_MBML1_Low-ACCCACTAGGGATCTG-1	Low burden	0
SCG_MBML1_Low-ACCCACTAGGTGTGGT-1	Low burden	0
SCG_MBML1_Low-ACCCACTAGTACGCCC-1	Low burden	0
SCG_MBML1_Low-ACCCACTCACGAAGCA-1	Low burden	0
SCG_MBML1_Low-ACCCACTCATAGTAAG-1	Low burden	0
SCG_MBML1_Low-ACCCACTGTTAAAGAC-1	Low burden	0
SCG_MBML1_Low-ACCCACTTCCTTGACC-1	Low burden	0
SCG_MBML1_Low-ACCCACTTCGAATGGG-1	Low burden	0
SCG_MBML1_Low-ACCCACTTCTCCAGGG-1	Low burden	0
SCG_MBML1_Low-ACCCACTTCTTGTTTG-1	Low burden	0
SCG_MBML1_Low-ACCGTAAAGACAGAGA-1	Low burden	0
SCG_MBML1_Low-ACCGTAAAGATGTTAG-1	Low burden	0
SCG_MBML1_Low-ACCGTAAAGGAGCGAG-1	Low burden	0
SCG_MBML1_Low-ACCGTAAAGGAGTACC-1	Low burden	0
SCG_MBML1_Low-ACCGTAAAGTAGGTGC-1	Low burden	0
SCG_MBML1_Low-ACCGTAACATCCGTGG-1	Low burden	0
SCG_MBML1_Low-ACCGTAACATGCCACG-1	Low burden	0
SCG_MBML1_Low-ACCGTAATCACGATGT-1	Low burden	0
SCG_MBML1_Low-ACCGTAATCATTATCC-1	Low burden	0
SCG_MBML1_Low-ACCGTAATCCATGCTC-1	Low burden	0
SCG_MBML1_Low-ACCGTAATCGATAGAA-1	Low burden	0
SCG_MBML1_Low-ACCGTAATCTGGTTCC-1	Low burden	0
SCG_MBML1_Low-ACCGTAATCTTAGCCC-1	Low burden	0
SCG_MBML1_Low-ACCTTTAAGCACGCCT-1	Low burden	0
SCG_MBML1_Low-ACCTTTAAGGGTCTCC-1	Low burden	0
SCG_MBML1_Low-ACCTTTAAGTGTACGG-1	Low burden	0
SCG_MBML1_Low-ACCTTTACACGAGGTA-1	Low burden	0
SCG_MBML1_Low-ACCTTTACATTTGCTT-1	Low burden	0
SCG_MBML1_Low-ACCTTTAGTAGAGGAA-1	Low burden	0
SCG_MBML1_Low-ACCTTTAGTATGAAAC-1	Low burden	0
SCG_MBML1_Low-ACCTTTATCCTTTCGG-1	Low burden	0
SCG_MBML1_Low-ACCTTTATCTACCAGA-1	Low burden	0
SCG_MBML1_Low-ACGAGCCAGCGATCCC-1	Low burden	0
SCG_MBML1_Low-ACGAGCCCATACAGCT-1	Low burden	0
SCG_MBML1_Low-ACGAGCCTCATGTCCC-1	Low burden	0
SCG_MBML1_Low-ACGAGCCTCTCTTGAT-1	Low burden	0
SCG_MBML1_Low-ACGAGCCTCTTCTGGC-1	Low burden	0
SCG_MBML1_Low-ACGAGGAAGTTAAGTG-1	Low burden	0
SCG_MBML1_Low-ACGAGGACAGCTTAAC-1	Low burden	0
SCG_MBML1_Low-ACGAGGACATATACGC-1	Low burden	0
SCG_MBML1_Low-ACGAGGACATCTATGG-1	Low burden	0
SCG_MBML1_Low-ACGAGGAGTACCGCTG-1	Low burden	0
SCG_MBML1_Low-ACGAGGAGTCCGTGAC-1	Low burden	0
SCG_MBML1_Low-ACGAGGAGTGCACTTA-1	Low burden	0
SCG_MBML1_Low-ACGAGGAGTGTTTGGT-1	Low burden	0
SCG_MBML1_Low-ACGAGGATCCCGACTT-1	Low burden	0
SCG_MBML1_Low-ACGATACAGGCTAGCA-1	Low burden	0
SCG_MBML1_Low-ACGATACAGTCATCCA-1	Low burden	0
SCG_MBML1_Low-ACGATACCAATGGACG-1	Low burden	0
SCG_MBML1_Low-ACGATACCATGGGACA-1	Low burden	0
SCG_MBML1_Low-ACGATACGTACATCCA-1	Low burden	0
SCG_MBML1_Low-ACGATACGTGCCTGTG-1	Low burden	0
SCG_MBML1_Low-ACGATACGTTGTCTTT-1	Low burden	0
SCG_MBML1_Low-ACGATACTCCGTCATC-1	Low burden	0
SCG_MBML1_Low-ACGATACTCGCTTGTC-1	Low burden	0
SCG_MBML1_Low-ACGATACTCGTCTGCT-1	Low burden	0
SCG_MBML1_Low-ACGATGTCAAAGTGCG-1	Low burden	0
SCG_MBML1_Low-ACGATGTCACAGATTC-1	Low burden	0
SCG_MBML1_Low-ACGATGTCAGCGTCCA-1	Low burden	0
SCG_MBML1_Low-ACGATGTGTAGAAAGG-1	Low burden	0
SCG_MBML1_Low-ACGATGTGTATTCTCT-1	Low burden	0
SCG_MBML1_Low-ACGATGTGTCAGATAA-1	Low burden	0
SCG_MBML1_Low-ACGATGTGTTTCCACC-1	Low burden	0
SCG_MBML1_Low-ACGATGTTCGCCATAA-1	Low burden	0
SCG_MBML1_Low-ACGATGTTCGGAAATA-1	Low burden	0
SCG_MBML1_Low-ACGATGTTCGGATGGA-1	Low burden	0
SCG_MBML1_Low-ACGATGTTCTATCCTA-1	Low burden	0
SCG_MBML1_Low-ACGCAGCAGATGCGAC-1	Low burden	0
SCG_MBML1_Low-ACGCAGCAGCCACTAT-1	Low burden	0
SCG_MBML1_Low-ACGCAGCAGGTAGCCA-1	Low burden	0
SCG_MBML1_Low-ACGCAGCAGGTGATAT-1	Low burden	0
SCG_MBML1_Low-ACGCAGCAGTGTCTCA-1	Low burden	0
SCG_MBML1_Low-ACGCAGCCAGGACGTA-1	Low burden	0
SCG_MBML1_Low-ACGCAGCCATCATCCC-1	Low burden	0
SCG_MBML1_Low-ACGCCAGAGACGACGT-1	Low burden	0
SCG_MBML1_Low-ACGCCAGAGATAGGAG-1	Low burden	0
SCG_MBML1_Low-ACGCCAGCAACTTGAC-1	Low burden	0
SCG_MBML1_Low-ACGCCAGCACACTGCG-1	Low burden	0
SCG_MBML1_Low-ACGCCAGCACATAACC-1	Low burden	0
SCG_MBML1_Low-ACGCCAGCAGGTTTCA-1	Low burden	0
SCG_MBML1_Low-ACGCCAGGTAACGACG-1	Low burden	0
SCG_MBML1_Low-ACGCCAGGTAGGACAC-1	Low burden	0
SCG_MBML1_Low-ACGCCAGGTATATGAG-1	Low burden	0
SCG_MBML1_Low-ACGCCAGGTTAAGACA-1	Low burden	0
SCG_MBML1_Low-ACGCCAGGTTCGGGCT-1	Low burden	0
SCG_MBML1_Low-ACGCCAGTCAGTTTGG-1	Low burden	0
SCG_MBML1_Low-ACGCCAGTCCATGAGT-1	Low burden	0
SCG_MBML1_Low-ACGCCAGTCCGTCAAA-1	Low burden	0
SCG_MBML1_Low-ACGCCGAAGAGCTTCT-1	Low burden	0
SCG_MBML1_Low-ACGCCGAAGTACGTAA-1	Low burden	0
SCG_MBML1_Low-ACGCCGAAGTGGGATC-1	Low burden	0
SCG_MBML1_Low-ACGCCGAAGTTAACGA-1	Low burden	0
SCG_MBML1_Low-ACGCCGACACATCTTT-1	Low burden	0
SCG_MBML1_Low-ACGCCGACAGGAATCG-1	Low burden	0
SCG_MBML1_Low-ACGCCGAGTGACTACT-1	Low burden	0
SCG_MBML1_Low-ACGCCGATCAGAAATG-1	Low burden	0
SCG_MBML1_Low-ACGCCGATCGGTGTCG-1	Low burden	0
SCG_MBML1_Low-ACGGAGAAGACTCGGA-1	Low burden	0
SCG_MBML1_Low-ACGGAGACAAGCGTAG-1	Low burden	0
SCG_MBML1_Low-ACGGAGACAAGTACCT-1	Low burden	0
SCG_MBML1_Low-ACGGAGACATACAGCT-1	Low burden	0
SCG_MBML1_Low-ACGGAGATCCAGGGCT-1	Low burden	0
SCG_MBML1_Low-ACGGAGATCCTACAGA-1	Low burden	0
SCG_MBML1_Low-ACGGCCAAGCTACCGC-1	Low burden	0
SCG_MBML1_Low-ACGGCCAAGTGCCAGA-1	Low burden	0
SCG_MBML1_Low-ACGGCCAGTCATTAGC-1	Low burden	0
SCG_MBML1_Low-ACGGCCAGTGCCTGGT-1	Low burden	0
SCG_MBML1_Low-ACGGCCAGTGCTGTAT-1	Low burden	0
SCG_MBML1_Low-ACGGGCTCAGTCTTCC-1	Low burden	0
SCG_MBML1_Low-ACGGGCTCAGTTAACC-1	Low burden	0
SCG_MBML1_Low-ACGGGCTGTCTAGTCA-1	Low burden	0
SCG_MBML1_Low-ACGGGCTTCCATGCTC-1	Low burden	0
SCG_MBML1_Low-ACGGGCTTCGTACGGC-1	Low burden	0
SCG_MBML1_Low-ACGGGCTTCTTCGGTC-1	Low burden	0
SCG_MBML1_Low-ACGGGTCAGACTAAGT-1	Low burden	0
SCG_MBML1_Low-ACGGGTCAGACTGGGT-1	Low burden	0
SCG_MBML1_Low-ACGGGTCAGAGAGCTC-1	Low burden	0
SCG_MBML1_Low-ACGGGTCAGATATGGT-1	Low burden	0
SCG_MBML1_Low-ACGGGTCAGGATATAC-1	Low burden	0
SCG_MBML1_Low-ACGGGTCCAAGCCGCT-1	Low burden	0
SCG_MBML1_Low-ACGGGTCGTCTCCACT-1	Low burden	0
SCG_MBML1_Low-ACGGGTCGTGCTAGCC-1	Low burden	0
SCG_MBML1_Low-ACGGGTCTCATCACCC-1	Low burden	0
SCG_MBML1_Low-ACGGGTCTCCGCGGTA-1	Low burden	0
SCG_MBML1_Low-ACGTCAAAGCCACGTC-1	Low burden	0
SCG_MBML1_Low-ACGTCAAAGTGGAGAA-1	Low burden	0
SCG_MBML1_Low-ACGTCAACAGGGTACA-1	Low burden	0
SCG_MBML1_Low-ACGTCAACATCCAACA-1	Low burden	0
SCG_MBML1_Low-ACGTCAAGTAGGGACT-1	Low burden	0
SCG_MBML1_Low-ACGTCAAGTATATCCG-1	Low burden	0
SCG_MBML1_Low-ACGTCAAGTCCATCCT-1	Low burden	0
SCG_MBML1_Low-ACGTCAAGTCTTGATG-1	Low burden	0
SCG_MBML1_Low-ACGTCAAGTTGATTGC-1	Low burden	0
SCG_MBML1_Low-ACGTCAATCACCATAG-1	Low burden	0
SCG_MBML1_Low-ACGTCAATCCCTCAGT-1	Low burden	0
SCG_MBML1_Low-ACTATCTAGGTGCTAG-1	Low burden	0
SCG_MBML1_Low-ACTATCTAGTGGGTTG-1	Low burden	0
SCG_MBML1_Low-ACTATCTAGTTACGGG-1	Low burden	0
SCG_MBML1_Low-ACTATCTCAAGAAGAG-1	Low burden	0
SCG_MBML1_Low-ACTATCTCATTACCTT-1	Low burden	0
SCG_MBML1_Low-ACTATCTGTACCGGCT-1	Low burden	0
SCG_MBML1_Low-ACTATCTGTGTGGTTT-1	Low burden	0
SCG_MBML1_Low-ACTATCTTCAGGCGAA-1	Low burden	0
SCG_MBML1_Low-ACTATCTTCAGTTCGA-1	Low burden	0
SCG_MBML1_Low-ACTATCTTCCTCATTA-1	Low burden	0
SCG_MBML1_Low-ACTATCTTCGCAAGCC-1	Low burden	0
SCG_MBML1_Low-ACTATCTTCGGTCCGA-1	Low burden	0
SCG_MBML1_Low-ACTGAACAGATCGATA-1	Low burden	0
SCG_MBML1_Low-ACTGAACAGCCAGTTT-1	Low burden	0
SCG_MBML1_Low-ACTGAACAGGCTCATT-1	Low burden	0
SCG_MBML1_Low-ACTGAACAGTCGATAA-1	Low burden	0
SCG_MBML1_Low-ACTGAACAGTGTTAGA-1	Low burden	0
SCG_MBML1_Low-ACTGAACCAACTGCTA-1	Low burden	0
SCG_MBML1_Low-ACTGAACCAATCTGCA-1	Low burden	0
SCG_MBML1_Low-ACTGAACCAATGACCT-1	Low burden	0
SCG_MBML1_Low-ACTGAACCACCGTTGG-1	Low burden	0
SCG_MBML1_Low-ACTGAACGTCGTTGTA-1	Low burden	0
SCG_MBML1_Low-ACTGAACGTGTTCTTT-1	Low burden	0
SCG_MBML1_Low-ACTGAACTCAAAGTAG-1	Low burden	0
SCG_MBML1_Low-ACTGAACTCCCGACTT-1	Low burden	0
SCG_MBML1_Low-ACTGAACTCCGCTGTT-1	Low burden	0
SCG_MBML1_Low-ACTGAACTCGCGATCG-1	Low burden	0
SCG_MBML1_Low-ACTGAACTCTAACCGA-1	Low burden	0
SCG_MBML1_Low-ACTGAACTCTTCTGGC-1	Low burden	0
SCG_MBML1_Low-ACTGAACTCTTTACAC-1	Low burden	0
SCG_MBML1_Low-ACTGAGTAGTCTCCTC-1	Low burden	0
SCG_MBML1_Low-ACTGAGTCAGATAATG-1	Low burden	0
SCG_MBML1_Low-ACTGAGTCATGGTCAT-1	Low burden	0
SCG_MBML1_Low-ACTGAGTTCCACTCCA-1	Low burden	0
SCG_MBML1_Low-ACTGAGTTCGTGGACC-1	Low burden	0
SCG_MBML1_Low-ACTGAGTTCTAAGCCA-1	Low burden	0
SCG_MBML1_Low-ACTGATGAGCCTATGT-1	Low burden	0
SCG_MBML1_Low-ACTGATGAGTACGTTC-1	Low burden	0
SCG_MBML1_Low-ACTGATGAGTTTCCTT-1	Low burden	0
SCG_MBML1_Low-ACTGATGGTACCAGTT-1	Low burden	0
SCG_MBML1_Low-ACTGATGGTATCAGTC-1	Low burden	0
SCG_MBML1_Low-ACTGATGGTTAAGACA-1	Low burden	0
SCG_MBML1_Low-ACTGATGTCATAACCG-1	Low burden	0
SCG_MBML1_Low-ACTGATGTCATGGTCA-1	Low burden	0
SCG_MBML1_Low-ACTGATGTCGCAGGCT-1	Low burden	0
SCG_MBML1_Low-ACTGCTCAGAGTCTGG-1	Low burden	0
SCG_MBML1_Low-ACTGCTCAGCTAGGCA-1	Low burden	0
SCG_MBML1_Low-ACTGCTCAGGCTATCT-1	Low burden	0
SCG_MBML1_Low-ACTGCTCAGTTAGGTA-1	Low burden	0
SCG_MBML1_Low-ACTGCTCCACATAACC-1	Low burden	0
SCG_MBML1_Low-ACTGCTCGTAATTGGA-1	Low burden	0
SCG_MBML1_Low-ACTGCTCGTTGTGGAG-1	Low burden	0
SCG_MBML1_Low-ACTGCTCTCCTATGTT-1	Low burden	0
SCG_MBML1_Low-ACTGCTCTCGTAGGAG-1	Low burden	0
SCG_MBML1_Low-ACTGTCCAGCGTAGTG-1	Low burden	0
SCG_MBML1_Low-ACTGTCCAGGCTCAGA-1	Low burden	0
SCG_MBML1_Low-ACTGTCCAGTGAAGTT-1	Low burden	0
SCG_MBML1_Low-ACTGTCCGTATATGAG-1	Low burden	0
SCG_MBML1_Low-ACTGTCCTCAGCTCGG-1	Low burden	0
SCG_MBML1_Low-ACTGTCCTCCTATTCA-1	Low burden	0
SCG_MBML1_Low-ACTTACTAGGCGATAC-1	Low burden	0
SCG_MBML1_Low-ACTTACTAGTGCTGCC-1	Low burden	0
SCG_MBML1_Low-ACTTACTAGTGGGATC-1	Low burden	0
SCG_MBML1_Low-ACTTACTCACAACGCC-1	Low burden	0
SCG_MBML1_Low-ACTTACTCACAAGTAA-1	Low burden	0
SCG_MBML1_Low-ACTTACTCACGTTGGC-1	Low burden	0
SCG_MBML1_Low-ACTTACTCAGATGGCA-1	Low burden	0
SCG_MBML1_Low-ACTTACTGTAAGCACG-1	Low burden	0
SCG_MBML1_Low-ACTTACTGTCTCAACA-1	Low burden	0
SCG_MBML1_Low-ACTTACTGTGCGCTTG-1	Low burden	0
SCG_MBML1_Low-ACTTACTGTTAGATGA-1	Low burden	0
SCG_MBML1_Low-ACTTACTGTTCCTCCA-1	Low burden	0
SCG_MBML1_Low-ACTTACTTCGAACTGT-1	Low burden	0
SCG_MBML1_Low-ACTTACTTCTCTAGGA-1	Low burden	0
SCG_MBML1_Low-ACTTGTTAGCGGCTTC-1	Low burden	0
SCG_MBML1_Low-ACTTGTTAGCTAGCCC-1	Low burden	0
SCG_MBML1_Low-ACTTGTTCAATCCGAT-1	Low burden	0
SCG_MBML1_Low-ACTTGTTCAGACGCTC-1	Low burden	0
SCG_MBML1_Low-ACTTGTTCAGTTCATG-1	Low burden	0
SCG_MBML1_Low-ACTTGTTGTAGCGCTC-1	Low burden	0
SCG_MBML1_Low-ACTTGTTGTCTAGCCG-1	Low burden	0
SCG_MBML1_Low-ACTTGTTGTCTTCGTC-1	Low burden	0
SCG_MBML1_Low-ACTTGTTGTGGCGAAT-1	Low burden	0
SCG_MBML1_Low-ACTTGTTGTTAGTGGG-1	Low burden	0
SCG_MBML1_Low-ACTTGTTGTTCTCATT-1	Low burden	0
SCG_MBML1_Low-ACTTGTTTCAACTCTT-1	Low burden	0
SCG_MBML1_Low-ACTTGTTTCGTCCGTT-1	Low burden	0
SCG_MBML1_Low-ACTTGTTTCTCGAGTA-1	Low burden	0
SCG_MBML1_Low-ACTTGTTTCTTGTATC-1	Low burden	0
SCG_MBML1_Low-ACTTTCAAGACACGAC-1	Low burden	0
SCG_MBML1_Low-ACTTTCACAGGACCCT-1	Low burden	0
SCG_MBML1_Low-ACTTTCACATTGTGCA-1	Low burden	0
SCG_MBML1_Low-ACTTTCAGTAGCGTGA-1	Low burden	0
SCG_MBML1_Low-ACTTTCAGTTCAGACT-1	Low burden	0
SCG_MBML1_Low-ACTTTCAGTTGCTCCT-1	Low burden	0
SCG_MBML1_Low-ACTTTCATCGATAGAA-1	Low burden	0
SCG_MBML1_Low-ACTTTCATCGCTAGCG-1	Low burden	0
SCG_MBML1_Low-AGAATAGAGACGACGT-1	Low burden	0
SCG_MBML1_Low-AGAATAGAGTACCGGA-1	Low burden	0
SCG_MBML1_Low-AGAATAGCAGATGGCA-1	Low burden	0
SCG_MBML1_Low-AGAATAGCAGGCGATA-1	Low burden	0
SCG_MBML1_Low-AGAATAGCATACTCTT-1	Low burden	0
SCG_MBML1_Low-AGAATAGCATCCCATC-1	Low burden	0
SCG_MBML1_Low-AGAATAGCATGCAACT-1	Low burden	0
SCG_MBML1_Low-AGAATAGCATTTGCTT-1	Low burden	0
SCG_MBML1_Low-AGAATAGGTACTTGAC-1	Low burden	0
SCG_MBML1_Low-AGAATAGGTATGAAAC-1	Low burden	0
SCG_MBML1_Low-AGAATAGGTGGCAAAC-1	Low burden	0
SCG_MBML1_Low-AGAATAGGTGTGACGA-1	Low burden	0
SCG_MBML1_Low-AGAATAGTCGCCGTGA-1	Low burden	0
SCG_MBML1_Low-AGACGTTAGAAACCTA-1	Low burden	0
SCG_MBML1_Low-AGACGTTAGCGTAATA-1	Low burden	0
SCG_MBML1_Low-AGACGTTAGGCTAGGT-1	Low burden	0
SCG_MBML1_Low-AGACGTTCAAAGCAAT-1	Low burden	0
SCG_MBML1_Low-AGACGTTCAGGTTTCA-1	Low burden	0
SCG_MBML1_Low-AGACGTTCATCCTTGC-1	Low burden	0
SCG_MBML1_Low-AGACGTTGTTGATTCG-1	Low burden	0
SCG_MBML1_Low-AGAGCGAAGACTACAA-1	Low burden	0
SCG_MBML1_Low-AGAGCGAAGTGGCACA-1	Low burden	0
SCG_MBML1_Low-AGAGCGACAAGGACAC-1	Low burden	0
SCG_MBML1_Low-AGAGCGAGTAAGTTCC-1	Low burden	0
SCG_MBML1_Low-AGAGCGAGTTTGACTG-1	Low burden	0
SCG_MBML1_Low-AGAGCGATCGCATGAT-1	Low burden	0
SCG_MBML1_Low-AGAGCGATCTGGGCCA-1	Low burden	0
SCG_MBML1_Low-AGAGCTTAGGACATTA-1	Low burden	0
SCG_MBML1_Low-AGAGCTTCAACTGGCC-1	Low burden	0
SCG_MBML1_Low-AGAGCTTCAGTTCATG-1	Low burden	0
SCG_MBML1_Low-AGAGCTTCATGGTTGT-1	Low burden	0
SCG_MBML1_Low-AGAGCTTGTGACGCCT-1	Low burden	0
SCG_MBML1_Low-AGAGCTTTCAACGAAA-1	Low burden	0
SCG_MBML1_Low-AGAGCTTTCACTTATC-1	Low burden	0
SCG_MBML1_Low-AGAGCTTTCTTATCTG-1	Low burden	0
SCG_MBML1_Low-AGAGCTTTCTTGACGA-1	Low burden	0
SCG_MBML1_Low-AGAGCTTTCTTGTACT-1	Low burden	0
SCG_MBML1_Low-AGAGTGGAGACAATAC-1	Low burden	0
SCG_MBML1_Low-AGAGTGGAGATTACCC-1	Low burden	0
SCG_MBML1_Low-AGAGTGGAGCGTCAAG-1	Low burden	0
SCG_MBML1_Low-AGAGTGGAGTTGAGTA-1	Low burden	0
SCG_MBML1_Low-AGAGTGGCAAGTAATG-1	Low burden	0
SCG_MBML1_Low-AGAGTGGCAGCTTCGG-1	Low burden	0
SCG_MBML1_Low-AGAGTGGGTTCAACCA-1	Low burden	0
SCG_MBML1_Low-AGAGTGGTCAGTCAGT-1	Low burden	0
SCG_MBML1_Low-AGATCTGAGTGAACAT-1	Low burden	0
SCG_MBML1_Low-AGATCTGAGTTATCGC-1	Low burden	0
SCG_MBML1_Low-AGATCTGCAACACCTA-1	Low burden	0
SCG_MBML1_Low-AGATCTGCAATGACCT-1	Low burden	0
SCG_MBML1_Low-AGATCTGCACCGAATT-1	Low burden	0
SCG_MBML1_Low-AGATCTGCATAGAAAC-1	Low burden	0
SCG_MBML1_Low-AGATCTGGTAAGAGGA-1	Low burden	0
SCG_MBML1_Low-AGATCTGGTACCGCTG-1	Low burden	0
SCG_MBML1_Low-AGATCTGGTCCGTCAG-1	Low burden	0
SCG_MBML1_Low-AGATCTGGTGAAAGAG-1	Low burden	0
SCG_MBML1_Low-AGATCTGGTTCACCTC-1	Low burden	0
SCG_MBML1_Low-AGATCTGTCACATAGC-1	Low burden	0
SCG_MBML1_Low-AGATCTGTCCAGGGCT-1	Low burden	0
SCG_MBML1_Low-AGATCTGTCCCAACGG-1	Low burden	0
SCG_MBML1_Low-AGATCTGTCGTCGTTC-1	Low burden	0
SCG_MBML1_Low-AGATCTGTCTCAACTT-1	Low burden	0
SCG_MBML1_Low-AGATTGCAGTCCTCCT-1	Low burden	0
SCG_MBML1_Low-AGATTGCCACCGATAT-1	Low burden	0
SCG_MBML1_Low-AGATTGCGTAAAGGAG-1	Low burden	0
SCG_MBML1_Low-AGATTGCGTGAGTATA-1	Low burden	0
SCG_MBML1_Low-AGATTGCGTGGTCTCG-1	Low burden	0
SCG_MBML1_Low-AGATTGCGTTGGACCC-1	Low burden	0
SCG_MBML1_Low-AGATTGCTCCACTGGG-1	Low burden	0
SCG_MBML1_Low-AGATTGCTCGAGAACG-1	Low burden	0
SCG_MBML1_Low-AGATTGCTCGGATGGA-1	Low burden	0
SCG_MBML1_Low-AGCAGCCAGGACACCA-1	Low burden	0
SCG_MBML1_Low-AGCAGCCAGTGTACGG-1	Low burden	0
SCG_MBML1_Low-AGCAGCCCAAGTTCTG-1	Low burden	0
SCG_MBML1_Low-AGCAGCCCACCTGGTG-1	Low burden	0
SCG_MBML1_Low-AGCAGCCGTTCAGGCC-1	Low burden	0
SCG_MBML1_Low-AGCAGCCTCCTTGCCA-1	Low burden	0
SCG_MBML1_Low-AGCATACAGACTAAGT-1	Low burden	0
SCG_MBML1_Low-AGCATACAGTCCGGTC-1	Low burden	0
SCG_MBML1_Low-AGCATACAGTCGCCGT-1	Low burden	0
SCG_MBML1_Low-AGCATACCACACTGCG-1	Low burden	0
SCG_MBML1_Low-AGCATACCACCACGTG-1	Low burden	0
SCG_MBML1_Low-AGCATACCATACTCTT-1	Low burden	0
SCG_MBML1_Low-AGCATACCATTAACCG-1	Low burden	0
SCG_MBML1_Low-AGCATACTCAGAGACG-1	Low burden	0
SCG_MBML1_Low-AGCATACTCATTATCC-1	Low burden	0
SCG_MBML1_Low-AGCCTAACAGCTCCGA-1	Low burden	0
SCG_MBML1_Low-AGCCTAATCAAAGTAG-1	Low burden	0
SCG_MBML1_Low-AGCCTAATCATCGATG-1	Low burden	0
SCG_MBML1_Low-AGCCTAATCGTTTGCC-1	Low burden	0
SCG_MBML1_Low-AGCCTAATCTTGCCGT-1	Low burden	0
SCG_MBML1_Low-AGCGGTCAGACAATAC-1	Low burden	0
SCG_MBML1_Low-AGCGGTCAGCAGGTCA-1	Low burden	0
SCG_MBML1_Low-AGCGGTCCAGCGTCCA-1	Low burden	0
SCG_MBML1_Low-AGCGGTCGTTAAGATG-1	Low burden	0
SCG_MBML1_Low-AGCGGTCGTTCGCTAA-1	Low burden	0
[truncated: 3,647 more rows]

## Sheet: Figure 3h
Coordinates for each cell from UMAP embeddings of high burden and low burden samples using the annotations derived in Figure 3b,c
Sample name	X1	X2	cluster annotation
SCG_MBML1_Low-AAACCTGAGAGGTTGC-1	-7.61263	26.9476	DP
SCG_MBML1_Low-AAACCTGCAAGGCTCC-1	4.01704	23.0202	DP
SCG_MBML1_Low-AAACCTGCACATGACT-1	40.2448	8.80458	Neutrophil
SCG_MBML1_Low-AAACCTGCACGCCAGT-1	41.0979	13.1121	Neutrophil
SCG_MBML1_Low-AAACCTGCACGGACAA-1	-28.7751	-26.0786	Pre/Pro-Bcell
SCG_MBML1_Low-AAACCTGGTAGCACGA-1	-17.976	-19.6555	B cell
SCG_MBML1_Low-AAACCTGGTCTCCACT-1	-39.58	13.0836	Erythroblast
SCG_MBML1_Low-AAACCTGTCAAGAAGT-1	-39.6203	11.6219	Erythroblast
SCG_MBML1_Low-AAACCTGTCCTAGGGC-1	38.4363	6.86461	Neutrophil
SCG_MBML1_Low-AAACGGGAGACAAAGG-1	-23.9245	-18.0903	Pre/Pro-Bcell
SCG_MBML1_Low-AAACGGGAGACAGGCT-1	8.09558	-42.9924	Monocyte progenitor
SCG_MBML1_Low-AAACGGGCAAACCTAC-1	-25.9101	23.3625	Erythroblast
SCG_MBML1_Low-AAACGGGCAATGAAAC-1	7.93664	-41.3909	Monocyte progenitor
SCG_MBML1_Low-AAACGGGCACCAGGCT-1	39.1021	2.65289	Neutrophil
SCG_MBML1_Low-AAACGGGCAGGTGCCT-1	-5.70144	-46.6052	Monocyte
SCG_MBML1_Low-AAACGGGGTAGCTCCG-1	39.8175	12.5267	Neutrophil
SCG_MBML1_Low-AAAGATGAGAGCTGGT-1	5.49774	22.4763	DP
SCG_MBML1_Low-AAAGATGCAAGTCTAC-1	38.84	12.0792	Neutrophil
SCG_MBML1_Low-AAAGATGCACCACCAG-1	4.01106	24.1093	DP
SCG_MBML1_Low-AAAGATGCATACGCCG-1	-1.16256	-48.4919	Monocyte
SCG_MBML1_Low-AAAGATGGTCTTGTCC-1	-23.605	26.8033	Erythroblast
SCG_MBML1_Low-AAAGATGGTTGGACCC-1	2.66373	26.0914	DP
SCG_MBML1_Low-AAAGATGTCCGAATGT-1	40.0871	-4.8301	Granulocyte progenitor
SCG_MBML1_Low-AAAGCAAAGATCCCGC-1	6.34598	-41.12	Monocyte progenitor
SCG_MBML1_Low-AAAGCAAAGCTGATAA-1	-4.22575	-46.5853	Monocyte
SCG_MBML1_Low-AAAGCAAAGTTCCACA-1	39.3117	4.24744	Neutrophil
SCG_MBML1_Low-AAAGCAACAGCTGGCT-1	-0.692333	26.9959	DP
SCG_MBML1_Low-AAAGCAACATCAGTAC-1	-40.8609	12.8254	Erythroblast
SCG_MBML1_Low-AAAGCAAGTCATATCG-1	-3.64776	-14.9338	T cell
SCG_MBML1_Low-AAAGTAGAGAGGGCTT-1	38.5518	6.6542	Neutrophil
SCG_MBML1_Low-AAAGTAGCAATAGCAA-1	-7.70418	27.9997	DP
SCG_MBML1_Low-AAAGTAGCACCGGAAA-1	-2.9056	-14.7278	T cell
SCG_MBML1_Low-AAAGTAGCAGCGAACA-1	-27.6581	-19.8573	Pre/Pro-Bcell
SCG_MBML1_Low-AAAGTAGCATGCAACT-1	-1.33434	-47.4018	Monocyte
SCG_MBML1_Low-AAAGTAGCATGGTCTA-1	39.0856	6.72051	Neutrophil
SCG_MBML1_Low-AAAGTAGGTCAAACTC-1	-26.1819	24.0428	Erythroblast
SCG_MBML1_Low-AAAGTAGGTCCAACTA-1	5.66917	-43.7092	Monocyte progenitor
SCG_MBML1_Low-AAAGTAGGTTAAGTAG-1	-3.2342	23.7653	DP
SCG_MBML1_Low-AAATGCCAGACATAAC-1	3.15725	21.8996	DP
SCG_MBML1_Low-AAATGCCAGAGTCGGT-1	38.7072	-6.27602	Granulocyte progenitor
SCG_MBML1_Low-AAATGCCAGTAAGTAC-1	-41.5815	11.3655	Erythroblast
SCG_MBML1_Low-AAATGCCAGTGCGTGA-1	-5.09985	-36.512	Monocyte
SCG_MBML1_Low-AAATGCCCAGTGAGTG-1	-15.9596	-17.6936	B cell
SCG_MBML1_Low-AAATGCCCATGCGCAC-1	0.914886	22.7389	DP
SCG_MBML1_Low-AAATGCCCATGGTTGT-1	42.0875	11.0611	Neutrophil
SCG_MBML1_Low-AAATGCCGTAATCGTC-1	4.03373	21.205	DP
SCG_MBML1_Low-AAATGCCGTCATCGGC-1	37.9352	18.949	Neutrophil
SCG_MBML1_Low-AAATGCCGTCGAACAG-1	41.7556	12.8755	Neutrophil
SCG_MBML1_Low-AAATGCCTCGGATGGA-1	13.0214	-33.7474	Monocyte progenitor
SCG_MBML1_Low-AAATGCCTCTGTTGAG-1	3.95076	23.6861	DP
SCG_MBML1_Low-AACACGTAGCTCCCAG-1	41.489	6.19361	Neutrophil
SCG_MBML1_Low-AACACGTAGCTGCGAA-1	38.2174	4.30016	Neutrophil
SCG_MBML1_Low-AACACGTAGGCCATAG-1	40.7447	2.91271	Neutrophil
SCG_MBML1_Low-AACACGTAGTTGCAGG-1	39.7257	-1.90041	Granulocyte progenitor
SCG_MBML1_Low-AACACGTCACAACGTT-1	-36.9244	13.7168	Erythroblast
SCG_MBML1_Low-AACACGTCATTACCTT-1	39.5744	6.40178	Neutrophil
SCG_MBML1_Low-AACACGTGTCTGATCA-1	38.3077	5.66583	Neutrophil
SCG_MBML1_Low-AACACGTGTGATGTGG-1	-18.8626	27.6309	Erythroblast
SCG_MBML1_Low-AACACGTTCAAGATCC-1	7.24116	-0.385547	Erythroblast
SCG_MBML1_Low-AACACGTTCAGAGACG-1	36.6165	18.4746	Neutrophil
SCG_MBML1_Low-AACACGTTCGGAGGTA-1	39.9092	7.58244	Neutrophil
SCG_MBML1_Low-AACACGTTCTTCGGTC-1	37.042	-2.76377	Granulocyte progenitor
SCG_MBML1_Low-AACCATGGTATCTGCA-1	-28.7097	-41.5576	Dendritic cell
SCG_MBML1_Low-AACCATGGTCGGATCC-1	-15.917	26.5813	DP
SCG_MBML1_Low-AACCATGGTCTCCCTA-1	-23.625	24.9443	Erythroblast
SCG_MBML1_Low-AACCATGGTTAAGATG-1	41.4624	14.1047	Neutrophil
SCG_MBML1_Low-AACCATGTCAGCGATT-1	-28.6861	-26.0446	Pre/Pro-Bcell
SCG_MBML1_Low-AACCGCGAGCTAGGCA-1	37.6712	15.9597	Neutrophil
SCG_MBML1_Low-AACCGCGAGTAGATGT-1	35.8151	-7.28486	Granulocyte progenitor
SCG_MBML1_Low-AACCGCGCAAGAAAGG-1	-2.52628	-15.4297	T cell
SCG_MBML1_Low-AACCGCGTCACTTACT-1	-30.8996	19.1226	Erythroblast
SCG_MBML1_Low-AACCGCGTCAGAGGTG-1	0.975087	-46.9861	Monocyte
SCG_MBML1_Low-AACCGCGTCGACCAGC-1	41.183	10.5269	Neutrophil
SCG_MBML1_Low-AACCGCGTCGTCCGTT-1	39.0465	11.1117	Neutrophil
SCG_MBML1_Low-AACGTTGAGCACCGTC-1	39.2001	6.24538	Neutrophil
SCG_MBML1_Low-AACGTTGCAATAACGA-1	1.26308	-45.6776	Monocyte progenitor
SCG_MBML1_Low-AACGTTGCACAGGTTT-1	-12.1474	27.6479	DP
SCG_MBML1_Low-AACGTTGCAGCGTAAG-1	39.1688	10.7958	Neutrophil
SCG_MBML1_Low-AACGTTGGTGAGCGAT-1	-25.1894	26.4389	Erythroblast
SCG_MBML1_Low-AACGTTGTCACCCGAG-1	-5.92813	24.5778	DP
SCG_MBML1_Low-AACTCAGAGATCTGAA-1	-3.40918	-47.7994	Monocyte
SCG_MBML1_Low-AACTCAGAGGCCCTCA-1	-41.3099	12.4143	Erythroblast
SCG_MBML1_Low-AACTCAGAGTTAGCGG-1	-4.0475	-47.9562	Monocyte
SCG_MBML1_Low-AACTCCCAGAAGGACA-1	4.33008	23.504	DP
SCG_MBML1_Low-AACTCCCAGATGGGTC-1	-19.2162	-17.4285	B cell
SCG_MBML1_Low-AACTCCCCACGAAGCA-1	39.0053	11.0559	Neutrophil
SCG_MBML1_Low-AACTCCCCACTTCTGC-1	41.66	10.8008	Neutrophil
SCG_MBML1_Low-AACTCCCGTATAGTAG-1	-28.7509	-42.625	Dendritic cell
SCG_MBML1_Low-AACTCCCTCGGAGGTA-1	-27.8917	22.905	Erythroblast
SCG_MBML1_Low-AACTCCCTCTCTGAGA-1	1.04017	-1.15062	Monocyte progenitor
SCG_MBML1_Low-AACTCCCTCTTCGGTC-1	-20.8182	24.8411	Erythroblast
SCG_MBML1_Low-AACTCCCTCTTGTATC-1	12.2256	-38.3682	Monocyte progenitor
SCG_MBML1_Low-AACTCTTAGAGAGCTC-1	40.4789	4.17536	Neutrophil
SCG_MBML1_Low-AACTCTTAGCCACGTC-1	-2.47757	-15.7243	T cell
SCG_MBML1_Low-AACTCTTAGGCCCTTG-1	41.3737	12.181	Neutrophil
SCG_MBML1_Low-AACTCTTCAGCTTCGG-1	-1.09022	28.3963	DP
SCG_MBML1_Low-AACTCTTCATGGGAAC-1	41.2418	6.82955	Neutrophil
SCG_MBML1_Low-AACTCTTGTCTTCGTC-1	5.35975	-44.8958	Monocyte
SCG_MBML1_Low-AACTCTTGTGGTAACG-1	-23.6884	27.9496	Erythroblast
SCG_MBML1_Low-AACTCTTGTTGGACCC-1	-1.49321	19.0765	DP
SCG_MBML1_Low-AACTCTTTCGCCAAAT-1	11.9816	-37.0239	Monocyte progenitor
SCG_MBML1_Low-AACTCTTTCGTAGGTT-1	-2.93564	-40.8352	Monocyte
SCG_MBML1_Low-AACTCTTTCTATCCTA-1	4.4872	23.9749	DP
SCG_MBML1_Low-AACTCTTTCTGTCTAT-1	-5.31856	25.2505	DP
SCG_MBML1_Low-AACTGGTAGAAGGTTT-1	38.2361	4.75646	Neutrophil
SCG_MBML1_Low-AACTGGTAGAGTACAT-1	-1.32349	19.7931	DP
SCG_MBML1_Low-AACTGGTAGCTCCCAG-1	40.7681	6.5683	Neutrophil
SCG_MBML1_Low-AACTGGTAGCTGTTCA-1	41.3795	9.81488	Neutrophil
SCG_MBML1_Low-AACTGGTCATCAGTAC-1	31.0793	20.3184	DP
SCG_MBML1_Low-AACTGGTGTAGCGTCC-1	-35.038	16.8938	Erythroblast
SCG_MBML1_Low-AACTGGTGTCCTCCAT-1	9.84062	-38.8362	Monocyte progenitor
SCG_MBML1_Low-AACTGGTGTCGATTGT-1	-6.87934	-44.6909	Monocyte
SCG_MBML1_Low-AACTGGTGTGTGGCTC-1	-7.82859	20.4221	DP
SCG_MBML1_Low-AACTGGTGTTATGTGC-1	-6.29253	-41.6884	Monocyte
SCG_MBML1_Low-AACTGGTGTTCGAATC-1	-41.9256	-5.89071	Erythroblast
SCG_MBML1_Low-AACTGGTTCCACTCCA-1	-26.1874	22.7743	Erythroblast
SCG_MBML1_Low-AACTGGTTCGACCAGC-1	-39.8416	12.5612	Erythroblast
SCG_MBML1_Low-AACTTTCAGGACAGCT-1	36.4338	-5.15272	Granulocyte progenitor
SCG_MBML1_Low-AACTTTCAGTATCGAA-1	38.5722	-6.04418	Granulocyte progenitor
SCG_MBML1_Low-AACTTTCAGTCAAGGC-1	33.4002	20.679	Neutrophil
SCG_MBML1_Low-AACTTTCCACGTCAGC-1	-0.3027	28.653	DP
SCG_MBML1_Low-AACTTTCCATGCGCAC-1	-40.2095	10.1188	Erythroblast
SCG_MBML1_Low-AACTTTCGTAACGACG-1	-1.61269	-47.4805	Monocyte
SCG_MBML1_Low-AACTTTCTCACGCGGT-1	1.90865	21.9566	DP
SCG_MBML1_Low-AACTTTCTCCTAAGTG-1	39.4956	-6.41867	Granulocyte progenitor
SCG_MBML1_Low-AACTTTCTCTTTCCTC-1	-1.9429	26.8092	DP
SCG_MBML1_Low-AAGACCTAGAAAGTGG-1	-25.2322	-25.488	Pre/Pro-Bcell
SCG_MBML1_Low-AAGACCTCAAAGCGGT-1	-27.0778	-22.1039	Pre/Pro-Bcell
SCG_MBML1_Low-AAGACCTGTTCACCTC-1	-41.986	-5.22178	Erythroblast
SCG_MBML1_Low-AAGACCTGTTGACGTT-1	-1.73034	16.5085	DP
SCG_MBML1_Low-AAGACCTTCACTCTTA-1	11.9049	-39.1412	Monocyte progenitor
SCG_MBML1_Low-AAGACCTTCCCAAGTA-1	-28.7704	-26.143	Pre/Pro-Bcell
SCG_MBML1_Low-AAGACCTTCCCTCAGT-1	-9.81218	27.3849	DP
SCG_MBML1_Low-AAGCCGCAGATAGGAG-1	39.5157	-5.49935	Granulocyte progenitor
SCG_MBML1_Low-AAGCCGCCAACTGCTA-1	-31.7651	19.3372	Erythroblast
SCG_MBML1_Low-AAGCCGCCAAGCCGCT-1	-2.45952	23.9535	DP
SCG_MBML1_Low-AAGCCGCCAGTGACAG-1	-18.17	-14.2448	DP
SCG_MBML1_Low-AAGCCGCTCAGTTGAC-1	-39.9255	6.7585	Erythroblast
SCG_MBML1_Low-AAGGAGCAGCGATCCC-1	38.8858	5.82916	Neutrophil
SCG_MBML1_Low-AAGGAGCAGCTAACAA-1	34.2518	-9.18828	Granulocyte progenitor
SCG_MBML1_Low-AAGGAGCAGGATGGTC-1	42.0787	7.78774	Neutrophil
SCG_MBML1_Low-AAGGAGCAGGGATGGG-1	36.76	-5.64987	Granulocyte progenitor
SCG_MBML1_Low-AAGGAGCAGTAACCCT-1	1.45986	-46.2985	Monocyte
SCG_MBML1_Low-AAGGAGCAGTGAACGC-1	38.9822	6.29622	Neutrophil
SCG_MBML1_Low-AAGGAGCCAATCAGAA-1	40.3731	15.0528	Neutrophil
SCG_MBML1_Low-AAGGAGCCACAAGTAA-1	-4.27477	-47.0317	Monocyte
SCG_MBML1_Low-AAGGAGCCATATACCG-1	4.36229	25.3339	DP
SCG_MBML1_Low-AAGGAGCGTATTAGCC-1	-1.21554	11.1594	DP
SCG_MBML1_Low-AAGGAGCGTCCGAACC-1	0.158663	-47.2983	Monocyte
SCG_MBML1_Low-AAGGAGCGTCTCTCGT-1	40.1261	9.18738	Neutrophil
SCG_MBML1_Low-AAGGAGCGTGTAATGA-1	39.9519	17.5461	Neutrophil
SCG_MBML1_Low-AAGGAGCTCAGATAAG-1	41.7012	12.7389	Neutrophil
SCG_MBML1_Low-AAGGAGCTCCACGTTC-1	-38.5276	2.34534	Erythroblast
SCG_MBML1_Low-AAGGAGCTCGAGAACG-1	4.5476	-35.6143	Monocyte
SCG_MBML1_Low-AAGGAGCTCTAACTCT-1	-17.8846	-19.0112	B cell
SCG_MBML1_Low-AAGGCAGAGCCAACAG-1	33.2942	22.2377	Neutrophil
SCG_MBML1_Low-AAGGCAGAGGGTATCG-1	-37.1892	12.4969	Erythroblast
SCG_MBML1_Low-AAGGCAGAGTGAAGTT-1	-1.37508	20.6499	DP
SCG_MBML1_Low-AAGGCAGAGTGGGTTG-1	41.4465	9.54327	Neutrophil
SCG_MBML1_Low-AAGGCAGAGTTCGCAT-1	2.75694	21.0604	DP
SCG_MBML1_Low-AAGGCAGCAATGGAGC-1	41.3245	-2.56291	Granulocyte progenitor
SCG_MBML1_Low-AAGGCAGCATTGCGGC-1	-3.6621	-47.9197	Monocyte
SCG_MBML1_Low-AAGGCAGGTGACTACT-1	-33.7456	17.4754	Erythroblast
SCG_MBML1_Low-AAGGCAGTCTCTGCTG-1	39.2942	15.4812	Neutrophil
SCG_MBML1_Low-AAGGCAGTCTGAGTGT-1	40.8025	9.69361	Neutrophil
SCG_MBML1_Low-AAGGTTCAGAAGAAGC-1	2.46132	25.0574	DP
SCG_MBML1_Low-AAGGTTCAGACGCTTT-1	-41.0722	-10.5423	Erythroblast
SCG_MBML1_Low-AAGGTTCCATCTCGCT-1	11.4218	-39.2968	Monocyte progenitor
SCG_MBML1_Low-AAGGTTCGTACCGAGA-1	40.0557	-3.91169	Granulocyte progenitor
SCG_MBML1_Low-AAGGTTCGTAGCCTAT-1	-4.48346	-47.2144	Monocyte
SCG_MBML1_Low-AAGGTTCGTCCGAATT-1	-41.084	10.0124	Erythroblast
SCG_MBML1_Low-AAGGTTCGTCCGAGTC-1	-31.7377	18.9367	Erythroblast
SCG_MBML1_Low-AAGGTTCGTGGGTATG-1	39.7364	-0.452289	Granulocyte progenitor
SCG_MBML1_Low-AAGGTTCGTTTGCATG-1	-28.7435	-26.0581	Pre/Pro-Bcell
SCG_MBML1_Low-AAGGTTCTCCGTCAAA-1	35.1251	21.1776	Neutrophil
SCG_MBML1_Low-AAGGTTCTCGGACAAG-1	2.84098	-33.6255	Dendritic cell
SCG_MBML1_Low-AAGGTTCTCTTTAGTC-1	36.8556	18.8863	Neutrophil
SCG_MBML1_Low-AAGTCTGCAAGTTGTC-1	-5.29494	16.2682	DP
SCG_MBML1_Low-AAGTCTGGTCTGCGGT-1	0.897	22.9133	DP
SCG_MBML1_Low-AAGTCTGGTGCCTGCA-1	-21.5578	26.5537	Erythroblast
SCG_MBML1_Low-AAGTCTGGTGTTCGAT-1	39.8357	11.019	Neutrophil
SCG_MBML1_Low-AAGTCTGGTTCGTCTC-1	1.74436	-33.6331	Dendritic cell
SCG_MBML1_Low-AAGTCTGTCACTCTTA-1	31.9773	18.0064	DP
SCG_MBML1_Low-AAGTCTGTCCGCAAGC-1	36.4065	18.9983	Neutrophil
SCG_MBML1_Low-AATCCAGAGCCAGTAG-1	-7.33417	-42.2355	Monocyte
SCG_MBML1_Low-AATCCAGAGCCTCGTG-1	-26.605	24.7846	Erythroblast
SCG_MBML1_Low-AATCCAGAGCGTTGCC-1	42.546	10.7545	Neutrophil
SCG_MBML1_Low-AATCCAGCACAGACAG-1	-35.4276	16.9909	Erythroblast
SCG_MBML1_Low-AATCCAGCACAGGCCT-1	-40.7713	12.8366	Erythroblast
SCG_MBML1_Low-AATCCAGCATTTCAGG-1	-25.2679	26.1269	Erythroblast
SCG_MBML1_Low-AATCCAGGTACTCAAC-1	2.35306	23.7258	DP
SCG_MBML1_Low-AATCCAGGTAGCTGCC-1	-6.50114	-44.7746	Monocyte
SCG_MBML1_Low-AATCCAGTCAATACCG-1	-2.9057	-47.7074	Monocyte
SCG_MBML1_Low-AATCCAGTCGCCTGTT-1	-36.6848	14.6475	Erythroblast
SCG_MBML1_Low-AATCGGTAGAAACGAG-1	-4.95352	-47.3964	Monocyte
SCG_MBML1_Low-AATCGGTCACGAGAGT-1	0.36471	-47.8912	Monocyte
SCG_MBML1_Low-AATCGGTGTGTTAAGA-1	-7.54986	-39.5093	Monocyte
SCG_MBML1_Low-AATCGGTGTTATCCGA-1	42.3679	9.50385	Neutrophil
SCG_MBML1_Low-AATCGGTGTTCACGGC-1	-4.41915	22.2542	DP
SCG_MBML1_Low-ACACCAAAGATAGCAT-1	39.3035	17.816	Neutrophil
SCG_MBML1_Low-ACACCAAAGGCAGTCA-1	39.405	-5.5415	Granulocyte progenitor
SCG_MBML1_Low-ACACCAAAGTACGCGA-1	8.34979	-41.1057	Monocyte progenitor
SCG_MBML1_Low-ACACCAAAGTAGTGCG-1	41.6886	13.2314	Neutrophil
SCG_MBML1_Low-ACACCAACAAGTTCTG-1	0.373321	-48.013	Monocyte
SCG_MBML1_Low-ACACCAACAGATAATG-1	40.1765	8.29102	Neutrophil
SCG_MBML1_Low-ACACCAACAGCTATTG-1	4.13593	17.497	DP
SCG_MBML1_Low-ACACCAACAGCTGGCT-1	-29.779	-41.8552	Dendritic cell
SCG_MBML1_Low-ACACCAACATAACCTG-1	-24.7186	25.9969	Erythroblast
SCG_MBML1_Low-ACACCAACATACGCTA-1	12.3224	-35.2172	Monocyte progenitor
SCG_MBML1_Low-ACACCAACATCACGTA-1	3.0955	22.6368	DP
SCG_MBML1_Low-ACACCAACATGGTTGT-1	38.2696	-1.42235	Granulocyte progenitor
SCG_MBML1_Low-ACACCAATCAGCTGGC-1	2.23649	23.9045	DP
SCG_MBML1_Low-ACACCAATCCAGAAGG-1	11.4413	-42.0336	Monocyte progenitor
SCG_MBML1_Low-ACACCAATCGTGACAT-1	-41.2072	3.42338	Erythroblast
SCG_MBML1_Low-ACACCAATCTTGCAAG-1	-9.50902	25.2885	DP
SCG_MBML1_Low-ACACCCTAGTAGGTGC-1	3.58354	-46.0548	Monocyte
SCG_MBML1_Low-ACACCCTAGTTGAGAT-1	40.0358	16.9465	Neutrophil
SCG_MBML1_Low-ACACCCTCACAACGTT-1	-21.9226	26.1028	Erythroblast
SCG_MBML1_Low-ACACCCTTCGGTTCGG-1	-8.89647	27.9733	DP
SCG_MBML1_Low-ACACCCTTCTACTATC-1	-41.3097	8.97968	Erythroblast
SCG_MBML1_Low-ACACCCTTCTATCCTA-1	-38.5286	7.64932	Erythroblast
SCG_MBML1_Low-ACACCGGAGCACCGTC-1	2.06572	-46.6353	Monocyte
SCG_MBML1_Low-ACACCGGCAACTGCGC-1	10.0164	0.886668	DP
SCG_MBML1_Low-ACACCGGCAATTCCTT-1	38.9782	17.6099	Neutrophil
SCG_MBML1_Low-ACACCGGCACCATGTA-1	41.1509	5.54216	Neutrophil
SCG_MBML1_Low-ACACCGGCAGCTGTTA-1	9.77527	-38.8762	Monocyte progenitor
SCG_MBML1_Low-ACACCGGCAGGTCCAC-1	-29.0952	-22.4057	Pre/Pro-Bcell
SCG_MBML1_Low-ACACCGGGTTCAGACT-1	-0.539817	25.6325	DP
SCG_MBML1_Low-ACACCGGTCACTGGGC-1	-24.4958	25.6822	Erythroblast
SCG_MBML1_Low-ACACCGGTCGCACTCT-1	-0.254664	21.3918	DP
SCG_MBML1_Low-ACACCGGTCGTCGTTC-1	-34.3313	15.2789	Erythroblast
SCG_MBML1_Low-ACACCGGTCTGTCTAT-1	-1.81358	-47.6371	Monocyte
SCG_MBML1_Low-ACACTGAAGACACTAA-1	-24.2326	26.1322	Erythroblast
SCG_MBML1_Low-ACACTGAAGACCACGA-1	40.9559	15.6847	Neutrophil
SCG_MBML1_Low-ACACTGAAGATCCCGC-1	40.6536	7.85397	Neutrophil
SCG_MBML1_Low-ACACTGACAAGCCGCT-1	31.3669	21.4305	Neutrophil
SCG_MBML1_Low-ACACTGACAATGCCAT-1	34.0667	20.7278	Neutrophil
SCG_MBML1_Low-ACACTGACATACCATG-1	-5.03549	-47.6683	Monocyte
SCG_MBML1_Low-ACACTGACATGTAGTC-1	-9.16993	26.2326	DP
SCG_MBML1_Low-ACACTGAGTAAATACG-1	38.4737	6.14077	Neutrophil
SCG_MBML1_Low-ACACTGAGTAGCTAAA-1	-33.4158	18.0845	Erythroblast
SCG_MBML1_Low-ACACTGAGTGTGACGA-1	-42.0338	0.454995	Erythroblast
SCG_MBML1_Low-ACACTGAGTTGCGCAC-1	0.444077	23.0972	DP
SCG_MBML1_Low-ACACTGAGTTTAGGAA-1	39.0542	3.26133	Neutrophil
SCG_MBML1_Low-ACACTGATCCGAATGT-1	-28.1577	-24.5661	Pre/Pro-Bcell
SCG_MBML1_Low-ACACTGATCGTTTGCC-1	39.8934	-2.4232	Granulocyte progenitor
SCG_MBML1_Low-ACACTGATCTCCAGGG-1	38.8769	12.3547	Neutrophil
SCG_MBML1_Low-ACAGCCGAGCGCTTAT-1	-5.70256	24.465	DP
SCG_MBML1_Low-ACAGCCGAGGTGCTAG-1	3.89247	20.8864	DP
SCG_MBML1_Low-ACAGCCGCAGCTTAAC-1	4.44623	-44.6284	Monocyte
SCG_MBML1_Low-ACAGCCGCATGACGGA-1	9.68456	-43.6716	Monocyte progenitor
SCG_MBML1_Low-ACAGCCGGTGCGGTAA-1	3.63697	25.8409	DP
SCG_MBML1_Low-ACAGCCGGTTCGAATC-1	37.3528	19.752	Neutrophil
SCG_MBML1_Low-ACAGCCGGTTCGCTAA-1	-2.61666	25.9086	DP
SCG_MBML1_Low-ACAGCCGTCAGCCTAA-1	38.7549	6.53015	Neutrophil
SCG_MBML1_Low-ACAGCCGTCGCAGGCT-1	-6.12633	19.0089	DP
SCG_MBML1_Low-ACAGCTAAGAGGTACC-1	3.99413	19.8546	DP
SCG_MBML1_Low-ACAGCTAAGATGGCGT-1	-4.91914	25.4551	DP
SCG_MBML1_Low-ACAGCTAAGCCACTAT-1	-41.3726	4.89573	Erythroblast
SCG_MBML1_Low-ACAGCTAAGTGCTGCC-1	-4.66	-45.5055	Monocyte
SCG_MBML1_Low-ACAGCTAAGTTTAGGA-1	-22.3883	28.0484	Erythroblast
SCG_MBML1_Low-ACAGCTACAATGGATA-1	-2.80476	-14.9778	T cell
SCG_MBML1_Low-ACAGCTACAGTTCATG-1	1.22166	23.2371	DP
SCG_MBML1_Low-ACAGCTAGTGCACCAC-1	9.13092	-42.1783	Monocyte progenitor
SCG_MBML1_Low-ACAGCTAGTGTGCGTC-1	38.3291	5.26202	Neutrophil
SCG_MBML1_Low-ACAGCTATCTGCGTAA-1	-40.9792	9.13759	Erythroblast
SCG_MBML1_Low-ACATACGAGCAGCGTA-1	-4.89852	29.9421	DP
SCG_MBML1_Low-ACATACGGTAAGCACG-1	-27.2141	-20.0094	Pre/Pro-Bcell
SCG_MBML1_Low-ACATACGGTCAAGCGA-1	41.7302	9.90862	Neutrophil
SCG_MBML1_Low-ACATACGGTTCCTCCA-1	10.9001	-39.3996	Monocyte progenitor
SCG_MBML1_Low-ACATACGTCACCTTAT-1	7.74685	1.71234	Neutrophil
SCG_MBML1_Low-ACATACGTCGCTAGCG-1	38.4841	14.883	Neutrophil
SCG_MBML1_Low-ACATCAGAGGACAGAA-1	-2.81873	-15.5162	T cell
SCG_MBML1_Low-ACATCAGAGTATGACA-1	3.03238	18.9177	DP
SCG_MBML1_Low-ACATCAGAGTGCCAGA-1	-1.59753	28.0588	DP
SCG_MBML1_Low-ACATCAGCAGTATCTG-1	-7.74659	-39.3074	Monocyte
SCG_MBML1_Low-ACATCAGGTCTAGAGG-1	-26.8362	-22.3649	Pre/Pro-Bcell
SCG_MBML1_Low-ACATCAGGTGAAATCA-1	-1.7174	-47.2388	Monocyte
SCG_MBML1_Low-ACATCAGTCCACGAAT-1	-7.43043	27.3001	DP
SCG_MBML1_Low-ACATGGTAGAGGTTGC-1	42.3773	9.02994	Neutrophil
SCG_MBML1_Low-ACATGGTAGTAGGCCA-1	37.3614	-5.73137	Granulocyte progenitor
SCG_MBML1_Low-ACATGGTAGTGCCATT-1	0.691483	22.1257	DP
SCG_MBML1_Low-ACATGGTAGTGGAGTC-1	-1.57652	24.9935	DP
SCG_MBML1_Low-ACATGGTCACTTCTGC-1	3.32015	22.4001	DP
SCG_MBML1_Low-ACATGGTCATGGTAGG-1	11.7689	-37.901	Monocyte progenitor
SCG_MBML1_Low-ACATGGTGTCCGAAGA-1	-25.0854	-20.0655	Pre/Pro-Bcell
SCG_MBML1_Low-ACATGGTTCGGCATCG-1	-5.43202	-44.293	Monocyte
SCG_MBML1_Low-ACATGGTTCTTTACAC-1	-27.4882	-19.2792	Pre/Pro-Bcell
SCG_MBML1_Low-ACCAGTAAGAGGGCTT-1	-22.7178	28.144	Erythroblast
SCG_MBML1_Low-ACCAGTAAGCGATAGC-1	-40.4364	10.1835	Erythroblast
SCG_MBML1_Low-ACCAGTAAGCGCCTCA-1	40.089	8.02999	Neutrophil
SCG_MBML1_Low-ACCAGTAAGGATGCGT-1	39.1639	9.76617	Neutrophil
SCG_MBML1_Low-ACCAGTACACACAGAG-1	-0.142691	20.54	DP
SCG_MBML1_Low-ACCAGTACACATTAGC-1	-29.0996	21.7218	Erythroblast
SCG_MBML1_Low-ACCAGTACACGTGAGA-1	35.6777	20.8395	Neutrophil
SCG_MBML1_Low-ACCAGTACACTCAGGC-1	40.0608	15.4693	Neutrophil
SCG_MBML1_Low-ACCAGTACATTAGCCA-1	2.43412	22.9737	DP
SCG_MBML1_Low-ACCAGTACATTGTGCA-1	-23.52	23.7123	Erythroblast
SCG_MBML1_Low-ACCAGTAGTAGCAAAT-1	3.54516	24.3079	DP
SCG_MBML1_Low-ACCAGTATCCAGAAGG-1	0.418741	23.38	DP
SCG_MBML1_Low-ACCAGTATCCGAGCCA-1	38.8158	-4.3656	Granulocyte progenitor
SCG_MBML1_Low-ACCAGTATCTATCGCC-1	-41.9687	5.79403	Erythroblast
SCG_MBML1_Low-ACCCACTAGGGATCTG-1	-8.22919	27.6555	DP
SCG_MBML1_Low-ACCCACTAGGTGTGGT-1	35.1855	20.6787	Neutrophil
SCG_MBML1_Low-ACCCACTAGTACGCCC-1	-5.93168	-37.2629	Monocyte
SCG_MBML1_Low-ACCCACTCACGAAGCA-1	39.1239	7.99423	Neutrophil
SCG_MBML1_Low-ACCCACTCATAGTAAG-1	37.1696	19.2111	Neutrophil
SCG_MBML1_Low-ACCCACTGTTAAAGAC-1	39.0517	6.19573	Neutrophil
SCG_MBML1_Low-ACCCACTTCCTTGACC-1	-1.49154	-47.7412	Monocyte
SCG_MBML1_Low-ACCCACTTCGAATGGG-1	-41.4697	-5.07558	Erythroblast
SCG_MBML1_Low-ACCCACTTCTCCAGGG-1	-30.5883	19.2263	Erythroblast
SCG_MBML1_Low-ACCCACTTCTTGTTTG-1	40.8247	-4.27879	Granulocyte progenitor
SCG_MBML1_Low-ACCGTAAAGACAGAGA-1	-40.5957	12.4961	Erythroblast
SCG_MBML1_Low-ACCGTAAAGATGTTAG-1	27.4171	-2.9355	Neutrophil
SCG_MBML1_Low-ACCGTAAAGGAGCGAG-1	39.051	6.07945	Neutrophil
SCG_MBML1_Low-ACCGTAAAGGAGTACC-1	1.17247	24.5615	DP
SCG_MBML1_Low-ACCGTAAAGTAGGTGC-1	40.1108	11.2113	Neutrophil
SCG_MBML1_Low-ACCGTAACATCCGTGG-1	-6.67981	-44.0044	Monocyte
SCG_MBML1_Low-ACCGTAACATGCCACG-1	-4.14129	-14.9075	T cell
SCG_MBML1_Low-ACCGTAATCACGATGT-1	42.0467	11.0776	Neutrophil
SCG_MBML1_Low-ACCGTAATCATTATCC-1	-25.6592	24.7703	Erythroblast
SCG_MBML1_Low-ACCGTAATCCATGCTC-1	40.1287	9.79901	Neutrophil
SCG_MBML1_Low-ACCGTAATCGATAGAA-1	34.2761	21.5058	Neutrophil
SCG_MBML1_Low-ACCGTAATCTGGTTCC-1	37.5042	15.2339	Neutrophil
SCG_MBML1_Low-ACCGTAATCTTAGCCC-1	5.28171	19.9967	DP
SCG_MBML1_Low-ACCTTTAAGCACGCCT-1	-1.42706	-48.6878	Monocyte
SCG_MBML1_Low-ACCTTTAAGGGTCTCC-1	38.1094	3.08478	Neutrophil
SCG_MBML1_Low-ACCTTTAAGTGTACGG-1	37.6839	-5.86565	Granulocyte progenitor
SCG_MBML1_Low-ACCTTTACACGAGGTA-1	1.71403	23.6552	DP
SCG_MBML1_Low-ACCTTTACATTTGCTT-1	39.4612	6.46768	Neutrophil
SCG_MBML1_Low-ACCTTTAGTAGAGGAA-1	40.5144	15.8721	Neutrophil
SCG_MBML1_Low-ACCTTTAGTATGAAAC-1	-1.38037	21.943	DP
SCG_MBML1_Low-ACCTTTATCCTTTCGG-1	0.417558	23.396	DP
SCG_MBML1_Low-ACCTTTATCTACCAGA-1	33.2137	21.8879	Neutrophil
SCG_MBML1_Low-ACGAGCCAGCGATCCC-1	-0.441712	25.6589	DP
SCG_MBML1_Low-ACGAGCCCATACAGCT-1	-22.7346	-15.8427	DP
SCG_MBML1_Low-ACGAGCCTCATGTCCC-1	-25.4782	24.6805	Erythroblast
SCG_MBML1_Low-ACGAGCCTCTCTTGAT-1	-11.3379	27.6363	DP
SCG_MBML1_Low-ACGAGCCTCTTCTGGC-1	-32.4142	18.4654	Erythroblast
SCG_MBML1_Low-ACGAGGAAGTTAAGTG-1	-15.2333	-16.7847	B cell
SCG_MBML1_Low-ACGAGGACAGCTTAAC-1	-4.68257	-46.2521	Monocyte
SCG_MBML1_Low-ACGAGGACATATACGC-1	11.3914	-42.1174	Monocyte progenitor
SCG_MBML1_Low-ACGAGGACATCTATGG-1	-28.5997	-21.4551	Pre/Pro-Bcell
SCG_MBML1_Low-ACGAGGAGTACCGCTG-1	-7.13527	-40.704	Monocyte
SCG_MBML1_Low-ACGAGGAGTCCGTGAC-1	39.8013	-1.14227	Granulocyte progenitor
SCG_MBML1_Low-ACGAGGAGTGCACTTA-1	4.38239	21.715	DP
SCG_MBML1_Low-ACGAGGAGTGTTTGGT-1	4.33278	21.6491	DP
SCG_MBML1_Low-ACGAGGATCCCGACTT-1	-0.262669	19.6804	DP
SCG_MBML1_Low-ACGATACAGGCTAGCA-1	10.9499	-42.0793	Monocyte progenitor
SCG_MBML1_Low-ACGATACAGTCATCCA-1	39.3772	7.47169	Neutrophil
SCG_MBML1_Low-ACGATACCAATGGACG-1	35.8353	19.0098	Neutrophil
SCG_MBML1_Low-ACGATACCATGGGACA-1	-38.7343	12.5011	Erythroblast
SCG_MBML1_Low-ACGATACGTACATCCA-1	0.416882	26.6474	DP
SCG_MBML1_Low-ACGATACGTGCCTGTG-1	39.347	16.5085	Neutrophil
SCG_MBML1_Low-ACGATACGTTGTCTTT-1	-12.2135	26.6311	DP
SCG_MBML1_Low-ACGATACTCCGTCATC-1	39.7749	3.45088	Neutrophil
SCG_MBML1_Low-ACGATACTCGCTTGTC-1	2.13147	20.3637	DP
SCG_MBML1_Low-ACGATACTCGTCTGCT-1	39.4958	-6.05061	Granulocyte progenitor
SCG_MBML1_Low-ACGATGTCAAAGTGCG-1	-4.137	-14.9471	T cell
SCG_MBML1_Low-ACGATGTCACAGATTC-1	-0.93988	10.7697	DP
SCG_MBML1_Low-ACGATGTCAGCGTCCA-1	39.4072	16.7096	Neutrophil
SCG_MBML1_Low-ACGATGTGTAGAAAGG-1	-24.0575	26.0992	Erythroblast
SCG_MBML1_Low-ACGATGTGTATTCTCT-1	37.9939	2.92698	Granulocyte progenitor
SCG_MBML1_Low-ACGATGTGTCAGATAA-1	39.6159	8.77144	Neutrophil
SCG_MBML1_Low-ACGATGTGTTTCCACC-1	38.9131	10.4032	Neutrophil
SCG_MBML1_Low-ACGATGTTCGCCATAA-1	-33.6917	16.6917	Erythroblast
SCG_MBML1_Low-ACGATGTTCGGAAATA-1	39.4063	13.5725	Neutrophil
SCG_MBML1_Low-ACGATGTTCGGATGGA-1	40.4813	6.45264	Neutrophil
SCG_MBML1_Low-ACGATGTTCTATCCTA-1	-15.6906	-18.7317	B cell
SCG_MBML1_Low-ACGCAGCAGATGCGAC-1	-5.98163	-37.0981	Monocyte
SCG_MBML1_Low-ACGCAGCAGCCACTAT-1	10.9745	-37.8338	Monocyte progenitor
SCG_MBML1_Low-ACGCAGCAGGTAGCCA-1	-28.3859	-22.5182	Pre/Pro-Bcell
SCG_MBML1_Low-ACGCAGCAGGTGATAT-1	-29.8358	20.296	Erythroblast
SCG_MBML1_Low-ACGCAGCAGTGTCTCA-1	14.0712	-38.8684	Monocyte progenitor
SCG_MBML1_Low-ACGCAGCCAGGACGTA-1	4.13483	20.9568	DP
SCG_MBML1_Low-ACGCAGCCATCATCCC-1	-9.29996	27.188	DP
SCG_MBML1_Low-ACGCCAGAGACGACGT-1	11.5173	-42.0718	Monocyte progenitor
SCG_MBML1_Low-ACGCCAGAGATAGGAG-1	1.9816	25.2986	DP
SCG_MBML1_Low-ACGCCAGCAACTTGAC-1	-9.59918	26.3796	DP
SCG_MBML1_Low-ACGCCAGCACACTGCG-1	-1.74936	-47.08	Monocyte
SCG_MBML1_Low-ACGCCAGCACATAACC-1	39.1914	-5.63612	Granulocyte progenitor
SCG_MBML1_Low-ACGCCAGCAGGTTTCA-1	39.7576	-0.132387	Granulocyte progenitor
SCG_MBML1_Low-ACGCCAGGTAACGACG-1	-40.3083	10.53	Erythroblast
SCG_MBML1_Low-ACGCCAGGTAGGACAC-1	-3.55142	25.5494	DP
SCG_MBML1_Low-ACGCCAGGTATATGAG-1	-23.6285	25.4838	Erythroblast
SCG_MBML1_Low-ACGCCAGGTTAAGACA-1	2.2485	23.1458	DP
SCG_MBML1_Low-ACGCCAGGTTCGGGCT-1	37.4556	19.1679	Neutrophil
SCG_MBML1_Low-ACGCCAGTCAGTTTGG-1	-39.1549	14.8903	Erythroblast
SCG_MBML1_Low-ACGCCAGTCCATGAGT-1	-19.7244	26.0157	Erythroblast
SCG_MBML1_Low-ACGCCAGTCCGTCAAA-1	33.6096	-9.90164	Granulocyte progenitor
SCG_MBML1_Low-ACGCCGAAGAGCTTCT-1	-3.83237	27.7952	DP
SCG_MBML1_Low-ACGCCGAAGTACGTAA-1	3.83458	22.2142	DP
SCG_MBML1_Low-ACGCCGAAGTGGGATC-1	0.801923	25.5662	DP
SCG_MBML1_Low-ACGCCGAAGTTAACGA-1	3.65224	-44.3952	Monocyte
SCG_MBML1_Low-ACGCCGACACATCTTT-1	36.5364	-2.84829	Granulocyte progenitor
SCG_MBML1_Low-ACGCCGACAGGAATCG-1	-38.4805	15.6664	Erythroblast
SCG_MBML1_Low-ACGCCGAGTGACTACT-1	41.531	9.01002	Neutrophil
SCG_MBML1_Low-ACGCCGATCAGAAATG-1	-4.11932	-35.4749	Monocyte
SCG_MBML1_Low-ACGCCGATCGGTGTCG-1	0.396193	-34.2969	Dendritic cell
SCG_MBML1_Low-ACGGAGAAGACTCGGA-1	-3.04289	-36.8107	Monocyte
SCG_MBML1_Low-ACGGAGACAAGCGTAG-1	-9.4892	24.5833	DP
SCG_MBML1_Low-ACGGAGACAAGTACCT-1	-39.111	13.6867	Erythroblast
SCG_MBML1_Low-ACGGAGACATACAGCT-1	8.4854	-42.9267	Monocyte progenitor
SCG_MBML1_Low-ACGGAGATCCAGGGCT-1	-26.4785	23.5444	Erythroblast
SCG_MBML1_Low-ACGGAGATCCTACAGA-1	-5.07505	-44.8138	Monocyte
SCG_MBML1_Low-ACGGCCAAGCTACCGC-1	-7.56654	28.1479	DP
SCG_MBML1_Low-ACGGCCAAGTGCCAGA-1	-5.81829	-43.7786	Monocyte
SCG_MBML1_Low-ACGGCCAGTCATTAGC-1	1.47114	27.7813	DP
SCG_MBML1_Low-ACGGCCAGTGCCTGGT-1	41.5171	8.89425	Neutrophil
SCG_MBML1_Low-ACGGCCAGTGCTGTAT-1	32.5679	22.2096	Neutrophil
SCG_MBML1_Low-ACGGGCTCAGTCTTCC-1	40.5352	13.3486	Neutrophil
SCG_MBML1_Low-ACGGGCTCAGTTAACC-1	-5.91677	-45.4195	Monocyte
SCG_MBML1_Low-ACGGGCTGTCTAGTCA-1	-3.79673	23.5692	DP
SCG_MBML1_Low-ACGGGCTTCCATGCTC-1	37.0517	-6.6056	Granulocyte progenitor
SCG_MBML1_Low-ACGGGCTTCGTACGGC-1	11.717	-39.4249	Monocyte progenitor
SCG_MBML1_Low-ACGGGCTTCTTCGGTC-1	-40.8594	12.0286	Erythroblast
SCG_MBML1_Low-ACGGGTCAGACTAAGT-1	11.9166	-36.1933	Monocyte progenitor
SCG_MBML1_Low-ACGGGTCAGACTGGGT-1	11.2232	-39.2015	Monocyte progenitor
SCG_MBML1_Low-ACGGGTCAGAGAGCTC-1	-0.153248	10.1136	DP
SCG_MBML1_Low-ACGGGTCAGATATGGT-1	8.62616	2.05995	Neutrophil
SCG_MBML1_Low-ACGGGTCAGGATATAC-1	0.906711	25.137	DP
SCG_MBML1_Low-ACGGGTCCAAGCCGCT-1	-3.96747	-35.4764	Monocyte
SCG_MBML1_Low-ACGGGTCGTCTCCACT-1	-20.5243	24.9624	Erythroblast
SCG_MBML1_Low-ACGGGTCGTGCTAGCC-1	42.0257	11.5855	Neutrophil
SCG_MBML1_Low-ACGGGTCTCATCACCC-1	-38.7436	14.8878	Erythroblast
SCG_MBML1_Low-ACGGGTCTCCGCGGTA-1	41.0084	8.61015	Neutrophil
SCG_MBML1_Low-ACGTCAAAGCCACGTC-1	39.838	16.6403	Neutrophil
SCG_MBML1_Low-ACGTCAAAGTGGAGAA-1	36.9393	-5.42516	Granulocyte progenitor
SCG_MBML1_Low-ACGTCAACAGGGTACA-1	-0.589931	25.4586	DP
SCG_MBML1_Low-ACGTCAACATCCAACA-1	7.6048	-0.433322	Erythroblast
SCG_MBML1_Low-ACGTCAAGTAGGGACT-1	23.2338	-20.9361	DP
SCG_MBML1_Low-ACGTCAAGTATATCCG-1	41.5107	11.0965	Neutrophil
SCG_MBML1_Low-ACGTCAAGTCCATCCT-1	-24.8773	27.11	Erythroblast
SCG_MBML1_Low-ACGTCAAGTCTTGATG-1	36.5942	18.093	Neutrophil
SCG_MBML1_Low-ACGTCAAGTTGATTGC-1	39.1024	16.9159	Neutrophil
SCG_MBML1_Low-ACGTCAATCACCATAG-1	-39.0694	13.0265	Erythroblast
SCG_MBML1_Low-ACGTCAATCCCTCAGT-1	-6.70378	-44.7505	Monocyte
SCG_MBML1_Low-ACTATCTAGGTGCTAG-1	-4.06853	-47.7997	Monocyte
SCG_MBML1_Low-ACTATCTAGTGGGTTG-1	-24.6779	27.5205	Erythroblast
SCG_MBML1_Low-ACTATCTAGTTACGGG-1	0.55558	22.4758	DP
SCG_MBML1_Low-ACTATCTCAAGAAGAG-1	39.1738	-5.92906	Granulocyte progenitor
SCG_MBML1_Low-ACTATCTCATTACCTT-1	3.7095	-46.2179	Monocyte
SCG_MBML1_Low-ACTATCTGTACCGGCT-1	-3.29283	27.805	DP
SCG_MBML1_Low-ACTATCTGTGTGGTTT-1	41.7705	10.5047	Neutrophil
SCG_MBML1_Low-ACTATCTTCAGGCGAA-1	-5.91656	22.7735	DP
SCG_MBML1_Low-ACTATCTTCAGTTCGA-1	37.4665	6.07698	Neutrophil
SCG_MBML1_Low-ACTATCTTCCTCATTA-1	38.731	8.62281	Neutrophil
SCG_MBML1_Low-ACTATCTTCGCAAGCC-1	-26.8354	-40.8571	Dendritic cell
SCG_MBML1_Low-ACTATCTTCGGTCCGA-1	37.1245	17.2655	Neutrophil
SCG_MBML1_Low-ACTGAACAGATCGATA-1	-25.5322	26.8035	Erythroblast
SCG_MBML1_Low-ACTGAACAGCCAGTTT-1	38.9093	17.4783	Neutrophil
SCG_MBML1_Low-ACTGAACAGGCTCATT-1	-0.852646	12.0666	DP
SCG_MBML1_Low-ACTGAACAGTCGATAA-1	-4.89579	-47.2432	Monocyte
SCG_MBML1_Low-ACTGAACAGTGTTAGA-1	-14.4098	-16.9902	B cell
SCG_MBML1_Low-ACTGAACCAACTGCTA-1	-17.7546	26.4079	DP
SCG_MBML1_Low-ACTGAACCAATCTGCA-1	40.1733	10.7197	Neutrophil
SCG_MBML1_Low-ACTGAACCAATGACCT-1	32.6333	21.9497	Neutrophil
SCG_MBML1_Low-ACTGAACCACCGTTGG-1	38.5813	16.5199	Neutrophil
SCG_MBML1_Low-ACTGAACGTCGTTGTA-1	40.2683	-5.41421	Granulocyte progenitor
SCG_MBML1_Low-ACTGAACGTGTTCTTT-1	-4.26495	21.5156	DP
SCG_MBML1_Low-ACTGAACTCAAAGTAG-1	2.08304	22.0981	DP
SCG_MBML1_Low-ACTGAACTCCCGACTT-1	7.88723	-0.679323	Erythroblast
SCG_MBML1_Low-ACTGAACTCCGCTGTT-1	40.3662	13.6345	Neutrophil
SCG_MBML1_Low-ACTGAACTCGCGATCG-1	-2.1069	-47.1174	Monocyte
SCG_MBML1_Low-ACTGAACTCTAACCGA-1	-5.80761	27.3074	DP
SCG_MBML1_Low-ACTGAACTCTTCTGGC-1	-22.5278	27.6197	Erythroblast
SCG_MBML1_Low-ACTGAACTCTTTACAC-1	-15.7013	-13.9399	Monocyte
SCG_MBML1_Low-ACTGAGTAGTCTCCTC-1	-6.41604	27.0714	DP
SCG_MBML1_Low-ACTGAGTCAGATAATG-1	-40.082	11.0074	Erythroblast
SCG_MBML1_Low-ACTGAGTCATGGTCAT-1	-40.5562	14.3904	Erythroblast
SCG_MBML1_Low-ACTGAGTTCCACTCCA-1	0.576932	23.6794	DP
SCG_MBML1_Low-ACTGAGTTCGTGGACC-1	3.55769	20.4209	DP
SCG_MBML1_Low-ACTGAGTTCTAAGCCA-1	-29.3888	-42.587	Dendritic cell
SCG_MBML1_Low-ACTGATGAGCCTATGT-1	0.471814	22.2878	DP
SCG_MBML1_Low-ACTGATGAGTACGTTC-1	39.6695	-3.95672	Granulocyte progenitor
SCG_MBML1_Low-ACTGATGAGTTTCCTT-1	40.8969	11.9886	Neutrophil
SCG_MBML1_Low-ACTGATGGTACCAGTT-1	34.8719	20.62	Neutrophil
SCG_MBML1_Low-ACTGATGGTATCAGTC-1	-0.297353	-48.3198	Monocyte
SCG_MBML1_Low-ACTGATGGTTAAGACA-1	-32.4514	17.904	Erythroblast
SCG_MBML1_Low-ACTGATGTCATAACCG-1	-41.7508	8.43635	Erythroblast
SCG_MBML1_Low-ACTGATGTCATGGTCA-1	-35.6065	16.9362	Erythroblast
SCG_MBML1_Low-ACTGATGTCGCAGGCT-1	-4.4243	14.9684	DP
SCG_MBML1_Low-ACTGCTCAGAGTCTGG-1	-0.627253	-48.3733	Monocyte
SCG_MBML1_Low-ACTGCTCAGCTAGGCA-1	36.0057	-7.07857	Granulocyte progenitor
SCG_MBML1_Low-ACTGCTCAGGCTATCT-1	-5.27594	27.0958	DP
SCG_MBML1_Low-ACTGCTCAGTTAGGTA-1	-3.18669	4.92072	Erythroblast
SCG_MBML1_Low-ACTGCTCCACATAACC-1	37.9003	-0.906165	Granulocyte progenitor
SCG_MBML1_Low-ACTGCTCGTAATTGGA-1	0.877724	24.1935	DP
SCG_MBML1_Low-ACTGCTCGTTGTGGAG-1	-4.9599	29.4818	DP
SCG_MBML1_Low-ACTGCTCTCCTATGTT-1	3.2651	20.9083	DP
SCG_MBML1_Low-ACTGCTCTCGTAGGAG-1	24.0255	-20.4124	DP
SCG_MBML1_Low-ACTGTCCAGCGTAGTG-1	-2.53716	-15.717	T cell
SCG_MBML1_Low-ACTGTCCAGGCTCAGA-1	38.8465	5.51626	Neutrophil
SCG_MBML1_Low-ACTGTCCAGTGAAGTT-1	32.9235	12.9453	DP
SCG_MBML1_Low-ACTGTCCGTATATGAG-1	-1.42657	24.5789	DP
SCG_MBML1_Low-ACTGTCCTCAGCTCGG-1	-2.65875	-47.7449	Monocyte
SCG_MBML1_Low-ACTGTCCTCCTATTCA-1	-1.16988	27.6093	DP
SCG_MBML1_Low-ACTTACTAGGCGATAC-1	-28.2775	-42.5494	Dendritic cell
SCG_MBML1_Low-ACTTACTAGTGCTGCC-1	-11.5026	27.599	DP
SCG_MBML1_Low-ACTTACTAGTGGGATC-1	-3.13734	-47.9876	Monocyte
SCG_MBML1_Low-ACTTACTCACAACGCC-1	36.4142	18.9094	Neutrophil
SCG_MBML1_Low-ACTTACTCACAAGTAA-1	34.8755	19.7662	Neutrophil
SCG_MBML1_Low-ACTTACTCACGTTGGC-1	-28.6423	-23.5035	Pre/Pro-Bcell
SCG_MBML1_Low-ACTTACTCAGATGGCA-1	-5.92485	26.6296	DP
SCG_MBML1_Low-ACTTACTGTAAGCACG-1	-15.856	27.11	DP
SCG_MBML1_Low-ACTTACTGTCTCAACA-1	-3.88187	-47.4066	Monocyte
SCG_MBML1_Low-ACTTACTGTGCGCTTG-1	-10.6424	27.3984	DP
SCG_MBML1_Low-ACTTACTGTTAGATGA-1	39.3151	10.6591	Neutrophil
SCG_MBML1_Low-ACTTACTGTTCCTCCA-1	35.1532	21.3068	Neutrophil
SCG_MBML1_Low-ACTTACTTCGAACTGT-1	37.8168	-6.28556	Granulocyte progenitor
SCG_MBML1_Low-ACTTACTTCTCTAGGA-1	39.6254	10.0678	Neutrophil
SCG_MBML1_Low-ACTTGTTAGCGGCTTC-1	41.1948	10.1459	Neutrophil
SCG_MBML1_Low-ACTTGTTAGCTAGCCC-1	-5.48521	23.0412	DP
SCG_MBML1_Low-ACTTGTTCAATCCGAT-1	-29.4038	-20.5856	Pre/Pro-Bcell
SCG_MBML1_Low-ACTTGTTCAGACGCTC-1	40.991	5.37157	Neutrophil
SCG_MBML1_Low-ACTTGTTCAGTTCATG-1	-39.0968	14.9022	Erythroblast
SCG_MBML1_Low-ACTTGTTGTAGCGCTC-1	27.6965	-2.60945	Neutrophil
SCG_MBML1_Low-ACTTGTTGTCTAGCCG-1	-34.6348	13.9716	Erythroblast
SCG_MBML1_Low-ACTTGTTGTCTTCGTC-1	4.62058	9.33313	Erythroblast
SCG_MBML1_Low-ACTTGTTGTGGCGAAT-1	38.0377	18.9196	Neutrophil
SCG_MBML1_Low-ACTTGTTGTTAGTGGG-1	-2.29878	20.1037	DP
SCG_MBML1_Low-ACTTGTTGTTCTCATT-1	-2.35707	26.3178	DP
SCG_MBML1_Low-ACTTGTTTCAACTCTT-1	39.3778	-6.38043	Granulocyte progenitor
SCG_MBML1_Low-ACTTGTTTCGTCCGTT-1	3.48733	-45.8433	Monocyte
SCG_MBML1_Low-ACTTGTTTCTCGAGTA-1	-1.61437	-48.3221	Monocyte
SCG_MBML1_Low-ACTTGTTTCTTGTATC-1	0.00223882	27.0246	DP
SCG_MBML1_Low-ACTTTCAAGACACGAC-1	1.28949	24.2831	DP
SCG_MBML1_Low-ACTTTCACAGGACCCT-1	1.1876	-46.838	Monocyte
SCG_MBML1_Low-ACTTTCACATTGTGCA-1	39.912	17.4698	Neutrophil
SCG_MBML1_Low-ACTTTCAGTAGCGTGA-1	35.5659	20.406	Neutrophil
SCG_MBML1_Low-ACTTTCAGTTCAGACT-1	34.4945	20.2419	Neutrophil
SCG_MBML1_Low-ACTTTCAGTTGCTCCT-1	6.19386	-44.5379	Monocyte
SCG_MBML1_Low-ACTTTCATCGATAGAA-1	38.2568	18.891	Neutrophil
SCG_MBML1_Low-ACTTTCATCGCTAGCG-1	-17.91	-18.0964	B cell
SCG_MBML1_Low-AGAATAGAGACGACGT-1	-14.1918	26.9285	DP
SCG_MBML1_Low-AGAATAGAGTACCGGA-1	-5.42462	-46.9131	Monocyte
SCG_MBML1_Low-AGAATAGCAGATGGCA-1	27.4081	-2.52933	Neutrophil
SCG_MBML1_Low-AGAATAGCAGGCGATA-1	40.361	-4.28647	Granulocyte progenitor
SCG_MBML1_Low-AGAATAGCATACTCTT-1	-32.4801	18.4508	Erythroblast
SCG_MBML1_Low-AGAATAGCATCCCATC-1	34.7242	20.5057	Neutrophil
SCG_MBML1_Low-AGAATAGCATGCAACT-1	38.3096	5.51063	Neutrophil
SCG_MBML1_Low-AGAATAGCATTTGCTT-1	34.998	21.4955	Neutrophil
SCG_MBML1_Low-AGAATAGGTACTTGAC-1	7.99138	0.568638	Erythroblast
SCG_MBML1_Low-AGAATAGGTATGAAAC-1	-25.389	25.8547	Erythroblast
SCG_MBML1_Low-AGAATAGGTGGCAAAC-1	-19.3318	-17.459	B cell
SCG_MBML1_Low-AGAATAGGTGTGACGA-1	-38.7943	8.87888	Erythroblast
SCG_MBML1_Low-AGAATAGTCGCCGTGA-1	0.00199264	24.8048	DP
SCG_MBML1_Low-AGACGTTAGAAACCTA-1	-22.1888	26.7276	Erythroblast
SCG_MBML1_Low-AGACGTTAGCGTAATA-1	-3.87489	16.5018	DP
SCG_MBML1_Low-AGACGTTAGGCTAGGT-1	-27.2452	24.5485	Erythroblast
SCG_MBML1_Low-AGACGTTCAAAGCAAT-1	-3.05585	28.0081	DP
SCG_MBML1_Low-AGACGTTCAGGTTTCA-1	-4.81463	-47.6202	Monocyte
SCG_MBML1_Low-AGACGTTCATCCTTGC-1	-40.806	9.23642	Erythroblast
SCG_MBML1_Low-AGACGTTGTTGATTCG-1	-26.2407	-23.3675	Pre/Pro-Bcell
SCG_MBML1_Low-AGAGCGAAGACTACAA-1	4.27497	21.9608	DP
[truncated: 5,090 more rows]
