# Supplementary material for: Image-seq: spatially resolved single-cell sequencing guided by in situ and in vivo imaging
Source: Nat Methods. 2022 Nov 24;19(12):1622–33. doi: 10.1038/s41592-022-01673-2 (PMC9718684; doi:10.1038/s41592-022-01673-2)
Supplement: Source Data Fig. 4 — 4b: The number of HA9M1 cells detected per cavity on day 0, 1 and 3 after transplantation of 3 million cells. 4c: Number of cells per cavity on day 3 after transplantation of 3 million cells. 4f: Number of P, NP and IM cells that were classified as being in the (S, G1/S), (G0) and (G2, G2/M) phases of the cell cycle. 4g: Distribution of P, NP and IM cells between AML-GMP, AML-AP1 and AML-mono clusters. 4h: Coordinates for each cell from the UMAP embedding of AML SMARTseq cells. 4i: Expression levels of genes in each AML cell that are shown in the heatmap from Fig. 4i. [file 41592_2022_1673_MOESM9_ESM.xlsx]

## Sheet: Figure 4b
Listed are the number of HA9M1 cells detected per cavity on day 0, 1 and 3 after transplantation of 3 million cells. Day 0: N=143 cavities (N=6 independent mice). Day 1: N=103 cavities (N=6 independent mice). Day 3: N=132 cavities (N=7 independent mice).
Cell number Day 0	Cell number Day 1	Cell number Day 3
11	9	38
10	9	30
10	8	26
9	7	25
7	7	24
7	7	23
7	6	23
7	6	20
7	6	20
7	5	17
7	5	16
6	5	16
6	5	15
6	5	15
6	5	14
6	5	14
6	5	13
5	5	13
5	4	13
5	4	13
5	4	12
5	4	12
5	4	12
4	4	12
4	4	11
4	4	11
4	4	11
4	4	10
4	4	10
4	4	10
4	3	10
4	3	10
4	3	10
4	3	10
4	3	10
4	3	9
3	3	8
3	3	8
3	3	8
3	3	8
3	3	8
3	3	8
3	3	8
3	3	8
3	3	8
3	3	7
3	2	7
3	2	7
3	2	7
3	2	7
3	2	6
3	2	6
3	2	6
3	2	6
3	2	6
3	2	6
3	2	6
3	2	6
3	2	6
3	2	6
2	2	6
2	2	6
2	2	6
2	2	6
2	2	5
2	2	5
2	2	5
2	2	5
2	2	5
2	2	5
2	2	5
2	2	5
2	2	5
2	1	5
2	1	4
2	1	4
2	1	4
2	1	4
2	1	4
2	1	4
2	1	4
2	1	4
2	1	4
2	1	4
2	1	4
2	1	4
2	1	4
2	1	3
2	1	3
2	1	3
2	1	3
2	1	3
2	1	3
2	1	3
2	1	3
2	1	2
2	1	2
2	1	2
1	1	2
1	1	2
1	1	2
1	1	2
1	1	2
1		2
1		2
1		2
1		2
1		2
1		2
1		2
1		2
1		2
1		2
1		2
1		2
1		1
1		1
1		1
1		1
1		1
1		1
1		1
1		1
1		1
1		1
1		1
1		1
1		1
1		1
1		1
1		1
1		1
1
1
1
1
1
1
1
1
1
1
1

## Sheet: Figure 4c
Number of cells per cavity on Day 3 after transplantation of 3 million cells. P, NP and IM cells were defined based on fold-change in cell numbers between Day 1 and Day 3. P: fold-change>2. IM: 0<fold-change<=2. NP: fold-change<=0.
NP	IM	P
1	8	19
2	10	29
1	3	49
1	8	10
1	5	27
3	5	24
8	5	14
1	5	14
2	7	14
1	2	25
	20	18
	17	30
	9	30
	14	15
	14	30
	22	111
	27	12
	10	8
	5	4
	5	4
	13	24
	19	12
	11	4
	11	8
	17	55
	17	13
	12	39
	6	18
	30	9
	3	36
	66	14
	15	75
		19
		24
		24
		53
		15
		20
		41
		21
		58
		16
		11
		39
		39
		17
		17
		46
		52
		6
		12
		6
		12
		36
		6
		12
		18
		6
		25
		38
		13
		27
		48
		7
		21
		7
		7
		7
		29
		30
		15
		15
		100
		8
		8
		8
		33
		43
		18
		27
		47
		39
		20
		40
		140
		30
		65
		79
		24
		85
		26
		39
		92
		40
		14
		14
		28
		44
		16
		17
		39
		40
		67
		45
		70
		24
		26

## Sheet: Figure 4f
Number of P, NP and IM cells that were classified as being in (S, G1/S), (G0) and (G2, G2/M) phases of cell cycle, respectively. Plotted as parts of a whole in Figure 4f.
	NP	P	IM
S, G1/S	15	23	11
G0	16	4	2
G2, G2/M	2	7	4

## Sheet: Figure 4g
Distribution of P, NP and IM cells between AML-GMP, AML-AP1 and AML-mono clusters. Plotted as parts of a whole in Figure 4g.
	NP	P	IM
AML-mono	8	13	14
AML-GMP	19	6	3
AML-AP1	6	15	0

## Sheet: Figure 4h
Coordinates for each cell from the UMAP embedding of AML SMARTseq cells including annotations
Cell ID	UMAP_1	UMAP_2	cluster annotation
20191030_B01_S1	1.5298	2.19122	AML-GMP
20191031_A01_S2	2.4976	1.51424	AML-mono
20191031_A03_S9	-1.98847	2.06734	AML-GMP
20191031_B01_S3	3.13835	0.524911	AML-mono
20191031_B03_S10	-1.69268	1.31694	AML-GMP
20191031_C01_S4	3.3036	-0.0744994	AML-mono
20191031_C03_S11	2.5187	1.22947	AML-mono
20191031_D03_S12	1.9115	1.84086	AML-mono
20191031_E01_S5	2.67107	0.0758792	AML-mono
20191031_E03_S13	-1.98596	1.6087	AML-GMP
20191031_F01_S6	2.37718	1.88726	AML-mono
20191031_G01_S7	2.91787	0.402483	AML-mono
20191031_H01_S8	2.75833	1.68239	AML-mono
20191104_A01_S14	0.131972	-0.189064	AML-mono
20191104_A03_S26	-0.526547	0.56721	AML-GMP
20191104_A05_S35	-0.611058	-0.334493	AML-GMP
20191104_B03_S27	0.62838	-0.226519	AML-mono
20191104_B05_S36	-0.314166	0.0250113	AML-GMP
20191104_C01_S15	-0.56567	1.30571	AML-mono
20191104_C03_S28	-2.57386	1.47491	AML-GMP
20191104_C05_S37	-2.87841	-0.970077	AML-GMP
20191104_D01_S16	3.53009	0.402891	AML-mono
20191104_D02_S21	3.11694	-0.807894	AML-mono
20191104_D03_S29	0.284756	1.08954	AML-GMP
20191104_D05_S38	1.11147	-1.54979	AML-mono
20191104_E01_S17	2.19924	-1.24647	AML-mono
20191104_E02_S22	-0.215648	0.34246	AML-mono
20191104_E03_S30	-1.51154	0.96051	AML-GMP
20191104_E05_S39	0.362575	-0.643982	AML-mono
20191104_F01_S18	3.75026	-0.030464	AML-mono
20191104_F02_S23	2.52233	-0.972321	AML-mono
20191104_F03_S31	-1.4648	2.34722	AML-GMP
20191104_F05_S40	1.03617	0.537414	AML-GMP
20191104_G01_S19	0.311413	0.326991	AML-mono
20191104_G02_S24	-1.48461	1.76464	AML-GMP
20191104_G03_S32	-1.86566	2.15844	AML-GMP
20191104_G05_S41	-2.35214	1.10965	AML-GMP
20191104_G06_S43	1.32145	-0.603772	AML-mono
20191104_H01_S20	1.26744	1.67495	AML-mono
20191104_H02_S25	-0.181147	1.1204	AML-GMP
20191104_H03_S33	-2.32043	1.81132	AML-GMP
20191104_H04_S34	0.816929	1.83324	AML-GMP
20191104_H05_S42	1.03374	-0.924501	AML-mono
20191104_H06_S44	2.24956	2.11116	AML-AP1
20191105_A01_S45	3.42207	-0.471777	AML-mono
20191105_B01_S46	0.946895	0.942154	AML-GMP
20191105_B03_S48	1.73244	-0.962973	AML-mono
20191105_C01_S47	2.82685	-0.753193	AML-mono
20191105_C03_S49	0.752734	1.00973	AML-GMP
20191105_D03_S50	1.96152	-0.805598	AML-mono
20191105_E03_S51	1.74832	-0.0665934	AML-mono
20191105_F03_S52	1.76937	-0.65556	AML-mono
20191106_F12_S53	-2.22189	0.958595	AML-GMP
20191106_G12_S54	3.08649	0.862822	AML-mono
20191106_H12_S55	-1.00213	1.09058	AML-GMP
20191107_A01_S56	-2.51821	0.924235	AML-GMP
20191107_B01_S57	-1.98534	0.752537	AML-GMP
20191009_2_A01_S7	1.43816	-1.27416	AML-mono
20191009_2_A02_S15	-2.47999	-2.09128	AML-AP1
20191009_2_B01_S8	-2.12695	-2.47026	AML-AP1
20191009_2_B02_S16	1.12248	-0.413456	AML-mono
20191009_2_B03_S24	-2.31461	-1.93556	AML-AP1
20191009_2_C01_S9	-1.09172	-0.473147	AML-AP1
20191009_2_C02_S17	-2.78187	-2.31246	AML-AP1
20191009_2_C03_S25	-2.02033	-0.931974	AML-AP1
20191009_2_D01_S10	-1.84194	-0.470373	AML-GMP
20191009_2_D02_S18	-2.7448	-1.80216	AML-AP1
20191009_2_D03_S26	-1.62071	-0.766017	AML-AP1
20191009_2_E01_S11	-1.70319	-2.52095	AML-AP1
20191009_2_F01_S12	-2.24235	-2.94785	AML-AP1
20191009_2_F02_S20	-2.71402	-2.71871	AML-AP1
20191009_2_G01_S13	2.03485	2.28143	AML-AP1
20191009_2_G02_S21	-2.67985	-2.42163	AML-AP1
20191009_2_H01_S14	-2.01438	-2.8625	AML-AP1
20191009_4_A04_S27	-1.27565	-0.10057	AML-GMP
20191009_4_C04_S29	-2.32537	-0.0729539	AML-GMP
20191019_NoPro_A01_2_S34	-2.64632	-0.0195161	AML-AP1
20191019_NoPro_B01_1_S31	2.45423	-0.42469	AML-mono
20191019_NoPro_B01_2_S35	-2.85122	-0.385394	AML-AP1
20191019_NoPro_C01_1_S32	3.45043	-0.5885	AML-mono
20191019_NoPro_C01_2_S36	-2.22437	-1.09487	AML-AP1
20191019_NoPro_D01_1_S33	-2.32445	-3.02334	AML-AP1
20191019_NoPro_D01_2_S37	-2.36654	-0.738958	AML-AP1
20191019_NoPro_E01_2_S38	-1.39458	-0.976648	AML-AP1

## Sheet: Figure 4i
Expression levels of genes in each AML cell that are shown in the heatmap from Figure 4i. Cell annotation is also listed (blue).
Cell ID	20191030_B01_S1	20191031_A01_S2	20191031_A03_S9	20191031_B01_S3	20191031_B03_S10	20191031_C01_S4	20191031_C03_S11	20191031_D03_S12	20191031_E01_S5	20191031_E03_S13	20191031_F01_S6	20191031_G01_S7	20191031_H01_S8	20191104_A01_S14	20191104_A03_S26	20191104_A05_S35	20191104_B03_S27	20191104_B05_S36	20191104_C01_S15	20191104_C03_S28	20191104_C05_S37	20191104_D01_S16	20191104_D02_S21	20191104_D03_S29	20191104_D05_S38	20191104_E01_S17	20191104_E02_S22	20191104_E03_S30	20191104_E05_S39	20191104_F01_S18	20191104_F02_S23	20191104_F03_S31	20191104_F05_S40	20191104_G01_S19	20191104_G02_S24	20191104_G03_S32	20191104_G05_S41	20191104_G06_S43	20191104_H01_S20	20191104_H02_S25	20191104_H03_S33	20191104_H04_S34	20191104_H05_S42	20191104_H06_S44	20191105_A01_S45	20191105_B01_S46	20191105_B03_S48	20191105_C01_S47	20191105_C03_S49
genes	AML-GMP	AML-mono	AML-GMP	AML-mono	AML-GMP	AML-mono	AML-mono	AML-mono	AML-mono	AML-GMP	AML-mono	AML-mono	AML-mono	AML-mono	AML-GMP	AML-GMP	AML-mono	AML-GMP	AML-mono	AML-GMP	AML-GMP	AML-mono	AML-mono	AML-GMP	AML-mono	AML-mono	AML-mono	AML-GMP	AML-mono	AML-mono	AML-mono	AML-GMP	AML-GMP	AML-mono	AML-GMP	AML-GMP	AML-GMP	AML-mono	AML-mono	AML-GMP	AML-GMP	AML-GMP	AML-mono	AML-AP1	AML-mono	AML-GMP	AML-mono	AML-mono	AML-GMP
Tpm4	0	1.78905	0	2.09659	0	1.80136	0.856373	1.24991	1.41658	0	1.3299	1.94636	1.56308	0.484773	0	1.23095	0.559877	0	0	0.477946	0.600754	0	1.22389	0	1.28203	0.903949	0	0	0.704976	0.742656	2.24467	0	0.664944	0.561659	0	0	0	1.94817	0.977552	1.02735	0	0	0.727034	1.07679	2.26163	0	2.03755	1.87307	0
Ddx4	0.51142	1.37862	0	1.57511	0	0.380678	0.624203	0	0.565634	0	0.971692	2.11085	1.69032	0.96842	0	0.16162	0.0481234	0	0.654565	0	0	0.605335	1.05975	0	1.1243	0.400998	0.394134	0	1.31644	0.895214	1.0487	0.308401	0.733841	0.619774	0	0	0	1.49035	1.39255	0	0	0	1.26574	1.35882	0.910239	0	2.53829	1.54756	0
Lsp1	0.461073	1.46469	0	1.8337	0	0.327123	0	0	0.827431	0.516828	1.30202	0.69543	1.39925	0	0	0	0.79326	0	0	0	0	0.349525	0.789705	0	0	0.715387	0	0	0	0.389974	0.563442	0	0.574351	0.350456	0	0	0	0.479233	0	0	0	0	0.296653	0	0.928599	0	1.1791	1.1814	0
Cnn3	1.7782	0	0	2.33157	0	1.35103	1.4104	1.04231	1.66368	0	1.19939	1.77685	0	2.12249	0	0	1.52224	0.463719	2.01452	0.743349	0	2.18769	2.10054	0	0.82481	0.543141	2.22432	0	0.686323	2.46224	1.9947	0.844181	1.51288	2.07726	1.30686	0	0	2.35683	2.12847	1.63461	0.591284	0	1.08965	0	1.60056	0	2.64128	2.11067	0
Il12a	0.378301	0.906836	0.501444	1.52628	0	0.29923	0	0.677859	0.431534	0.101056	0	1.61502	1.19136	0.629302	0.0696845	0.0308434	1.49804	0.497568	0.286428	0.463367	0	1.80254	0.69004	0.435525	0.63031	1.62723	0.386348	0.227433	0.672102	0.777176	1.44634	0.252721	0.719472	0.870424	0	1.00279	0.116485	1.41277	0.57403	0.217033	0.75825	0	0.559558	0.509124	1.15064	0	1.59319	2.0162	0
Itgb7	0	0	0	0.0617453	0	1.27022	0	0	0.123737	0	0	0.148548	1.7778	0.392199	0	0	0.528084	0	0.468803	0	0	0.793391	0.980773	0	0	0	0	0	0.812204	1.46099	0	0.792573	0	0.517166	0	0	0	0.111374	0	0	0	0	0.182847	0	1.36608	0	1.33798	1.0903	0
Spp1	0	2.02347	0	1.15076	0	0.829304	0	0.468626	1.18577	0.460498	0	1.38	0	0.290172	0.540082	0.286707	0.152149	0	0.34587	0	0	0.410117	0	0	0	0	0	0	0.347881	0	0.764385	0	0.802745	0	0	0	0	0.560219	0	0	0	0	1.98767	0	0.307983	0	0	0.962827	0.103242
Ctss	0.522687	1.926	0	1.20946	0	1.30333	0	0	0.929749	0	1.14135	1.36771	0	0	0	0	0	0	0	0.242383	0.420265	0.373527	0	0	0	0	0	0	0.337928	0	1.29258	0	0	0	0	0	0	0.82632	0	0	0	0	1.08528	0	0	0	1.61686	0.328924	0
Pira2	0	0	0	0.326011	0	0.302095	0	0	0	0	0	0	0	0	0	0	0	0	0	0	0	0	0.0617579	0	0	0	0	0	0	0	0.695787	0	0	0	0	0	0	0.181329	0	0	0	0	0.140373	0	0	0	0.394821	0.249488	0
Ms4a6c	0	2.38892	0	1.1859	0	1.9591	0.646781	0.333176	1.77622	0	1.32006	0.767324	1.27858	0	0	0.602649	0.161514	0	0	0	0.370611	0.479511	0.316296	0.145685	0.772012	0	0	0	0	0	1.46777	0	0	0.150283	0	0.328858	0	1.10931	0	0	0	1.22924	0.828806	0	1.26174	0.561108	1.8294	0.600336	1.46455
Mpo	5.10365	0	5.74351	0	5.8257	0.661374	4.50641	4.09995	0.0210223	5.79549	0	0	0	3.84133	5.33873	5.35357	4.81736	5.63534	4.46861	5.39294	4.55269	1.42317	2.02946	5.43594	5.0101	4.75906	2.4384	6.14921	1.26501	0.947189	0.972989	1.24408	2.43634	3.5979	6.38356	5.63707	6.00443	0	2.5965	4.10827	5.18902	5.30399	1.5786	0	0	5.95369	2.24495	0	5.84228
Gstm1	2.65027	1.24414	3.14783	0.890155	3.3178	1.4978	2.47759	1.98567	1.24499	3.09877	1.57604	1.38122	0	2.19894	3.43651	2.80482	1.42962	2.93753	2.57695	2.69553	2.67849	2.16597	2.26892	3.17508	2.56366	2.14386	2.33323	3.13137	2.5574	2.02185	1.1475	2.81336	2.35826	2.05978	4.04343	2.44593	3.1085	1.22065	1.88494	2.77476	2.93401	3.14768	1.83036	2.3348	2.27236	2.05336	1.59199	1.76006	2.87342
Lta4h	2.58833	1.91312	2.75329	1.63799	2.67798	2.33935	1.73937	1.94141	2.14	2.02404	1.44655	1.50494	2.13228	1.91873	2.17663	2.74708	2.24102	2.48564	2.46146	2.85572	2.54119	1.6098	2.07271	2.50331	2.74185	2.16173	2.00473	2.7803	2.68608	1.92565	1.7511	2.3432	2.29476	1.87754	3.18263	2.09137	3.18086	1.56697	2.09577	1.64	2.34087	2.69886	2.07107	1.65344	2.28961	2.48904	1.49375	2.21509	2.82062
Elane	2.27326	0	4.50352	0	4.17795	1.11313	2.12406	0.398464	0.305212	4.47821	0	0	1.02113	0.301223	3.31045	2.60673	0.841631	3.39101	0.631702	3.5849	4.02066	0.223972	0	2.69428	2.49867	0.472942	0.457975	4.26588	0.417994	0	0.343507	0.866528	1.55699	1.34242	4.53149	2.31358	4.49782	0.272269	0	0	2.59589	3.67775	1.24037	0.402168	0.156001	2.82248	0.307134	0.177925	2.99766
Mrgpra2b	0.441014	0	1.16004	0	1.03669	0	0	0	0.00423996	1.24722	0	0	0	0.0250807	1.40385	0.286707	0	0.737046	0.0130719	0.977929	0.420265	0	0	1.1319	0.353315	0	0	0.973219	0.0296165	0	0	0	0	0	0.876414	0	0.77383	0	0	0.955413	0.78138	0	0	0	0	1.18916	0	0	0.859661
Nkg7	0	0	1.30916	0.316524	0.804047	0	0.300469	0.288333	0	1.51995	0	0	0	0	0	0	0	0.404626	0.41642	0	0.349171	0.296066	0.172748	0.447627	0	0	0	2.14067	0	0.25431	0	0.246978	0.321891	0	1.58309	0	1.04668	0	0	0.677801	0.559171	0.488998	0	0	0	0	0	0	0.958775
Igsf6	0.700164	0	0.573473	0	1.59633	0.3881	0.666431	0.646299	0	0.839294	0.25143	0	0	0.87179	1.13983	1.55208	0.531309	1.23163	0.682428	1.03078	1.71227	0	0.381016	0.885433	1.397	0.602946	1.01934	0.87441	0.826625	0.559319	0.29775	1.07049	0	1.0408	1.99677	0.541498	1.94579	0.376053	0	0.947389	1.05909	1.53936	0.378754	0	0.0114452	0.829916	0	0.405965	0.7868
Prss57	0.945719	0	2.25677	0.234728	1.92829	0.360245	1.50622	1.2184	0.480015	2.29044	0	0.315549	1.77697	1.2124	1.3227	0.866366	0.587652	2.27376	1.37155	0.818179	1.20783	1.15396	1.73309	1.631	0	0.778218	0.266059	1.80486	0.799843	0.802943	0.254698	1.0106	0	1.12011	1.91816	1.32371	2.092	0.564415	1.08483	0.409156	1.50009	1.90585	0.446238	0.571388	0.234876	1.84636	0.463346	0.494603	1.68463
Muc13	1.05467	0	1.42752	0	1.15034	0	0	0	0.00559295	1.0562	0	0	0	0	1.24907	0	0.768169	1.91996	0.920884	0.584263	0.349171	0	0.56205	1.38595	0.0101598	0.880035	0.844221	0.0448742	0.386732	0	0	0	0	0.756296	1.2255	0.165213	0.550391	0	0	1.09214	0.530201	1.60912	0.160688	0	0	0	0	0.340865	1.08247
Trf	1.52804	1.47478	1.61246	1.1187	1.22241	0.557287	2.13866	0.192122	1.09861	1.05452	0.683695	0.501134	0.004895	1.5759	1.99029	1.16872	1.57131	1.89811	1.98919	1.66782	1.1079	0.0312551	1.56048	2.42523	1.61212	2.13664	1.47589	1.01752	0.424131	1.41671	1.44152	0.658412	1.42537	0.762567	1.18008	1.94646	1.23293	0.874203	1.20337	2.70625	1.83835	1.16113	0.399041	1.03355	0.912275	1.12935	1.19319	0.881795	1.76951
Rn18s-rs5	2.31162	1.95132	1.87745	1.34278	1.68671	1.38517	1.85683	1.75563	1.92802	1.94325	1.73506	1.37018	2.0939	1.47117	1.92847	1.42272	1.58029	1.755	1.79565	1.74213	1.86938	2.20232	2.37671	2.15111	2.30806	1.94171	1.89269	2.21296	2.08141	1.95523	1.68263	2.07132	2.37252	1.39331	2.06617	1.88354	2.30613	1.83544	2.17229	1.42668	1.99671	2.39527	1.94979	2.12326	1.57292	1.47144	1.39241	1.53259	1.65101
Lars2	0.229718	0.242505	1.1554	0.570525	0.107174	0.1181	0.208706	0.184323	0.536245	0.28782	0.336621	0.161019	0.284253	0.197077	0.832499	0.193099	0.0990107	0.302154	0.201242	0.488743	0.678533	0.314205	0.71528	0.213808	0.290414	0.508657	0.45433	0.216067	0.59005	0.200028	0.343507	0.444879	0.388992	0.121134	1.36995	0.143218	0.278545	0.146963	0.99279	0.153757	0.145813	0.321818	0.546314	0.175023	0.210307	0.203581	0.63656	0.594612	0.312142
mt-Rnr2	2.77437	3.2128	2.35421	2.65074	2.44373	2.71325	2.56765	2.44697	2.56062	2.4998	3.33835	2.52119	2.60763	2.49032	2.95422	2.56231	2.62716	2.98906	2.72533	2.69237	2.32417	2.86694	2.86057	2.84185	2.76752	2.83436	2.77827	2.83716	2.63811	2.48285	2.64016	2.96801	3.2535	2.19652	2.87143	2.89013	2.99551	2.82454	2.98303	2.19245	2.4289	3.14214	2.50782	3.40234	2.39887	2.98715	2.67799	2.50917	2.71119
RP23-81C12.1	0.587747	0.118886	0.285543	0.170734	1.02793	0.369441	0.870355	0.462717	0.302076	0.955478	0.153854	0.131674	0.601238	0.767116	1.12732	0.798243	0.170793	1.00556	0.434188	0.653396	1.43405	0.538672	0.387955	1.28188	1.08884	0.573491	0.727413	0.700321	1.0178	0.692801	0.343507	0.641555	1.34884	1.39224	0	0.874911	1.3105	0.791897	0.44215	0.302465	1.17794	1.6225	0.988527	1.13451	0.549776	0.0789066	0.740151	0.585359	0.825149
Jun	0.424671	0	0	0.375445	0	0	0	0	0.531262	0	0	0	0	0	0	0	0.332465	0	0.572146	0	0	0.116054	0	0	0	0	0	0	0	0	0.311698	1.07554	0	0.553466	1.03973	0	0	0.0710482	0	0	0	0.818671	0.241368	0	0	0.110031	0	0	0
Dusp1	0.703287	0	0	0	0	0	0.275613	0.528653	0	0	0	0	0	0	0	0	0	0	0	0	0	0	0	0	0	0	0	0.627288	0	0	0.0125329	0	0	0.244224	0	0	0	0.240938	0	0	0	0	0	0	0	1.60858	0	0.398522	0
Prtn3	2.65648	2.22339	3.37452	0.705057	3.13703	1.74682	2.2194	2.40197	2.30633	3.31433	1.93215	1.12398	2.19814	1.66814	2.72499	2.71275	1.92261	2.80284	2.40762	2.33344	2.83843	1.61819	1.52539	2.58753	2.68302	1.96925	1.61763	3.46626	1.92263	1.60442	1.34486	2.19548	2.22621	1.81286	2.57194	2.30913	3.41047	1.4323	1.49601	1.68338	2.34896	2.53929	1.68287	1.83956	1.71511	2.81922	0.797517	0.734749	3.00535
Fos	1.14672	0	0	1.05996	0	0.380678	2.28915	1.14177	0.142335	0	0.800481	0.0287021	0.90109	0	0	0.305345	1.78647	0	0	0	0.46757	0	0	2.69809	1.63919	0.499043	0	0.892007	0.317719	0	0	0.246978	0.415493	0.210022	0	0.70633	0	0.547524	0	0	1.73961	1.28158	1.1986	0.685367	0.354808	0.525341	0	1.50277	0.59173
Tmx4	1.11004	0	1.32894	0.418269	0.702181	0	0.525622	0.886343	0.546138	0.391044	0	0.0239753	0	0	0.31218	0.546221	0.32061	0.311106	0.550435	0.653396	0.893712	1.05104	0.895015	1.15982	1.14238	0.408077	0.631235	0.954004	0.723287	1.24412	0.473352	0.361145	0.451873	0.295206	0	0	1.08246	0	1.0022	0	0.478498	1.57167	0.15225	0	0.210307	0.702824	0	0.453036	1.56402
Hist1h4d	0.682082	0	0.769948	0.675953	0.686707	0.913903	0.88842	0.841649	0.864248	0.854608	1.24351	0.7401	1.46705	0	0	0.106849	0	0.258126	0.805302	0.0567187	0	0.673794	0.476542	0.123755	0	0.0364584	0.936229	0.0634206	0.0764729	0.646059	0.141913	0.553782	0.00658236	0.742885	0	0.406142	0.396493	0.957636	0.798215	0.165563	0.579762	0.15824	0.319923	0.771914	0.788274	0.0789066	0.0526924	0.758221	0
[truncated: 35 more columns]
