# Supplementary material for: Image-seq: spatially resolved single-cell sequencing guided by in situ and in vivo imaging
Source: Nat Methods. 2022 Nov 24;19(12):1622–33. doi: 10.1038/s41592-022-01673-2 (PMC9718684; doi:10.1038/s41592-022-01673-2)
Supplement: Source Data Fig. 5 — 5a: Differentially expressed genes between P and NP cells, ordered by adjusted P value. 5b: Percentage of leukemia cells that were DPP4-positive as a function of disease progression (time). 5c: Ratio of red (that is, DPP4-AF568) to green (that is, AML-GFP) fluorescence (multiplied by 10) is listed for P and NP cells that were imaged after injection of AF568 antibody, as well as control cells labeled with isotype-AF568 antibody. 5e: Percentage of DPP4-positive and DPP4-negative AML cells in different phases of the cell cycle as analyzed by Ki-67 staining and flow cytometry in the HA9M1 leukemia model at day 7 after transplantation. 5f: Percentage of DPP4-positive and DPP4-negative AML cells in different phases of the cell cycle as analyzed by Ki-67 staining and flow cytometry in the MLL-AF9 leukemia model at day 7 after transplantation. 5g: DPP4-correlated genes from OHSU and Firehose datasets. 5h: Top GO terms for overlapping genes from Fig. 5g, along with the associated P values. [file 41592_2022_1673_MOESM10_ESM.xlsx]

## Sheet: Figure 5a
Differentially expressed genes between P and NP cells, ordered by adjusted p value.
gene	baseMean	log2FoldChange	lfcSE	stat	pvalue	padj
Dpp4	27.3416	24.5024	1.84081	13.3106	2.00828e-40	4.27303e-36
Tnni2	6.78562	22.7447	2.04466	11.1239	9.5972e-29	1.021e-24
Mcub	11.0753	23.4424	2.26357	10.3564	3.91573e-25	2.77716e-21
Il31ra	8.0171	22.9906	2.2617	10.1652	2.83585e-24	1.50846e-20
Sgk1	8.13413	-24.2319	2.44448	-9.91291	3.6583e-23	1.55675e-19
Slc46a3	8.90116	23.1367	2.51207	9.2102	3.25515e-20	1.15433e-16
Rab4a	7.02691	22.8068	2.48523	9.17693	4.43569e-20	1.34826e-16
Senp8	13.4386	-10.0295	1.54543	-6.48978	8.59621e-11	2.28627e-07
Zbed5	8.32268	-4.18085	0.732093	-5.71083	1.12429e-08	2.65794e-05
Fosb	11.9625	6.87128	1.24599	5.5147	3.49374e-08	7.43364e-05
Zfp385a	9.70045	6.21287	1.37048	4.53337	5.80498e-06	0.0102927
Arl6	12.7573	6.96327	1.53057	4.54946	5.37827e-06	0.0102927
RP24-372I24.4	5.74243	-3.20442	0.716682	-4.47119	7.7786e-06	0.0127312
Elmod2	30.4871	-3.1118	0.719312	-4.32608	1.51786e-05	0.0230682
Taldo1	1761.39	-0.314399	0.0747609	-4.20539	2.60632e-05	0.0346592
RP23-233B9.5	50.8361	1.35291	0.320962	4.21518	2.49577e-05	0.0346592
Abcb4	5.49957	4.61895	1.12809	4.09449	4.2309e-05	0.0529534
S100a11	884.571	-0.613138	0.152321	-4.02529	5.69047e-05	0.0672645
RP24-344N22.3	11.3679	3.34262	0.837771	3.98989	6.61028e-05	0.0740247
Tmem82	11.6471	-5.36015	1.35447	-3.95739	7.5773e-05	0.0806111
RP24-243A3.6	3.04586	1.88219	0.479729	3.92344	8.72928e-05	0.0884443
Vcpkmt	2.39184	-4.5294	1.16595	-3.88472	0.000102448	0.0908246
Cfap74	7.09575	4.13139	1.05918	3.90056	9.59716e-05	0.0908246
C730034F03Rik	5.80095	1.8616	0.478692	3.88893	0.000100686	0.0908246
RP24-476A4.1	8.56749	5.54494	1.43566	3.8623	0.000112324	0.0955965
Spcs2	1658.01	-0.513076	0.137948	-3.71934	0.000199748	0.163463
Rpgrip1	5.1033	4.42379	1.19332	3.70714	0.000209609	0.16518
Trabd	194.333	-1.47641	0.401098	-3.68091	0.000232398	0.173836
Slc22a3	8.6393	7.2342	1.96796	3.67598	0.000236934	0.173836
Phf19	2.78091	4.47509	1.24396	3.59747	0.000321332	0.220548
AC111124.2	4.79935	2.42218	0.672599	3.60123	0.00031672	0.220548
Zfp931	10.7087	2.90035	0.810644	3.57784	0.000346452	0.223377
RP23-407I6.4	11.1001	-4.94072	1.37891	-3.58306	0.000339593	0.223377
Fads6	2.32369	2.29627	0.643774	3.56689	0.000361247	0.226066
Ctse	3.0511	3.98112	1.12875	3.52701	0.00042028	0.255494
Sepw1	125.032	0.565904	0.161211	3.51033	0.000447543	0.26451
Hsp90b1	2629.16	-0.573252	0.166046	-3.45237	0.000555695	0.319555
Aatk	7.78567	-4.96892	1.46669	-3.38786	0.000704406	0.356849
Padi2	15.6732	3.09772	0.910361	3.40273	0.000667155	0.356849
Slfn5	32.5257	1.29251	0.379847	3.40273	0.000667173	0.356849
Ccnyl1	4.98793	5.33376	1.57359	3.38954	0.000700107	0.356849
RP23-231M6.4	1.20615	-2.02789	0.598119	-3.39044	0.000697806	0.356849
Pdia3	3641.15	-0.423906	0.125859	-3.36811	0.000756859	0.360273
Ung	5.11555	3.14225	0.933456	3.36625	0.000761964	0.360273
Ptpn23	6.3949	5.87779	1.7459	3.36664	0.000760913	0.360273
P4hb	4253.8	-0.491419	0.146642	-3.35115	0.000804763	0.363876
Tmed9	746.956	-0.629551	0.187699	-3.35405	0.000796391	0.363876
Thap6	9.90656	2.90511	0.868324	3.34565	0.000820889	0.363876
Prkcq	1.44384	-1.85661	0.563361	-3.2956	0.000982127	0.396032
Ldlr	3.09152	-1.93935	0.584922	-3.31558	0.000914544	0.396032
Ech1	602.182	-0.440899	0.133337	-3.30665	0.00094418	0.396032
Znhit1	104.053	-0.693448	0.210496	-3.29435	0.000986497	0.396032
RP23-314A15.5	1.86305	-2.22328	0.674182	-3.29774	0.000974662	0.396032
Zcchc2	8.19228	-4.8675	1.48964	-3.26757	0.00108474	0.412144
Ssr2	953.336	-0.447082	0.13662	-3.27244	0.00106622	0.412144
CAAA01187608.2	11.4743	1.97393	0.602546	3.27598	0.00105295	0.412144
Gpi1	2550.22	-0.516207	0.158968	-3.24724	0.00116528	0.427478
RP23-171I6.4	1.7687	-3.69509	1.13664	-3.2509	0.00115042	0.427478
Sorbs1	3.34587	2.06039	0.639434	3.22221	0.00127205	0.442867
Rpl30	864.933	0.339833	0.105356	3.22557	0.00125721	0.442867
Psme2	888.993	0.411182	0.127772	3.21809	0.00129049	0.442867
RP23-106G16.1	6.78634	6.05261	1.8776	3.22359	0.00126594	0.442867
Jrkl	6.54051	3.88591	1.2098	3.21202	0.00131803	0.44514
Nucb2	312.433	-1.16986	0.368179	-3.17744	0.00148583	0.479001
Gm26668	2.09416	-2.49252	0.782658	-3.18469	0.00144909	0.479001
RP24-62C22.1	2.43872	-3.44903	1.08457	-3.18009	0.00147231	0.479001
Mib2	9.27362	-6.6357	2.09958	-3.16049	0.00157501	0.488394
RP23-344D2.9	25.9754	-1.84236	0.582092	-3.16507	0.00155045	0.488394
RP23-35O24.1	0.983591	-1.50374	0.476037	-3.15887	0.00158383	0.488394
RP24-86C19.3	8.69403	1.44131	0.458425	3.14405	0.00166627	0.506474
Alas1	1197.62	-0.919698	0.294731	-3.12047	0.00180563	0.527282
AC102906.1	470.328	0.273607	0.0874888	3.12733	0.00176399	0.527282
RP23-395H6.2	6.67635	-1.24916	0.400384	-3.11991	0.00180907	0.527282
Car12	9.13229	5.79798	1.86798	3.10387	0.00191008	0.533927
Zc3h12b	1.55529	-3.47982	1.12512	-3.09285	0.00198243	0.533927
Atp5j2	654.762	0.352697	0.113364	3.11119	0.00186333	0.533927
Rab2a	858.085	-0.473322	0.15259	-3.10193	0.00192264	0.533927
RP24-152H15.3	3.82394	1.99241	0.644051	3.09356	0.00197772	0.533927
RP23-58N8.6	5.90484	-6.19394	2.00142	-3.09478	0.00196962	0.533927
RP23-108F2.16	10.6127	1.34224	0.434515	3.08904	0.00200803	0.53406
Xk	8.7023	-6.40769	2.08357	-3.07534	0.00210262	0.550367
Rps27l	1134.13	0.341116	0.111014	3.07273	0.00212108	0.550367
Mfsd4	1.9081	3.04821	0.993892	3.06694	0.0021626	0.55438
Cd9	10.1941	1.50054	0.492484	3.04687	0.00231236	0.569368
Cdh11	0.967136	-2.09163	0.687722	-3.04139	0.00235486	0.569368
Ctsg	10135.1	-0.547066	0.179718	-3.04402	0.00233436	0.569368
Clec12a	2303.78	-0.586019	0.191949	-3.05299	0.00226574	0.569368
Ifitm2	868.482	-0.37103	0.121884	-3.04414	0.00233348	0.569368
Kdm7a	8.20207	3.98665	1.31393	3.03415	0.00241216	0.570261
RP23-460F17.1	967.156	0.318504	0.10494	3.0351	0.00240457	0.570261
Pomt2	4.77911	4.81622	1.59174	3.02576	0.00248008	0.579876
Pirb	1.80211	-3.44305	1.13959	-3.02129	0.00251696	0.582102
Cdk20	12.3276	5.75282	1.91219	3.00849	0.00262548	0.588026
Zfp119a	7.38921	6.17437	2.05016	3.01165	0.00259834	0.588026
Snrpe	752.294	0.326512	0.108508	3.0091	0.00262026	0.588026
Rps11	2657.7	0.215286	0.0719347	2.99279	0.00276437	0.588174
Wdr89	30.6604	1.36891	0.457317	2.99335	0.00275929	0.588174
RP23-30B3.3	251.185	0.488651	0.162878	3.0001	0.00269895	0.588174
Rnaset2b	1536.07	-0.451461	0.150549	-2.99877	0.00271067	0.588174
RP24-189K8.2	3.15613	2.31579	0.773347	2.99451	0.00274889	0.588174
Ppp2cb	93.4084	-0.7374	0.247136	-2.98378	0.00284708	0.599776
Slc7a11	10.975	0.919171	0.308391	2.98054	0.00287745	0.600231
RP23-189B9.3	6.65313	6.02379	2.03011	2.96723	0.00300499	0.62075
Dvl3	6.04913	2.98696	1.00917	2.95983	0.00307813	0.629744
Ralgds	13.3803	5.65607	1.92294	2.94137	0.00326766	0.662153
Enah	3.19411	-1.86398	0.63539	-2.9336	0.00335053	0.67254
RP23-206J9.6	3.18687	-4.64801	1.58618	-2.93032	0.00338614	0.673336
Parl	683.231	-0.432425	0.147761	-2.92652	0.00342776	0.674646
Cbx6	8.40447	4.19624	1.43512	2.92396	0.00345614	0.674646
Atp1a1	68.6471	0.949958	0.326108	2.91301	0.0035796	0.692392
Hpgd	3304.32	0.643449	0.222033	2.89798	0.00375572	0.707172
Tle3	9.24313	-2.55282	0.880582	-2.89902	0.00374331	0.707172
Fam84b	4.1605	4.98569	1.7197	2.89917	0.00374155	0.707172
Col19a1	3.22393	4.97923	1.72459	2.88719	0.00388698	0.724763
H2-DMa	427.008	0.513275	0.177927	2.88475	0.00391727	0.724763
Gpt2	7.7576	-6.41589	2.23701	-2.86807	0.00412981	0.757499
Brix1	409.435	-0.624548	0.218807	-2.85433	0.00431279	0.765493
Psmb8	3000.9	0.27142	0.0951018	2.854	0.0043173	0.765493
RP24-359O2.3	4.6324	5.04392	1.76577	2.8565	0.00428345	0.765493
RP24-95O4.1	6.74513	6.06561	2.1194	2.86195	0.0042104	0.765493
Shpk	16.336	-6.83449	2.4063	-2.84025	0.00450781	0.792666
RP23-260J19.3	1.69698	3.0123	1.06214	2.83608	0.00456716	0.79652
Dbi	877.008	0.301942	0.106608	2.83226	0.00462202	0.799534
Psma7	1591.09	0.270703	0.0958626	2.82386	0.00474484	0.810659
RP23-285L15.1	9.90196	-2.32341	0.823126	-2.82267	0.00476253	0.810659
Ddost	2379.69	-0.389542	0.138327	-2.8161	0.00486104	0.814397
Zbtb33	9.09734	-6.01562	2.13611	-2.81615	0.00486024	0.814397
Rab21	75.4058	-0.856446	0.304758	-2.81025	0.0049503	0.822872
Pdp2	2.35292	3.20511	1.14586	2.79711	0.0051562	0.850453
Rsg1	1.90785	-4.27908	1.53864	-2.78109	0.00541773	0.879946
RP24-538B17.1	7.31973	-1.47576	0.530238	-2.7832	0.00538255	0.879946
RP24-64D24.3	13.6429	4.01835	1.44745	2.77616	0.00550055	0.88663
Ifngr1	2385.2	-0.477593	0.172328	-2.77142	0.00558131	0.892884
Gm2a	480.495	-0.804114	0.291296	-2.76047	0.00577181	0.916469
Hspa5	3662.71	-0.545363	0.198446	-2.74817	0.00599286	0.926471
Cnbp	2588.61	-0.281417	0.102391	-2.74844	0.00598798	0.926471
Gm26792	3.93384	-2.62453	0.955316	-2.74729	0.00600897	0.926471
RP23-162E7.4	0.995389	2.85642	1.0385	2.75052	0.00595001	0.926471
Nars	565.559	-0.551426	0.201025	-2.74306	0.00608688	0.93173
Ap3s1	2998.66	-0.318597	0.11651	-2.7345	0.00624755	0.942759
RP23-125I14.1	2.22562	3.74838	1.37011	2.73581	0.0062226	0.942759
Psma3	1541.12	0.282722	0.103536	2.73066	0.00632085	0.947103
Selk	289.038	-0.610828	0.224697	-2.71845	0.00655881	0.975887
Gm24616	2.88527	1.39526	0.514078	2.7141	0.0066456	0.981934
Cd63	143.608	2.8377	1.04663	2.71128	0.00670241	0.983497
RP23-356G7.6	2.92305	2.41261	0.890906	2.70804	0.00676826	0.986359
Gnai3	823.399	-0.0923099	0.323926	-0.284972	0.775666	1
Cdc45	462.349	0.00145473	0.407205	0.00357248	0.99715	1
Narf	72.367	-0.195405	1.12126	-0.174272	0.861652	1
Cav2	34.8167	-0.415059	1.26991	-0.32684	0.743789	1
Klf6	85.1142	0.9177	1.00715	0.911188	0.362196	1
Scmh1	26.0913	-1.08689	1.10839	-0.9806	0.32679	1
Cox5a	899.53	0.172964	0.121788	1.42021	0.155547	1
Fer	70.8751	-0.374663	0.703418	-0.532631	0.594289	1
Xpo6	124.602	-0.0979784	0.596641	-0.164217	0.869561	1
Tfe3	12.0428	-0.48786	1.74167	-0.28011	0.779393	1
Brat1	36.5281	0.495962	1.63907	0.302588	0.762204	1
Gna12	271.966	-0.719938	0.470824	-1.5291	0.12624	1
Slc22a18	0	0	0	0	1	1
Pih1d2	0.0113081	-0.473442	2.92843	-0.161671	0.871565	1
Dlat	236.479	-0.0196968	0.480946	-0.0409542	0.967332	1
Sdhd	1315.84	-0.22898	0.0999507	-2.29093	0.0219676	1
Ccnd2	436.812	-0.173889	0.255781	-0.679837	0.496608	1
Gpr107	45.9802	0.923424	0.759244	1.21624	0.223893	1
Nalcn	0.0172629	-0.473442	2.92843	-0.161671	0.871565	1
Slfn4	398.872	-0.848034	0.384921	-2.20314	0.0275851	1
Tspan32	705.025	-0.551513	0.288126	-1.91414	0.0556023	1
Clec2g	0.0114478	-0.301143	2.92843	-0.102834	0.918095	1
Gmpr	35.9605	-0.777829	1.20684	-0.644519	0.519239	1
Trim25	40.6125	0.203533	0.700131	0.290707	0.771276	1
Dgke	18.0307	0.0448427	0.694286	0.0645882	0.948502	1
Scpep1	18.1575	-0.187498	1.97531	-0.0949208	0.924378	1
Mnt	3.57812	-0.136832	1.35562	-0.100937	0.919601	1
Itgb2	224.517	-0.238485	0.586725	-0.406468	0.684399	1
Hddc2	175.988	-0.0606	0.393075	-0.154169	0.877476	1
Pemt	21.0407	0.146735	1.32784	0.110507	0.912008	1
Cdh1	0.028734	-0.473442	2.92843	-0.161671	0.871565	1
Ckmt1	0.138103	-1.09858	2.92824	-0.375168	0.707535	1
Clec10a	2.46264	-1.0431	2.89519	-0.360287	0.718632	1
Alox12	0.153949	-0.910616	2.92843	-0.310957	0.755834	1
Comt	282.435	-0.137778	0.290116	-0.474907	0.634853	1
Rtca	147.609	-0.0804692	0.448142	-0.179562	0.857497	1
Dbt	18.1267	-1.62367	1.55487	-1.04424	0.296373	1
Dazap2	2217.29	-0.177777	0.11109	-1.6003	0.109532	1
Mcts1	297.914	0.0410341	0.20765	0.197612	0.843348	1
Trappc10	45.5726	-0.310905	0.504128	-0.616719	0.53742	1
Ccm2	216.141	-0.211812	0.453818	-0.466735	0.64069	1
Tbrg4	23.8171	0.177111	0.412987	0.428854	0.66803	1
Fap	0.143899	-1.46704	2.92726	-0.501164	0.616256	1
Ndufa9	648.043	0.0225441	0.13049	0.172765	0.862836	1
Lck	0	0	0	0	1	1
Galnt1	380.358	-0.324652	0.388341	-0.835996	0.403157	1
Mkrn2	91.8989	0.46527	0.735836	0.632301	0.52719	1
Raf1	249.074	-0.460339	0.397395	-1.15839	0.246704	1
2022-09-01	19.9373	0.373151	0.809028	0.461234	0.644631	1
Grasp	4.18233	2.90019	2.42032	1.19827	0.230814	1
Acvr1b	1.78258	1.4355	1.9753	0.726725	0.467394	1
Tom1l2	12.6632	-0.591976	2.18558	-0.270856	0.786502	1
Itga5	33.5173	0.554754	1.20931	0.458736	0.646424	1
Gabra2	0.0111266	-0.473442	2.92843	-0.161671	0.871565	1
Wdr77	392.789	-0.241603	0.349114	-0.692047	0.488908	1
Adora3	0.342548	-0.777219	1.11469	-0.697253	0.485645	1
Atp5f1	1316.96	0.0954477	0.0873612	1.09256	0.274586	1
Hnrnpd	501.784	-0.320623	0.203692	-1.57406	0.115474	1
Dynlt1c	99.6913	0.0924621	0.359393	0.257273	0.796968	1
C1d	329.139	-0.225007	0.233068	-0.965414	0.334337	1
Krit1	131.814	-0.903576	0.470095	-1.92211	0.0545916	1
Clcn4	76.2201	-0.557265	0.818268	-0.681031	0.495852	1
Sema4f	0	0	0	0	1	1
Hk2	29.8525	-0.394776	0.392556	-1.00566	0.314581	1
Myo18a	26.7403	-1.18952	0.860991	-1.38157	0.167104	1
Sez6	0.028734	-0.473442	2.92843	-0.161671	0.871565	1
Haao	86.5366	-0.242137	0.724957	-0.334002	0.738378	1
Cd52	383.596	-0.0811467	0.264829	-0.306412	0.759291	1
Abhd15	28.3038	-0.177921	1.37442	-0.129451	0.897	1
Loxl3	0.267958	-1.03839	1.45645	-0.712961	0.47587	1
Kat2b	27.3008	-1.57099	1.25144	-1.25535	0.209353	1
Rab5b	25.7887	-0.508224	0.79529	-0.639042	0.522796	1
Dnmt3l	21.3122	-0.239728	1.15426	-0.207689	0.835472	1
Icosl	9.99972	0.0279012	1.22378	0.0227993	0.98181	1
Spg7	114.289	-0.24575	0.547659	-0.448729	0.653627	1
Sult5a1	0.782799	-0.249533	0.749156	-0.333085	0.73907	1
Rpl13	3894.09	-0.0997149	0.0663604	-1.50263	0.132935	1
Chmp1a	299.945	-0.486668	0.475776	-1.02289	0.306359	1
Rpa1	435.723	-0.170691	0.339191	-0.50323	0.614802	1
Serpinf1	35.005	-0.455285	1.64098	-0.277447	0.781437	1
Tubgcp3	86.9065	0.461822	0.779511	0.592451	0.553549	1
Polr3d	29.5832	0.216997	0.694462	0.312467	0.754685	1
Ddx3x	402.994	0.429305	0.362005	1.18591	0.235659	1
Il12rb1	1.33094	3.00251	2.91112	1.0314	0.302355	1
Usp32	10.3406	1.99129	1.52709	1.30398	0.192241	1
Txnrd3	44.1863	-0.215009	1.37808	-0.156021	0.876017	1
Fasl	0.0106186	-0.301143	2.92843	-0.102834	0.918095	1
Zfp512b	23.7005	-0.0702852	0.812383	-0.0865173	0.931055	1
Dnajc5	162.351	-0.489028	0.384366	-1.2723	0.203267	1
Tpd52l2	278.306	0.294877	0.347692	0.848097	0.396384	1
Fmr1	133.976	-0.306373	0.438834	-0.698153	0.485081	1
Pxmp4	88.688	-0.442596	0.563409	-0.785568	0.432121	1
Gnb1l	48.44	-0.21592	1.05032	-0.205575	0.837123	1
Mmp11	0	0	0	0	1	1
Smarcb1	331.608	0.0134976	0.339324	0.0397778	0.96827	1
Hip1r	0.104605	-0.57116	1.713	-0.333426	0.738812	1
Nsun5	106.413	-0.782098	0.615285	-1.27112	0.203687	1
Top1mt	70.2949	0.242764	1.12155	0.216454	0.828634	1
RP24-177J9.4	4.01493	-1.05092	0.401348	-2.61848	0.00883215	1
Mmp14	1.71779	-0.162029	0.554537	-0.292187	0.770143	1
Slc7a7	0.714467	2.80665	2.91397	0.963169	0.335462	1
Oxa1l	111.2	-0.221771	0.566944	-0.39117	0.695672	1
Heatr6	50.0022	-0.22965	0.62116	-0.369712	0.711597	1
Ccl3	56.899	-0.474403	1.33326	-0.355822	0.721974	1
Wfdc18	0	0	0	0	1	1
Icam4	5.05075	-1.00745	2.16374	-0.465606	0.641497	1
Ilf2	404.303	-0.00688248	0.243493	-0.0282656	0.97745	1
Chtop	230.275	-0.118085	0.326256	-0.361939	0.717398	1
Snapin	256.735	-0.0689247	0.322556	-0.213683	0.830794	1
S100a4	15.8226	-1.89235	2.18096	-0.867671	0.385575	1
S100a3	0.405362	-1.21043	1.13712	-1.06447	0.287117	1
S100a6	58.439	-0.487577	0.891351	-0.547009	0.584373	1
Icam2	182.382	-0.118459	0.435847	-0.271789	0.785784	1
Mapk7	38.843	0.60245	1.21849	0.494424	0.621007	1
Epn2	0.0114474	-0.473442	2.92843	-0.161671	0.871565	1
B9d1	0.606491	2.56381	2.91517	0.879474	0.379144	1
Sec24b	55.8762	1.09538	0.892956	1.22669	0.21994	1
N4bp3	16.1545	-0.84431	1.95418	-0.432054	0.665702	1
Rmnd5b	126.543	0.00680998	0.656314	0.0103761	0.991721	1
Nhp2	799.81	0.273313	0.119767	2.28204	0.0224869	1
Vps9d1	42.9049	-1.27296	0.990305	-1.28543	0.198643	1
Zfp276	22.1375	0.402848	1.47364	0.273369	0.78457	1
C1ql4	0	0	0	0	1	1
Mfsd10	375.942	-0.645023	0.255024	-2.52926	0.0114304	1
Slc13a2	0.390582	-2.38511	2.92216	-0.816214	0.414378	1
Kctd10	79.3587	-0.5637	0.887439	-0.635199	0.525299	1
Poldip2	339.463	-0.470371	0.326869	-1.43902	0.150145	1
Ift20	141.516	-0.427392	0.268018	-1.59464	0.110793	1
Lgals9	2170.63	-0.430339	0.180829	-2.37981	0.0173213	1
Araf	192.268	-0.322962	0.464323	-0.695553	0.486709	1
Cfp	752.581	0.124262	0.285655	0.435007	0.663557	1
Uxt	124.138	-0.0971161	0.411732	-0.235872	0.813532	1
Cnnm3	25.7474	-1.85047	0.938984	-1.97071	0.0487568	1
Lman2l	72.2784	-0.356106	0.630538	-0.564765	0.572234	1
Mcm3ap	496.905	0.0493957	0.375353	0.131598	0.895302	1
Pcnt	99.1518	0.488259	0.535344	0.912047	0.361744	1
Mxd1	33.6398	-0.920087	1.39489	-0.659611	0.509504	1
Gmcl1	50.9141	-0.603886	0.606288	-0.996039	0.319231	1
Snrnp27	65.8483	0.122079	0.396542	0.30786	0.758189	1
Oas1c	0.648275	0.355863	2.91618	0.122031	0.902875	1
Ocrl	49.2609	-0.963915	0.691986	-1.39297	0.16363	1
Calm1	1830.88	0.00515744	0.142947	0.0360794	0.971219	1
Agpat3	0.619025	-2.68062	2.91743	-0.918831	0.358184	1
Sema6b	1.73836	-1.08259	1.81934	-0.595049	0.551811	1
Uhrf1	418.66	-0.154913	0.445685	-0.347585	0.728152	1
Dpp9	94.017	-0.0321166	0.630019	-0.0509772	0.959344	1
Ramp2	0.585875	-1.5277	2.11336	-0.722876	0.469756	1
Lsr	0.578802	2.34161	2.91592	0.803045	0.421949	1
Gramd1a	138.71	-0.725248	0.678933	-1.06822	0.285422	1
Ckb	2.04851	-4.75472	2.90983	-1.63402	0.102255	1
Sp1	31.4858	0.471743	0.922442	0.511407	0.609066	1
Itgb7	107.123	-0.386883	1.29419	-0.29894	0.764986	1
Myg1	116.462	0.15256	0.572068	0.266682	0.789714	1
Rarg	0.58496	-2.72327	2.91774	-0.933348	0.35064	1
Pfdn5	259.162	0.156752	0.172107	0.910778	0.362412	1
Rrp15	246.026	-0.120347	0.326411	-0.368696	0.712354	1
Rnd2	1.70619	-4.20758	2.91051	-1.44565	0.148275	1
Srr	2.75725	1.23522	1.96212	0.629534	0.529	1
Sync	0.302734	-0.0419988	2.02361	-0.0207545	0.983442	1
Acp5	0.349243	1.79141	2.92042	0.613407	0.539607	1
Fbxo9	132	-0.444862	0.575609	-0.772854	0.439609	1
Vps50	91.833	-0.242185	0.692883	-0.349533	0.726689	1
Hars	293.297	-0.45499	0.430503	-1.05688	0.290566	1
Zmat2	238.437	0.0190718	0.245306	0.0777471	0.938029	1
Ube2c	493.057	0.529683	0.783549	0.676005	0.499038	1
Smg5	75.4859	-0.211846	0.548819	-0.386003	0.699494	1
Cct3	1561.81	-0.121166	0.202898	-0.597175	0.550391	1
Glmp	280.377	-0.312775	0.363378	-0.860743	0.389379	1
Mef2d	102.423	0.542324	0.497826	1.08939	0.275984	1
Tmem79	0.899974	2.11387	1.76369	1.19855	0.230702	1
Snd1	532.789	-0.687616	0.355008	-1.9369	0.0527575	1
Slc19a1	188.742	0.137493	0.623493	0.220521	0.825466	1
Kpnb1	100.426	0.0679573	0.519604	0.130787	0.895944	1
Npepps	58.717	0.468797	0.640172	0.732298	0.463987	1
Mrpl10	140.293	0.290499	0.539726	0.538234	0.590416	1
Cyp51	50.7203	1.03794	1.24761	0.831948	0.405439	1
Tcf25	325.331	-0.0263285	0.358877	-0.0733634	0.941517	1
Tubb6	90.0786	0.418274	0.90132	0.464068	0.642599	1
Def8	147.416	-0.500322	0.797119	-0.627664	0.530224	1
Nkx2-1	0.0355365	-0.388578	2.92843	-0.132691	0.894437	1
Pax9	0.0274951	-0.131416	2.92843	-0.0448757	0.964206	1
Foxm1	28.1561	1.66535	1.21766	1.36766	0.171417	1
Itfg2	47.3282	-0.205672	0.589833	-0.348694	0.727319	1
Nrip2	1.34484	0.85731	1.55639	0.550833	0.581748	1
Tulp3	8.78986	-0.271196	0.525831	-0.515747	0.606031	1
Gtf2h4	93.8106	-0.586728	0.732477	-0.801019	0.423121	1
Tubb5	1351.86	0.129646	0.274321	0.472605	0.636495	1
Ell2	12.0476	0.927451	1.43553	0.646069	0.518235	1
Jup	12.1572	0.186624	1.31118	0.142333	0.886817	1
Nom1	135.436	0.179829	0.45578	0.394552	0.693173	1
Ergic1	224.761	-0.255434	0.379141	-0.673717	0.500492	1
Tnk1	0.098081	-0.650883	2.92843	-0.222263	0.824109	1
Acap1	408.068	-0.461912	0.382996	-1.20605	0.227798	1
Tcea3	0	0	0	0	1	1
Csn3	0.194825	-0.228584	1.51487	-0.150894	0.880059	1
Ifrd1	126.842	-0.449353	0.531541	-0.845377	0.3979	1
Stk38l	0.194498	-0.488667	1.32812	-0.36794	0.712918	1
Brpf1	94.8204	-0.185651	0.705445	-0.263169	0.79242	1
Akr1b3	733.778	0.088913	0.158199	0.562031	0.574095	1
Gstt3	43.0498	0.230297	1.02327	0.225059	0.821933	1
Ddt	73.6349	0.366114	0.420234	0.871213	0.383638	1
Ddx18	234.953	-0.0481253	0.328047	-0.146703	0.883367	1
Ubl3	181.097	0.263552	0.343841	0.766492	0.443383	1
Gramd3	57.6567	-0.39707	0.927188	-0.428252	0.668468	1
Eef1e1	216.256	0.263555	0.351424	0.749964	0.453276	1
Akt1	467.254	-0.165215	0.305804	-0.540266	0.589014	1
Cldn15	246.114	-0.768801	0.698162	-1.10118	0.270819	1
Il16	269.105	0.125097	0.551961	0.22664	0.820704	1
Tcirg1	247.145	-0.454018	0.512206	-0.886397	0.375404	1
Naglu	86.7349	0.0798739	0.72199	0.11063	0.91191	1
Coasy	119.251	-0.87888	0.658497	-1.33468	0.181982	1
Tspan33	1.59605	-0.760181	0.706388	-1.07615	0.281859	1
Crnkl1	121.924	0.278065	0.54193	0.513101	0.607881	1
Rin2	0	0	0	0	1	1
Chordc1	209.505	0.192309	0.430897	0.4463	0.65538	1
Rtcb	582.918	0.0381487	0.265294	0.143798	0.88566	1
Pwp1	364.614	-0.121004	0.341545	-0.354285	0.723125	1
Fbxo7	133.595	-0.745964	0.672125	-1.10986	0.26706	1
Capns1	44.6768	-0.524562	0.324005	-1.61899	0.105449	1
Folr1	0	0	0	0	1	1
Clpb	144.725	-0.158814	0.720192	-0.220516	0.82547	1
2022-09-07	765.483	-0.124798	0.151315	-0.824755	0.409511	1
Zdhhc4	142.894	-0.219903	0.564107	-0.389826	0.696665	1
Rac1	987.038	-0.176535	0.151182	-1.1677	0.242928	1
Nup214	156.638	-0.0841925	0.38403	-0.219234	0.826468	1
Aif1l	0	0	0	0	1	1
Cpa3	0	0	0	0	1	1
Ltbp1	0.850049	0.169261	0.566736	0.298659	0.7652	1
Ugp2	212.695	-0.543092	0.388694	-1.39722	0.162346	1
Kcnh6	0	0	0	0	1	1
Trmt1	224.817	-0.163905	0.43824	-0.374008	0.708398	1
Nacc1	25.3641	0.31522	0.721668	0.436793	0.662261	1
Nfix	60.1223	-0.391853	0.48443	-0.808896	0.418575	1
Slc1a5	403.976	-0.566721	0.353223	-1.60443	0.108619	1
Uba1	553.701	-0.161761	0.317853	-0.508917	0.610811	1
Vwf	0.286464	-0.0421955	0.951939	-0.0443259	0.964645	1
Siae	52.476	-0.518264	1.26143	-0.410854	0.681179	1
Spa17	0.656455	-2.32174	2.91822	-0.7956	0.426264	1
Fam50a	153.728	-0.108934	0.471745	-0.230918	0.817379	1
Emd	91.8463	0.0459596	0.466415	0.098538	0.921505	1
Taco1	12.0919	-0.421872	1.14706	-0.367785	0.713034	1
Grik3	0.0114629	-0.301143	2.92843	-0.102834	0.918095	1
Gria3	192.737	0.36551	0.614527	0.594784	0.551988	1
Npas1	0.0882986	-0.910616	2.92843	-0.310957	0.755834	1
Sipa1l2	0.0267947	-0.560876	2.92843	-0.191528	0.848112	1
Ap4e1	18.0033	0.996517	0.606189	1.64391	0.100196	1
Blvra	163.478	0.314301	0.44171	0.711554	0.476741	1
Idh3g	1112.95	-0.0720075	0.146629	-0.491086	0.623366	1
Ssr4	725.865	-0.271527	0.150652	-1.80234	0.0714911	1
Bcap31	911.177	-0.141937	0.115527	-1.22861	0.219218	1
Fam98a	41.4464	0.158663	1.08672	0.146001	0.883921	1
Kmt2a	30.669	-0.578942	0.684433	-0.845871	0.397625	1
Ift46	29.2757	0.984128	0.809785	1.2153	0.224253	1
Tmem25	0.047718	-0.0465518	2.92843	-0.0158965	0.987317	1
Trappc6a	254.587	-0.24889	0.269462	-0.923656	0.355666	1
Supt6	56.3211	0.402707	0.554696	0.725995	0.467842	1
Spag5	129.893	-0.0157932	0.652453	-0.0242058	0.980688	1
Unc119	198.355	-0.0840792	0.348448	-0.241296	0.809326	1
Rab34	0.11605	-0.0550439	1.70214	-0.0323382	0.974202	1
Sdf2	164.938	-0.282579	0.407591	-0.693291	0.488127	1
Ccne1	95.3578	0.319753	1.15695	0.276376	0.782259	1
Bbc3	3.21062	-0.897255	1.0586	-0.847583	0.39667	1
Mybpc3	0	0	0	0	1	1
Psmc3	815.431	-0.1359	0.115597	-1.17563	0.239741	1
Acp2	43.5725	0.329964	1.1645	0.283353	0.776906	1
Rapsn	96.6621	-0.11547	0.497907	-0.23191	0.816608	1
Slc39a13	15.1082	-0.396759	1.35866	-0.292022	0.77027	1
Celf2	439.147	0.0302638	0.346051	0.0874548	0.93031	1
Nr1h3	0	0	0	0	1	1
Ddb2	33.6023	-0.37587	1.40379	-0.267754	0.788889	1
Spi1	637.071	-0.327385	0.143263	-2.2852	0.0223008	1
Sf3a1	201.588	-0.090025	0.490552	-0.183518	0.854392	1
Stat6	144.461	-0.321593	0.658716	-0.488212	0.6254	1
Clgn	0.0125451	-0.301143	2.92843	-0.102834	0.918095	1
Napsa	1067.56	-0.194267	0.1725	-1.12619	0.260087	1
Vrk3	118.935	-0.0207712	0.58739	-0.0353619	0.971791	1
Smg9	39.1915	0.487907	0.685285	0.711976	0.476479	1
Paxip1	119.461	-0.0752615	0.567276	-0.132672	0.894453	1
Rmnd5a	30.6856	-1.14651	1.18695	-0.965928	0.33408	1
Mov10	21.2055	-0.5028	1.38918	-0.361941	0.717396	1
Ppard	0.0850266	-0.223993	2.92843	-0.076489	0.93903	1
Def6	293.179	-0.180914	0.322283	-0.561351	0.574558	1
Metrn	69.8703	0.422623	0.548564	0.770417	0.441052	1
Lmf1	82.1015	-0.0750837	0.856655	-0.0876475	0.930157	1
Narfl	99.0741	-0.111912	0.772805	-0.144813	0.884858	1
Angptl4	92.3948	-1.14891	0.770778	-1.49058	0.136072	1
Dbf4	138.49	0.353302	0.524479	0.673625	0.50055	1
Daxx	90.6024	-0.211653	0.710354	-0.297954	0.765738	1
Cd320	120.876	-0.402628	0.567993	-0.708861	0.478411	1
Ipo4	86.5339	-0.293566	1.0498	-0.27964	0.779754	1
Tm9sf1	260.014	-0.283257	0.395477	-0.716241	0.473842	1
Irf9	82.7647	-0.00132235	0.768835	-0.00171994	0.998628	1
Gmpr2	228.25	0.156497	0.484507	0.323002	0.746694	1
Mdp1	101.646	-0.498334	0.493398	-1.01	0.312493	1
Dhrs1	143.611	-0.203632	0.583457	-0.349008	0.727083	1
Ncan	0.194423	-0.0635625	1.09517	-0.058039	0.953718	1
Tmem161a	81.5031	0.349311	0.907806	0.384786	0.700396	1
Armc6	10.6616	1.74841	2.43237	0.718809	0.472259	1
Borcs8	77.0927	-0.10241	0.494031	-0.207296	0.835779	1
Slc25a42	1.15285	-0.126986	1.80912	-0.070192	0.944041	1
Snx9	157.15	-0.143193	0.317307	-0.451277	0.65179	1
Ranbp3	232.476	-0.491329	0.489415	-1.00391	0.315422	1
Ndufa11	380.195	0.0938145	0.121114	0.774597	0.438578	1
Bmp8b	0	0	0	0	1	1
Nr2f6	20.7425	0.171987	1.19771	0.143597	0.885819	1
Use1	232.113	-0.256711	0.207812	-1.2353	0.216717	1
Ocel1	35.736	0.438178	0.773287	0.566643	0.570957	1
Dyrk1b	0.529935	-0.882815	2.77651	-0.317958	0.750516	1
Braf	40.1862	0.937128	0.809869	1.15714	0.247217	1
Ndufb2	477.25	0.0191512	0.111908	0.171133	0.864119	1
Hltf	82.7843	0.521365	0.636825	0.818695	0.412961	1
Prpf6	172.917	-0.499807	0.560122	-0.892319	0.372222	1
Rgs19	333.894	-0.0455591	0.344781	-0.132139	0.894874	1
Snrpd1	623.601	0.186149	0.136372	1.365	0.172252	1
Tchp	15.2531	0.221739	1.30782	0.169549	0.865365	1
Tiam1	26.7278	0.264988	0.874843	0.302898	0.761968	1
Tsc2	60.7448	0.266017	0.745724	0.356723	0.7213	1
Rpl3l	2.18714	0.532121	1.88392	0.282454	0.777596	1
Puf60	671.482	-0.171431	0.216685	-0.791152	0.428855	1
Golga2	44.2082	-0.217177	1.08762	-0.199681	0.84173	1
Uck1	137.666	-0.357201	0.700474	-0.509943	0.610092	1
Scin	0.0501802	-0.0465518	2.92843	-0.0158965	0.987317	1
Mien1	130.781	-0.277871	0.301866	-0.920513	0.357305	1
Tgfb1	96.4959	-0.162033	0.2803	-0.578071	0.563216	1
Ccdc97	36.4924	-0.967538	1.07064	-0.903699	0.366155	1
Zfp40	24.9868	1.94177	1.70225	1.14071	0.253992	1
Akap8l	111.852	-1.02799	0.568858	-1.80711	0.0707457	1
Pdcd2l	123.323	0.0400967	0.458416	0.0874678	0.9303	1
Gtf2f1	268.688	0.00797197	0.418855	0.0190328	0.984815	1
Clpp	300.797	0.0162106	0.313621	0.0516885	0.958777	1
Alkbh7	41.2465	-0.707736	0.654435	-1.08145	0.279499	1
Dennd1c	22.4973	0.471958	1.15069	0.410153	0.681694	1
Med6	83.846	0.165139	0.676499	0.244109	0.807147	1
Lcp2	245.26	-0.518112	0.348242	-1.48779	0.136806	1
Cse1l	411.013	0.376519	0.455848	0.825975	0.408818	1
Naa20	274.286	0.160472	0.256275	0.626171	0.531203	1
Prkra	64.113	-0.201776	0.835061	-0.241631	0.809066	1
Fkbp7	15.7563	-0.416851	1.12287	-0.371236	0.710462	1
Plekha3	91.0505	-0.266302	0.51817	-0.513927	0.607303	1
Ykt6	36.8536	-0.647237	0.805705	-0.803317	0.421791	1
Baz1b	249.467	0.131928	0.416154	0.317018	0.75123	1
Pex6	77.2153	-0.611828	0.930394	-0.657601	0.510795	1
Mrpl2	287.344	-0.0894211	0.288262	-0.310208	0.756403	1
Mea1	183.111	-0.379497	0.271056	-1.40007	0.161492	1
Kdelr1	58.0048	-0.423701	0.586165	-0.722837	0.46978	1
Tmem143	7.79907	-1.35051	0.87104	-1.55046	0.121032	1
Ggct	34.1648	-1.80384	1.04647	-1.72374	0.0847552	1
Btbd6	22.3988	-0.206254	1.72508	-0.119562	0.90483	1
Nudt14	127.953	0.235061	0.297825	0.789259	0.429961	1
Flii	158.778	0.157634	0.622286	0.253314	0.800025	1
Top3a	65.397	-0.0726228	1.00359	-0.0723627	0.942313	1
Atg4d	32.0505	0.244633	1.01265	0.241578	0.809107	1
Qtrt1	116.779	0.117349	0.526464	0.222901	0.823612	1
Hdgfrp2	168.998	0.470191	0.538794	0.872673	0.382841	1
Chaf1a	215.377	0.145612	0.617433	0.235834	0.813562	1
Adprh	174.061	-0.132391	0.398901	-0.331891	0.739972	1
Tmem39a	106.641	-1.0933	0.634469	-1.72318	0.0848558	1
Timmdc1	1.91927	-0.86216	0.930764	-0.926293	0.354294	1
Pla1a	0.0125451	-0.301143	2.92843	-0.102834	0.918095	1
Mcm2	485.237	-0.127755	0.438574	-0.291296	0.770825	1
Tpra1	48.4028	0.556046	1.0235	0.543279	0.586938	1
Nab1	24.3914	1.38803	1.40712	0.986434	0.32392	1
Adgre5	61.2911	-0.763206	1.15968	-0.658117	0.510463	1
Il17ra	93.8422	0.240412	0.719708	0.334041	0.738349	1
Lamb1	0.0643868	0.123176	2.92843	0.0420619	0.966449	1
Arrdc2	1.94906	0.386496	2.8974	0.133394	0.893882	1
Map2k7	28.6887	0.355578	0.83374	0.426485	0.669754	1
Timm44	106.44	0.900343	0.500903	1.79744	0.072266	1
Ap2a2	100.072	-0.578414	0.73794	-0.783824	0.433144	1
Pnkp	212.214	-0.374207	0.411655	-0.909032	0.363333	1
Med25	97.8685	-0.703013	0.51951	-1.35322	0.175984	1
Clptm1	241.846	0.119883	0.417236	0.287327	0.773862	1
Relb	0	0	0	0	1	1
Tomm40	508.254	-0.25456	0.275292	-0.924692	0.355126	1
Apoe	22.4143	-1.27849	0.637363	-2.00591	0.0448663	1
Apoc2	17.9468	-0.0176947	1.14608	-0.0154393	0.987682	1
Hbp1	412.089	0.0237993	0.432608	0.0550136	0.956128	1
Prkar2b	185.903	-0.410642	0.701906	-0.585039	0.558521	1
Cdkn1b	6.90501	0.528201	1.29935	0.406511	0.684367	1
Klf4	0.0204076	-0.131416	2.92843	-0.0448757	0.964206	1
Ap1m1	454.878	0.0402937	0.302068	0.133393	0.893882	1
Rab8a	603.798	-0.299279	0.156758	-1.90918	0.0562392	1
Hmgn2	5248.63	-0.161539	0.127365	-1.26832	0.204683	1
Fam32a	375.299	-0.378945	0.241552	-1.56879	0.116697	1
Stard3nl	53.3155	0.18011	0.962275	0.187171	0.851526	1
Stk11	22.1849	-0.964293	0.663521	-1.4533	0.146141	1
Atp5d	598.905	0.229291	0.141507	1.62035	0.105158	1
Ppp5c	247.865	-0.154803	0.393938	-0.392964	0.694346	1
Cdk12	27.0055	-0.930966	0.659868	-1.41084	0.158293	1
Lipe	18.819	-0.947891	1.12881	-0.839726	0.401062	1
Pafah1b2	255.652	0.153819	0.480554	0.320086	0.748903	1
Tbc1d8	36.2068	-0.311249	1.21845	-0.255446	0.798379	1
Cnot11	85.6236	-0.222627	0.721901	-0.308391	0.757785	1
Slc2a3	34.3864	-0.355427	0.500388	-0.710302	0.477517	1
Foxj2	0.137926	0.71643	2.92799	0.244683	0.806702	1
Sri	501.506	-0.142802	0.132206	-1.08014	0.28008	1
Dgcr2	114.676	-0.253781	0.569747	-0.445427	0.656011	1
Irf3	114.948	0.250129	0.551676	0.453398	0.650262	1
Bcl2l12	61.1794	0.132967	0.388374	0.342368	0.732074	1
Zfp959	46.2912	2.28517	1.2546	1.82143	0.0685412	1
Mpnd	365.434	0.117183	0.366792	0.31948	0.749363	1
Sh3gl1	157.284	-0.289336	0.554625	-0.521678	0.601894	1
Ebi3	62.4217	-0.195069	0.81236	-0.240126	0.810233	1
Ccdc94	21.1765	-0.543151	0.64649	-0.840153	0.400823	1
Ranbp2	166.36	0.0137567	0.548911	0.0250619	0.980006	1
Grk5	0	0	0	0	1	1
Abcf3	108.718	-0.089099	0.630163	-0.14139	0.887562	1
Eif2b5	257	-0.0996108	0.403754	-0.246712	0.805131	1
Cyth2	104.604	0.561452	0.549857	1.02109	0.307213	1
Sult2b1	0	0	0	0	1	1
Car11	0.0357468	-0.735746	2.92843	-0.251242	0.801627	1
Plag1	0.0586833	-0.306285	2.92843	-0.10459	0.916701	1
Hck	2.32975	-4.46222	2.90957	-1.53364	0.125119	1
Mrpl4	238.584	0.100407	0.32454	0.309383	0.75703	1
Keap1	133.28	-0.0584476	0.625724	-0.0934079	0.92558	1
Ap1m2	13.2609	-0.915056	2.03963	-0.448638	0.653693	1
Glg1	278.179	-0.147403	0.376114	-0.39191	0.695125	1
Btbd2	33.1583	-0.537728	0.855193	-0.62878	0.529493	1
Csnk1g2	193.3	0.0402745	0.458729	0.0877957	0.930039	1
Abhd17a	226.409	-0.425645	0.275826	-1.54317	0.122791	1
Mob3a	278.924	-0.3953	0.405267	-0.975407	0.329358	1
Fkbp11	186.041	-0.609776	0.358398	-1.70139	0.0888693	1
Ddx23	28.0044	0.0823312	0.830217	0.0991683	0.921005	1
Pld3	164.768	-0.429795	0.639239	-0.672355	0.501358	1
Grik5	0.0417152	-0.735746	2.92843	-0.251242	0.801627	1
Rabac1	235.875	-0.581713	0.225097	-2.58427	0.00975841	1
Etv3	13.2105	-0.767812	1.35495	-0.566673	0.570937	1
Prkcsh	276.364	0.206513	0.461201	0.447772	0.654318	1
Fcgrt	14.8216	-0.504646	1.94362	-0.259642	0.79514	1
Nosip	238.551	-0.113285	0.372973	-0.303734	0.761331	1
Pih1d1	175.977	-0.184876	0.360579	-0.512719	0.608148	1
Supt5	251.126	-0.336221	0.393753	-0.853889	0.393167	1
Paf1	140.801	0.336602	0.666711	0.504869	0.613651	1
Timm50	440.947	0.0540941	0.19866	0.272295	0.785395	1
Med29	64.2707	0.46755	0.438938	1.06518	0.286793	1
Bicd1	5.03285	-0.0720292	0.362723	-0.198579	0.842592	1
Ncstn	484.112	-0.261117	0.306502	-0.851926	0.394255	1
Pex19	158.26	0.00643089	0.468301	0.0137324	0.989043	1
Phyhip	0	0	0	0	1	1
Cyp4f18	78.799	-0.368478	1.17836	-0.312703	0.754506	1
Impdh1	127.091	-1.59644	0.84192	-1.89619	0.0579349	1
Dusp3	1.39088	-3.53203	2.79539	-1.26352	0.206402	1
Prodh	54.8261	-0.52785	1.11292	-0.474292	0.635291	1
Dgcr14	87.8363	0.14455	0.70814	0.204127	0.838254	1
Slc25a1	219.435	-0.0497683	0.503447	-0.0988551	0.921253	1
Dgcr6	91.0273	-0.100453	0.443888	-0.226302	0.820966	1
Ddr1	0.413437	-2.11446	2.92231	-0.723557	0.469338	1
Ier3	64.6309	-0.00900094	0.656201	-0.0137167	0.989056	1
Klc4	88.3976	0.585453	0.82647	0.708377	0.478711	1
Ercc1	66.4776	0.448731	0.793089	0.565802	0.571529	1
Homer3	10.3355	0.276709	0.863724	0.320368	0.74869	1
Crtc1	16.633	-0.219703	1.13264	-0.193974	0.846197	1
Rnf215	17.381	-0.604001	1.64801	-0.366503	0.71399	1
Sec14l2	0	0	0	0	1	1
Aven	79.4334	0.0776048	0.562532	0.137956	0.890275	1
Cp	0.390318	1.93732	2.91928	0.663629	0.506928	1
Crot	123.968	-0.567943	0.6311	-0.899926	0.36816	1
Rps6ka1	909.728	-0.147919	0.358575	-0.412519	0.679959	1
Snrnp200	113.053	0.10044	0.518132	0.19385	0.846293	1
Ciao1	93.9301	0.0498688	0.642222	0.0776505	0.938106	1
Taf6l	235.8	0.136981	0.27505	0.49802	0.61847	1
Insig2	60.4333	-0.541945	0.895044	-0.605495	0.54485	1
Kpna6	15.4776	-0.239387	1.22208	-0.195885	0.8447	1
Man1a	256.333	-0.322832	0.374548	-0.861925	0.388729	1
Itpkc	3.18508	0.65313	2.89319	0.225748	0.821398	1
Adck4	62.1828	-0.147505	1.04735	-0.140837	0.887999	1
Brd8	378.47	0.0928671	0.295773	0.313981	0.753535	1
Kif20a	190.321	0.320351	0.997898	0.321026	0.748191	1
Farsa	786.851	-0.419825	0.298945	-1.40435	0.160214	1
Gcdh	83.6042	-0.402493	0.776623	-0.518261	0.604276	1
Mast2	21.5493	0.443989	1.41279	0.314263	0.753321	1
Dnase2a	154.873	-0.169084	0.44023	-0.38408	0.700919	1
Rad23a	189.137	-0.279009	0.364879	-0.764662	0.444473	1
Calr	2976.44	-0.376111	0.236989	-1.58704	0.112504	1
Syce2	324.922	0.165127	0.301827	0.547091	0.584316	1
Nfat5	16.782	-2.03596	0.927731	-2.19456	0.0281953	1
Nob1	203.906	0.190003	0.335554	0.566237	0.571233	1
Nqo1	0	0	0	0	1	1
Gys1	63.8655	-0.209085	0.815221	-0.256476	0.797583	1
Ruvbl2	689.985	-0.175221	0.211725	-0.827589	0.407903	1
Bax	283.299	0.087253	0.176307	0.494892	0.620676	1
Il7r	0.00999611	-0.301143	2.92843	-0.102834	0.918095	1
Tfam	95.0077	-0.0253695	0.667965	-0.0379804	0.969703	1
Zfp81	40.358	-1.21518	1.42693	-0.851602	0.394435	1
Mmd	31.7371	1.38079	0.958845	1.44006	0.149851	1
Hlf	0	0	0	0	1	1
Fam162a	205.223	0.105157	0.241324	0.435752	0.663017	1
Rpl8	1818.86	0.135601	0.0815538	1.66272	0.0963678	1
Ssbp2	230.407	0.228255	0.447764	0.509767	0.610215	1
Fancl	115.294	0.314525	0.544477	0.577664	0.563491	1
Gstm5	0.165431	0.934893	2.92722	0.319379	0.749439	1
Gstm7	0	0	0	0	1	1
Gstm3	0.109746	-0.481154	2.27645	-0.211361	0.832606	1
Stat3	198.528	-0.388386	0.479791	-0.80949	0.418233	1
Stat5a	60.7644	0.103237	0.835832	0.123514	0.9017	1
Ptrf	0	0	0	0	1	1
Map3k11	30.408	0.231963	1.17609	0.197232	0.843646	1
Akt2	82.6771	-0.312783	0.783785	-0.399068	0.689843	1
Dnaja3	166.797	-0.0530576	0.585786	-0.0905751	0.92783	1
Hmox2	305.939	-0.104228	0.32133	-0.324365	0.745662	1
Cdip1	38.3156	-0.865288	0.893998	-0.967886	0.333102	1
Map3k20	108.581	0.191913	0.533349	0.359826	0.718977	1
Cwc15	306.412	0.0531097	0.188796	0.281307	0.778475	1
Col5a3	0	0	0	0	1	1
Dnmt1	410.426	-0.180072	0.285337	-0.631087	0.527983	1
Ppan	352.727	0.154736	0.229353	0.674663	0.49989	1
Angptl2	29.982	0.925858	2.03934	0.453999	0.649829	1
Cacna1e	0.0214674	-0.216279	2.92843	-0.0738549	0.941126	1
Trmt10a	22.8501	-1.76878	0.909242	-1.94534	0.0517346	1
Etv1	0.115977	-0.843993	2.92824	-0.288225	0.773174	1
Kifc2	0.0222326	-0.473442	2.92843	-0.161671	0.871565	1
Psap	272.495	0.279617	0.373754	0.74813	0.454382	1
Ikbkg	59.3237	-0.220061	0.880742	-0.249859	0.802696	1
Wars2	20.9489	-1.00379	1.08386	-0.926121	0.354383	1
Atn1	3.05938	0.552246	1.69683	0.325458	0.744834	1
Phb2	1003.77	-0.160042	0.182011	-0.879296	0.379241	1
Ptpn6	1037.96	0.0780111	0.149261	0.522648	0.601219	1
Emg1	504.325	-0.023078	0.163253	-0.141363	0.887583	1
Lpcat3	183.556	-0.137359	0.530544	-0.258902	0.795711	1
Atp6v1f	466.381	-0.227508	0.167862	-1.35532	0.175314	1
Clcn5	0.929993	-1.33052	2.88176	-0.461705	0.644293	1
Clcn3	44.5393	0.0929589	0.955117	0.0973272	0.922467	1
Hif3a	0.052132	-0.131416	2.92843	-0.0448757	0.964206	1
Pde1c	0.097362	0.0357406	2.92843	0.0122047	0.990262	1
Utp20	35.0365	0.829994	0.822285	1.00937	0.312795	1
Spic	0.216044	-0.233081	1.35555	-0.171946	0.86348	1
RP23-331E5.6	0.00893669	-0.473442	2.92843	-0.161671	0.871565	1
Cul3	283.67	0.0710436	0.372979	0.190476	0.848936	1
Il11	0.0568653	-0.0465518	2.92843	-0.0158965	0.987317	1
Ddx56	304.344	-0.399361	0.370382	-1.07824	0.280926	1
Tmed4	376.487	-0.065258	0.229986	-0.283747	0.776604	1
Col26a1	0.106852	0.104534	1.97396	0.0529567	0.957766	1
Bid	613.584	0.136371	0.248455	0.548874	0.583092	1
Ralb	129.335	-0.339232	0.532691	-0.636826	0.524238	1
Ppp1cc	895.376	-0.0363812	0.230769	-0.157652	0.874731	1
Dnajb11	555.712	-0.223264	0.329812	-0.676945	0.498441	1
Tbccd1	46.2633	0.237945	1.0475	0.227154	0.820304	1
Clec11a	14.0423	0.38277	1.38757	0.275856	0.782658	1
Zfp324	1.23925	2.78798	2.9113	0.957642	0.338243	1
Gab2	20.5498	-0.38526	1.19352	-0.322792	0.746852	1
Coro1c	266.752	-0.0387766	0.502921	-0.0771026	0.938542	1
Tax1bp1	2042.92	-0.136796	0.154181	-0.887247	0.374946	1
Mettl17	56.6828	-0.414601	0.706564	-0.586785	0.557348	1
Arhgef40	4.24327	-0.537992	0.579673	-0.928096	0.353358	1
Pnpla6	14.0762	-1.74709	1.64243	-1.06373	0.287453	1
Mcoln1	89.7297	-0.0529913	0.663348	-0.0798847	0.936329	1
Arhgef18	34.6524	-0.435405	0.892502	-0.487848	0.625657	1
Pkn2	99.1682	0.125288	0.4264	0.293828	0.768889	1
Cd33	33.4943	0.888023	1.56935	0.565854	0.571493	1
Etfb	1708.53	-0.340646	0.142983	-2.38242	0.0171993	1
Nkg7	120.432	-2.48907	1.07805	-2.30886	0.0209511	1
Stxbp2	567.028	-0.261557	0.273382	-0.956745	0.338696	1
Pcp2	0.0421275	-0.648311	2.92843	-0.221385	0.824793	1
Sgce	0.0210767	-0.473442	2.92843	-0.161671	0.871565	1
Chn2	89.7128	0.293623	0.764012	0.384317	0.700744	1
Wwox	40.5448	-1.19727	1.01224	-1.18279	0.236891	1
Slbp	775.753	0.0226824	0.189938	0.11942	0.904943	1
Tyr	4.13087	-0.704791	0.409664	-1.72041	0.0853574	1
Aqp1	0.0114357	-0.301143	2.92843	-0.102834	0.918095	1
Arid3b	0.58	-2.82413	2.91762	-0.967955	0.333067	1
Cnn2	381.269	-0.524916	0.332968	-1.57648	0.114916	1
Polr2e	452.04	-0.0926704	0.198573	-0.466683	0.640727	1
Abca13	39.6068	-1.6589	1.36411	-1.2161	0.223945	1
Myo9b	49.9345	-0.162909	0.774521	-0.210335	0.833406	1
Hdac9	4.64246	-0.550215	1.78329	-0.30854	0.757672	1
Ly9	50.5922	0.586103	0.964767	0.607508	0.543514	1
Cd244	135.432	0.229471	0.931134	0.246442	0.80534	1
Adgre1	25.224	-0.0266815	1.83797	-0.0145168	0.988418	1
Mtfp1	17.7604	-0.307242	1.4249	-0.215624	0.829281	1
Rab23	15.8909	-0.511323	1.76833	-0.289156	0.772462	1
Rab11a	235.674	-0.584793	0.292512	-1.99921	0.0455855	1
Eif2b2	241.685	-0.347654	0.389258	-0.89312	0.371793	1
Dlst	297.997	0.426611	0.548434	0.777871	0.436645	1
Pgf	0	0	0	0	1	1
Ulk2	27.9065	-0.853205	1.55359	-0.549183	0.58288	1
Ccl24	0.220575	1.22327	2.92513	0.418192	0.675807	1
Dgkq	0.0130189	-0.301143	2.92843	-0.102834	0.918095	1
Grap	53.9141	-0.184257	0.992559	-0.185638	0.852728	1
Pou1f1	0.0509318	-0.476013	2.92843	-0.162549	0.870874	1
Chmp2b	182.896	0.406943	0.460774	0.883173	0.377143	1
Plod3	156.465	-0.535288	0.575545	-0.930054	0.352343	1
Ap1s1	350.776	-0.0673576	0.254475	-0.264692	0.791247	1
Mapk13	11.7383	-2.28136	1.6231	-1.40556	0.159855	1
Srpk1	270.521	0.192387	0.276181	0.696596	0.486056	1
Pax3	0.0352051	-0.388578	2.92843	-0.132691	0.894437	1
Lbr	887.912	-0.0874808	0.245458	-0.356398	0.721543	1
Crabp2	0.0308355	-0.648311	2.92843	-0.221385	0.824793	1
Prcc	11.8274	-1.26767	0.639198	-1.98322	0.0473425	1
Rrnad1	43.0604	-0.284724	0.691383	-0.411818	0.680473	1
Hdgf	1088.57	-0.0394192	0.201692	-0.195442	0.845047	1
Slc25a18	0.0226109	-0.388578	2.92843	-0.132691	0.894437	1
Thop1	126.428	-0.290684	0.640085	-0.454133	0.649733	1
Apba3	73.7844	-0.397703	0.786139	-0.505894	0.612931	1
Matk	12.2368	-0.403936	2.3228	-0.173901	0.861943	1
Pias4	94.2062	-0.580571	0.657698	-0.882731	0.377381	1
Map2k1	167.646	0.156868	0.637954	0.245892	0.805766	1
Sgta	222.932	0.0805516	0.412032	0.195499	0.845003	1
Nmrk2	0.136437	-0.843486	1.95735	-0.430934	0.666516	1
Tmem242	26.4675	0.326773	0.537658	0.607771	0.543339	1
Dtx2	7.59285	-0.580955	1.17796	-0.493187	0.621881	1
Rasa4	49.3565	0.493756	1.23604	0.399464	0.689551	1
Hnrnpa2b1	3845.5	-0.0265871	0.135089	-0.196812	0.843975	1
Ccdc130	37.6567	0.741956	1.09885	0.675209	0.499543	1
Mri1	176.278	-0.451349	0.384266	-1.17457	0.240165	1
Prkacb	123.055	0.653591	0.583817	1.11951	0.262921	1
Sgsh	18.8295	0.446111	0.888544	0.50207	0.615618	1
Cstb	230.84	0.026569	0.184196	0.144243	0.885309	1
Sh2b2	38.6863	-0.572752	1.11382	-0.514222	0.607097	1
Pex5	85.006	-0.678005	0.815103	-0.831804	0.40552	1
Jkamp	59.9187	-0.33494	0.600455	-0.557809	0.576975	1
Cd44	174.071	-0.0885315	0.541562	-0.163475	0.870145	1
Slc1a2	0.0343887	-0.131416	2.92843	-0.0448757	0.964206	1
Eif2ak4	34.1302	-0.318549	1.08217	-0.294361	0.768482	1
Wdr1	787.792	0.0111343	0.320186	0.0347744	0.97226	1
Slc2a9	5.07972	-2.48184	1.71698	-1.44547	0.148327	1
Ndrg1	64.3858	-0.748203	1.23344	-0.606598	0.544118	1
RP23-49M18.5	2.82986	4.78931	2.76936	1.72939	0.0837385	1
Man2b1	826.039	-0.379992	0.308823	-1.23045	0.218529	1
Klf5	0	0	0	0	1	1
Wdr83	98.754	-0.748577	0.738058	-1.01425	0.310462	1
Prdx2	856.338	0.287593	0.128514	2.23783	0.0252322	1
Polr2a	65.9885	0.142976	0.609985	0.234393	0.81468	1
Senp3	32.5325	-0.56473	0.752896	-0.750076	0.453209	1
Plekha8	0	0	0	0	1	1
Spc25	193.284	0.355669	0.700797	0.507521	0.61179	1
Ufd1l	302.499	0.0473928	0.38055	0.124538	0.900889	1
Zfp287	0.706984	0.151267	0.609479	0.248191	0.803987	1
Prlr	0.0251987	-0.388578	2.92843	-0.132691	0.894437	1
Letm1	271.837	0.43836	0.431111	1.01681	0.309242	1
Ubqln1	294.529	-0.162762	0.458154	-0.355256	0.722398	1
Txn2	675.732	-0.0955308	0.144913	-0.659228	0.50975	1
Slc1a3	0.0234499	-0.216279	2.92843	-0.0738549	0.941126	1
Crbn	119.438	-0.560232	0.692225	-0.809321	0.418331	1
Il5ra	0.0330999	-0.476013	2.92843	-0.162549	0.870874	1
Msh6	159.856	0.00794834	0.745852	0.0106567	0.991497	1
Fbxo11	23.9388	-0.224154	1.55602	-0.144056	0.885456	1
Tbl2	41.3018	-0.756614	0.848762	-0.891432	0.372697	1
Wbscr22	256.317	0.226015	0.300201	0.752878	0.451523	1
Mcm5	1147.37	0.325458	0.247917	1.31277	0.189261	1
Hmox1	3.81236	-1.86829	2.75291	-0.67866	0.497353	1
Mprip	44.9956	-0.0974831	0.555838	-0.175381	0.860781	1
Cic	5.23318	0.364808	1.20585	0.302532	0.762247	1
Pafah1b3	42.6138	1.0547	0.893922	1.17986	0.238057	1
Prkaca	38.2168	-0.848396	0.55319	-1.53364	0.125117	1
Asf1b	331.427	-0.0456476	0.437163	-0.104418	0.916838	1
Myl10	10.0812	-0.939876	1.39732	-0.672628	0.501184	1
Ddx39	1310.99	0.0184688	0.200884	0.0919379	0.926747	1
Dnajb1	126.931	-0.153952	0.497433	-0.309493	0.756946	1
Msh4	0.963447	0.459855	0.705442	0.651868	0.514486	1
Usp40	29.1499	0.0937014	1.15384	0.081208	0.935277	1
Kbtbd4	105.8	0.139412	0.845151	0.164955	0.86898	1
Celf1	165.237	-0.840384	0.48971	-1.71609	0.0861464	1
Ndufs3	325.704	-0.0139826	0.254453	-0.0549517	0.956177	1
Por	144.13	0.109806	0.533362	0.205875	0.836888	1
Igf1r	40.7504	-0.846239	0.79259	-1.06769	0.285661	1
Insr	62.2852	-0.903248	0.912144	-0.990248	0.322053	1
Fcer2a	0.085989	-0.221419	2.31136	-0.0957958	0.923683	1
Trim28	338.703	-0.188824	0.286689	-0.658637	0.510129	1
Ube2m	285.725	-0.128758	0.194043	-0.663555	0.506975	1
Adcy9	0.300359	0.335319	2.38913	0.140352	0.888382	1
Mef2c	244.756	-0.12247	0.647841	-0.189043	0.850059	1
Ctr9	110.493	0.405357	0.640977	0.632405	0.527122	1
Eif4g2	822.907	-0.103439	0.188315	-0.549286	0.582809	1
Pcyt1a	123.325	-0.432217	0.608436	-0.710373	0.477473	1
Zfp592	35.2045	-0.0197043	0.970362	-0.0203062	0.983799	1
Psmd4	545.839	0.00142977	0.132104	0.0108231	0.991365	1
Tmod4	0	0	0	0	1	1
Snx6	297.334	0.0585958	0.25292	0.231677	0.816789	1
Mthfd2	77.6355	1.12444	0.891756	1.26093	0.207335	1
Kit	128.582	-0.403103	0.660151	-0.610622	0.54145	1
Tomm40l	130.465	-0.154584	0.513471	-0.301058	0.76337	1
Nr1i3	0.0626986	0.123176	2.92843	0.0420619	0.966449	1
Apoa2	1.49341	-0.257642	2.62704	-0.0980733	0.921874	1
Pan2	61.7982	0.244213	0.823346	0.29661	0.766764	1
Cs	536.91	-0.221139	0.248652	-0.889351	0.373814	1
Ampd3	0.128669	0.741162	2.92792	0.253136	0.800163	1
Bcas2	404.308	-0.135899	0.166859	-0.814454	0.415385	1
Ctcf	375.296	-0.139213	0.214437	-0.649199	0.516209	1
Pard6a	13.1728	-1.22787	1.42323	-0.862736	0.388283	1
Agrp	0.0173773	-0.301143	2.92843	-0.102834	0.918095	1
Tfap4	1.20626	-1.41564	0.871217	-1.6249	0.104183	1
Ranbp1	1622.03	0.0636892	0.151681	0.41989	0.674566	1
Cd247	0.262675	-1.63412	2.92665	-0.55836	0.576599	1
Rfx5	27.9619	0.151738	1.75087	0.0866642	0.930938	1
Psmb4	674.473	0.174722	0.104731	1.6683	0.0952567	1
Mmp8	1.61781	-3.26403	2.91059	-1.12143	0.262104	1
Sqrdl	67.4349	-0.884763	1.07961	-0.819524	0.412488	1
Bloc1s6	97.4655	-0.907071	0.690964	-1.31276	0.189263	1
Metap1	114.116	-0.166734	0.705971	-0.236177	0.813296	1
Gpr108	176.723	0.158219	0.50967	0.310434	0.756231	1
Tnfsf14	7.67758	-0.69008	2.63032	-0.262356	0.793047	1
Rsl1d1	855.36	-0.0357511	0.153341	-0.233148	0.815646	1
Apc	44.9907	-0.310105	0.993449	-0.31215	0.754927	1
Reep5	175.423	0.060656	0.181306	0.33455	0.737964	1
Ergic3	370.869	-0.116631	0.293269	-0.397692	0.690857	1
Uqcc1	143.248	-0.440227	0.558973	-0.787564	0.430952	1
Ncoa2	51.6046	-1.05201	0.695694	-1.51218	0.130489	1
Nr2c2	87.8302	-0.280729	0.649306	-0.432352	0.665486	1
Nr2c1	15.3285	-0.616946	1.5526	-0.397362	0.6911	1
Smpd4	100.975	-0.616133	0.713086	-0.864037	0.387568	1
Pex1	52.3645	0.506098	0.898934	0.562998	0.573436	1
Kctd20	274.099	0.260285	0.504126	0.516309	0.605638	1
Itgae	0.446699	-1.44304	2.92356	-0.49359	0.621596	1
Ctns	36.3834	-0.127803	1.20441	-0.106113	0.915493	1
Tuft1	2.70259	-0.849877	2.89407	-0.293661	0.769017	1
Rcn1	64.2584	0.19291	0.876115	0.220188	0.825724	1
Dnase1	0	0	0	0	1	1
Trap1	630.245	-0.316987	0.202625	-1.5644	0.117723	1
Naa60	193.22	-0.601324	0.635809	-0.945762	0.34427	1
RP23-312H15.5	10.079	1.0467	1.01203	1.03425	0.301018	1
Ankrd13d	0.0919061	0.471034	2.92832	0.160855	0.872208	1
Tpr	713.806	-0.294874	0.203344	-1.45012	0.147024	1
AC121113.1	149.918	-0.14927	0.461138	-0.323699	0.746166	1
Prg4	0.0520755	-0.0465518	2.92843	-0.0158965	0.987317	1
Dhx34	31.4048	0.28408	1.24834	0.227566	0.819983	1
Kptn	50.0786	1.36984	1.03716	1.32076	0.18658	1
Napa	533.266	-0.248307	0.291596	-0.851546	0.394466	1
Sra1	211.932	-0.326855	0.33147	-0.986075	0.324096	1
Atp5g1	1165.03	0.071974	0.0894951	0.804223	0.421268	1
Snf8	200.814	0.237411	0.15802	1.50241	0.13299	1
Tbcb	310.566	-0.16432	0.214299	-0.766782	0.443211	1
Inpp5k	254.346	-0.52007	0.51008	-1.01959	0.307925	1
Crkl	61.6309	-0.333674	0.777263	-0.429293	0.66771	1
Clint1	321.544	-0.226918	0.366913	-0.618453	0.536277	1
Prss16	208.955	-0.977546	0.444129	-2.20104	0.027733	1
Cdkal1	93.7411	-0.312112	0.534112	-0.584357	0.55898	1
Zbtb17	76.0092	0.00669695	0.909708	0.00736164	0.994126	1
Fblim1	0.114936	-0.735746	2.92843	-0.251242	0.801627	1
Ccdc159	0	0	0	0	1	1
Mob1b	21.7206	0.670997	0.894017	0.750542	0.452929	1
Atp6v1b2	788.351	-0.0942067	0.257182	-0.366303	0.714139	1
Eps15l1	26.8804	-0.31872	0.813033	-0.392014	0.695048	1
Tep1	114.603	0.8353	0.642355	1.30037	0.193473	1
Ttc5	227.049	-0.0811119	0.45646	-0.177698	0.858961	1
Osgep	315.413	-0.0162255	0.334412	-0.0485195	0.961302	1
Aamp	523.574	0.0585493	0.254107	0.230412	0.817772	1
Tmbim1	53.5008	-0.561379	1.01168	-0.554899	0.578964	1
Arpc2	1818.9	-0.256329	0.10728	-2.38935	0.0168784	1
Kmt2b	8.2885	-0.242222	1.34022	-0.180733	0.856577	1
Upk1a	0.110271	-0.910616	2.92843	-0.310957	0.755834	1
Tmem147	462.994	-0.206352	0.154867	-1.33245	0.182713	1
Rps9	2599.39	-0.0504433	0.0812728	-0.620667	0.534819	1
Tfpt	37.4876	-0.320929	0.548404	-0.585205	0.55841	1
Crip1	139.68	-0.706749	0.38187	-1.85076	0.0642044	1
Cbfa2t3	8.55379	-1.63589	0.989598	-1.65308	0.0983137	1
Pgrmc1	200.85	-0.0938648	0.532253	-0.176354	0.860016	1
Gcat	82.8885	0.566183	0.854013	0.662967	0.507352	1
Elovl1	263.282	-0.309134	0.355185	-0.870346	0.384111	1
Med8	212.302	-0.520187	0.284189	-1.83043	0.0671859	1
Hyi	10.7005	-0.42136	1.14997	-0.366408	0.714061	1
Cdc20	334.745	0.286083	0.624883	0.457818	0.647083	1
Pvrl4	1.02039	3.32084	2.91202	1.14039	0.254124	1
Pfdn2	181.811	-0.0709645	0.249931	-0.283936	0.776459	1
Rnf114	175.744	-0.488984	0.595659	-0.820913	0.411696	1
RP23-286I5.3	85.2058	-0.342532	0.640874	-0.534477	0.593011	1
Srm	894.012	-0.0799788	0.275258	-0.29056	0.771388	1
Epha2	0.118691	-0.311424	1.68999	-0.184275	0.853798	1
Rbm14	116.028	-0.265585	0.683137	-0.388773	0.697444	1
RP24-151H6.2	0.0114629	-0.301143	2.92843	-0.102834	0.918095	1
Zdhhc24	6.6475	-2.08268	1.52671	-1.36416	0.172517	1
Bbs1	0.0426154	-0.21885	2.92843	-0.0747329	0.940427	1
Ndor1	82.9496	0.220338	0.690402	0.319144	0.749617	1
Nsmf	11.9097	-2.80309	2.6076	-1.07497	0.282388	1
Pdk1	198.645	0.0715974	0.577974	0.123876	0.901413	1
Ptbp1	531.772	-0.072934	0.213361	-0.341834	0.732476	1
Mvd	18.5291	0.732008	1.54538	0.473676	0.635731	1
Cyba	1310.24	-0.27899	0.111023	-2.51291	0.0119739	1
Tmem110	56.4925	-0.301735	0.937893	-0.321716	0.747668	1
Sfmbt1	50.6681	-0.255445	0.833407	-0.306507	0.759219	1
Prkag3	0.173236	-1.09858	2.92824	-0.375168	0.707535	1
Rundc3a	0.601945	-0.162991	2.91926	-0.0558332	0.955475	1
Cdt1	301.912	0.0129009	0.509959	0.025298	0.979817	1
Snai3	0	0	0	0	1	1
Aprt	791.625	0.0248408	0.126164	0.196892	0.843912	1
Gtf2h1	167.119	0.0686071	0.562773	0.121909	0.902971	1
Hfe	60.1506	-0.812026	0.808632	-1.0042	0.315283	1
Abhd1	0.253944	-1.58148	1.99264	-0.793661	0.427393	1
Slc5a6	0.823333	1.38191	2.91292	0.474406	0.63521	1
Nphs1	1.15331	-0.441736	0.450336	-0.980901	0.326641	1
Qrich1	310.133	-0.275378	0.354644	-0.77649	0.43746	1
P4htm	5.12428	-0.566727	2.57719	-0.219901	0.825948	1
Usp19	84.452	0.061063	0.576745	0.105875	0.915681	1
Pola1	273.335	0.0117429	0.385889	0.0304308	0.975723	1
Cdc42	1850.84	0.0102637	0.121775	0.0842843	0.93283	1
Pknox1	121.657	-0.265502	0.685082	-0.387548	0.698351	1
Gmnn	405.483	-0.140428	0.37505	-0.374425	0.708088	1
Acot13	152.805	-0.595726	0.351601	-1.69432	0.0902041	1
Zfp184	29.9028	-0.875086	1.86089	-0.470252	0.638175	1
Cdk4	2247.55	-0.0240687	0.124378	-0.193512	0.846558	1
B4galnt1	923.911	-0.43748	0.248172	-1.76281	0.0779323	1
Mettl1	91.9179	0.0809844	0.396946	0.204019	0.838339	1
Tspan31	355.927	-0.225178	0.306854	-0.733829	0.463053	1
Kif5b	439.093	-0.097045	0.265254	-0.365856	0.714472	1
Saal1	116.463	-0.0990835	0.580427	-0.170708	0.864453	1
Cnp	125.97	0.353668	0.656997	0.538309	0.590364	1
Ttc25	53.0016	0.592093	0.56473	1.04845	0.29443	1
Sulf2	0.0114478	-0.301143	2.92843	-0.102834	0.918095	1
Sod2	392.721	0.0106425	0.29105	0.036566	0.970831	1
Tmco6	35.6103	0.209937	1.16896	0.179594	0.857472	1
Stambp	87.9949	-0.663504	0.630879	-1.05171	0.292931	1
Ezh1	38.947	-0.485473	0.823319	-0.589654	0.555423	1
Ctnnb1	239.85	-0.21758	0.527668	-0.412344	0.680087	1
Eif1b	172.15	-0.51934	0.264751	-1.96161	0.0498074	1
Psmd2	956.627	-0.0821813	0.188596	-0.435752	0.663017	1
Vars	438.461	-0.387811	0.37929	-1.02247	0.306561	1
Vwa7	0.222484	1.18134	2.92546	0.403815	0.686349	1
Hspa1l	0.351184	1.22592	2.92293	0.419415	0.674913	1
Msh5	2.73014	0.310056	2.49518	0.124262	0.901108	1
Abhd16a	120.713	-0.651479	0.626171	-1.04042	0.298146	1
Neu1	321.575	-0.370149	0.40971	-0.903443	0.366291	1
Ddah2	0.0596037	-0.738318	2.92843	-0.25212	0.800948	1
Clic1	1209.2	0.0221715	0.137012	0.161822	0.871446	1
Lsm2	293.584	-0.0204919	0.288439	-0.0710444	0.943362	1
Pole	57.8212	1.77057	0.762769	2.32124	0.0202737	1
Zfp775	19.5493	-0.884563	1.98053	-0.446629	0.655143	1
Mrpl49	185.401	-0.0843997	0.529715	-0.159331	0.873408	1
Dennd2c	0.119149	-0.656024	1.95007	-0.336411	0.736561	1
Mark3	140.215	0.567719	0.502182	1.1305	0.258264	1
Gatad1	32.5769	0.230222	0.444424	0.518023	0.604442	1
M6pr	909.709	-0.276721	0.262926	-1.05247	0.292586	1
Lrrc8a	1.22831	2.52553	1.22583	2.06027	0.0393731	1
Ppp2r1a	571.038	-0.219159	0.277559	-0.789594	0.429765	1
Fance	53.12	-0.368788	0.808742	-0.456002	0.648388	1
Tinf2	136.213	-0.119984	0.513117	-0.233833	0.815115	1
Tssk4	0.0522985	-0.910616	2.92843	-0.310957	0.755834	1
Dus3l	94.2534	-0.734342	0.788849	-0.930904	0.351903	1
Gtpbp3	23.4677	-0.59825	1.3695	-0.436839	0.662228	1
Tgfbr1	39.1965	0.0905899	0.776032	0.116735	0.90707	1
Homer1	1.90576	4.02694	2.18016	1.84708	0.0647352	1
Rad51c	6.22589	4.81031	2.37428	2.02601	0.0427639	1
Cav1	0.397495	-1.57385	2.04111	-0.771077	0.440661	1
Arpp19	252.14	0.380636	0.183142	2.07836	0.0376763	1
Bcl2l1	41.1423	-0.605552	0.883445	-0.685444	0.493064	1
Khsrp	61.1908	-0.0380774	0.476231	-0.0799557	0.936273	1
Dio2	21.826	-0.200901	1.0993	-0.182754	0.854991	1
Ccdc124	232.463	-0.0046458	0.216026	-0.0215057	0.982842	1
Cct4	1008.67	0.0468481	0.118467	0.395454	0.692508	1
RP23-79E13.7	62.7641	-0.544472	0.564183	-0.965062	0.334514	1
Cpt1c	0.0513363	-0.388578	2.92843	-0.132691	0.894437	1
Zfp655	61.3397	-1.25252	0.918962	-1.36297	0.172892	1
Rhoa	769.577	-0.164414	0.235101	-0.699333	0.484344	1
Zmiz1	70.1491	-0.268524	0.579917	-0.463038	0.643337	1
Ankrd26	66.9963	0.317814	0.853041	0.372566	0.709472	1
Aldh16a1	123.105	-0.730816	0.642167	-1.13805	0.255101	1
Hnrnpa0	34.4384	-0.021478	0.375931	-0.0571327	0.954439	1
Prrg2	10.783	0.396241	1.44176	0.274832	0.783445	1
Hnrnph1	523.174	0.000456756	0.313616	0.00145642	0.998838	1
Ift43	0.239847	1.11665	2.92528	0.381724	0.702666	1
Arid1a	107.114	-0.327513	0.500081	-0.654919	0.51252	1
Ctsd	1188.78	-0.43281	0.162619	-2.6615	0.0077793	1
Rplp1	1151.11	0.192868	0.11839	1.62909	0.103293	1
Ttc9b	0.0114474	-0.473442	2.92843	-0.161671	0.871565	1
Abhd8	22.0546	0.342133	1.1886	0.287845	0.773466	1
Ift22	66.7264	0.149371	0.633193	0.235901	0.81351	1
AC152939.5	1.21279	-0.931183	0.991229	-0.939422	0.347514	1
Mid1ip1	154.361	-0.332694	0.430194	-0.773358	0.439311	1
Ap2s1	351.268	0.240025	0.137807	1.74175	0.0815522	1
Fgfrl1	6.82056	2.14387	2.34296	0.915026	0.360178	1
AC159266.3	2.06842	-1.88027	2.89993	-0.648387	0.516735	1
Emc10	280.587	-0.233897	0.172729	-1.35413	0.175696	1
Clstn3	42.7564	-1.04905	1.15774	-0.906119	0.364873	1
Fbxw9	18.5254	-0.485443	1.61523	-0.300542	0.763764	1
Spib	0.320965	1.35298	1.82237	0.742431	0.457826	1
Fnbp4	169.266	-0.130439	0.358136	-0.364215	0.715698	1
Cers4	0.344495	-0.449795	0.699096	-0.643395	0.519968	1
Scrn3	41.9059	0.328322	1.16142	0.28269	0.777414	1
Phax	93.9146	0.304561	0.593786	0.512914	0.608011	1
Tle1	1.23175	-3.52412	2.91208	-1.21017	0.226213	1
AC090443.3	10.7144	0.220742	0.801382	0.275452	0.782969	1
Relt	52.3418	-0.236281	1.21577	-0.194346	0.845905	1
Snrpb2	210.448	-0.000188806	0.308462	-0.00061209	0.999512	1
Ubc	3452.43	-0.137733	0.222142	-0.620024	0.535242	1
Prpf31	462.41	-0.213958	0.291834	-0.733152	0.463466	1
Sertad1	20.8406	-0.4558	1.56992	-0.290334	0.771561	1
Carhsp1	67.1477	0.450377	0.8214	0.548304	0.583483	1
Elk3	121.258	-0.416542	0.462527	-0.900579	0.367812	1
Herpud2	102.281	-0.222229	0.738658	-0.300855	0.763525	1
Rdh13	14.3379	0.125802	1.13346	0.110989	0.911625	1
Nutf2	69.4158	0.149606	0.224375	0.666767	0.504921	1
Arpc5	1326.56	-0.142853	0.17358	-0.822982	0.410518	1
Rnf151	0	0	0	0	1	1
Pou2f2	13.9314	0.757221	0.765567	0.989098	0.322615	1
Mgst1	147.806	-0.0579962	0.774825	-0.0748507	0.940334	1
Rab25	1.68588	-0.603451	2.89881	-0.208172	0.835095	1
Ubqln4	69.6379	-0.453859	0.612094	-0.741486	0.458399	1
Rps18	2715.01	0.0220569	0.0847792	0.260169	0.794733	1
Rpl10	1019.33	0.107845	0.103677	1.0402	0.298246	1
Rps15a	901.55	0.29396	0.115277	2.55003	0.0107715	1
Ncaph2	552.911	-0.0130757	0.278223	-0.0469971	0.962516	1
Hipk1	42.833	-0.985628	0.533051	-1.84903	0.0644532	1
Man1a2	56.9831	-0.276281	0.822342	-0.335969	0.736894	1
Acyp1	73.7347	0.301115	0.41225	0.730419	0.465134	1
Cd163	62.0911	0.0195001	0.785178	0.0248352	0.980186	1
Hdac5	28.0643	-0.50933	0.990211	-0.514365	0.606997	1
Rala	37.9501	0.506841	0.771491	0.656964	0.511204	1
Vdac3	1151.41	0.116511	0.116831	0.997262	0.318637	1
Slc1a7	0.0148761	-0.473442	2.92843	-0.161671	0.871565	1
Vps72	261.102	0.159236	0.239441	0.665032	0.50603	1
Gabpa	79.5817	-0.351564	0.643476	-0.546352	0.584824	1
Dynll1	612.244	0.301968	0.168145	1.79587	0.0725144	1
Pdcl	84.2595	-0.472979	0.811982	-0.582499	0.560231	1
Tmem184b	24.9682	-0.785957	1.47409	-0.533182	0.593907	1
Nf2	40.9212	-0.66938	0.913737	-0.732574	0.463818	1
Cabp7	0.842579	-0.500042	0.597745	-0.836547	0.402847	1
Zmat5	142.826	-0.111647	0.268334	-0.416074	0.677356	1
Ewsr1	1430.42	-0.110996	0.227865	-0.487112	0.626179	1
Ap1b1	116.472	-0.873862	0.86129	-1.0146	0.310298	1
Derl3	0	0	0	0	1	1
Gnat2	0.196952	1.09779	2.92609	0.375173	0.707532	1
Bcl2l13	68.1919	-0.0381099	0.938709	-0.0405982	0.967616	1
RP23-280M4.1	0.114748	-0.0516943	2.92843	-0.0176526	0.985916	1
Dqx1	0.159547	0.402448	2.79438	0.14402	0.885485	1
Lnpk	86.166	-0.33323	0.655816	-0.508115	0.611373	1
Trpm5	0.126786	-0.740889	2.92843	-0.252998	0.80027	1
Ascl2	1.35708	3.72957	2.9109	1.28124	0.200108	1
Rarres2	0.0090332	-0.473442	2.92843	-0.161671	0.871565	1
Pttg1ip	207.581	-0.738349	0.559958	-1.31858	0.18731	1
Trpm2	47.6108	0.450621	0.371847	1.21184	0.225572	1
Ube2g2	174.512	-0.0341358	0.541012	-0.0630963	0.94969	1
Mpo	34991.8	-1.27759	0.787549	-1.62223	0.104753	1
Lpo	0	0	0	0	1	1
Met	16.402	1.07786	1.47885	0.728849	0.466094	1
Elk1	2.72176	1.61148	1.91662	0.840789	0.400466	1
Nav1	0.112813	-0.139128	2.7621	-0.0503704	0.959827	1
Tnpo1	171.141	-0.10202	0.503326	-0.202691	0.839376	1
Rnmt	313.802	-0.511401	0.336792	-1.51845	0.128902	1
Srp14	387.95	-0.0173999	0.185499	-0.0938005	0.925268	1
Cdk9	351.693	-0.276748	0.330586	-0.837144	0.402512	1
Tor2a	158.305	-0.00895215	0.535641	-0.016713	0.986666	1
Fpgs	97.931	-0.973513	0.825841	-1.17881	0.238472	1
Mkl2	18.2637	0.551347	0.642414	0.858243	0.390758	1
Cbx5	226.26	0.145761	0.388585	0.375107	0.707581	1
Apobec3	430.49	0.118976	0.202886	0.58642	0.557593	1
Vav2	1.88475	4.20302	2.75511	1.52554	0.127126	1
Dmap1	87.047	0.116534	0.727999	0.160075	0.872822	1
Mcu	71.655	-0.614205	0.559631	-1.09752	0.272415	1
Bcr	10.2361	0.0131218	1.03375	0.0126934	0.989872	1
Fxyd5	602.949	-0.395865	0.192192	-2.05974	0.0394234	1
Tfcp2	19.5914	-0.961993	0.593999	-1.61952	0.105336	1
Pou6f1	0	0	0	0	1	1
Ubp1	109.426	-0.505718	0.60503	-0.835856	0.403236	1
Nuak2	121.706	-0.448895	0.673868	-0.666147	0.505317	1
Ick	39.1291	-0.348778	1.05192	-0.331562	0.74022	1
Sdhb	912.529	0.262565	0.141615	1.85408	0.0637281	1
Cox4i2	0.0895835	0.208935	2.92842	0.0713474	0.943121	1
Snap47	58.1682	-0.964987	0.973339	-0.99142	0.321481	1
Kdsr	92.6499	-0.451223	0.664011	-0.679542	0.496795	1
Vps4b	355.971	-0.414768	0.332284	-1.24823	0.211947	1
Rps25	2319.15	0.0828565	0.0932265	0.888765	0.374129	1
Taz	116.986	-0.250599	0.6319	-0.39658	0.691677	1
Aldh3a2	55.934	-1.0051	1.49519	-0.672224	0.501441	1
Tmem115	51.9633	-0.801741	0.860477	-0.93174	0.351471	1
Hyal2	47.4075	-0.446418	1.42444	-0.3134	0.753977	1
Ifrd2	92.7589	0.175445	0.40175	0.436702	0.662327	1
Hyal1	1.37546	1.291	2.90607	0.444244	0.656866	1
Tusc2	58.0791	-0.649996	0.803307	-0.80915	0.418429	1
Nprl2	36.2044	0.951683	1.37827	0.690489	0.489887	1
Cacna2d2	0.0299883	-0.131416	2.92843	-0.0448757	0.964206	1
Rassf1	113.075	0.155507	0.629616	0.246986	0.804919	1
Slc3a2	360.267	-0.36828	0.32873	-1.12031	0.262581	1
Nxf1	511.785	-0.281195	0.194329	-1.447	0.147896	1
Stx5a	230.313	-0.392861	0.357954	-1.09752	0.272414	1
Tnfrsf13b	329.604	-0.448759	0.44861	-1.00033	0.31715	1
Raver1	27.3123	0.433015	0.466347	0.928526	0.353135	1
RP23-185A18.9	133.182	0.243218	0.533794	0.45564	0.648649	1
AC161207.1	23.8447	0.188542	1.53832	0.122564	0.902453	1
Tmem86a	0	0	0	0	1	1
Ifi35	103.867	0.325946	0.52756	0.617838	0.536682	1
Rdm1	26.4408	-0.439531	1.31311	-0.334727	0.737831	1
Nedd8	612.283	0.0787839	0.104625	0.753016	0.45144	1
Gosr1	88.385	0.0269959	0.579949	0.0465488	0.962873	1
Mrpl52	59.5734	0.245635	0.246973	0.994584	0.319939	1
Kansl3	51.9117	0.299757	0.78665	0.381055	0.703163	1
Uckl1os	0.785097	-2.28075	2.44154	-0.934143	0.35023	1
Myt1	0.0159245	-0.473442	2.92843	-0.161671	0.871565	1
Faf1	277.235	0.0429734	0.368668	0.116564	0.907206	1
Tsacc	13.7955	-0.203622	0.80805	-0.251992	0.801048	1
Mettl16	99.6634	-0.119848	0.576097	-0.208035	0.835202	1
Apol7a	0.0170876	-0.473442	2.92843	-0.161671	0.871565	1
Pigyl	69.7279	0.0809388	0.412513	0.196209	0.844447	1
Rbm25	559.176	-0.0166524	0.180814	-0.0920966	0.926621	1
Psen2	67.0257	-0.802431	0.962476	-0.833715	0.404441	1
Acaa1b	0.0579777	-0.391149	2.92843	-0.133569	0.893743	1
Fads1	51.5123	0.805243	1.17971	0.682576	0.494875	1
Lmbr1	4.02154	1.18315	2.80254	0.42217	0.672901	1
Tnfrsf22	16.3413	-0.327233	1.20823	-0.270837	0.786516	1
Cars	92.0934	-0.0614839	0.888351	-0.0692112	0.944822	1
Kdelr3	0	0	0	0	1	1
Apip	125.559	0.729317	0.539749	1.35122	0.176626	1
Pdhx	110.182	-0.411821	0.660405	-0.623589	0.532898	1
Vac14	249.992	-0.100302	0.486118	-0.206333	0.836531	1
RP23-170E7.2	0.0113081	-0.473442	2.92843	-0.161671	0.871565	1
Akt1s1	41.1656	-0.552876	0.626246	-0.882842	0.377322	1
Tbrg1	182.481	-0.455168	0.45105	-1.00913	0.312913	1
Adssl1	691.341	-0.479379	0.301566	-1.58963	0.111918	1
Brf1	127.508	-0.163856	0.610024	-0.268606	0.788233	1
Odc1	702.063	-0.0517765	0.273305	-0.189446	0.849743	1
Thg1l	12.5349	-1.04883	1.39718	-0.75068	0.452845	1
Pabpc4	47.3867	-0.154522	0.552308	-0.279774	0.779651	1
Zfp296	19.2535	0.306179	1.28785	0.237744	0.81208	1
Sugp1	109.941	-0.644166	0.635929	-1.01295	0.311083	1
Dhdh	24.9905	-0.868161	0.467632	-1.8565	0.0633819	1
Zfp790	27.0977	-0.291041	1.94476	-0.149654	0.881038	1
Fuz	23.1313	0.229197	0.99295	0.230824	0.817451	1
Sptbn4	0.380087	-1.65822	2.9245	-0.567011	0.570707	1
Pgam1	3746.68	-0.10721	0.173924	-0.616416	0.53762	1
Evi5	70.7958	-0.295503	0.850098	-0.34761	0.728133	1
Evi5l	20.1079	-0.040212	1.64652	-0.0244225	0.980516	1
Snapc2	88.1142	0.100297	0.672545	0.14913	0.881451	1
Git1	32.7133	0.287359	1.01652	0.282689	0.777415	1
Gltp	397.251	-0.380112	0.275616	-1.37914	0.167852	1
Bnip2	355.542	-0.127416	0.30927	-0.411989	0.680348	1
Ccnt1	142.371	-0.495333	0.408312	-1.21312	0.225083	1
Brms1l	45.3716	0.397276	0.611643	0.649523	0.516	1
Med15	99.0698	-0.554725	0.743729	-0.745871	0.455745	1
Dhdds	59.7715	-0.193392	0.816416	-0.236879	0.812751	1
Crybg2	0.220383	0.0353708	1.25167	0.0282589	0.977456	1
Ubxn11	31.9841	0.364795	0.529744	0.688626	0.491059	1
Tjap1	53.5412	-0.18602	0.939805	-0.197935	0.843096	1
Nanog	1.53678	-0.000623266	0.463452	-0.00134483	0.998927	1
Rpl15	1425.25	-0.0084439	0.0737117	-0.114553	0.908799	1
Tmem167	435.472	0.0321999	0.265446	0.121305	0.903449	1
Mplkip	107.08	-0.180556	0.396216	-0.455701	0.648605	1
Kif11	389.197	0.445109	0.705091	0.631278	0.527858	1
Rpa3	267.601	0.171859	0.240393	0.714906	0.474667	1
Mlkl	275.039	0.0366136	0.457704	0.079994	0.936242	1
Tnpo3	229.021	-0.27762	0.470991	-0.589438	0.555567	1
Ttll5	21.1427	-1.09939	1.09666	-1.00249	0.316108	1
Zfp715	38.6114	0.387	1.27806	0.302803	0.76204	1
Acpt	0.0608135	-0.563448	2.92843	-0.192406	0.847424	1
Cdh23	0.233042	-0.91202	2.31787	-0.393474	0.69397	1
Rps5	2251.9	0.158147	0.0761405	2.07704	0.037798	1
Adgrl1	0.0301562	-0.216279	2.92843	-0.0738549	0.941126	1
RP23-72M20.9	0.167013	0.873523	2.92749	0.298386	0.765409	1
Etv5	21.9686	0.854112	1.47039	0.580873	0.561326	1
Tmem190	0	0	0	0	1	1
Gfod2	0.769022	1.22091	0.549326	2.22256	0.0262454	1
Enkd1	52.2799	0.262835	0.812342	0.323553	0.746277	1
RP23-111C21.6	0	0	0	0	1	1
Atp6v0d1	188.259	-0.176402	0.231044	-0.763502	0.445164	1
Ptprs	56.9657	0.155638	0.580944	0.267905	0.788772	1
Slc41a1	0.894654	-2.64142	2.7986	-0.943837	0.345253	1
RP23-74K24.1	0.0149202	-0.301143	2.92843	-0.102834	0.918095	1
Igf2bp1	0.0220034	-0.388578	2.92843	-0.132691	0.894437	1
B4galnt2	0.0508008	-0.216279	2.92843	-0.0738549	0.941126	1
Nelfb	233.57	-0.155572	0.446011	-0.348808	0.727233	1
Tmem175	115.234	0.0495838	0.745547	0.0665067	0.946974	1
Bcas1	1.57407	-4.37583	2.91073	-1.50334	0.132751	1
Tango2	60.2587	-0.635908	0.603981	-1.05286	0.292405	1
RP23-106N22.1	0.714098	2.80043	2.914	0.961027	0.336539	1
Ndufs2	663.95	0.0720449	0.178101	0.404517	0.685833	1
Atraid	215.413	-0.116665	0.294401	-0.396281	0.691898	1
Cad	80.0731	-0.0890255	0.654249	-0.136073	0.891764	1
Sh3bp5l	18.463	-2.04721	1.83071	-1.11826	0.263456	1
Atad1	205.854	-0.25773	0.462534	-0.557213	0.577382	1
Pten	194.188	0.0852407	0.375875	0.226779	0.820595	1
Pea15a	0.538165	-1.42342	2.92107	-0.487296	0.626049	1
Timm23	936.994	-0.120193	0.138606	-0.867161	0.385854	1
Tnfaip8l2	125.406	0.116959	0.547164	0.213755	0.830738	1
Trnt1	224.748	-0.372465	0.429902	-0.866395	0.386274	1
Ehmt2	54.9873	0.579807	0.802981	0.722068	0.470253	1
Elof1	202.611	-0.0228754	0.251706	-0.0908815	0.927587	1
Med16	183.675	-0.0313937	0.56296	-0.0557654	0.955529	1
St3gal1	8.6575	0.97395	1.70594	0.570916	0.568056	1
Tmem259	24.1516	-0.557376	0.496143	-1.12342	0.26126	1
Rnf170	51.3262	0.263107	1.12651	0.23356	0.815327	1
Thap8	0.0282732	-0.216279	2.92843	-0.0738549	0.941126	1
Dedd	69.875	-0.0329466	0.714347	-0.0461212	0.963214	1
Mcemp1	126.38	-0.582728	0.651397	-0.894582	0.371011	1
Nit1	48.0829	-0.722414	0.872056	-0.828404	0.407442	1
Prdm15	4.24255	-1.30357	1.74633	-0.74646	0.455389	1
Rnf168	78.9721	0.429314	0.528433	0.812428	0.416546	1
Tctex1d2	91.5276	0.212055	0.482911	0.439119	0.660576	1
Chp1	92.6448	-1.0214	0.937425	-1.08958	0.275899	1
Trpv4	0.308726	-1.812	2.92592	-0.619292	0.535724	1
Klhl3	0.0755132	-0.136555	2.34509	-0.0582302	0.953565	1
Tvp23b	105.271	-1.23254	0.747916	-1.64797	0.0993589	1
Dnajc7	372.734	0.0402533	0.331802	0.121317	0.90344	1
Zfp385c	0.0771057	-0.650882	2.81947	-0.230853	0.817429	1
Cacybp	843.197	-0.0875304	0.144541	-0.605575	0.544797	1
Cluap1	52.5552	-0.835596	0.704527	-1.18604	0.235607	1
Zswim7	31.0304	0.284486	1.007	0.28251	0.777553	1
Pigl	36.0586	0.0479157	0.600804	0.0797526	0.936434	1
Ndufa2	476.284	0.146039	0.100374	1.45496	0.145682	1
Pam16	38.3323	-0.251315	0.508642	-0.494091	0.621242	1
Cox6c	832.487	0.117291	0.101533	1.1552	0.248007	1
Ube2z	22.5152	-0.00412348	0.809291	-0.00509517	0.995935	1
Tmem87b	26.1504	0.215652	1.42451	0.151386	0.879671	1
Anapc1	158.392	0.109128	0.538743	0.202561	0.839478	1
Tsg101	258.655	0.178623	0.312478	0.571636	0.567569	1
Hps5	37.5471	-0.217333	1.27665	-0.170237	0.864824	1
Map3k4	42.8492	-0.532493	0.718153	-0.741475	0.458406	1
Piezo1	25.0436	0.844572	1.16166	0.727042	0.4672	1
Rnf166	185.187	-0.39797	0.537969	-0.739765	0.459443	1
Ankrd28	107.623	-0.806472	0.682297	-1.182	0.237208	1
Ankrd52	32.74	1.43228	1.35022	1.06078	0.288791	1
Pkd2l2	0.706793	1.11822	1.19028	0.939465	0.347492	1
Srp19	394.159	-0.155802	0.164041	-0.94977	0.342229	1
Wdfy2	26.425	0.757258	0.856974	0.883641	0.37689	1
Rbsn	41.9613	-0.292989	1.05642	-0.277342	0.781518	1
Mrps25	158.38	-0.143291	0.262941	-0.544956	0.585784	1
Dguok	88.6037	-0.616167	0.81413	-0.756841	0.449145	1
Camta1	63.6607	-0.0124011	0.371143	-0.0334133	0.973345	1
Csf1	0.0410937	-0.216279	2.92843	-0.0738549	0.941126	1
Strip1	64.7783	-0.741675	0.977788	-0.758523	0.448138	1
Slc25a11	324.849	-0.543616	0.389097	-1.39712	0.162377	1
Chrne	0.0238834	-0.473442	2.92843	-0.161671	0.871565	1
Cmc2	103.515	0.57194	0.424304	1.34795	0.177675	1
Chfr	67.9591	-1.05488	0.755187	-1.39685	0.162459	1
Ceacam16	0.575919	-0.0702916	2.41358	-0.0291234	0.976766	1
Adam28	1.1578	-0.644383	0.504348	-1.27766	0.201371	1
Tex261	216.984	-0.604535	0.336285	-1.79769	0.0722266	1
Fam120b	91.1337	-0.421337	0.786087	-0.535992	0.591964	1
Tbp	116.15	-1.04886	0.500752	-2.09456	0.0362098	1
Psmb1	1147.87	0.117028	0.0715274	1.63612	0.101814	1
Pdcd2	107.391	-0.0719082	0.508372	-0.141448	0.887516	1
Nol3	0.28464	1.20155	2.77307	0.433292	0.664803	1
Fhod1	1.94161	0.710587	1.87236	0.379514	0.704306	1
Elmo3	0.0494998	-0.0465518	2.92843	-0.0158965	0.987317	1
RP23-127B8.5	1.06213	-1.50701	2.29714	-0.656035	0.511802	1
Tppp3	0.0191238	-0.301143	2.92843	-0.102834	0.918095	1
Msh3	68.8357	-0.881119	0.80033	-1.10094	0.270921	1
Adamts13	0.0361281	-0.648311	2.92843	-0.221385	0.824793	1
Tmem208	193.689	-0.060134	0.358457	-0.167758	0.866774	1
E2f4	165.556	0.058236	0.362902	0.160473	0.872508	1
Surf4	990.229	-0.431912	0.259174	-1.6665	0.0956145	1
Surf2	58.8766	-0.221266	0.713243	-0.310225	0.75639	1
Dnajb9	17.7958	-0.30779	0.723749	-0.425273	0.670638	1
Naf1	10.899	-0.0890132	1.02435	-0.0868972	0.930753	1
Yes1	0.798658	0.392144	0.844041	0.464603	0.642216	1
Ppp1cb	528.671	-0.346227	0.322575	-1.07332	0.283126	1
Gorasp2	727.821	-0.455567	0.287336	-1.58548	0.112857	1
Tsen15	71.2961	-0.0822839	0.74304	-0.11074	0.911823	1
Efr3a	260.775	-0.120588	0.3843	-0.313786	0.753684	1
Trappc2l	241.698	-0.126611	0.23324	-0.542834	0.587244	1
Acsf3	12.9692	1.47334	1.21884	1.2088	0.22674	1
Ddx19a	28.5047	-0.636498	0.443966	-1.43366	0.151668	1
Galns	220.726	-0.166164	0.454714	-0.365424	0.714795	1
Gata2	19.9887	-1.36206	1.16646	-1.16769	0.242933	1
C8g	0.692723	2.15082	1.28197	1.67775	0.0933964	1
Rabl6	122.341	0.332455	0.456687	0.727971	0.466631	1
Ptgds	0	0	0	0	1	1
Edf1	320.727	-0.0827523	0.183959	-0.449841	0.652825	1
Clic3	0.146263	-0.39372	2.92843	-0.134447	0.893049	1
Fbxw5	96.2049	-0.192542	0.547177	-0.351883	0.724926	1
Slc25a13	84.3192	-0.100921	0.672366	-0.150098	0.880687	1
Ube2i	1125.22	0.00944952	0.106294	0.0888999	0.929161	1
Tsr3	83.5274	-0.430497	0.500654	-0.859869	0.389861	1
Unkl	15.3912	0.350317	1.96446	0.178328	0.858466	1
Lrrk1	51.1762	-0.163269	0.940413	-0.173614	0.862169	1
Aldh1a3	7.90668	0.941754	0.573527	1.64204	0.100582	1
Actn1	0.0422946	-0.131416	2.92843	-0.0448757	0.964206	1
Sirt2	88.3933	-0.744551	0.717498	-1.0377	0.299408	1
Hnrnpl	218.334	-0.0835738	0.188613	-0.443097	0.657696	1
Nolc1	460.404	0.331835	0.289843	1.14488	0.25226	1
Casd1	39.4225	-0.339445	0.989524	-0.343039	0.731569	1
Cnksr3	2.42477	0.951835	2.89627	0.328641	0.742427	1
Mtmr1	103.886	-0.75333	0.757704	-0.994227	0.320112	1
Hmgb3	670.867	-0.161212	0.271826	-0.593071	0.553133	1
Abca1	0.0205111	-0.473442	2.92843	-0.161671	0.871565	1
Nipsnap3b	368.423	-0.226495	0.377882	-0.599381	0.548919	1
Lage3	187.677	0.0665839	0.239	0.278593	0.780557	1
Ubl4a	281.643	0.177678	0.289429	0.613892	0.539287	1
Gdi1	189.287	-0.41854	0.488198	-0.857316	0.39127	1
Sash1	8.00607	0.510742	1.17392	0.435075	0.663508	1
Gadd45b	30.2669	0.332933	1.07937	0.308451	0.757739	1
Slamf6	0.00863027	-0.301143	2.92843	-0.102834	0.918095	1
Slamf1	7.56411	0.290201	0.594357	0.488261	0.625365	1
Zdhhc12	28.8694	-0.215498	0.760374	-0.28341	0.776862	1
Endog	43.4402	0.362952	0.656274	0.55305	0.580229	1
Cybb	59.0304	0.72413	1.58116	0.457974	0.646971	1
Golga7	610.217	-0.0650898	0.17839	-0.364874	0.715206	1
Cd48	963.018	-0.0200911	0.187721	-0.107026	0.914768	1
Clpx	143.707	-0.522146	0.593291	-0.880085	0.378813	1
Dennd6b	9.10716	-0.596364	2.27484	-0.262157	0.793201	1
Ager	0.247991	-0.0514173	2.92757	-0.0175631	0.985987	1
Atf6b	150.93	-0.218077	0.384831	-0.566683	0.570929	1
Egfl8	0.0145974	-0.301143	2.92843	-0.102834	0.918095	1
Notch4	0.0460637	0.0383119	2.92843	0.0130827	0.989562	1
Ppt2	24.9363	-0.823954	0.800399	-1.02943	0.303278	1
Rnf5	179.754	-0.230517	0.332666	-0.69294	0.488347	1
Cacfd1	41.9356	-1.63615	1.35116	-1.21092	0.225927	1
Hivep2	0.171134	-0.855416	1.70912	-0.500501	0.616722	1
Arnt	27.5923	0.0001969	1.04796	0.000187889	0.99985	1
Itga2	0	0	0	0	1	1
Mocs2	115.932	0.0158819	0.615141	0.0258182	0.979402	1
Nat9	38.0256	-0.772455	1.05956	-0.729037	0.465979	1
Lpl	1.75861	0.399537	0.476071	0.839237	0.401336	1
Atp6v0e	766.646	-0.0884962	0.122042	-0.725126	0.468375	1
Zfp318	0.558477	2.45315	2.91578	0.841337	0.400159	1
Ttbk1	0.933324	0.805719	0.701019	1.14935	0.25041	1
Srf	47.0794	0.0187377	0.677771	0.027646	0.977944	1
Hspa8	3504.51	0.104144	0.186451	0.558563	0.57646	1
Serac1	0.763039	-2.70454	2.91557	-0.927621	0.353604	1
Pdzd11	147.604	0.320611	0.440644	0.727595	0.466861	1
Psma2	1575.96	0.071414	0.0825368	0.865238	0.386908	1
Mrpl32	155.699	0.23792	0.231145	1.02931	0.303332	1
Setdb1	63.6942	-0.516144	0.79567	-0.648691	0.516538	1
Anxa9	32.2802	0.309151	1.24156	0.249002	0.803359	1
Prune	12.1518	0.714607	0.926502	0.771296	0.440532	1
Cers2	775.339	-0.378071	0.319918	-1.18177	0.237296	1
Capza2	1681.43	-0.0193157	0.164588	-0.117358	0.906577	1
Plekho1	16.0136	-0.130658	0.492768	-0.265151	0.790893	1
Vps45	64.4432	-0.778276	0.566563	-1.37368	0.169541	1
Prpf3	124.829	-0.246029	0.643516	-0.38232	0.702224	1
Anp32e	793.115	-0.0107691	0.169776	-0.0634312	0.949423	1
Aph1a	70.636	-0.0299022	0.622311	-0.0480503	0.961676	1
Tab2	74.5279	0.748095	0.83816	0.892544	0.372101	1
Ppil4	295.655	-0.112022	0.341695	-0.327842	0.743031	1
Cnih1	263.492	-0.379372	0.301325	-1.25901	0.208026	1
Eps8	14.3641	4.13167	1.68509	2.45189	0.0142108	1
Med22	101.826	-1.36559	0.88273	-1.54701	0.12186	1
Surf1	128.417	-0.367664	0.446478	-0.823477	0.410237	1
Med28	399.761	-0.218871	0.195201	-1.12126	0.262178	1
Qdpr	394.576	-0.209179	0.289771	-0.721875	0.470371	1
Gnrh1	0.190471	-1.08465	2.92826	-0.370408	0.711078	1
Tnr	0.0730701	0.208935	2.92842	0.0713474	0.943121	1
Sqstm1	456.983	-0.19795	0.331351	-0.597403	0.550238	1
Nfe2l2	214.091	-0.0617355	0.41428	-0.149019	0.881539	1
Rxra	1.39465	2.27522	2.57042	0.885155	0.376073	1
Adamtsl4	0.368804	1.19336	1.84728	0.646008	0.518274	1
Prpsap1	299.72	0.189226	0.295947	0.639392	0.522568	1
Fam184b	0.0343422	-0.648311	2.92843	-0.221385	0.824793	1
Ncapg	157.643	0.533156	0.744115	0.716497	0.473684	1
Lcorl	136.918	0.139056	0.59321	0.234413	0.814665	1
Lta4h	2196.37	-0.466378	0.244334	-1.90877	0.0562915	1
Dstn	811.543	-0.396995	0.248023	-1.60064	0.109457	1
H2afy	3441.04	0.139852	0.120539	1.16022	0.245959	1
Gtf2ird2	11.6489	0.330873	1.1637	0.284328	0.776159	1
Bola1	126.742	-0.119955	0.258199	-0.464583	0.64223	1
Gatsl2	0.334292	-2.19586	2.92377	-0.751037	0.45263	1
Ncf1	387.798	-0.156514	0.36042	-0.434253	0.664105	1
Adss	463.023	-0.24692	0.283669	-0.870449	0.384055	1
Cacna1d	1.63103	0.184871	1.70273	0.108573	0.913541	1
Chdh	31.1815	-0.577637	1.01123	-0.571221	0.56785	1
Actr8	173.497	-0.619745	0.579197	-1.07001	0.284616	1
Lrrc27	9.35115	-1.58284	1.67099	-0.947248	0.343512	1
Fnta	422.026	0.11149	0.32792	0.339991	0.733863	1
Skiv2l2	326.155	-0.386908	0.400049	-0.96715	0.333469	1
Lbp	479.013	-0.161507	0.398942	-0.404839	0.685596	1
Celsr1	21.1185	0.342188	1.1161	0.306592	0.759154	1
Fli1	164.405	-0.164874	0.512662	-0.321604	0.747753	1
Diexf	5.85365	1.70719	1.32683	1.28667	0.19821	1
Hsd11b1	159.919	-0.837408	0.789794	-1.06029	0.289014	1
Syt14	0.260367	1.37823	2.92386	0.471374	0.637374	1
H2-M3	217.412	-0.441405	0.446706	-0.988134	0.323087	1
Lonrf3	6.09615	3.30368	2.7125	1.21794	0.223245	1
Atp5e	440.37	0.217126	0.100338	2.16394	0.0304692	1
Nelfcd	265.631	0.405206	0.448229	0.904016	0.365987	1
Ctsz	1813.8	0.0656823	0.142826	0.459877	0.645604	1
Prelid3b	291.855	0.276795	0.255755	1.08226	0.279135	1
Ube2a	476.26	0.354261	0.169599	2.08882	0.0367242	1
Slc25a5	4030.17	0.14105	0.0926243	1.52282	0.127804	1
Ppdpf	188.486	0.13255	0.175968	0.753265	0.451291	1
Pls3	0.0172605	-0.216279	2.92843	-0.0738549	0.941126	1
Nkap	63.8591	-0.287075	0.5028	-0.570953	0.568031	1
Ndufa1	458.688	-0.0340346	0.126314	-0.269444	0.787588	1
E2f3	16.3495	0.428666	0.61819	0.69342	0.488046	1
Cr1l	271.105	-0.489864	0.365273	-1.34109	0.179891	1
Cd46	0.404587	-2.18899	2.9224	-0.749038	0.453834	1
Cd34	90.2179	2.55693	0.991189	2.57966	0.00988984	1
Plgrkt	130.171	-0.318981	0.385304	-0.827869	0.407745	1
Cd274	0.149092	-1.20275	2.92758	-0.410833	0.681195	1
Gtf3a	451.765	0.147723	0.220717	0.669288	0.503312	1
Mtif3	68.7077	-0.717913	0.669216	-1.07277	0.283376	1
Lnx2	25.7804	0.465889	1.02083	0.456383	0.648115	1
Dyrk3	27.9995	0.678183	1.52998	0.443262	0.657576	1
Mapkapk2	458.052	-0.201682	0.292591	-0.689298	0.490636	1
Lamp2	627.684	-0.469483	0.297621	-1.57745	0.114692	1
Atxn10	882.14	0.0771361	0.185673	0.415441	0.677819	1
Foxred2	16.25	0.384738	1.3662	0.281612	0.778241	1
Eif3d	661.385	0.0876588	0.24326	0.36035	0.718585	1
H3f3b	5212.08	-0.181049	0.143146	-1.26478	0.205948	1
Nup50	152.839	0.272408	0.485013	0.561651	0.574354	1
Phf21b	0.0413688	-0.131416	2.92843	-0.0448757	0.964206	1
Ift27	318.748	-0.0701603	0.190024	-0.369217	0.711966	1
Pacsin2	215.337	0.0317059	0.547818	0.0578767	0.953847	1
Cmah	318.378	-0.195886	0.205809	-0.951789	0.341204	1
Ttll12	35.8266	0.00781363	0.786087	0.00993991	0.992069	1
Tox4	180.64	-0.365842	0.543556	-0.673053	0.500914	1
Mrps18c	348.508	0.0135191	0.174572	0.0774414	0.938272	1
Srsf6	655.726	-0.18091	0.306388	-0.590459	0.554883	1
Plcg1	7.14226	1.6278	1.63662	0.994611	0.319925	1
Kctd2	41.8946	0.202896	1.22902	0.165088	0.868874	1
Kctd5	114.703	-0.205491	0.662602	-0.310127	0.756464	1
Pom121l2	0.135179	-0.917802	2.92836	-0.313418	0.753963	1
Etaa1	50.5675	0.202047	0.808829	0.249801	0.802741	1
Slpi	1042.8	0.120065	0.310909	0.386174	0.699368	1
Il13ra1	0	0	0	0	1	1
Nbr1	94.9479	-1.05788	0.848701	-1.24646	0.212594	1
Cyth1	54.6575	-0.381573	0.880703	-0.43326	0.664826	1
Brca1	50.9288	-0.0791877	0.923873	-0.0857127	0.931695	1
Cntnap1	0.020557	-0.560876	2.92843	-0.191528	0.848112	1
Nt5c3b	156.439	0.164668	0.482515	0.34127	0.732901	1
Coa3	293.292	-0.0464429	0.213625	-0.217404	0.827894	1
Med24	164.348	-0.118597	0.602741	-0.196763	0.844013	1
Psmd3	625.861	-0.248597	0.22993	-1.08119	0.279614	1
Exosc10	289.49	-0.329576	0.41986	-0.784967	0.432473	1
Glod4	363.797	-0.0294561	0.252175	-0.116808	0.907012	1
Vps53	142.445	-0.00547279	0.458181	-0.0119446	0.99047	1
Taok1	52.1067	-0.404331	0.734072	-0.550806	0.581767	1
Dnttip1	212.172	-0.617204	0.330482	-1.86759	0.0618193	1
Tnnc2	0	0	0	0	1	1
Acot8	40.5653	-0.0768231	0.716277	-0.107253	0.914588	1
Nlk	4.52098	-0.392677	1.56797	-0.250437	0.80225	1
Traf4	3.72825	-1.83961	2.46914	-0.745043	0.456246	1
Stac2	0	0	0	0	1	1
Rpl19	2302.37	0.119476	0.0620869	1.92434	0.0543118	1
Nek8	11.3474	-0.152208	1.84843	-0.0823443	0.934373	1
Arl5b	16.943	0.864093	1.37209	0.629764	0.528849	1
Zfp207	436.531	-0.0638203	0.266133	-0.239806	0.810481	1
Psmd11	589.438	-0.1087	0.228852	-0.474981	0.634801	1
Pipox	0	0	0	0	1	1
Timp2	26.919	0.315324	1.31012	0.240683	0.809801	1
Zc3h18	52.2609	0.156853	0.724173	0.216596	0.828523	1
Top2b	310.324	-0.327573	0.388557	-0.84305	0.3992	1
Igfbp4	426.468	-0.315273	0.508555	-0.61994	0.535298	1
Cdc6	258.263	-0.0476047	0.616504	-0.0772172	0.938451	1
Suz12	113.532	0.0158511	0.356932	0.0444095	0.964578	1
Atad5	146.333	-0.0366472	0.54362	-0.0674133	0.946253	1
Crlf3	300.547	-0.11904	0.40702	-0.292467	0.769929	1
Tns4	0.454174	2.03286	2.91793	0.696677	0.486005	1
Tnfaip1	39.8291	1.80636	1.1853	1.52397	0.127515	1
Abr	48.089	-0.0281665	0.84962	-0.0331519	0.973553	1
Rab11fip4	6.85911	-3.21902	1.83902	-1.7504	0.0800492	1
Cd40	0.23806	-0.0547273	1.2152	-0.0450356	0.964079	1
Slc35c2	301.164	-0.298214	0.349373	-0.853569	0.393344	1
Elmo2	180.672	-0.0652583	0.578884	-0.112731	0.910244	1
Wsb1	551.879	-0.239378	0.303479	-0.788778	0.430242	1
Ttpal	28.5255	0.215029	1.57403	0.13661	0.891339	1
Rhot1	157.128	-0.935581	0.672802	-1.39058	0.164354	1
Rhbdl3	0.598905	-1.59771	2.92046	-0.547073	0.584329	1
Ada	86.6736	0.0864187	0.758963	0.113864	0.909345	1
Serinc3	3186.75	-0.0620127	0.201715	-0.307428	0.758518	1
Tha1	0.297327	1.57582	2.92218	0.539263	0.589705	1
Pgs1	101.851	0.625092	0.689604	0.906451	0.364697	1
Birc5	476.614	0.13107	0.659213	0.198828	0.842398	1
Afmid	1.89236	3.7257	2.24985	1.65598	0.0977261	1
Pigt	39.734	0.137419	0.47547	0.289017	0.772569	1
Etv4	0.108701	0.561911	2.92824	0.191894	0.847825	1
Dbndd2	0	0	0	0	1	1
Slc12a5	0.0228948	-0.560876	2.92843	-0.191528	0.848112	1
Ghdc	2.13385	3.61131	1.57566	2.29194	0.0219093	1
Slc12a7	0.816083	2.57468	2.91384	0.883605	0.37691	1
Ctsa	1240	-0.204326	0.174276	-1.17243	0.241026	1
Zswim1	49.9751	-0.326268	1.21677	-0.268143	0.788589	1
Slc12a4	24.1902	2.02005	1.80992	1.1161	0.26438	1
Myo1c	34.6513	-0.773149	0.818026	-0.94514	0.344587	1
Crk	108.211	0.376232	0.718016	0.523989	0.600286	1
Cox7c	473.067	0.163991	0.131292	1.24905	0.211645	1
Pitpna	811.704	-0.0780169	0.203841	-0.382734	0.701917	1
Mlx	148.481	-0.565129	0.524029	-1.07843	0.280842	1
Fam134c	8.24964	-0.28427	1.21883	-0.233232	0.815581	1
Dhx58	45.8028	0.557578	1.12569	0.49532	0.620374	1
Rab5a	215.382	0.000101161	0.38633	0.000261851	0.999791	1
Hspb9	0.0117249	-0.301143	2.92843	-0.102834	0.918095	1
Nkiras2	89.2331	-0.234632	0.722703	-0.324659	0.745439	1
Ppp2r5c	361.916	0.0868818	0.235419	0.369052	0.712089	1
Ift52	205.3	-0.253392	0.437012	-0.579828	0.56203	1
Mybl2	285.718	-0.361219	0.593494	-0.608632	0.542769	1
B4galt5	12.1796	0.430115	1.05427	0.407972	0.683294	1
Ddx27	296.228	-0.0246953	0.351585	-0.0702398	0.944003	1
Cyth4	111.163	-0.363505	0.781664	-0.46504	0.641903	1
Rrp7a	80.7364	0.242381	0.592565	0.409037	0.682513	1
Cyb5r3	268.851	-0.0668129	0.378265	-0.17663	0.859799	1
Ints2	58.4935	0.297857	0.661637	0.450182	0.652579	1
Med13l	50.3001	-0.106168	0.595595	-0.178255	0.858523	1
Hist1h2bc	131.349	0.132004	0.481073	0.274396	0.783781	1
Mafk	72.4136	0.35244	0.965046	0.365206	0.714958	1
Med1	107.761	-0.071031	0.470606	-0.150935	0.880027	1
Erbb3	28.27	-1.07278	1.6063	-0.667859	0.504224	1
Stard3	72.0942	-0.226635	0.837387	-0.270646	0.786664	1
Mfng	82.8658	0.198171	0.636605	0.311293	0.755578	1
Vmp1	307.065	-0.0440121	0.404614	-0.108776	0.91338	1
Uchl5	867.155	-0.147822	0.164715	-0.89744	0.369484	1
Glrx2	96.8238	0.394641	0.270442	1.45924	0.144499	1
Trove2	0.444688	2.12579	2.91789	0.728534	0.466287	1
Stk4	229.15	0.144841	0.308563	0.469405	0.63878	1
Pmp22	3.06506	-5.33426	2.90883	-1.83381	0.0666817	1
Zcchc10	78.7151	0.273801	0.436439	0.627352	0.530428	1
Psmb6	1032.16	0.158632	0.125962	1.25936	0.2079	1
Spag7	292.302	0.101585	0.259539	0.391406	0.695497	1
Pfn1	2385.08	-0.00759008	0.0891072	-0.0851792	0.932119	1
Tomm34	307.013	-0.186472	0.361824	-0.515366	0.606298	1
Ywhab	809.526	-0.0270759	0.175028	-0.154694	0.877063	1
Ksr1	0.539003	0.846934	1.90085	0.445555	0.655919	1
Gpx3	226.701	0.314399	0.614557	0.511587	0.60894	1
Anxa6	366.311	0.0942416	0.384282	0.245241	0.80627	1
Il12rb2	0.120167	-0.136558	2.92843	-0.0466318	0.962807	1
Zkscan6	33.3174	0.544306	1.23781	0.439731	0.660132	1
Kpna2	1134.71	0.442658	0.396478	1.11648	0.264218	1
Smurf2	11.0845	-0.27216	1.30785	-0.208097	0.835153	1
Cep95	21.1964	1.52692	1.55355	0.982858	0.325677	1
Vezf1	60.3385	-0.190067	0.580077	-0.327658	0.74317	1
Cuedc1	0.315856	1.6327	2.92171	0.558817	0.576287	1
Srsf1	219.805	-0.0388456	0.269124	-0.144341	0.885231	1
Abi3	0	0	0	0	1	1
Shroom1	0.0443864	-0.21885	2.92843	-0.0747329	0.940427	1
Kif3a	9.50712	0.985763	2.11745	0.465542	0.641544	1
Mtmr4	36.6076	-1.02796	1.57546	-0.652479	0.514092	1
Mrm1	42.3523	-1.39153	1.02931	-1.3519	0.176406	1
Mapt	0	0	0	0	1	1
Kansl1	46.8729	-0.510608	0.682452	-0.748197	0.454341	1
Gid4	54.425	0.875856	0.904789	0.968022	0.333033	1
Myo1b	0.0192152	-0.560876	2.92843	-0.191528	0.848112	1
Dhx40	97.3098	0.215967	0.694492	0.310971	0.755823	1
Ypel2	0.129927	-0.910616	2.92843	-0.310957	0.755834	1
Akap1	23.525	0.0834476	1.32444	0.0630059	0.949762	1
Nol11	193.625	-0.0358112	0.511744	-0.0699787	0.944211	1
Derl2	145.935	0.0888016	0.474695	0.187071	0.851605	1
C1qbp	684.785	0.0344196	0.205561	0.167443	0.867022	1
Rpain	172.898	0.0948841	0.333235	0.284736	0.775846	1
Slc13a3	0.100472	0.383664	2.92835	0.131017	0.895762	1
Chd3	0.676475	1.1032	1.97185	0.559475	0.575837	1
Kdm6b	7.32657	0.275543	1.1251	0.244906	0.806529	1
Appbp2	175.506	-0.204079	0.555201	-0.367577	0.713189	1
Wnt9b	0.093178	0.123176	2.92843	0.0420619	0.966449	1
Adora2b	0	0	0	0	1	1
Ncor1	708.972	-0.158178	0.280861	-0.563187	0.573308	1
Trpv2	127.784	-0.17722	0.611304	-0.289905	0.771889	1
Cenpv	134.228	-0.0896618	0.20592	-0.435419	0.663258	1
Pcgf2	0.689675	-0.59225	0.853316	-0.694057	0.487647	1
Cwc25	42.9054	-0.946124	0.781903	-1.21003	0.226268	1
Pip4k2b	5.22755	1.98493	1.41593	1.40186	0.160958	1
Trim37	130.708	-0.20711	0.677895	-0.30552	0.75997	1
Ctdnep1	18.4398	0.391432	0.568214	0.688881	0.490898	1
Elp5	207.691	-0.0436001	0.430899	-0.101184	0.919404	1
Gabarap	304.848	-0.310656	0.168038	-1.84873	0.0644975	1
RP23-172M21.16	22.0729	1.77807	1.34333	1.32363	0.185628	1
Phf23	75.7877	-0.813389	0.606927	-1.34018	0.180188	1
Acadvl	160.253	-0.0923192	0.557596	-0.165567	0.868498	1
Dnah11	0.200038	-1.288	2.33314	-0.552046	0.580917	1
G3bp1	943.041	-0.211111	0.154371	-1.36755	0.171452	1
Atox1	295.315	0.0640662	0.115764	0.553422	0.579975	1
Sparc	0.332899	-1.82702	1.58288	-1.15424	0.248404	1
Mief2	7.38892	-1.86412	1.80454	-1.03301	0.301598	1
Mmp20	0.0145974	-0.301143	2.92843	-0.102834	0.918095	1
Tada2a	85.8674	0.829392	0.839075	0.988459	0.322928	1
Ikzf1	82.7996	0.114945	0.425658	0.27004	0.787129	1
Pnpo	152.622	-0.568328	0.705556	-0.805504	0.420529	1
Cog1	80.3481	-0.273886	0.697609	-0.392606	0.69461	1
Cbx1	168.741	0.136658	0.203336	0.67208	0.501533	1
Cdk5rap3	361.841	-0.29708	0.383336	-0.774986	0.438348	1
Copz2	0	0	0	0	1	1
Slc25a39	629.284	-0.0264132	0.148298	-0.178109	0.858637	1
Sp2	48.9474	-0.248112	0.513245	-0.483418	0.628799	1
Aatf	214.438	-0.103738	0.458382	-0.226313	0.820958	1
Dync1h1	45.9342	0.0392002	0.848022	0.0462254	0.963131	1
Cpsf4l	0.0606208	-0.648311	2.92843	-0.221385	0.824793	1
Pex12	43.9178	-0.258947	1.16713	-0.221867	0.824417	1
Ndel1	130.046	0.146594	0.629433	0.232899	0.81584	1
Slc25a35	1.96611	-0.279287	0.629687	-0.443533	0.65738	1
Tnfsfm13	6.74844	-0.715991	2.40406	-0.297826	0.765836	1
Mpdu1	102.724	0.258123	0.593583	0.434856	0.663667	1
Fxr2	44.7424	0.444762	0.544051	0.817501	0.413642	1
Atp5g3	1296.91	0.250139	0.103731	2.41142	0.0158906	1
Cd68	542.835	-0.524441	0.415878	-1.26104	0.207293	1
Acsl1	151.815	-0.626383	0.61587	-1.01707	0.309121	1
Smyd4	37.7398	0.822787	1.1387	0.722565	0.469947	1
Lsp1	111.282	0.36959	1.41697	0.260832	0.794222	1
Zfyve27	61.4308	-0.554381	0.810835	-0.683716	0.494154	1
Avpi1	28.2877	-0.355062	1.14286	-0.310677	0.756046	1
Myh11	0.0429245	-0.0465518	2.92843	-0.0158965	0.987317	1
Rad51d	45.5291	-0.178596	1.12099	-0.159319	0.873418	1
Pank3	20.3625	-0.972891	1.31189	-0.741596	0.458332	1
Rars	312.803	0.13175	0.392735	0.335468	0.737272	1
Wwc1	0	0	0	0	1	1
Ict1	189.528	-0.0788433	0.196927	-0.400369	0.688885	1
Fdxr	73.9301	0.480394	0.788606	0.609169	0.542413	1
Mrpl45	179.471	0.340413	0.462885	0.735417	0.462086	1
Irf1	125.832	-0.269632	0.615067	-0.438379	0.661112	1
Slc22a5	26.2952	-0.973564	1.32775	-0.733245	0.463409	1
P4ha2	0.0345259	-0.560876	2.92843	-0.191528	0.848112	1
Arrb1	1.22823	-2.48286	1.39674	-1.77761	0.0754679	1
Cxcl16	0	0	0	0	1	1
Pelp1	16.9149	-0.210415	0.658002	-0.319778	0.749136	1
Med11	51.244	0.694049	0.686986	1.01028	0.31236	1
Ccl6	10.8169	-0.489704	1.89899	-0.257876	0.796503	1
Ccl4	6.02251	0.102856	1.81447	0.0566864	0.954795	1
Natd1	6.56463	6.00398	2.79764	2.14609	0.0318661	1
Map2k3	330.762	-0.246556	0.385668	-0.639295	0.522631	1
Ywhah	921.268	-0.302692	0.231267	-1.30884	0.190587	1
Sart3	122.137	-0.517266	0.735135	-0.703634	0.481661	1
E2f2	5.81195	2.23456	1.65955	1.34649	0.178146	1
Slfn3	17.5596	0.364303	0.719196	0.506543	0.612476	1
Nars2	62.5672	-0.441904	1.08352	-0.40784	0.683391	1
Slc35b4	89.5771	-0.127676	0.94176	-0.135572	0.89216	1
Dnah1	0.152402	0.123176	2.92843	0.0420619	0.966449	1
Dalrd3	140.225	-0.510677	0.569604	-0.896548	0.36996	1
Fis1	587.498	-0.162757	0.171428	-0.949416	0.342409	1
Plod1	92.6748	-0.616702	0.793011	-0.777672	0.436763	1
Rab3d	153.392	-0.652629	0.587462	-1.11093	0.266599	1
Mfsd3	30.7245	0.0971356	1.37462	0.0706638	0.943665	1
Slc25a22	43.4672	-0.00683721	0.899314	-0.0076027	0.993934	1
Atp6ap1	732.426	-0.0743061	0.248678	-0.298804	0.765089	1
Dnase1l1	55.6106	0.307606	1.04577	0.294144	0.768648	1
Ccl9	1550.23	-0.204256	0.186806	-1.09341	0.274213	1
RP23-92G13.4	91.7116	-0.106766	0.508689	-0.209885	0.833757	1
Isyna1	400.608	0.0363046	0.381108	0.0952606	0.924108	1
Hars2	65.1614	-0.684991	0.988375	-0.693047	0.48828	1
Tmem160	198.243	0.0978401	0.150307	0.650934	0.515089	1
Rab5c	31.2328	0.245424	0.573911	0.427635	0.668917	1
Styxl1	0.0270344	-0.216279	2.92843	-0.0738549	0.941126	1
Mdh2	1589.77	0.0531091	0.111944	0.474423	0.635198	1
H13	606.65	0.0694584	0.226891	0.306132	0.759504	1
Rnf145	47.5913	-0.40986	0.833168	-0.49193	0.622769	1
Scn1b	0.0868866	0.0383119	2.92843	0.0130827	0.989562	1
Atp6v1e1	400.222	0.15101	0.252894	0.597128	0.550422	1
Chtf18	112.922	-0.146654	0.718993	-0.203971	0.838376	1
Rps6kl1	0.745673	-0.146267	2.19831	-0.066536	0.946951	1
Ppp1r12c	70.787	-0.197933	0.635471	-0.311475	0.75544	1
Ahr	0.524274	0.491547	2.91886	0.168404	0.866266	1
Map1s	119.962	-0.412623	0.577994	-0.713889	0.475296	1
Tmem129	79.2254	-0.116841	1.10834	-0.10542	0.916043	1
Nop9	323.346	0.000685143	0.346132	0.00197943	0.998421	1
Hsd17b1	11.0987	-1.36141	1.60263	-0.849487	0.395611	1
Atp6v0a1	54.5501	0.239024	0.704929	0.339075	0.734553	1
Psmc3ip	136.084	-0.000230359	0.551887	-0.000417404	0.999667	1
Noxo1	0.272618	1.46375	2.74895	0.532478	0.594395	1
Zfp687	20.7127	-2.09356	1.05587	-1.98278	0.0473923	1
RP24-202L5.2	316.146	0.162512	0.137711	1.18009	0.237963	1
Calm3	333.879	-0.0787403	0.13939	-0.564893	0.572147	1
Cops3	746.453	-0.16408	0.168999	-0.970891	0.331602	1
Fkbp8	595.172	-0.0232821	0.203795	-0.114243	0.909046	1
Ddx39b	553.848	-0.119827	0.181033	-0.661908	0.50803	1
Gipc1	262.862	-0.214158	0.25119	-0.852575	0.393895	1
Tlcd1	12.4309	-1.06146	0.518985	-2.04527	0.0408283	1
Plscr3	304.162	0.181832	0.252464	0.720232	0.471382	1
Ptger1	0.308741	0.677926	2.9266	0.231643	0.816816	1
Xab2	259.038	-0.517516	0.508064	-1.0186	0.308391	1
Cdc37	795.57	-0.388503	0.15596	-2.49104	0.012737	1
Trip10	31.3342	-0.722047	1.29261	-0.558595	0.576438	1
Cops6	709.944	0.0358551	0.136679	0.262331	0.793066	1
Ubb	10859.7	-0.0859579	0.101029	-0.850822	0.394868	1
Ap4m1	53.6282	1.13536	0.934699	1.21468	0.224488	1
Gyg	265.999	-0.635867	0.373775	-1.7012	0.0889049	1
Rcn3	21.6026	-0.0248337	0.946065	-0.0262494	0.979058	1
Slc6a8	0.0308355	-0.648311	2.92843	-0.221385	0.824793	1
Arid3a	50.1183	-0.462756	0.618436	-0.748267	0.454299	1
Ubxn6	83.6698	0.212745	0.622275	0.341882	0.73244	1
Mydgf	473.454	-0.294057	0.194416	-1.51251	0.130403	1
Ccdc12	358.949	-0.0830372	0.142207	-0.583916	0.559277	1
RP23-155A10.1	211.675	-0.0770237	0.158093	-0.487204	0.626113	1
Mrpl24	273.836	-0.288728	0.228481	-1.26368	0.206344	1
Gle1	230.158	-0.297365	0.472749	-0.629013	0.529341	1
Lyst	43.302	0.207234	0.955747	0.21683	0.828341	1
Slc35e1	46.9778	-0.546981	0.971285	-0.563152	0.573331	1
Calr3	2.37518	2.54525	2.90529	0.876076	0.380989	1
Tmc4	1.29097	-0.230016	1.05901	-0.217199	0.828053	1
Syne4	0.289887	1.54623	2.92243	0.52909	0.596743	1
Polr2i	102.95	0.312959	0.213896	1.46313	0.143431	1
Prl8a1	3.47622	-0.0175913	0.59987	-0.0293252	0.976605	1
Krt10	0.975722	-1.63213	2.8741	-0.567875	0.57012	1
Rmnd1	99.4515	-0.201031	0.587447	-0.342212	0.732192	1
Ccdc170	0.0410937	-0.216279	2.92843	-0.0738549	0.941126	1
Esr1	47.5068	0.600615	0.874586	0.686742	0.492245	1
Fbxo5	193.145	0.181221	0.661195	0.274081	0.784022	1
Mtrf1l	34.8089	-0.735609	1.12599	-0.6533	0.513563	1
Hdac2	580.168	-0.3557	0.288476	-1.23303	0.217564	1
Rwdd1	205.891	0.303871	0.228169	1.33178	0.182932	1
Clvs2	0.0104288	-0.473442	2.92843	-0.161671	0.871565	1
Stxbp5	92.1297	0.333002	0.752072	0.44278	0.657925	1
Hint3	25.3094	-0.283865	0.821231	-0.345658	0.7296	1
Trmt11	108.295	0.328621	0.61338	0.535753	0.592129	1
Katna1	162.379	0.0342902	0.58002	0.059119	0.952857	1
Pcmt1	392.478	-0.078754	0.264371	-0.297892	0.765785	1
Lrp11	0	0	0	0	1	1
RP23-288B18.1	40.8343	-0.379388	0.620815	-0.611112	0.541126	1
Sec63	236.79	-0.582855	0.357023	-1.63254	0.102565	1
Snx3	601.193	-0.17436	0.220249	-0.791649	0.428566	1
Aig1	0.131	-0.311424	1.67945	-0.185432	0.85289	1
Adat2	10.8254	0.543935	2.02274	0.268909	0.787999	1
Pex3	95.3074	0.810945	0.730767	1.10972	0.267121	1
Fuca2	362.003	-0.447107	0.35057	-1.27537	0.202178	1
Cep57l1	69.3024	0.137551	0.521505	0.263758	0.791966	1
Ltv1	241.253	0.140254	0.410853	0.341372	0.732823	1
Cd164	623.361	-0.127966	0.28682	-0.446154	0.655486	1
Utrn	83.1479	0.143323	0.651466	0.22	0.825871	1
Smpd2	67.059	-0.00603244	0.954893	-0.0063174	0.994959	1
Mical1	86.3328	0.243581	0.702692	0.34664	0.728862	1
Zbtb24	58.3839	-0.119843	0.881608	-0.135937	0.891871	1
Grm1	0.012375	-0.301143	2.92843	-0.102834	0.918095	1
Rab32	667.893	-0.260244	0.352326	-0.738645	0.460122	1
Amd-ps4	0.00893669	-0.473442	2.92843	-0.161671	0.871565	1
Gtf3c6	230.152	-0.214855	0.310254	-0.692513	0.488615	1
Slc16a10	23.0272	-0.462997	0.711718	-0.650534	0.515347	1
Rev3l	75.4721	-0.462328	0.673735	-0.686216	0.492577	1
Traf3ip2	14.2706	-0.164665	1.43517	-0.114735	0.908655	1
Fyn	15.3966	2.66431	2.02593	1.3151	0.188476	1
Tube1	31.6412	0.414664	1.48791	0.278688	0.780484	1
Prep	327.452	-0.483232	0.43519	-1.11039	0.26683	1
Tnfaip3	0.0458516	-0.0465518	2.92843	-0.0158965	0.987317	1
Reps1	203.22	0.24949	0.531688	0.469241	0.638897	1
Fam184a	0.0114629	-0.301143	2.92843	-0.102834	0.918095	1
Asf1a	332.357	0.158284	0.262412	0.603188	0.546384	1
Gopc	39.8852	-0.288913	1.24202	-0.232615	0.81606	1
Qrsl1	73.7757	-0.500274	0.7605	-0.657822	0.510653	1
Rtn4ip1	51.5387	-0.567961	1.10293	-0.514957	0.606583	1
Aim1	0.00841131	-0.301143	2.92843	-0.102834	0.918095	1
Gje1	0.297357	0.0717533	0.726032	0.0988294	0.921274	1
Vta1	288.917	0.0779279	0.324921	0.239837	0.810457	1
Reep3	82.1421	0.253269	0.538124	0.470651	0.63789	1
Pkib	390.705	0.203864	0.180143	1.13168	0.257768	1
Serinc1	275.172	-0.544974	0.460084	-1.18451	0.236211	1
Hsf2	8.47514	0.592818	0.996272	0.595036	0.551819	1
Rspo3	0.383023	-0.548637	2.92547	-0.187538	0.851239	1
Echdc1	60.4727	-0.386283	1.08915	-0.354665	0.72284	1
Mgat4c	0.0452045	-0.216279	2.92843	-0.0738549	0.941126	1
Ccdc59	97.1568	0.071703	0.317819	0.22561	0.821505	1
Ppp1r12a	154.6	0.20693	0.422867	0.48935	0.624594	1
P4ha1	59.5939	0.346905	1.05766	0.327994	0.742916	1
2022-09-10	35.7455	-0.0212224	1.0479	-0.0202524	0.983842	1
Lims1	220.404	-0.236604	0.394096	-0.600371	0.548259	1
Zwint	701.436	-0.292245	0.319821	-0.913777	0.360834	1
Ube2d1	73.4834	-0.156795	0.61059	-0.256793	0.797338	1
Mrln	0	0	0	0	1	1
Slc17a8	0.0232874	-0.388578	2.92843	-0.132691	0.894437	1
Cdk1	650.283	-0.148976	0.351078	-0.424339	0.671318	1
Atp2b1	156.259	-0.505408	0.447865	-1.12848	0.259116	1
Rhobtb1	18.447	-0.387713	1.00413	-0.38612	0.699408	1
RP23-2A21.1	0	0	0	0	1	1
Arid5b	104.029	0.463483	0.637192	0.727384	0.466991	1
Actr6	62.4406	-0.264498	0.650379	-0.406684	0.68424	1
Uhrf1bp1l	138.564	-0.207311	0.499142	-0.415335	0.677897	1
Poc1b	86.8245	0.435882	0.788653	0.552691	0.580475	1
Dusp6	467.259	-0.512808	0.40622	-1.26239	0.206809	1
Tmpo	567.052	0.120431	0.29658	0.406066	0.684694	1
Psen1	270.6	-0.267662	0.501446	-0.53378	0.593494	1
Cep290	23.5338	0.593886	0.674919	0.879937	0.378893	1
Ikbip	57.142	0.0161749	0.792312	0.0204149	0.983712	1
Hbs1l	281.575	-0.345152	0.497061	-0.694385	0.487441	1
Epb41l2	40.4606	-0.434535	0.96754	-0.449113	0.65335	1
Apaf1	56.3124	0.228312	0.74071	0.308234	0.757904	1
Myb	728.175	-0.522011	0.297287	-1.75591	0.0791031	1
Med23	44.2785	-0.853896	0.948402	-0.900352	0.367933	1
Ahi1	1.30336	-1.51717	2.30663	-0.657741	0.510705	1
Arg1	0.045166	-0.823181	2.92843	-0.2811	0.778634	1
Nedd1	125.855	-0.437558	0.600517	-0.728634	0.466225	1
Enpp3	0.0155297	-0.301143	2.92843	-0.102834	0.918095	1
Mtfr2	126.997	0.0985803	0.563336	0.174994	0.861085	1
Map7	15.1187	0.460223	1.42523	0.322911	0.746763	1
Stx7	370.906	-0.277196	0.258794	-1.07111	0.284121	1
Pex7	245.23	0.0280545	0.380734	0.0736854	0.941261	1
Cfap54	1.30667	2.29794	1.09004	2.10812	0.0350203	1
Cdk17	50.1203	-0.689399	0.860685	-0.800988	0.423138	1
Hal	0	0	0	0	1	1
Snrpf	406.49	0.275674	0.121705	2.26509	0.0235071	1
Ntn4	0	0	0	0	1	1
Usp44	19.7076	-1.22879	1.21186	-1.01397	0.310598	1
Fgd6	0.632364	-0.298301	2.91842	-0.102213	0.918587	1
Ndufa12	433.615	0.00614972	0.112003	0.0549066	0.956213	1
Tmcc3	0.0850479	0.123176	2.92843	0.0420619	0.966449	1
Cep83	90.1659	0.113232	0.529185	0.213975	0.830567	1
Socs2	32.6022	1.3076	1.10135	1.18727	0.235121	1
Nudt4	151.008	-0.0679867	0.496804	-0.136848	0.891151	1
Tcp11l2	92.4382	-1.35364	1.02797	-1.31681	0.187903	1
Cry1	80.8587	-0.848832	0.907461	-0.935392	0.349586	1
Btbd11	0.0430126	-0.476013	2.92843	-0.162549	0.870874	1
Timp3	0.0191238	-0.301143	2.92843	-0.102834	0.918095	1
Igf1	0	0	0	0	1	1
Washc3	114.92	0.205886	0.470014	0.438043	0.661355	1
Dram1	28.9953	-0.025002	1.61503	-0.0154808	0.987649	1
Sycp3	0.108006	0.363158	2.773	0.130962	0.895805	1
Sirt1	27.6554	1.12854	0.801758	1.40758	0.159254	1
Herc4	119.891	-0.647435	0.715274	-0.905156	0.365383	1
Mypn	0.0343433	-0.131416	2.92843	-0.0448757	0.964206	1
Hnrnph3	139.67	0.0610193	0.452457	0.134862	0.892721	1
Rufy2	21.2317	-0.2619	1.07433	-0.243781	0.807401	1
Ccar1	494.138	-0.218096	0.328811	-0.663287	0.507147	1
Ddx21	144.356	0.0674097	0.360861	0.186802	0.851816	1
Ddx50	217.878	-0.221573	0.377632	-0.586743	0.557376	1
Srgn	2305.18	-0.521261	0.206735	-2.5214	0.0116889	1
Vps26a	298.859	-0.0282437	0.36708	-0.0769414	0.93867	1
Supv3l1	68.0195	-0.30741	0.771078	-0.398676	0.690132	1
Aifm2	31.5833	-2.03806	1.30539	-1.56126	0.118462	1
H2afy2	0.0791565	-1.00267	2.92836	-0.342398	0.732051	1
Tysnd1	109.233	0.27331	0.631479	0.432809	0.665154	1
Sar1a	259.687	-0.418901	0.339708	-1.23312	0.217531	1
Ppa1	416.478	-0.0976802	0.236886	-0.41235	0.680083	1
Eif4ebp2	130.864	0.325854	0.494892	0.658436	0.510258	1
Pald1	0	0	0	0	1	1
Tbata	3.4259	0.0656787	1.45212	0.0452295	0.963924	1
Sgpl1	119.145	0.341572	0.892298	0.3828	0.701868	1
Pcbd1	0	0	0	0	1	1
Slc29a3	44.7938	0.354947	0.982082	0.361423	0.717783	1
Vsir	73.1066	-0.283469	1.09888	-0.257961	0.796437	1
Slc16a7	0.370709	-1.72924	2.92406	-0.591385	0.554263	1
Anapc16	197.065	-0.25181	0.262288	-0.960051	0.337029	1
Ddit4	0.266333	0.700002	2.74438	0.255067	0.798671	1
Dnajb12	31.801	0.231599	0.880441	0.263049	0.792513	1
Micu1	190.387	-0.46788	0.600836	-0.778715	0.436147	1
Cand1	139.558	-0.524945	0.740208	-0.709186	0.478209	1
Tbk1	164.64	-0.136851	0.529201	-0.258599	0.795945	1
Pno1	185.232	-0.193986	0.380428	-0.509915	0.610111	1
Plek	16.2989	0.903266	1.79503	0.503205	0.61482	1
Egfr	0.0273494	-0.216279	2.92843	-0.0738549	0.941126	1
Usp15	232.424	-0.396193	0.466349	-0.849564	0.395568	1
Elane	4464.21	-0.982543	0.576984	-1.7029	0.0885877	1
Vps54	26.0136	-0.139026	1.18573	-0.11725	0.906662	1
Tbc1d15	293.104	-0.16059	0.407361	-0.39422	0.693418	1
Pcsk4	16.672	-0.983618	1.19448	-0.823472	0.41024	1
RP23-341K9.1	145.197	-0.0830906	0.452038	-0.183813	0.85416	1
Peli1	34.9461	0.112384	0.891474	0.126066	0.89968	1
Apc2	0.040706	-0.303714	2.92843	-0.103712	0.917398	1
Thap2	6.47628	2.68671	1.07281	2.50438	0.0122668	1
Lgr5	0.110332	0.296229	2.92835	0.101159	0.919424	1
Slc1a4	0	0	0	0	1	1
Dock2	287.559	-0.238742	0.386179	-0.618216	0.536433	1
Rab1a	451.182	-0.371065	0.256375	-1.44735	0.147799	1
Gamt	13.1884	0.754396	1.92853	0.391176	0.695667	1
Ptprr	0.0412789	-0.476013	2.92843	-0.162549	0.870874	1
Actr2	187.147	0.194355	0.236509	0.821767	0.411209	1
Ndufs7	485.184	-0.0654055	0.160735	-0.406914	0.684071	1
Mum1	70.7951	0.274166	0.595933	0.460062	0.645472	1
Meis1	1159.03	-0.31437	0.226548	-1.38766	0.165242	1
Uqcr11	658.302	0.0495905	0.0940046	0.527532	0.597824	1
Cnot2	298.291	-0.425457	0.451586	-0.94214	0.346121	1
Tcf3	169.751	-0.18448	0.467954	-0.394228	0.693413	1
Frs2	33.3919	-0.870501	0.790872	-1.10069	0.271034	1
Yeats4	119.677	0.118125	0.440686	0.268048	0.788662	1
Rab36	0	0	0	0	1	1
Adora2a	0.172404	-0.910616	2.92843	-0.310957	0.755834	1
Snrpd3	620.688	0.215539	0.109991	1.95961	0.0500411	1
Ddc	0.0930272	-0.39372	2.92843	-0.134447	0.893049	1
Cpm	0.0905663	-0.975316	2.92829	-0.333067	0.739084	1
Mdm2	136.17	0.127117	0.608611	0.208864	0.834554	1
E2f7	18.5342	0.365359	1.34641	0.271358	0.786116	1
Csrp2	10.7686	-0.387799	1.54214	-0.251468	0.801452	1
Osbpl8	142.992	-0.432534	0.443055	-0.976254	0.328939	1
Mknk2	39.0706	-0.351724	0.550835	-0.638528	0.52313	1
RP23-311O20.2	0.0430616	-0.391149	2.92843	-0.133569	0.893743	1
Zpbp	0.887676	-1.54127	1.54324	-0.998723	0.317929	1
Cabin1	84.3487	-0.0900296	0.584309	-0.154079	0.877548	1
Ap3d1	99.7614	-0.0372751	0.63804	-0.0584212	0.953413	1
Sf3a2	47.6882	-0.0124254	0.296424	-0.0419179	0.966564	1
Mdm1	41.8736	-0.445624	1.06071	-0.420118	0.6744	1
Glipr1l1	0.136973	0.0340653	2.92842	0.0116326	0.990719	1
Jsrp1	0.0102785	-0.473442	2.92843	-0.161671	0.871565	1
Timm13	350.696	-0.00306122	0.127967	-0.0239219	0.980915	1
Vps13d	15.0954	-0.268689	0.989498	-0.271541	0.785975	1
Llph	238.985	-0.0905144	0.189007	-0.478894	0.632014	1
Tmbim4	419.634	0.0634446	0.140138	0.452731	0.650743	1
Slc5a4b	0.0561169	-0.563448	2.92843	-0.192406	0.847424	1
Irak3	76.9196	-1.3044	0.935833	-1.39384	0.163367	1
Helb	76.762	-0.0248113	0.517916	-0.047906	0.961791	1
Prmt2	0.277573	1.49485	2.92287	0.511431	0.60905	1
Dip2a	0	0	0	0	1	1
Hmg20b	16.6258	-0.0997805	0.416071	-0.239816	0.810473	1
AC155937.2	0.202757	-1.21867	2.71087	-0.449551	0.653035	1
Fzr1	233.648	0.683302	0.656736	1.04045	0.29813	1
Ncln	395.947	-0.312802	0.359685	-0.869656	0.384488	1
Hcfc2	97.6919	-0.488658	0.653224	-0.74807	0.454418	1
Nfyb	135.653	-0.329231	0.472818	-0.696318	0.48623	1
Txnrd1	369.178	-0.188744	0.29785	-0.633687	0.526285	1
Glt8d2	0.0417152	-0.735746	2.92843	-0.251242	0.801627	1
Ppm1m	80.5391	0.206445	0.772978	0.267077	0.78941	1
RP24-227O16.1	1129.38	-0.271399	0.202778	-1.33841	0.180764	1
Aldh1l2	0.139592	-0.39886	1.68249	-0.237065	0.812606	1
Wdr82	51.8124	0.246045	0.813695	0.30238	0.762362	1
Glyctk	0.186025	1.04548	2.92648	0.357249	0.720905	1
Pofut2	88.1883	0.109435	0.485306	0.225496	0.821593	1
Slc36a1	14.0878	-0.473188	1.00826	-0.46931	0.638848	1
Adarb1	0.0476097	-0.21885	2.92843	-0.0747329	0.940427	1
Appl2	66.9783	-0.0938172	0.921978	-0.101756	0.91895	1
Slc36a2	3.42797	-5.49514	2.90862	-1.88926	0.058857	1
Sumo3	1067.3	-0.148694	0.155208	-0.958027	0.338049	1
Hint1	1010.31	0.157126	0.0943245	1.66581	0.0957521	1
Lyrm7	13.4826	-1.00107	1.65111	-0.606298	0.544317	1
Fbxw11	99.1036	-0.042511	0.73664	-0.0577093	0.95398	1
Stk10	9.70509	2.14998	1.63744	1.31302	0.189178	1
Papolg	49.9281	-0.0747708	0.889401	-0.0840687	0.933002	1
Rel	18.0856	0.173278	0.905867	0.191285	0.848303	1
Pfkl	308.474	0.00563076	0.390938	0.0144032	0.988508	1
Il9r	0.108606	-0.0491231	2.92843	-0.0167745	0.986616	1
Pus10	132.757	-0.84943	0.665329	-1.27671	0.201706	1
Pex13	117.907	0.451975	0.627366	0.720432	0.471259	1
RP23-39I3.2	62.5436	0.932541	0.79333	1.17548	0.239804	1
RP23-188K3.4	0	0	0	0	1	1
Mpg	29.5965	-0.194305	1.18257	-0.164307	0.869489	1
Ahsa2	113.68	0.333881	0.560285	0.595912	0.551234	1
Nprl3	44.6826	-0.705867	0.815367	-0.865705	0.386652	1
Xpo1	184.695	0.0549587	0.543815	0.101061	0.919502	1
Cpeb4	0.693903	1.40718	2.91692	0.48242	0.629508	1
Stc2	0.249426	-1.54741	2.92699	-0.528669	0.597035	1
Asb3	79.5658	-0.46192	0.796239	-0.580127	0.561829	1
Cdc34	215.197	-0.0844482	0.3073	-0.274807	0.783465	1
Tpgs1	87.2027	0.00210093	0.483766	0.00434287	0.996535	1
Chac2	4.249	-0.441023	1.91035	-0.230859	0.817424	1
Erlec1	42.4438	0.373459	0.963474	0.387617	0.6983	1
Sptbn1	223.754	0.130215	0.39166	0.332469	0.739535	1
Wdpcp	12.0778	-3.03904	2.41092	-1.26053	0.207477	1
Mdh1	1127.59	0.084541	0.129024	0.655234	0.512317	1
Prss57	647.173	-0.945972	0.42131	-2.24531	0.0247482	1
Fstl3	0.688118	1.84167	1.94813	0.945352	0.344479	1
Ccng1	135.883	-0.29687	0.626395	-0.473934	0.635547	1
Nudcd2	443.62	-0.0713215	0.22899	-0.311462	0.75545	1
Polrmt	63.5614	-0.480999	1.00877	-0.476819	0.633491	1
Hmmr	198.989	0.679204	0.816525	0.831822	0.405509	1
Hcn2	0.0205468	-0.301143	2.92843	-0.102834	0.918095	1
Slc22a4	75.912	-0.0607934	0.648873	-0.0936908	0.925355	1
Cyfip2	175.637	-0.242971	0.597853	-0.406406	0.684444	1
Mgat1	106.39	-0.669859	0.515232	-1.30011	0.193563	1
Ppp2ca	1560.91	-0.0531759	0.1303	-0.408103	0.683198	1
Hnrnpab	2286.42	-0.00870946	0.1201	-0.0725185	0.942189	1
Phykpl	105.089	0.551503	0.523819	1.05285	0.292409	1
Hspa4	700.019	-0.0410263	0.299434	-0.137013	0.89102	1
Cnot6	137.779	-0.212841	0.508934	-0.418209	0.675794	1
Gfpt2	0.535037	-1.20488	2.74595	-0.438784	0.660818	1
Mapk9	83.4626	-0.333973	0.798664	-0.418165	0.675826	1
Canx	1119.57	-0.316104	0.201496	-1.56879	0.116697	1
Gnb2l1	2501.76	0.0110482	0.0869955	0.126998	0.898942	1
Rufy1	100.572	0.443067	0.670237	0.66106	0.508574	1
Rnf130	822.355	-0.246139	0.137092	-1.79543	0.0725845	1
Ltc4s	0	0	0	0	1	1
Rad50	222.549	-0.490965	0.364404	-1.34731	0.17788	1
Mrnip	77.1058	-0.207194	0.724526	-0.285972	0.7749	1
Clk4	291.501	-0.563542	0.388943	-1.44891	0.147364	1
Sar1b	234.281	0.0252295	0.302073	0.0835213	0.933437	1
Jade2	12.4601	-0.381356	1.37088	-0.278184	0.780871	1
Cdkl3	3.66069	0.897046	1.26974	0.706478	0.479891	1
Ube2b	246.624	-0.201609	0.223719	-0.901173	0.367496	1
Cdkn2aipnl	566.456	-0.0945269	0.216235	-0.437149	0.662003	1
Kremen1	1.56444	1.06438	2.64346	0.402647	0.687208	1
Nefh	12.9846	0.793353	2.16945	0.365693	0.714595	1
Med7	106.355	-0.168343	0.554341	-0.303682	0.76137	1
Tnip1	42.1159	0.269034	0.809361	0.332403	0.739585	1
Vdac1	439.735	-0.162432	0.300321	-0.540859	0.588605	1
Slu7	188.488	0.116121	0.389127	0.298413	0.765388	1
Ascc2	103.387	0.144468	0.768607	0.18796	0.850908	1
Hus1	40.3762	0.414032	1.03002	0.401966	0.687709	1
Pttg1	64.4787	0.0482507	0.512616	0.0941264	0.925009	1
Zfp607	34.1268	-0.0997336	1.04519	-0.0954213	0.92398	1
Tns3	15.3823	-1.54907	1.16752	-1.32681	0.184573	1
Btg2	9.7666	-0.967263	1.70883	-0.56604	0.571367	1
Gatsl3	0	0	0	0	1	1
Igfbp3	0.0394789	-0.648311	2.92843	-0.221385	0.824793	1
Pes1	302.099	-0.341999	0.341379	-1.00182	0.316432	1
Tcn2	417.429	-0.32381	0.416042	-0.778311	0.436386	1
RP23-128G5.3	0.0684848	0.284187	2.92839	0.0970455	0.92269	1
Myo1g	258.646	-0.105358	0.525627	-0.200442	0.841135	1
Smtn	25.1936	-0.119722	1.94226	-0.0616407	0.950849	1
Arf5	238.101	-0.422077	0.19825	-2.12901	0.0332532	1
RP23-192P17.3	48.4873	-0.65525	0.621847	-1.05372	0.292013	1
Guk1	239.66	-0.139847	0.293212	-0.476948	0.633399	1
Rnf185	38.9341	0.236921	1.45694	0.162615	0.870822	1
Limk2	74.6547	-0.366627	0.741363	-0.494531	0.620931	1
Patz1	100.405	-0.308286	0.524248	-0.588053	0.556497	1
Eif4enif1	85.2	-0.156418	0.593614	-0.263501	0.792164	1
Trim11	125.935	-0.505264	0.717709	-0.703996	0.481435	1
Ogdh	335.55	-0.633662	0.4187	-1.5134	0.130177	1
Drg1	632.873	0.0515662	0.201435	0.255994	0.797955	1
Rtn4	26.1197	0.867004	0.69178	1.25329	0.210099	1
[truncated: 51,737 more rows]

## Sheet: Figure 5b
Percentage of leukemia cells that were DPP4+ as a function of disease progression (time)
Day 3	Day 4	Day 5	Day 7	Day 9	Day 11	Day 13	2 Weeks	4 Weeks
0	0	16	6.49	13.6	15.1	30.4	30.4	36.8
0	0	26	5.18	12.7	21.1	26.5	44.6	68.8
0		7.86	10.3	9.98	9.9	17.9	46.8	35.3
0		9.64	4.85	10.7	15.7	31.6	42.2
		16.5	7.82

## Sheet: Figure 5c
Ratio of red (= DPP4-AF568) to green (= AML-GFP) fluorescence (multiplied by 10) is listed for P and NP cells that were imaged after injection of AF568 antibody, as well as control cells labeled with isotype-AF568 antibody (P (IT) and NP (IT)). Imaging of DPP4 antibody staining was performed in 25 regions with non-proliferating cells and 5 regions with proliferating cells in two independent mice.…
P	NP	P (IT)	NP (IT)
0.727459	0.52122	0.553533	1.1903
0.747838	0.301536	2.3625	0.547405
10.9146	0.524523	1.01022	1.02905
0.703407	1.23331	0.491776	0.040076
0.418153	0.307167	1.24314	0.41505
0.70118	1.0123	2.0542	0.353529
0.590299	0.55274	0.340474	0.247196
0.485205	0.443994	1.42193	0.318486
0.466195	1.25459	0.264988	0.680735
0.464106	1.77754	0.83871	14.1119
0.526585	0.520329	1.74656	1.00233
0.491377	0.814713	4.28079	10.7342
0.817336	0.919083	0.566568	1.25258
0.57971	0.880112	0.648389	0.31582
0.565726	0.618735	0.808081	0.15603
0.581961	0.631559	0.738932	0.176316
0.573698	1.77969	0.69588	0.251147
0.674118	0.142111	0.385306	0.531596
0.508508	0.441925	1.71044	1.34176
0.557155	13.9934	0.909346	0.395747
0.783401	0.311265	0.490259	0.860022
1.06731	0.189573	3.97446	1.54076
0.585166	0.54242	1.27669	0.740396
9.01071	1.09091	1.14138
0.30025	0.407347	0.288708
4.22552	0.294703	1.3592
2.71451	0.127346	0.294402
0.445727	0.078847	0.877712
1.57399	1.22144	0.314824
1.77199	0.716855	2.8723
1.12837	1.42771	0.539252
1.00749	0.321332	0.396562
14.128	2.07976	0.9
37.8087	0.303819	0.782123
1.47177	0.452318	2.07332
1.03409		0.385852
0.709325		0.45873
9.72113		0.232473
1.00076		1.49932
1.29766		0.496555
1.23141		0.376926
12.243		1.41256
0.56391		0.273082
0.638244		4.36148
0.382872		0.774694
0.596749		0.280819
0.545338		0.262921
0.296896		1.21376
0.216184		0.989559
0.344086		0.444581
0.756486		0.222646
3.25124		0.253137
4.54742		0.382524
1.88159		0.46729
10.2496		1.34744
1.61341		1.24593
0.6196		0.755366
11.0397		1.18406
2.94128		0.247971
10.2578		1.51346
0.596717		0.167093
0.798023		0.896477
0.722596		0.757626
4.96544		2.04085
1.69971		2.21716
2.13154		2.95738
3.97719		0.350295
0.79401		0.61022
1.79192		1.07896
		0.906794
		0.701001
		0.588337
		1.2082
		0.816592
		1.07832
		0.377576
		3.46699
		1.23443
		0.838207
		0.883422
		0.289407
		0.263486
		1.37821
		0.205733
		2.32268
		0.20123
		1.97296
		0.923702
		0.682824
		1.52132
		3.07923
		4.04895
		1.13978
		0.562393
		0.412985
		0.261288

## Sheet: Figure 5e
Percentage of DPP4+ and DPP4- AML cells in different phases of cell cycle as analyzed by Ki67 staining and flow cytometry in the HA9M1 leukemia model at day 7 after transplantation. N=8 biological replicates and 2 independent experiments.
	DPP4+								DPP4-
G0	1.64	0.61	0.25	1.57	1.03	2.8	4.1	2.06	0.55	0.58	0.17	1	0.4	2.3	5.75	3.59
G1	55.5	55.5	52.5	52.6	56	48.6	50.8	50.5	70.3	68.6	67.6	69.2	68.5	65.9	62.3	61.6
S/G2/M	36.3	37.7	42.7	38.5	39.3	43.9	39.5	42.8	24.1	25.6	27.6	24.7	27.2	27.2	26.1	29.1

## Sheet: Figure 5f
Percentage of DPP4+ and DPP4- AML cells in different phases of cell cycle as analyzed by Ki67 staining and flow cytometry in the MLL-AF9 leukemia model at day 7 after transplantation. N=3 biological replicates from 2 independent experiments.
	DPP4+			DPP4-
G0	0.35	0.67	0.6	0.19	0.11	0.17
G1	20.1	24.5	23.8	80.2	84.5	84.5
S/G2/M	72.6	63.3	64.9	17	13.3	13.1

## Sheet: Figure 5g
DPP4-correlated genes from OHSU (https://doi.org/10.1038/s41586-018-0623-z) and Firehose (https://datacatalog.mskcc.org/dataset/10484) datasets.
AML_OHSU_DPP4_corr_entrez						AML_firehose_DPP4_corr_entrez
gene	spearman	p_value	q_value	ensemble_id		gene	spearman	p_value	q_value	ensemble_id
GNAI3	0.638606	4.84309e-53	8.76938e-49	14679		GNAI3	0.756782	1.63951e-34	3.21016e-30	14679
CDC45	0.623948	4.96119e-50	4.49161e-46	12544		CDC45	0.728757	6.37228e-31	6.23846e-27	12544
NARF	0.616718	1.32479e-48	7.99597e-45	67608		NARF	0.723805	2.46808e-30	1.61084e-26	67608
CAV2	0.615226	2.58204e-48	1.16882e-44	12390		CAV2	0.715949	1.99263e-29	9.75394e-26	12390
KLF6	0.611764	1.19832e-47	4.33958e-44	23849		KLF6	0.713121	4.15353e-29	1.62652e-25	23849
SCMH1	0.610643	1.9618e-47	5.92037e-44	29871		SCMH1	0.710935	7.28436e-29	2.37713e-25	29871
COX5A	0.59616	9.61836e-45	2.48799e-41	12858		COX5A	0.703924	4.26497e-28	1.19297e-24	12858
FER	0.594116	2.24861e-44	5.08945e-41	14158		FER	0.699848	1.16369e-27	2.56422e-24	14158
XPO6	0.593413	3.00649e-44	6.04873e-41	74204		XPO6	0.699796	1.17865e-27	2.56422e-24	74204
TFE3	0.588765	2.01796e-43	3.65393e-40	209446		TFE3	0.69735	2.13507e-27	4.18047e-24	209446
BRAT1	0.587241	3.74171e-43	6.15919e-40	231841		BRAT1	0.696176	2.83368e-27	5.04396e-24	231841
GNA12	0.585074	8.95637e-43	1.35144e-39	14673		GNA12	0.689588	1.35289e-26	2.20747e-23	14673
SLC22A18	0.584696	1.04186e-42	1.45115e-39	18400		SLC22A18	0.684093	4.82999e-26	7.27471e-23	18400
PIH1D2	0.579221	9.14981e-42	1.1834e-38	72614		PIH1D2	0.683031	6.15558e-26	8.60902e-23	72614
DLAT	0.572682	1.16194e-40	1.40262e-37	235339		DLAT	0.682101	7.60823e-26	9.93128e-23	235339
SDHD	0.570074	3.15227e-40	3.56739e-37	66925		SDHD	0.679664	1.31983e-25	1.61514e-22	66925
CCND2	0.569534	3.87199e-40	4.09078e-37	12444		CCND2	0.677507	2.14027e-25	2.46509e-22	12444
GPR107	0.569405	4.0666e-40	4.09078e-37	277463		GPR107	0.672427	6.57406e-25	7.15112e-22	277463
NALCN	0.569262	4.29319e-40	4.09141e-37	338370		NALCN	0.671412	8.20345e-25	8.45387e-22	338370
SLFN4	0.567816	7.42699e-40	6.35466e-37	20558		TSPAN32	0.666607	2.31386e-24	2.1574e-21	27027
TSPAN32	0.567774	7.5444e-40	6.35466e-37	27027		GMPR	0.662568	5.45192e-24	4.64125e-21	66355
CLEC2G	0.567713	7.72092e-40	6.35466e-37	70809		TRIM25	0.660128	9.0893e-24	7.41536e-21	217069
GMPR	0.564977	2.16012e-39	1.70058e-36	66355		DGKE	0.65885	1.1858e-23	9.28722e-21	56077
TRIM25	0.56005	1.34578e-38	1.01534e-35	217069		SCPEP1	0.656613	1.88305e-23	1.41808e-20	74617
DGKE	0.558924	2.0354e-38	1.4742e-35	56077		MNT	0.649383	8.16971e-23	5.92455e-20	17428
SCPEP1	0.558223	2.63116e-38	1.8324e-35	74617		ITGB2	0.64694	1.32979e-22	9.29902e-20	16414
MNT	0.555327	7.55157e-38	5.06431e-35	17428		HDDC2	0.646366	1.48994e-22	1.00597e-19	69692
ITGB2	0.555168	7.99947e-38	5.17308e-35	16414		PEMT	0.643414	2.66443e-22	1.73898e-19	18618
HDDC2	0.55013	4.88176e-37	3.04807e-34	69692		CDH1	0.640119	5.0603e-22	3.19615e-19	12550
PEMT	0.549311	6.5329e-37	3.94304e-34	18618		CLEC10A	0.639271	5.96147e-22	3.53714e-19	17312
CDH1	0.548999	7.29551e-37	4.1541e-34	12550		ALOX12	0.635176	1.3055e-21	7.51816e-19	11684
CKMT1	0.548982	7.34142e-37	4.1541e-34	12716		COMT	0.633819	1.68821e-21	9.44432e-19	12846
CLEC10A	0.544341	3.75772e-36	2.06185e-33	17312		RTCA	0.633475	1.80188e-21	9.80024e-19	66368
ALOX12	0.543626	4.82269e-36	2.56837e-33	11684		DBT	0.632808	2.04318e-21	1.08123e-18	13171
COMT	0.543507	5.02687e-36	2.60062e-33	12846		DAZAP2	0.631195	2.76636e-21	1.42541e-18	23994
RTCA	0.541311	1.07676e-35	5.4158e-33	66368		MCTS1	0.630835	2.95885e-21	1.48549e-18	68995
DBT	0.539753	1.84237e-35	9.01616e-33	13171		TRAPPC10	0.630036	3.43472e-21	1.6813e-18	216131
DAZAP2	0.539522	1.99399e-35	9.50135e-33	23994		CCM2	0.625395	8.10256e-21	3.86947e-18	216527
MCTS1	0.538993	2.39156e-35	1.11036e-32	68995		TBRG4	0.623406	1.16537e-20	5.43286e-18	21379
TRAPPC10	0.538207	3.1301e-35	1.41692e-32	216131		FAP	0.621835	1.54993e-20	7.0576e-18	14089
CCM2	0.53722	4.38464e-35	1.93641e-32	216527		NDUFA9	0.620833	1.85752e-20	8.26595e-18	66108
TBRG4	0.535416	8.09562e-35	3.49017e-32	21379		LCK	0.62051	1.96866e-20	8.56586e-18	16818
FAP	0.533487	1.55301e-34	6.5396e-32	14089		GALNT1	0.619285	2.45388e-20	1.0445e-17	14423
NDUFA9	0.532892	1.89693e-34	7.80632e-32	66108		MKRN2	0.615889	4.49575e-20	1.87291e-17	67027
LCK	0.532169	2.41755e-34	9.7277e-32	16818		RAF1	0.613814	6.48529e-20	2.64546e-17	110157
GALNT1	0.531126	3.42758e-34	1.3492e-31	14423		GRASP	0.609804	1.30633e-19	5.1156e-17	56149
MKRN2	0.530588	4.10268e-34	1.58058e-31	67027		ACVR1B	0.609673	1.33646e-19	5.13096e-17	11479
RAF1	0.530499	4.2254e-34	1.59394e-31	110157		TOM1L2	0.608651	1.59482e-19	6.0051e-17	216810
GRASP	0.528904	7.18177e-34	2.60081e-31	56149		ITGA5	0.607318	2.00693e-19	7.27699e-17	16402
ACVR1B	0.524522	3.03818e-33	1.07867e-30	11479		GABRA2	0.604167	3.43924e-19	1.22437e-16	14395
TOM1L2	0.522136	6.60475e-33	2.29985e-30	216810		WDR77	0.601827	5.11171e-19	1.78727e-16	70465
ZFP385A	0.521722	7.55382e-33	2.5807e-30	29813		ADORA3	0.601527	5.37638e-19	1.84683e-16	11542
ITGA5	0.520174	1.24504e-32	4.17481e-30	16402		HNRNPD	0.599056	8.13704e-19	2.7004e-16	11991
GABRA2	0.519758	1.42366e-32	4.68696e-30	14395		C1D	0.595882	1.37859e-18	4.42505e-16	57316
WDR77	0.519696	1.45225e-32	4.69571e-30	70465		GM2A	0.595597	1.4449e-18	4.56308e-16	14667
ADORA3	0.517632	2.81351e-32	8.93758e-30	11542		KRIT1	0.594214	1.8144e-18	5.63905e-16	79264
ATP5F1	0.51432	8.05784e-32	2.51557e-29	11950		CLCN4	0.594008	1.87673e-18	5.74163e-16	12727
HNRNPD	0.513166	1.15949e-31	3.55846e-29	11991		SEMA4F	0.592692	2.32788e-18	7.01229e-16	20355
DYNLT1C	0.512593	1.38798e-31	4.18871e-29	100040563		HK2	0.591407	2.87025e-18	8.41329e-16	15277
C1D	0.510828	2.41296e-31	7.16253e-29	57316		MYO18A	0.591389	2.87891e-18	8.41329e-16	360013
GM2A	0.510507	2.66689e-31	7.78862e-29	14667		SEZ6	0.590281	3.44599e-18	9.92242e-16	20370
KRIT1	0.509509	3.63899e-31	1.04589e-28	79264		HAAO	0.588885	4.31796e-18	1.2253e-15	107766
CLCN4	0.504486	1.71267e-30	4.84552e-28	12727		CD52	0.588697	4.45093e-18	1.24499e-15	23833
SEMA4F	0.503975	2.00214e-30	5.57735e-28	20355		ABHD15	0.587822	5.1236e-18	1.41296e-15	67477
HK2	0.502453	3.18243e-30	8.73096e-28	15277		LOXL3	0.587509	5.38811e-18	1.46527e-15	16950
MYO18A	0.501002	4.94015e-30	1.33509e-27	360013		KAT2B	0.586589	6.24362e-18	1.67466e-15	18519
SEZ6	0.500597	5.58321e-30	1.48669e-27	20370		RAB5B	0.584315	8.9688e-18	2.3731e-15	19344
HAAO	0.49995	6.78587e-30	1.78075e-27	107766		DNMT3L	0.583188	1.07218e-17	2.79909e-15	54427
CD52	0.498105	1.18081e-29	3.05441e-27	23833		SPG7	0.580579	1.61671e-17	4.11105e-15	234847
ABHD15	0.497849	1.27478e-29	3.25105e-27	67477		RPL13	0.577812	2.48886e-17	6.1686e-15	270106
LOXL3	0.497188	1.55322e-29	3.90614e-27	16950		CHMP1A	0.574842	3.93712e-17	9.6361e-15	234852
KAT2B	0.495884	2.29101e-29	5.68265e-27	18519		RPA1	0.570888	7.19933e-17	1.74028e-14	68275
RAB5B	0.495576	2.51055e-29	6.14303e-27	19344		SERPINF1	0.569041	9.51689e-17	2.27245e-14	20317
DNMT3L	0.494655	3.29801e-29	7.96227e-27	54427		TUBGCP3	0.568256	1.0709e-16	2.5263e-14	259279
ICOSL	0.493253	4.99037e-29	1.18896e-26	50723		POLR3D	0.56669	1.35429e-16	3.15678e-14	67065
SPG7	0.491563	8.19881e-29	1.928e-26	234847		DDX3X	0.565341	1.65607e-16	3.8148e-14	13205
SULT5A1	0.490568	1.09714e-28	2.54692e-26	57429		IL12RB1	0.565205	1.68991e-16	3.8475e-14	16161
RPL13	0.490182	1.22791e-28	2.78368e-26	270106		USP32	0.56358	2.15035e-16	4.83953e-14	237898
CHMP1A	0.490176	1.22988e-28	2.78368e-26	234852		DNAJC5	0.559376	3.98671e-16	8.57799e-14	13002
RPA1	0.489323	1.57718e-28	3.52567e-26	68275		TPD52L2	0.558994	4.21549e-16	8.97167e-14	66314
SERPINF1	0.486215	3.87703e-28	8.56114e-26	20317		FMR1	0.558172	4.75082e-16	1.00023e-13	14265
TUBGCP3	0.485805	4.36168e-28	9.5153e-26	259279		PXMP4	0.557828	4.99399e-16	1.04024e-13	59038
POLR3D	0.485566	4.6716e-28	1.00701e-25	67065		DLG3	0.557021	5.61316e-16	1.1569e-13	53310
DDX3X	0.485306	5.03449e-28	1.07247e-25	13205		GNB1L	0.555389	7.10332e-16	1.44878e-13	13972
IL12RB1	0.484844	5.74719e-28	1.21005e-25	16161		MMP11	0.555126	7.3774e-16	1.48917e-13	17385
USP32	0.484362	6.59886e-28	1.3734e-25	237898		SMARCB1	0.551492	1.24003e-15	2.47536e-13	20587
TXNRD3	0.483922	7.48274e-28	1.53966e-25	232223		HIP1R	0.551426	1.25159e-15	2.47536e-13	29816
FASL	0.483703	7.96679e-28	1.60349e-25	14103		NSUN5	0.551237	1.28565e-15	2.49609e-13	100609
ZFP512B	0.483701	7.97005e-28	1.60349e-25	269401		TOP1MT	0.551227	1.28756e-15	2.49609e-13	72960
DNAJC5	0.483232	9.11092e-28	1.81287e-25	13002		MMP14	0.549185	1.71847e-15	3.26676e-13	17387
TPD52L2	0.482686	1.06468e-27	2.09545e-25	66314		SLC7A7	0.548073	2.00955e-15	3.78336e-13	20540
FMR1	0.481897	1.332e-27	2.59339e-25	14265		OXA1L	0.545453	2.89846e-15	5.40493e-13	69089
PXMP4	0.481003	1.71633e-27	3.30612e-25	59038		HEATR6	0.545133	3.03059e-15	5.59802e-13	217026
DLG3	0.47963	2.52917e-27	4.82061e-25	53310		CCL3	0.544021	3.53651e-15	6.47149e-13	20302
GNB1L	0.479219	2.83951e-27	5.35574e-25	13972		ICAM4	0.542292	4.49024e-15	8.06595e-13	78369
MMP11	0.478376	3.59867e-27	6.71765e-25	17385		ILF2	0.541875	4.75566e-15	8.46508e-13	67781
SMARCB1	0.477512	4.58343e-27	8.46859e-25	20587		CHTOP	0.541676	4.88776e-15	8.57781e-13	66511
HIP1R	0.476898	5.44284e-27	9.9549e-25	29816		SNAPIN	0.541648	4.90661e-15	8.57781e-13	20615
NSUN5	0.476114	6.77145e-27	1.22611e-24	100609		S100A4	0.541129	5.26875e-15	9.12939e-13	20198
TOP1MT	0.474165	1.16338e-26	2.08568e-24	72960		S100A3	0.540343	5.86865e-15	1.00797e-12	20197
MMP14	0.472638	1.77316e-26	3.11715e-24	17387		S100A6	0.540113	6.0562e-15	1.02601e-12	20200
SLC7A7	0.471607	2.35389e-26	4.09826e-24	20540		ICAM2	0.540086	6.0785e-15	1.02601e-12	15896
OXA1L	0.469926	3.72923e-26	6.43097e-24	69089		MAPK7	0.539683	6.42235e-15	1.07478e-12	23939
HEATR6	0.468918	4.90741e-26	8.38288e-24	217026		EPN2	0.53907	6.98303e-15	1.15871e-12	13855
CCL3	0.468828	5.02947e-26	8.51108e-24	20302		B9D1	0.537067	9.16611e-15	1.50817e-12	27078
WFDC18	0.468047	6.21754e-26	1.04242e-23	14038		SEC24B	0.535939	1.06757e-14	1.74191e-12	99683
ICAM4	0.467996	6.30407e-26	1.04723e-23	78369		N4BP3	0.535339	1.1575e-14	1.87305e-12	212706
ILF2	0.465052	1.39498e-25	2.29627e-23	67781		RMND5B	0.534661	1.26785e-14	2.03479e-12	66089
CHTOP	0.464717	1.52637e-25	2.4899e-23	66511		NHP2	0.53373	1.43646e-14	2.28666e-12	52530
SNAPIN	0.463366	2.19142e-25	3.54286e-23	20615		VPS9D1	0.533061	1.57107e-14	2.48077e-12	72325
S100A4	0.462287	2.92152e-25	4.68141e-23	20198		C1QL4	0.532015	1.80632e-14	2.80696e-12	239659
S100A3	0.461567	3.53746e-25	5.61867e-23	20197		MFSD10	0.531744	1.87265e-14	2.88712e-12	68294
S100A6	0.46118	3.92026e-25	6.17253e-23	20200		LUZP1	0.5312	2.01307e-14	3.07937e-12	269593
ICAM2	0.461129	3.97389e-25	6.20303e-23	15896		SLC13A2	0.530184	2.30319e-14	3.49585e-12	20500
MAPK7	0.461035	4.07388e-25	6.28269e-23	23939		KCTD10	0.529681	2.46176e-14	3.70778e-12	330171
EPN2	0.461016	4.09431e-25	6.28269e-23	13855		POLDIP2	0.529195	2.6247e-14	3.92303e-12	67811
B9D1	0.460229	5.04254e-25	7.67271e-23	27078		IFT20	0.528627	2.82895e-14	4.19627e-12	55978
SEC24B	0.459951	5.42684e-25	8.18865e-23	99683		LGALS9	0.528229	2.98109e-14	4.38871e-12	16859
N4BP3	0.459909	5.48652e-25	8.21028e-23	212706		ARAF	0.527835	3.13942e-14	4.58731e-12	11836
RMND5B	0.459862	5.55581e-25	8.24582e-23	66089		CFP	0.527418	3.31589e-14	4.80927e-12	18636
NHP2	0.459211	6.59633e-25	9.71054e-23	52530		UXT	0.526697	3.64428e-14	5.24669e-12	22294
VPS9D1	0.459127	6.74445e-25	9.84853e-23	72325		CNNM3	0.523239	5.7147e-14	8.14123e-12	94218
ZFP276	0.458415	8.13216e-25	1.17799e-22	57247		LMAN2L	0.523208	5.73795e-14	8.14123e-12	214895
C1QL4	0.45651	1.33938e-24	1.92477e-22	239659		MCM3AP	0.521124	7.50605e-14	1.05733e-11	54387
MFSD10	0.456054	1.50866e-24	2.15096e-22	68294		PCNT	0.518905	9.97212e-14	1.39467e-11	18541
LUZP1	0.455727	1.64282e-24	2.32395e-22	269593		MXD1	0.518679	1.02636e-13	1.42526e-11	17119
SLC13A2	0.455628	1.68561e-24	2.366e-22	20500		GMCL1	0.517696	1.16305e-13	1.60369e-11	23885
KCTD10	0.455363	1.80582e-24	2.51523e-22	330171		SNRNP27	0.517543	1.18591e-13	1.62378e-11	66618
POLDIP2	0.455322	1.82554e-24	2.52329e-22	67811		OCRL	0.516557	1.34377e-13	1.81456e-11	320634
IFT20	-0.455259	1.8556e-24	2.54541e-22	55978		CALM1	0.515821	1.4749e-13	1.97798e-11	12313
LGALS9	0.454484	2.26936e-24	3.08957e-22	16859		AGPAT3	0.515412	1.55296e-13	2.0685e-11	28169
ARAF	0.453132	3.21928e-24	4.35012e-22	11836		SEMA6B	0.515154	1.60438e-13	2.12255e-11	20359
CFP	0.452926	3.39559e-24	4.55437e-22	18636		UHRF1	0.514593	1.72171e-13	2.26249e-11	18140
UXT	0.452698	3.60143e-24	4.79493e-22	22294		DPP9	0.514256	1.79612e-13	2.34454e-11	224897
CNNM3	0.451136	5.38183e-24	7.11306e-22	94218		RAMP2	0.512668	2.19152e-13	2.84172e-11	54409
LMAN2L	0.44548	2.26516e-23	2.97212e-21	214895		LSR	0.512394	2.26803e-13	2.92158e-11	54135
MCM3AP	-0.445356	2.33683e-23	3.02621e-21	54387		GRAMD1A	0.509822	3.12261e-13	3.99612e-11	52857
PCNT	0.445351	2.33981e-23	3.02621e-21	18541		CKB	0.509374	3.30038e-13	4.19619e-11	12709
MXD1	0.442186	5.16705e-23	6.63544e-21	17119		SP1	0.50895	3.47819e-13	4.39374e-11	20683
GMCL1	0.44111	6.75201e-23	8.60976e-21	23885		ITGB7	0.508577	3.64158e-13	4.55032e-11	16421
SNRNP27	0.440863	7.17851e-23	9.0896e-21	66618		RARG	0.507094	4.37084e-13	5.41652e-11	19411
OAS1C	0.440721	7.43444e-23	9.34829e-21	114643		PFDN5	0.506417	4.74861e-13	5.84766e-11	56612
OCRL	0.440679	7.5123e-23	9.38105e-21	320634		RRP15	0.506119	4.92548e-13	6.02756e-11	67223
CALM1	0.440651	7.56503e-23	9.38219e-21	12313		RND2	0.505964	5.01963e-13	6.10462e-11	11858
AGPAT3	0.440447	7.95633e-23	9.80035e-21	28169		SRR	0.505215	5.50046e-13	6.64808e-11	27364
SEMA6B	0.440092	8.68709e-23	1.06282e-20	20359		SYNC	0.505138	5.55217e-13	6.66942e-11	68828
UHRF1	0.439906	9.0962e-23	1.1054e-20	18140		ACP5	0.50451	5.99386e-13	7.15609e-11	11433
DPP9	0.439558	9.91345e-23	1.19669e-20	224897		FBXO9	0.503079	7.13035e-13	8.46135e-11	71538
RAMP2	0.439028	1.12969e-22	1.35466e-20	54409		VPS50	0.502777	7.3962e-13	8.72395e-11	73288
LSR	0.437436	1.67082e-22	1.99036e-20	54135		HARS	0.502104	8.02271e-13	9.37206e-11	15115
GRAMD1A	0.437281	1.73542e-22	2.05381e-20	52857		ZMAT2	0.502085	8.0414e-13	9.37206e-11	66492
CKB	0.437166	1.78511e-22	2.0989e-20	12709		UBE2C	0.501859	8.26404e-13	9.57455e-11	68612
SP1	0.437134	1.79915e-22	2.10175e-20	20683		SMG5	0.501443	8.68895e-13	1.00067e-10	229512
ITGB7	0.43709	1.8187e-22	2.11097e-20	16421		CCT3	0.501395	8.73921e-13	1.00067e-10	12462
MYG1	0.436761	1.97096e-22	2.27313e-20	60315		GLMP	0.501332	8.80554e-13	1.0024e-10	56700
RARG	0.436484	2.10918e-22	2.41715e-20	19411		MEF2D	0.500899	9.27672e-13	1.04993e-10	17261
PFDN5	0.43557	2.63593e-22	3.00181e-20	56612		TMEM79	0.50084	9.34348e-13	1.05141e-10	71913
RRP15	0.434818	3.16482e-22	3.58159e-20	67223		SND1	0.499713	1.06965e-12	1.19678e-10	56463
RND2	0.433701	4.15021e-22	4.66757e-20	11858		COL18A1	0.499305	1.12316e-12	1.24952e-10	12822
SRR	0.433223	4.65874e-22	5.20714e-20	27364		SLC19A1	0.498697	1.20788e-12	1.33618e-10	20509
SYNC	0.432954	4.97187e-22	5.52305e-20	68828		KPNB1	0.498384	1.25379e-12	1.37917e-10	16211
ACP5	0.432894	5.0443e-22	5.56934e-20	11433		NPEPPS	0.498038	1.30659e-12	1.42922e-10	19155
FBXO9	0.432537	5.4986e-22	6.03413e-20	71538		MRPL10	0.497013	1.47612e-12	1.60569e-10	107732
VPS50	0.432297	5.82583e-22	6.35472e-20	73288		TCF25	0.496469	1.57449e-12	1.69387e-10	66855
HARS	0.432127	6.06906e-22	6.58039e-20	15115		TUBB6	0.496069	1.65088e-12	1.76635e-10	67951
ZMAT2	0.431864	6.46549e-22	6.96849e-20	66492		DEF8	0.49528	1.81239e-12	1.92862e-10	23854
UBE2C	0.431736	6.66761e-22	7.14381e-20	68612		NKX2-1	0.49409	2.08511e-12	2.20593e-10	21869
SMG5	0.431586	6.91355e-22	7.36374e-20	229512		PAX9	0.494048	2.09552e-12	2.20593e-10	18511
CCT3	0.431164	7.65104e-22	8.1016e-20	12462		FOXM1	0.491623	2.78416e-12	2.91518e-10	14235
GLMP	0.431088	7.79104e-22	8.20189e-20	56700		ITFG2	0.488992	3.77987e-12	3.9367e-10	101142
MEF2D	0.430361	9.27374e-22	9.70634e-20	17261		NRIP2	0.488754	3.88514e-12	4.02492e-10	60345
TMEM79	0.4297	1.08634e-21	1.13048e-19	71913		TULP3	0.48773	4.37242e-12	4.50589e-10	22158
SND1	0.429593	1.11435e-21	1.153e-19	56463		GTF2H4	0.487665	4.4055e-12	4.51621e-10	14885
COL18A1	0.42946	1.1505e-21	1.18364e-19	12822		ELL2	0.487119	4.69141e-12	4.75948e-10	192657
SLC19A1	0.427916	1.6613e-21	1.6995e-19	20509		JUP	0.48659	4.98543e-12	5.03168e-10	16480
KPNB1	0.42694	2.09416e-21	2.13028e-19	16211		NOM1	0.486528	5.02086e-12	5.04146e-10	433864
NPEPPS	-0.426704	2.21442e-21	2.24003e-19	19155		ERGIC1	0.48627	5.17148e-12	5.16621e-10	67458
MRPL10	0.426415	2.37094e-21	2.37672e-19	107732		TNK1	0.484384	6.41612e-12	6.37703e-10	83813
CYP51	0.426406	2.3758e-21	2.37672e-19	13121		ACAP1	0.482329	8.1042e-12	8.01415e-10	216859
TCF25	0.425561	2.90041e-21	2.88559e-19	66855		TCEA3	0.482238	8.18731e-12	8.05566e-10	21401
TUBB6	0.42499	3.31767e-21	3.28268e-19	67951		CSN3	0.481913	8.49463e-12	8.31624e-10	12994
DEF8	0.422421	6.05506e-21	5.95864e-19	23854		IFRD1	0.481318	9.08518e-12	8.85014e-10	15982
NKX2-1	0.422272	6.26799e-21	6.13484e-19	21869		STK38L	0.480729	9.70911e-12	9.41111e-10	232533
PAX9	-0.421815	6.97203e-21	6.78723e-19	18511		BRPF1	0.480554	9.90176e-12	9.55056e-10	78783
FOXM1	0.42042	9.63982e-21	9.33413e-19	14235		DDT	0.479776	1.08072e-11	1.02721e-09	13202
ITFG2	0.420167	1.02216e-20	9.8448e-19	101142		DDX18	0.479597	1.10264e-11	1.04034e-09	66942
NRIP2	0.419197	1.27881e-20	1.22515e-18	60345		UBL3	0.479577	1.10516e-11	1.04034e-09	24109
TULP3	0.418972	1.34692e-20	1.28361e-18	22158		EEF1E1	0.47853	1.24275e-11	1.15872e-09	66143
GTF2H4	0.418708	1.43152e-20	1.3571e-18	14885		AKT1	0.477341	1.4192e-11	1.31696e-09	11651
TUBB5	0.418124	1.63721e-20	1.54281e-18	22154		CLDN15	0.476612	1.53909e-11	1.42148e-09	60363
ELL2	0.418105	1.64446e-20	1.54281e-18	192657		IL16	0.47647	1.56357e-11	1.43731e-09	16170
JUP	0.416757	2.24006e-20	2.09076e-18	16480		TCIRG1	0.475508	1.7397e-11	1.59175e-09	27060
NOM1	0.41598	2.67553e-20	2.4844e-18	433864		NAGLU	0.474467	1.95183e-11	1.77112e-09	27419
ERGIC1	-0.415893	2.72878e-20	2.52092e-18	67458		COASY	0.47439	1.96846e-11	1.77112e-09	71743
TNK1	0.415244	3.16387e-20	2.90803e-18	83813		TSPAN33	0.474381	1.97041e-11	1.77112e-09	232670
ACAP1	0.415004	3.3414e-20	3.05569e-18	216859		CRNKL1	0.474335	1.98053e-11	1.77112e-09	66877
TCEA3	0.41486	3.45286e-20	3.14175e-18	21401		RIN2	0.474333	1.98098e-11	1.77112e-09	74030
CSN3	-0.414469	3.7731e-20	3.41597e-18	12994		CHORDC1	0.472138	2.52169e-11	2.23327e-09	66917
IFRD1	-0.413761	4.43072e-20	3.9914e-18	15982		RTCB	0.472108	2.53002e-11	2.23327e-09	28088
STK38L	0.413378	4.83219e-20	4.33151e-18	232533		PWP1	0.4721	2.5321e-11	2.23327e-09	103136
BRPF1	0.413129	5.11196e-20	4.55972e-18	78783		FBXO7	0.47116	2.80644e-11	2.46285e-09	69754
AKR1B3	-0.412878	5.4104e-20	4.80226e-18	11677		CAPNS1	0.471124	2.81756e-11	2.46285e-09	12336
GSTT3	0.412823	5.4771e-20	4.83775e-18	103140		FOLR1	0.47044	3.0358e-11	2.64182e-09	14275
DDT	0.412659	5.68429e-20	4.99638e-18	13202		CLPB	0.470373	3.05794e-11	2.64931e-09	20480
DDX18	0.41231	6.14916e-20	5.37889e-18	66942		ZDHHC4	0.469691	3.29354e-11	2.8284e-09	72881
UBL3	0.412211	6.28854e-20	5.47435e-18	24109		RAC1	0.46964	3.31167e-11	2.83155e-09	19353
GRAMD3	0.412001	6.59295e-20	5.71189e-18	107022		NUP214	0.469251	3.45466e-11	2.94096e-09	227720
EEF1E1	0.411933	6.69491e-20	5.7726e-18	66143		AIF1L	0.469132	3.49966e-11	2.96638e-09	108897
AKT1	-0.411596	7.22168e-20	6.1973e-18	11651		CPA3	0.467794	4.0451e-11	3.41393e-09	12873
CLDN15	-0.410156	9.97535e-20	8.51999e-18	60363		LTBP1	0.467256	4.28695e-11	3.60251e-09	268977
IL16	0.410096	1.01113e-19	8.59556e-18	16170		UGP2	0.466625	4.58844e-11	3.83938e-09	216558
TCIRG1	0.410065	1.0182e-19	8.61525e-18	27060		KCNH6	0.465741	5.04592e-11	4.20422e-09	192775
NAGLU	0.409336	1.19832e-19	1.00921e-17	27419		TRMT1	0.46546	5.20039e-11	4.31456e-09	212528
COASY	0.408303	1.50817e-19	1.26428e-17	71743		NACC1	0.46483	5.56333e-11	4.5962e-09	66830
TSPAN33	-0.408259	1.52315e-19	1.27096e-17	232670		NFIX	0.464779	5.59361e-11	4.6018e-09	18032
CRNKL1	0.408152	1.55997e-19	1.2957e-17	66877		SLC1A5	0.46473	5.62296e-11	4.60659e-09	20514
RIN2	-0.407256	1.90296e-19	1.57338e-17	74030		UBA1	0.463627	6.32605e-11	5.161e-09	22201
CHORDC1	0.406172	2.41859e-19	1.9823e-17	66917		VWF	0.463378	6.49578e-11	5.27748e-09	22371
RTCB	0.406171	2.41945e-19	1.9823e-17	28088		SIAE	0.462408	7.20176e-11	5.82688e-09	22619
PWP1	0.406008	2.5078e-19	2.04544e-17	103136		SPA17	0.462231	7.33848e-11	5.91306e-09	20686
FBXO7	-0.405358	2.89406e-19	2.3499e-17	69754		FAM50A	0.461527	7.90732e-11	6.3453e-09	108160
CAPNS1	0.40526	2.95736e-19	2.39058e-17	12336		EMD	0.459797	9.49111e-11	7.58514e-09	13726
FOLR1	-0.404926	3.18299e-19	2.56153e-17	14275		TACO1	0.459481	9.81189e-11	7.80963e-09	70207
CLPB	0.404519	3.48069e-19	2.78505e-17	20480		GRIK3	0.458726	1.0622e-10	8.42018e-09	14807
ZDHHC4	0.404461	3.52477e-19	2.79925e-17	72881		GRIA3	0.457277	1.23616e-10	9.75968e-09	53623
RAC1	0.404426	3.5525e-19	2.8083e-17	19353		NPAS1	0.455545	1.4805e-10	1.16418e-08	18142
NUP214	0.404407	3.56718e-19	2.8083e-17	227720		SIPA1L2	0.45535	1.51074e-10	1.18321e-08	244668
AIF1L	-0.403748	4.12124e-19	3.23044e-17	108897		AP4E1	0.455179	1.53771e-10	1.19953e-08	108011
CPA3	-0.403408	4.43985e-19	3.46519e-17	12873		BLVRA	0.454999	1.5668e-10	1.21738e-08	109778
LTBP1	-0.403062	4.78921e-19	3.72181e-17	268977		PDZD4	0.45429	1.68597e-10	1.30479e-08	245469
UGP2	0.402137	5.86e-19	4.53449e-17	216558		IDH3G	0.454226	1.69721e-10	1.30832e-08	15929
KCNH6	-0.401645	6.52239e-19	5.02557e-17	192775		SSR4	0.453737	1.78511e-10	1.36548e-08	20832
TRMT1	-0.401349	6.95542e-19	5.33652e-17	212528		BCAP31	0.453736	1.78531e-10	1.36548e-08	27061
NACC1	0.400885	7.69177e-19	5.87658e-17	66830		FAM98A	0.453445	1.83974e-10	1.40164e-08	72722
NFIX	0.400481	8.39636e-19	6.38793e-17	18032		KMT2A	0.453402	1.84791e-10	1.40241e-08	214162
SLC1A5	0.400355	8.62851e-19	6.53709e-17	20514		IFT46	0.453153	1.89609e-10	1.43341e-08	76568
UBA1	0.399953	9.41266e-19	7.10146e-17	22201		TMEM25	0.453051	1.91602e-10	1.44291e-08	71687
VWF	0.399673	1.00005e-18	7.51367e-17	22371		TRAPPC6A	0.452999	1.92637e-10	1.44514e-08	67091
SIAE	0.3995	1.03796e-18	7.76624e-17	22619		SPAG5	0.452003	2.13412e-10	1.58882e-08	54141
SPA17	0.399325	1.07798e-18	8.03248e-17	20686		UNC119	0.451954	2.14488e-10	1.59078e-08	22248
FAM50A	0.399123	1.12594e-18	8.35551e-17	108160		RAB34	0.451326	2.28737e-10	1.69006e-08	19376
EMD	-0.39907	1.13882e-18	8.4166e-17	13726		SDF2	0.450744	2.42783e-10	1.7871e-08	20316
TACO1	0.399022	1.15082e-18	8.47071e-17	70207		CCNE1	0.450574	2.47043e-10	1.81165e-08	12447
GRIK3	0.398563	1.2704e-18	9.31304e-17	14807		BBC3	0.450304	2.53946e-10	1.85532e-08	170770
GRIA3	0.398249	1.35916e-18	9.9235e-17	53623		MYBPC3	0.450164	2.57607e-10	1.87507e-08	17868
NPAS1	0.398063	1.41447e-18	1.02859e-16	18142		PSMC3	0.450012	2.61615e-10	1.89719e-08	19182
SIPA1L2	-0.397723	1.52154e-18	1.10202e-16	244668		ACP2	0.449849	2.65997e-10	1.92185e-08	11432
AP4E1	-0.397278	1.67405e-18	1.20765e-16	108011		RAPSN	0.4497	2.70073e-10	1.94413e-08	19400
BLVRA	0.397251	1.68388e-18	1.20992e-16	109778		SLC39A13	0.449502	2.75568e-10	1.97642e-08	68427
PDZD4	-0.396678	1.9032e-18	1.3621e-16	245469		CELF2	0.449258	2.82523e-10	2.0189e-08	14007
IDH3G	0.396527	1.96601e-18	1.40152e-16	15929		NR1H3	0.449209	2.83924e-10	2.0201e-08	22259
SSR4	0.396225	2.09688e-18	1.48895e-16	20832		DDB2	0.44918	2.84753e-10	2.0201e-08	107986
BCAP31	-0.395027	2.70646e-18	1.91429e-16	27061		SPI1	0.448797	2.96058e-10	2.09272e-08	20375
FAM98A	0.394971	2.73878e-18	1.92961e-16	72722		SF3A1	0.447674	3.31784e-10	2.33681e-08	67465
KMT2A	-0.39465	2.93258e-18	2.05815e-16	214162		STAT6	0.447111	3.51216e-10	2.46481e-08	20852
IFT46	-0.394451	3.05883e-18	2.13846e-16	76568		CLGN	0.44607	3.901e-10	2.72791e-08	12745
TMEM25	-0.394119	3.28222e-18	2.28581e-16	71687		NAPSA	0.444212	4.70092e-10	3.27559e-08	16541
TRAPPC6A	0.393933	3.41407e-18	2.36767e-16	67091		VRK3	0.444077	4.76484e-10	3.29927e-08	101568
SUPT6	0.393916	3.42591e-18	2.36767e-16	20926		SMG9	0.444069	4.76861e-10	3.29927e-08	71997
SPAG5	-0.393827	3.49133e-18	2.40371e-16	54141		PAXIP1	0.443413	5.09179e-10	3.51046e-08	55982
UNC119	-0.393778	3.52783e-18	2.41964e-16	22248		RMND5A	0.443376	5.11075e-10	3.51117e-08	68477
RAB34	-0.393141	4.03648e-18	2.75806e-16	19376		MOV10	0.443266	5.16703e-10	3.53743e-08	17454
SDF2	0.392041	5.09026e-18	3.46501e-16	20316		PPARD	0.443176	5.21349e-10	3.5568e-08	19015
CCNE1	0.391594	5.5926e-18	3.79271e-16	12447		DEF6	0.443002	5.305e-10	3.60666e-08	23853
BBC3	0.391446	5.7694e-18	3.898e-16	170770		METRN	0.442908	5.3549e-10	3.62799e-08	70083
MYBPC3	0.391175	6.10671e-18	4.11056e-16	17868		LMF1	0.442532	5.55928e-10	3.75347e-08	76483
PSMC3	0.39091	6.45624e-18	4.32975e-16	19182		ANGPTL4	0.441888	5.92708e-10	3.97439e-08	57875
ACP2	0.390838	6.55389e-18	4.37902e-16	11432		DBF4	0.441731	6.02001e-10	4.01254e-08	27214
RAPSN	0.390427	7.14357e-18	4.75547e-16	19400		DAXX	0.441723	6.02496e-10	4.01254e-08	13163
SLC39A13	0.390285	7.35905e-18	4.88096e-16	68427		CD320	0.441354	6.24942e-10	4.14792e-08	54219
CELF2	0.389901	7.97368e-18	5.26932e-16	14007		IPO4	0.44124	6.32062e-10	4.17168e-08	75751
NR1H3	-0.389573	8.53856e-18	5.6221e-16	22259		TM9SF1	0.441228	6.32783e-10	4.17168e-08	74140
DDB2	0.389326	8.98959e-18	5.89763e-16	107986		IRF9	0.440298	6.93799e-10	4.55858e-08	16391
SPI1	-0.389199	9.23211e-18	6.03487e-16	20375		GMPR2	0.440221	6.99131e-10	4.57825e-08	105446
SF3A1	0.388435	1.08233e-17	7.04956e-16	67465		MDP1	0.44016	7.03343e-10	4.59049e-08	67881
STAT6	0.388416	1.0867e-17	7.05261e-16	20852		DHRS1	0.440121	7.06033e-10	4.59273e-08	52585
CLGN	0.388198	1.13689e-17	7.35202e-16	12745		NCAN	0.439721	7.34508e-10	4.76214e-08	13004
NAPSA	0.387514	1.31038e-17	8.44381e-16	16541		TMEM161A	0.439643	7.4018e-10	4.77374e-08	234371
VRK3	-0.386757	1.53257e-17	9.81877e-16	101568		ARMC6	0.439629	7.41174e-10	4.77374e-08	76813
SMG9	0.386751	1.53461e-17	9.81877e-16	71997		SLC25A42	0.438966	7.91243e-10	5.06292e-08	73095
PAXIP1	-0.38662	1.57673e-17	1.00274e-15	55982		SNX9	0.438353	8.40353e-10	5.35964e-08	66616
RMND5A	-0.386615	1.57828e-17	1.00274e-15	68477		RANBP3	0.438161	8.5635e-10	5.44394e-08	71810
MOV10	0.386117	1.74905e-17	1.10734e-15	17454		NDUFA11	0.437725	8.93785e-10	5.66353e-08	69875
PPARD	0.386	1.79191e-17	1.13053e-15	19015		BMP8B	0.437477	9.15702e-10	5.78369e-08	12164
DEF6	0.385856	1.84584e-17	1.16051e-15	23853		NR2F6	0.437146	9.45867e-10	5.92731e-08	13864
METRN	-0.38573	1.89451e-17	1.18699e-15	70083		USE1	0.437141	9.46318e-10	5.92731e-08	67023
LMF1	0.38566	1.92198e-17	1.20004e-15	76483		OCEL1	0.437128	9.47523e-10	5.92731e-08	77090
NARFL	0.38542	2.01936e-17	1.25651e-15	67563		DYRK1B	0.435788	1.07991e-09	6.73395e-08	13549
ANGPTL4	-0.384874	2.25921e-17	1.40094e-15	57875		BRAF	0.435059	1.15927e-09	7.20585e-08	109880
DBF4	0.384842	2.27374e-17	1.40514e-15	27214		NDUFB2	0.434843	1.18384e-09	7.33531e-08	68198
DAXX	-0.384707	2.33797e-17	1.43992e-15	13163		HLTF	0.434527	1.22075e-09	7.54017e-08	20585
CD320	0.384482	2.44839e-17	1.50281e-15	54219		PRPF6	0.43401	1.28345e-09	7.90252e-08	68879
IPO4	0.384139	2.62678e-17	1.60686e-15	75751		RGS19	0.433578	1.33832e-09	8.21453e-08	56470
TM9SF1	0.383501	2.99301e-17	1.82473e-15	74140		SNRPD1	0.433517	1.3462e-09	8.23704e-08	20641
IRF9	-0.38301	3.30841e-17	2.01025e-15	16391		TCHP	0.433408	1.3604e-09	8.29801e-08	77832
GMPR2	-0.382886	3.39322e-17	2.05489e-15	105446		TIAM1	0.433353	1.36775e-09	8.31692e-08	21844
MDP1	0.382718	3.5116e-17	2.11364e-15	67881		TSC2	0.433232	1.38373e-09	8.38804e-08	22084
DHRS1	-0.382715	3.51358e-17	2.11364e-15	52585		RPL3L	0.432282	1.51646e-09	9.1643e-08	66211
NCAN	-0.38191	4.13971e-17	2.48204e-15	13004		PUF60	0.432152	1.53569e-09	9.25192e-08	67959
TMEM161A	-0.38186	4.18217e-17	2.49923e-15	234371		GOLGA2	0.43192	1.57032e-09	9.43155e-08	99412
ARMC6	0.381244	4.73908e-17	2.82271e-15	76813		UCK1	0.431637	1.61364e-09	9.66211e-08	22245
BORCS8	-0.380934	5.04642e-17	2.98915e-15	72368		SCIN	0.431421	1.64736e-09	9.83395e-08	20259
SLC25A42	-0.380929	5.05152e-17	2.98915e-15	73095		MIEN1	0.43115	1.69077e-09	1.00624e-07	103742
SNX9	-0.380566	5.43665e-17	3.20656e-15	66616		TGFB1	0.431024	1.71139e-09	1.01542e-07	21803
RANBP3	-0.380535	5.47131e-17	3.21198e-15	71810		CCDC97	0.430827	1.74407e-09	1.03169e-07	52132
NDUFA11	0.380526	5.48132e-17	3.21198e-15	69875		AKAP8L	0.429914	1.90321e-09	1.11906e-07	54194
BMP8B	0.380278	5.76323e-17	3.36628e-15	12164		PDCD2L	0.429753	1.93276e-09	1.13304e-07	68079
NR2F6	0.380222	5.82841e-17	3.39341e-15	13864		GTF2F1	0.429361	2.00642e-09	1.17271e-07	98053
USE1	-0.379847	6.28789e-17	3.64919e-15	67023		CLPP	0.429198	2.03779e-09	1.1875e-07	53895
OCEL1	-0.379697	6.48051e-17	3.74897e-15	77090		ALKBH7	0.427683	2.35371e-09	1.36753e-07	66400
DYRK1B	0.379669	6.51695e-17	3.75804e-15	13549		DENND1C	0.427621	2.36758e-09	1.37152e-07	70785
BRAF	-0.379564	6.65618e-17	3.82614e-15	109880		MED6	0.427519	2.39039e-09	1.38064e-07	69792
NDUFB2	0.379221	7.13308e-17	4.0873e-15	68198		LCP2	0.427473	2.40093e-09	1.38265e-07	16822
HLTF	0.379025	7.41989e-17	4.23823e-15	20585		CSE1L	0.42706	2.49672e-09	1.4336e-07	110750
PRPF6	-0.378815	7.74021e-17	4.40729e-15	68879		NAA20	0.427011	2.50843e-09	1.43611e-07	67877
RGS19	-0.378772	7.80813e-17	4.43203e-15	56470		PRKRA	0.426825	2.55296e-09	1.45735e-07	23992
SNRPD1	0.378672	7.96583e-17	4.50741e-15	20641		FKBP7	0.426367	2.66576e-09	1.51731e-07	14231
TCHP	0.377983	9.14915e-17	5.16086e-15	77832		PLEKHA3	0.42609	2.73645e-09	1.54967e-07	83435
TIAM1	0.377911	9.28132e-17	5.21916e-15	21844		YKT6	0.426074	2.74051e-09	1.54967e-07	56418
TSC2	0.377656	9.76795e-17	5.4758e-15	22084		BAZ1B	0.426052	2.74635e-09	1.54967e-07	22385
RPL3L	-0.377569	9.9409e-17	5.55555e-15	66211		PEX6	0.42594	2.77542e-09	1.56157e-07	224824
PUF60	0.377551	9.97653e-17	5.55831e-15	67959		MRPL2	0.425646	2.85334e-09	1.60081e-07	27398
GOLGA2	-0.377069	1.09863e-16	6.10211e-15	99412		MEA1	0.424508	3.17581e-09	1.77664e-07	17256
UCK1	0.376711	1.18016e-16	6.53492e-15	22245		GRIN2D	0.424247	3.25469e-09	1.81558e-07	14814
SCIN	0.376572	1.2132e-16	6.69741e-15	20259		KDELR1	0.423893	3.36437e-09	1.87143e-07	68137
MIEN1	0.375944	1.37525e-16	7.54974e-15	103742		TMEM143	0.423626	3.44948e-09	1.91334e-07	70209
TGFB1	-0.375941	1.37594e-16	7.54974e-15	21803		GGCT	0.423345	3.5416e-09	1.95888e-07	110175
CCDC97	-0.375843	1.40305e-16	7.67522e-15	52132		JAG2	0.422953	3.67364e-09	2.02619e-07	16450
ZFP40	-0.375443	1.51934e-16	8.28637e-15	22700		BTBD6	0.422763	3.73935e-09	2.05664e-07	399566
AKAP8L	-0.375367	1.54257e-16	8.38781e-15	54194		NUDT14	0.422631	3.78582e-09	2.07374e-07	66174
PDCD2L	-0.37522	1.58802e-16	8.60904e-15	68079		FLII	0.422614	3.79162e-09	2.07374e-07	14248
GTF2F1	-0.374226	1.93407e-16	1.04538e-14	98053		TOP3A	0.422524	3.82386e-09	2.08555e-07	21975
CLPP	0.373273	2.33514e-16	1.2584e-14	53895		ATG4D	0.422305	3.90262e-09	2.12259e-07	235040
ALKBH7	0.373134	2.40003e-16	1.28954e-14	66400		QTRT1	0.421862	4.06683e-09	2.20578e-07	60507
DENND1C	0.372393	2.77728e-16	1.48782e-14	70785		CHAF1A	0.421248	4.30611e-09	2.32269e-07	27221
MED6	0.372116	2.93264e-16	1.56641e-14	69792		ADPRH	0.421186	4.33098e-09	2.32969e-07	11544
LCP2	0.371578	3.25935e-16	1.7358e-14	16822		TMEM39A	0.420888	4.45209e-09	2.38827e-07	67846
CSE1L	-0.371521	3.29639e-16	1.75037e-14	110750		TIMMDC1	0.420698	4.53123e-09	2.42408e-07	76916
NAA20	0.37113	3.55886e-16	1.88422e-14	67877		PLA1A	0.420076	4.80016e-09	2.56096e-07	85031
PRKRA	0.371103	3.57784e-16	1.88874e-14	23992		MCM2	0.419085	5.26053e-09	2.79895e-07	17216
FKBP7	0.370846	3.762e-16	1.98019e-14	14231		TPRA1	0.418973	5.31516e-09	2.82035e-07	24100
PLEKHA3	0.370792	3.80218e-16	1.99554e-14	83435		NAB1	0.418545	5.52875e-09	2.92576e-07	17936
YKT6	-0.370714	3.86044e-16	2.01448e-14	56418		ADGRE5	0.418097	5.76143e-09	3.04067e-07	26364
BAZ1B	-0.370714	3.86052e-16	2.01448e-14	22385		IL17RA	0.41786	5.88839e-09	3.09932e-07	16172
PEX6	-0.369944	4.48674e-16	2.33452e-14	224824		LAMB1	0.417503	6.08445e-09	3.19393e-07	16777
MRPL2	-0.369605	4.79333e-16	2.4869e-14	27398		ARRDC2	0.417363	6.1632e-09	3.22662e-07	70807
MEA1	0.369468	4.92361e-16	2.54719e-14	17256		MAP2K7	0.417212	6.24921e-09	3.26292e-07	26400
GRIN2D	0.369315	5.07201e-16	2.61649e-14	14814		TIMM44	0.41707	6.33094e-09	3.29681e-07	21856
KDELR1	0.369235	5.15181e-16	2.65011e-14	68137		AP2A2	0.41673	6.53091e-09	3.39192e-07	11772
TMEM143	-0.368573	5.85915e-16	3.00543e-14	70209		PNKP	0.415577	7.2567e-09	3.75889e-07	59047
GGCT	-0.368119	6.39815e-16	3.27264e-14	110175		MED25	0.415279	7.45645e-09	3.85217e-07	75613
JAG2	-0.368048	6.48774e-16	3.30911e-14	16450		CLPTM1	0.414779	7.80367e-09	4.02094e-07	56457
BTBD6	0.367908	6.66547e-16	3.39022e-14	399566		RELB	0.414609	7.92485e-09	4.07267e-07	19698
NUDT14	-0.367258	7.55832e-16	3.83357e-14	66174		TOMM40	0.414287	8.16049e-09	4.18279e-07	53333
FLII	0.367143	7.72874e-16	3.90906e-14	14248		APOE	0.414007	8.37046e-09	4.27921e-07	11816
TOP3A	-0.366763	8.31716e-16	4.19495e-14	21975		APOC2	0.413651	8.64505e-09	4.40807e-07	11813
ATG4D	-0.366423	8.88016e-16	4.46647e-14	235040		HBP1	0.413165	9.03397e-09	4.59442e-07	73389
QTRT1	-0.366236	9.20635e-16	4.61771e-14	60507		PRKAR2B	0.413101	9.08645e-09	4.60914e-07	19088
HDGFRP2	-0.366075	9.49526e-16	4.74947e-14	15193		CDKN1B	0.412453	9.63392e-09	4.87421e-07	12576
CHAF1A	0.365902	9.8179e-16	4.89732e-14	27221		KLF4	0.412087	9.9578e-09	5.0251e-07	16600
ADPRH	-0.36576	1.00885e-15	5.01845e-14	11544		AP1M1	0.411926	1.01029e-08	5.08201e-07	11767
TMEM39A	-0.365728	1.01509e-15	5.03569e-14	67846		RAB8A	0.411904	1.01225e-08	5.08201e-07	17274
TIMMDC1	-0.365234	1.11606e-15	5.52143e-14	76916		HMGN2	0.411575	1.04277e-08	5.22183e-07	15331
PLA1A	0.365066	1.15272e-15	5.68729e-14	85031		FAM32A	0.411263	1.07245e-08	5.35679e-07	67922
MCM2	0.364996	1.16831e-15	5.74854e-14	17216		STARD3NL	0.411133	1.08501e-08	5.40573e-07	76205
TPRA1	-0.36481	1.21074e-15	5.94114e-14	24100		STK11	0.410581	1.14011e-08	5.65742e-07	20869
NAB1	0.364527	1.27818e-15	6.25511e-14	17936		PPP5C	0.410402	1.15864e-08	5.72882e-07	19060
ADGRE5	0.364462	1.29415e-15	6.31624e-14	26364		CDK12	0.410102	1.19014e-08	5.86975e-07	69131
IL17RA	-0.364402	1.30899e-15	6.37149e-14	16172		LIPE	0.409881	1.21399e-08	5.97233e-07	16890
LAMB1	-0.364064	1.39656e-15	6.7795e-14	16777		PAFAH1B2	0.409558	1.24951e-08	6.13168e-07	18475
ARRDC2	0.364	1.41357e-15	6.84371e-14	70807		TBC1D8	0.409433	1.26356e-08	6.18503e-07	54610
MAP2K7	0.36393	1.43263e-15	6.91751e-14	26400		CNOT11	0.409405	1.2667e-08	6.18503e-07	52846
TIMM44	0.363756	1.48102e-15	7.13213e-14	21856		SLC2A3	0.409337	1.27443e-08	6.2073e-07	20527
AP2A2	-0.363709	1.49437e-15	7.17732e-14	11772		FOXJ2	0.408251	1.40409e-08	6.82188e-07	60611
PNKP	-0.363666	1.50671e-15	7.21747e-14	59047		SRI	0.407946	1.44265e-08	6.99184e-07	109552
MED25	-0.363651	1.51091e-15	7.21849e-14	75613		DGCR2	0.407905	1.44789e-08	6.99992e-07	13356
CLPTM1	0.363587	1.52962e-15	7.28865e-14	56457		IRF3	0.407779	1.46428e-08	7.0617e-07	54131
RELB	-0.363115	1.67374e-15	7.94019e-14	19698		BCL2L12	0.407682	1.47694e-08	7.1053e-07	75736
TOMM40	-0.36311	1.67513e-15	7.94019e-14	53333		MPND	0.40715	1.54832e-08	7.41223e-07	68047
APOE	-0.362952	1.72632e-15	8.16146e-14	11816		SH3GL1	0.406945	1.57675e-08	7.52995e-07	20405
APOC2	-0.362413	1.91279e-15	9.01951e-14	11813		EBI3	0.405617	1.77319e-08	8.44748e-07	50498
HBP1	-0.362357	1.93302e-15	9.09121e-14	73389		RANBP2	0.405463	1.79759e-08	8.52221e-07	19386
PRKAR2B	0.362148	2.01143e-15	9.43547e-14	19088		GRK5	0.405341	1.81692e-08	8.57696e-07	14773
CDKN1B	-0.360673	2.6595e-15	1.24433e-13	12576		DVL3	0.405335	1.81789e-08	8.57696e-07	13544
KLF4	-0.360624	2.68398e-15	1.25254e-13	16600		ABCF3	0.405125	1.85184e-08	8.7161e-07	27406
AP1M1	0.360515	2.7401e-15	1.27545e-13	11767		EIF2B5	0.404214	2.00632e-08	9.42058e-07	224045
RAB8A	-0.36036	2.82115e-15	1.30981e-13	17274		SULT2B1	0.403005	2.23074e-08	1.04243e-06	54200
HMGN2	-0.360325	2.83998e-15	1.31518e-13	15331		PLAG1	0.402377	2.35671e-08	1.09606e-06	56711
FAM32A	0.360196	2.90969e-15	1.34403e-13	67922		HCK	0.402235	2.386e-08	1.10706e-06	15162
STARD3NL	-0.360179	2.91945e-15	1.3451e-13	76205		MRPL4	0.401893	2.45822e-08	1.13787e-06	66163
STK11	0.360125	2.94901e-15	1.35527e-13	20869		KEAP1	0.4018	2.4783e-08	1.14446e-06	50868
ATP5D	-0.360063	2.98394e-15	1.36785e-13	66043		AP1M2	0.401569	2.52858e-08	1.16493e-06	11768
PPP5C	0.359753	3.16286e-15	1.44621e-13	19060		GLG1	0.400795	2.70469e-08	1.24314e-06	20340
CDK12	0.359681	3.20611e-15	1.46229e-13	69131		BTBD2	0.400748	2.71582e-08	1.24534e-06	208198
LIPE	-0.359218	3.49809e-15	1.59146e-13	16890		CSNK1G2	0.400598	2.75139e-08	1.25869e-06	103236
PAFAH1B2	0.359043	3.6148e-15	1.64043e-13	18475		ABHD17A	0.400478	2.78028e-08	1.26895e-06	216169
TBC1D8	0.359006	3.64028e-15	1.64786e-13	54610		MOB3A	0.39987	2.93062e-08	1.33445e-06	208228
CNOT11	-0.3584	4.07818e-15	1.84149e-13	52846		FKBP11	0.399374	3.05919e-08	1.38977e-06	66120
SLC2A3	-0.358384	4.09004e-15	1.84225e-13	20527		DDX23	0.399045	3.14749e-08	1.42589e-06	74351
FOXJ2	-0.358153	4.27089e-15	1.91893e-13	60611		PLD3	0.399023	3.15326e-08	1.42589e-06	18807
SRI	0.357915	4.46539e-15	2.00136e-13	109552		GRIK5	0.3989	3.18705e-08	1.43784e-06	14809
DGCR2	0.357814	4.5508e-15	2.0346e-13	13356		RABAC1	0.398719	3.23722e-08	1.45712e-06	14470
IRF3	-0.357748	4.60744e-15	2.05485e-13	54131		ETV3	0.398517	3.29396e-08	1.47926e-06	27049
BCL2L12	0.35759	4.74554e-15	2.11124e-13	75736		PRKCSH	0.398437	3.31692e-08	1.48616e-06	19089
ZFP959	-0.357564	4.76875e-15	2.11636e-13	224893		FCGRT	0.398179	3.3914e-08	1.51606e-06	14132
MPND	-0.357438	4.88215e-15	2.16139e-13	68047		NOSIP	0.398018	3.43866e-08	1.53369e-06	66394
SH3GL1	-0.357353	4.96024e-15	2.19061e-13	20405		PIH1D1	0.397766	3.51417e-08	1.56381e-06	68845
EBI3	-0.357113	5.18751e-15	2.28541e-13	50498		RPS11	0.39745	3.61091e-08	1.60321e-06	27207
CCDC94	-0.356676	5.62712e-15	2.47306e-13	72886		PAF1	-0.397351	3.64154e-08	1.60951e-06	54624
RANBP2	-0.356647	5.6578e-15	2.48053e-13	19386		TIMM50	0.397273	3.66602e-08	1.61668e-06	66525
GRK5	-0.356573	5.73589e-15	2.50869e-13	14773		MED29	0.396674	3.85958e-08	1.69822e-06	67224
DVL3	0.355995	6.38663e-15	2.78657e-13	13544		BICD1	0.396632	3.87338e-08	1.70046e-06	12121
ABCF3	-0.355974	6.41153e-15	2.79071e-13	27406		NCSTN	0.396529	3.90761e-08	1.71166e-06	59287
EIF2B5	0.355941	6.45189e-15	2.80154e-13	224045		PEX19	0.395696	4.19629e-08	1.83283e-06	19298
CYTH2	0.355916	6.48209e-15	2.80792e-13	19158		PHYHIP	0.395677	4.20297e-08	1.83283e-06	105653
SULT2B1	-0.355392	7.14282e-15	3.08676e-13	54200		IMPDH1	0.395436	4.29048e-08	1.8627e-06	23917
CAR11	-0.355231	7.35928e-15	3.17273e-13	12348		DUSP3	0.395144	4.39876e-08	1.90548e-06	72349
PLAG1	-0.355039	7.62566e-15	3.27976e-13	56711		PRODH	0.394822	4.52092e-08	1.95408e-06	19125
HCK	0.354946	7.75817e-15	3.32885e-13	15162		SLC25A1	0.394489	4.65104e-08	2.00148e-06	13358
MRPL4	0.354796	7.97686e-15	3.41459e-13	66163		DGCR6	0.393502	5.05782e-08	2.17176e-06	13353
KEAP1	-0.354478	8.45972e-15	3.61274e-13	50868		DDR1	0.393418	5.09383e-08	2.18243e-06	12305
AP1M2	0.354413	8.56186e-15	3.64776e-13	11768		IER3	0.393181	5.19692e-08	2.22174e-06	15937
GLG1	0.354047	9.16019e-15	3.89351e-13	20340		FOSB	0.392742	5.39383e-08	2.3009e-06	14282
BTBD2	0.354027	9.1941e-15	3.89877e-13	208198		KLC4	0.392638	5.44153e-08	2.31171e-06	74764
CSNK1G2	0.353957	9.31335e-15	3.94011e-13	103236		ERCC1	0.392635	5.44279e-08	2.31171e-06	13870
ABHD17A	-0.353779	9.62379e-15	4.06196e-13	216169		HOMER3	0.391982	5.75144e-08	2.43751e-06	26558
MOB3A	0.353631	9.89003e-15	4.16462e-13	208228		CRTC1	0.39159	5.94458e-08	2.51393e-06	382056
FKBP11	-0.353413	1.02963e-14	4.32566e-13	66120		RNF215	0.391547	5.96616e-08	2.51762e-06	71673
DDX23	0.353243	1.06233e-14	4.45271e-13	74351		SEC14L2	0.391518	5.9809e-08	2.51841e-06	67815
PLD3	-0.353191	1.07252e-14	4.485e-13	18807		AVEN	0.391336	6.07319e-08	2.55178e-06	74268
GRIK5	0.353168	1.077e-14	4.49338e-13	14809		CP	0.391279	6.1023e-08	2.55852e-06	12870
RABAC1	-0.353062	1.09834e-14	4.57185e-13	14470		CROT	0.391094	6.19807e-08	2.59312e-06	74114
ETV3	-0.35297	1.11693e-14	4.63751e-13	27049		RPS6KA1	0.390632	6.44374e-08	2.69016e-06	20111
PRKCSH	0.352959	1.11923e-14	4.63751e-13	19089		SNRNP200	0.390464	6.53529e-08	2.72257e-06	320632
FCGRT	0.352864	1.139e-14	4.70866e-13	14132		CIAO1	0.39014	6.71505e-08	2.79152e-06	26371
NOSIP	0.352828	1.14644e-14	4.7286e-13	66394		TAF6L	0.389998	6.79562e-08	2.81903e-06	225895
PIH1D1	-0.352718	1.16983e-14	4.81411e-13	68845		INSIG2	0.38952	7.07322e-08	2.92798e-06	72999
RPS11	0.352553	1.2059e-14	4.95129e-13	27207		KPNA6	0.389248	7.23612e-08	2.9891e-06	16650
SUPT5	0.352526	1.21196e-14	4.96493e-13	20924		ITPKC	0.388847	7.48234e-08	3.07782e-06	233011
PAF1	0.352462	1.22627e-14	5.00532e-13	54624		BRD8	0.388715	7.56544e-08	3.09898e-06	78656
TIMM50	-0.352457	1.22735e-14	5.00532e-13	66525		KIF20A	0.388027	8.0121e-08	3.2715e-06	19348
MED29	0.352269	1.27025e-14	5.16862e-13	67224		FARSA	0.388015	8.02002e-08	3.2715e-06	66590
BICD1	-0.352212	1.28369e-14	5.21161e-13	12121		GCDH	0.387749	8.19967e-08	3.33783e-06	270076
NCSTN	-0.352155	1.29727e-14	5.25497e-13	59287		MAST2	0.387705	8.22983e-08	3.34315e-06	17776
PEX19	0.352096	1.31129e-14	5.29988e-13	19298		RAD23A	0.387253	8.54485e-08	3.45678e-06	19358
PHYHIP	-0.352025	1.32851e-14	5.35755e-13	105653		CALR	0.386934	8.77419e-08	3.54224e-06	12317
CYP4F18	-0.351688	1.41305e-14	5.68579e-13	72054		SYCE2	0.386826	8.85282e-08	3.56552e-06	71846
IMPDH1	-0.350687	1.69625e-14	6.81018e-13	23917		NFAT5	0.386787	8.88173e-08	3.56552e-06	54446
DUSP3	0.350626	1.71533e-14	6.87155e-13	72349		NOB1	0.38678	8.88648e-08	3.56552e-06	67619
PRODH	-0.350551	1.73882e-14	6.95031e-13	19125		NQO1	0.386277	9.26501e-08	3.70979e-06	18104
DGCR14	-0.350444	1.77324e-14	7.07227e-13	27886		GYS1	0.386093	9.40703e-08	3.75897e-06	14936
SLC25A1	0.350339	1.80726e-14	7.19208e-13	13358		RUVBL2	0.385371	9.98531e-08	3.98192e-06	20174
DGCR6	0.350288	1.82412e-14	7.23332e-13	13353		BAX	0.385341	1.00103e-07	3.98378e-06	12028
DDR1	-0.350284	1.82561e-14	7.23332e-13	12305		IL7R	0.385264	1.0074e-07	4.00098e-06	16197
IER3	0.350271	1.8299e-14	7.23451e-13	15937		TFAM	0.385191	1.01349e-07	4.01705e-06	21780
FOSB	-0.35018	1.86056e-14	7.33967e-13	14282		MMD	0.38471	1.05447e-07	4.16261e-06	67468
KLC4	-0.349779	2.00132e-14	7.8778e-13	74764		HLF	0.384618	1.06244e-07	4.18562e-06	217082
ERCC1	0.349558	2.08298e-14	8.18144e-13	13870		FAM162A	0.384301	1.09059e-07	4.27688e-06	70186
HOMER3	-0.349431	2.13171e-14	8.35474e-13	26558		RPL8	0.384299	1.09076e-07	4.27688e-06	26961
CRTC1	-0.34902	2.29673e-14	8.98204e-13	382056		SSBP2	0.384283	1.09215e-07	4.27688e-06	66970
RNF215	-0.348983	2.31196e-14	9.02212e-13	71673		FANCL	0.383998	1.11803e-07	4.36948e-06	67030
SEC14L2	-0.348819	2.38174e-14	9.27443e-13	67815		GSTM5	0.383564	1.1586e-07	4.51663e-06	14866
AVEN	0.348602	2.47728e-14	9.62576e-13	74268		GSTM3	0.383522	1.16261e-07	4.51663e-06	14864
CP	-0.3484	2.5696e-14	9.96311e-13	12870		STAT3	0.383283	1.18559e-07	4.59681e-06	20848
CROT	-0.348041	2.74192e-14	1.06086e-12	74114		STAT5A	0.383243	1.18952e-07	4.60292e-06	20850
RPS6KA1	-0.347898	2.81321e-14	1.08612e-12	20111		MAP3K11	0.382344	1.28026e-07	4.93456e-06	26403
SNRNP200	0.347694	2.91887e-14	1.12451e-12	320632		AKT2	0.381775	1.34117e-07	5.15915e-06	11652
CIAO1	0.347601	2.96808e-14	1.14104e-12	26371		DNAJA3	0.380891	1.44129e-07	5.53341e-06	83945
TAF6L	-0.347376	3.09107e-14	1.18495e-12	225895		HMOX2	0.38069	1.46502e-07	5.61351e-06	15369
INSIG2	0.347368	3.09538e-14	1.18495e-12	72999		CDIP1	0.380519	1.48554e-07	5.68101e-06	66626
KPNA6	-0.347222	3.17809e-14	1.21173e-12	16650		CWC15	0.379948	1.55595e-07	5.92713e-06	66070
MAN1A	-0.347221	3.17872e-14	1.21173e-12	17155		COL5A3	0.379901	1.56191e-07	5.93828e-06	53867
ITPKC	-0.347175	3.20506e-14	1.2192e-12	233011		DNMT1	0.37985	1.5684e-07	5.9514e-06	13433
BRD8	-0.347041	3.28355e-14	1.24383e-12	78656		PPAN	0.379811	1.57329e-07	5.9584e-06	235036
KIF20A	-0.346971	3.32486e-14	1.25628e-12	19348		ANGPTL2	0.379572	1.60403e-07	6.06311e-06	26360
FARSA	-0.346962	3.33029e-14	1.25628e-12	66590		CACNA1E	0.379347	1.63359e-07	6.16296e-06	12290
GCDH	0.346841	3.40344e-14	1.28121e-12	270076		TRMT10A	0.378212	1.79035e-07	6.74137e-06	108943
MAST2	0.346745	3.46249e-14	1.30073e-12	17776		ETV1	0.378175	1.79562e-07	6.74824e-06	14009
DNASE2A	-0.346535	3.59594e-14	1.34807e-12	13423		KIFC2	0.377565	1.886e-07	7.05672e-06	16581
RAD23A	0.346069	3.90935e-14	1.46253e-12	19358		PSAP	0.377552	1.88803e-07	7.05672e-06	19156
CALR	-0.345626	4.23256e-14	1.58019e-12	12317		IKBKG	0.377548	1.88852e-07	7.05672e-06	16151
SYCE2	0.345356	4.44218e-14	1.65503e-12	71846		WARS2	0.377451	1.90337e-07	7.09865e-06	70560
NFAT5	0.345328	4.46411e-14	1.65979e-12	54446		ATN1	0.377241	1.93577e-07	7.20577e-06	13498
NOB1	-0.345231	4.54265e-14	1.68553e-12	67619		PHB2	0.377141	1.95138e-07	7.2501e-06	12034
NQO1	0.345116	4.63645e-14	1.71681e-12	18104		PTPN6	0.376892	1.99084e-07	7.38268e-06	15170
GYS1	0.345029	4.70942e-14	1.74028e-12	14936		EMG1	0.376798	2.00579e-07	7.42409e-06	14791
RUVBL2	-0.344804	4.90234e-14	1.80672e-12	20174		LPCAT3	0.376701	2.02153e-07	7.45757e-06	14792
BAX	0.344796	4.90918e-14	1.80672e-12	12028		ATP6V1F	0.376676	2.02554e-07	7.45757e-06	66144
IL7R	0.34476	4.94087e-14	1.81469e-12	16197		CLCN5	0.376672	2.02626e-07	7.45757e-06	12728
TFAM	-0.344615	5.0706e-14	1.85857e-12	21780		CLCN3	0.376604	2.03722e-07	7.48381e-06	12725
ZFP81	0.344383	5.28475e-14	1.93315e-12	224694		HIF3A	0.376559	2.04468e-07	7.49716e-06	53417
MMD	-0.344339	5.32665e-14	1.94455e-12	67468		PDE1C	0.37643	2.06588e-07	7.56073e-06	18575
HLF	0.3443	5.36322e-14	1.95396e-12	217082		UTP20	0.376385	2.07341e-07	7.57413e-06	70683
FAM162A	0.344098	5.56035e-14	2.02171e-12	70186		SPIC	0.375769	2.17812e-07	7.94181e-06	20728
RPL8	0.34395	5.70892e-14	2.07157e-12	26961		CUL3	0.375181	2.28281e-07	8.29265e-06	26554
SSBP2	-0.343868	5.7924e-14	2.09444e-12	66970		IL11	0.374889	2.33655e-07	8.47215e-06	16156
FANCL	-0.343865	5.79507e-14	2.09444e-12	67030		DDX56	0.374844	2.34499e-07	8.48706e-06	52513
GSTM5	-0.343752	5.91336e-14	2.13293e-12	14866		TMED4	0.374689	2.37401e-07	8.57623e-06	103694
GSTM7	-0.343226	6.49263e-14	2.33722e-12	68312		COL26A1	0.374614	2.38833e-07	8.61205e-06	140709
GSTM3	0.343096	6.64414e-14	2.38701e-12	14864		BID	0.374578	2.3951e-07	8.62061e-06	12122
STAT3	-0.342643	7.19956e-14	2.58143e-12	20848		RALB	0.374336	2.44181e-07	8.7726e-06	64143
STAT5A	0.342422	7.48696e-14	2.67918e-12	20850		PPP1CC	0.374215	2.46538e-07	8.84104e-06	19047
PTRF	0.342407	7.50723e-14	2.68113e-12	19285		DNAJB11	0.373998	2.50826e-07	8.97837e-06	67838
MAP3K11	-0.342189	7.80208e-14	2.78095e-12	26403		TBCCD1	0.37381	2.54604e-07	9.097e-06	70573
AKT2	-0.342086	7.94526e-14	2.82642e-12	11652		CLEC11A	0.373172	2.67817e-07	9.55166e-06	20256
DNAJA3	0.341758	8.41903e-14	2.98909e-12	83945		GAB2	0.372777	2.76321e-07	9.81917e-06	14389
HMOX2	-0.34173	8.46054e-14	2.99794e-12	15369		CORO1C	0.372396	2.84774e-07	1.01012e-05	23790
CDIP1	0.341698	8.50907e-14	3.00925e-12	66626		TAX1BP1	0.372145	2.90484e-07	1.02851e-05	52440
CWC15	0.341554	8.72782e-14	3.0746e-12	66070		CTSE	0.372057	2.92499e-07	1.03251e-05	13034
COL5A3	0.341316	9.10234e-14	3.20031e-12	53867		METTL17	0.37205	2.92668e-07	1.03251e-05	52535
DNMT1	-0.341248	9.21109e-14	3.23227e-12	13433		ARHGEF40	0.371733	3.0008e-07	1.05676e-05	268739
PPAN	-0.341164	9.34968e-14	3.27456e-12	235036		PNPLA6	0.371532	3.04872e-07	1.07171e-05	50767
ANGPTL2	-0.341094	9.46496e-14	3.30853e-12	26360		MCOLN1	0.371175	3.13548e-07	1.10023e-05	94178
CACNA1E	0.341005	9.61413e-14	3.3542e-12	12290		ARHGEF18	0.370905	3.20296e-07	1.12189e-05	102098
TRMT10A	0.340935	9.73345e-14	3.3893e-12	108943		PKN2	0.370709	3.25269e-07	1.13728e-05	109333
ETV1	-0.340781	1.00022e-13	3.47619e-12	14009		CD33	0.370564	3.28973e-07	1.14818e-05	12489
KIFC2	0.340642	1.02487e-13	3.55504e-12	16581		ETFB	0.370344	3.34716e-07	1.16615e-05	110826
PSAP	0.340104	1.12649e-13	3.90007e-12	19156		NKG7	0.370104	3.4107e-07	1.18617e-05	72310
IKBKG	0.34008	1.1313e-13	3.90924e-12	16151		STXBP2	0.369915	3.46159e-07	1.20174e-05	20911
WARS2	-0.340006	1.14614e-13	3.95297e-12	70560		PCP2	0.369805	3.49178e-07	1.21007e-05	18545
ATN1	-0.339839	1.18003e-13	4.06214e-12	13498		SGCE	0.369741	3.50917e-07	1.21395e-05	20392
PHB2	-0.339725	1.204e-13	4.13678e-12	12034		CHN2	0.369612	3.54483e-07	1.22412e-05	69993
PTPN6	-0.339689	1.2115e-13	4.15466e-12	15170		WWOX	0.369515	3.5719e-07	1.2313e-05	80707
EMG1	-0.339424	1.26914e-13	4.3441e-12	14791		SLBP	0.369047	3.70492e-07	1.27491e-05	20492
LPCAT3	0.339061	1.35229e-13	4.61998e-12	14792		TYR	0.368999	3.71893e-07	1.27749e-05	22173
ATP6V1F	-0.338903	1.39022e-13	4.74063e-12	66144		AQP1	0.368614	3.83228e-07	1.31412e-05	11826
CLCN5	0.338814	1.41194e-13	4.80565e-12	12728		ARID3B	0.36834	3.91522e-07	1.34021e-05	56380
CLCN3	-0.338536	1.48211e-13	5.03501e-12	12725		CNN2	0.368086	3.99343e-07	1.3646e-05	12798
HIF3A	-0.338505	1.49038e-13	5.05363e-12	53417		POLR2E	0.367681	4.12134e-07	1.40585e-05	66420
PDE1C	0.338214	1.56798e-13	5.3068e-12	18575		ABCA13	0.367316	4.24005e-07	1.44383e-05	268379
UTP20	0.338032	1.61838e-13	5.46717e-12	70683		MYO9B	0.367087	4.31616e-07	1.46719e-05	17925
SPIC	-0.338016	1.62278e-13	5.47182e-12	20728		HDAC9	0.366942	4.36478e-07	1.48115e-05	79221
CUL3	-0.337919	1.65044e-13	5.54443e-12	26554		LY9	0.366741	4.43337e-07	1.50182e-05	17085
IL11	-0.337806	1.68338e-13	5.63457e-12	16156		CD244	0.366427	4.54276e-07	1.53622e-05	18106
DDX56	-0.337806	1.6835e-13	5.63457e-12	52513		ADGRE1	0.366252	4.60471e-07	1.55449e-05	13733
TMED4	-0.337712	1.71125e-13	5.71689e-12	103694		MTFP1	0.365882	4.73817e-07	1.59494e-05	67900
COL26A1	-0.337573	1.7529e-13	5.84527e-12	140709		RAB23	0.365875	4.74083e-07	1.59494e-05	19335
BID	0.337535	1.76452e-13	5.87321e-12	12122		RAB11A	0.365495	4.88199e-07	1.63961e-05	53869
RALB	-0.337495	1.77691e-13	5.90358e-12	64143		EIF2B2	0.365188	4.99914e-07	1.67608e-05	217715
PPP1CC	-0.337403	1.8055e-13	5.98759e-12	19047		DLST	0.365048	5.05358e-07	1.69144e-05	78920
DNAJB11	-0.337327	1.82971e-13	6.05679e-12	67838		PGF	0.364431	5.29919e-07	1.77062e-05	18654
TBCCD1	-0.336911	1.96656e-13	6.4979e-12	70573		ULK2	-0.364353	5.33117e-07	1.77827e-05	29869
CLEC11A	0.336877	1.97826e-13	6.52465e-12	20256		CCL24	0.364328	5.34156e-07	1.7787e-05	56221
ZFP324	0.336853	1.98635e-13	6.53944e-12	243834		DGKQ	0.363965	5.4926e-07	1.8248e-05	110524
GAB2	0.336739	2.02635e-13	6.65902e-12	14389		GRAP	0.363951	5.49863e-07	1.8248e-05	71520
CORO1C	-0.336661	2.05374e-13	6.73679e-12	23790		POU1F1	0.363761	5.5794e-07	1.84847e-05	18736
TAX1BP1	0.336462	2.126e-13	6.96121e-12	52440		CHMP2B	0.363469	5.70566e-07	1.88711e-05	68942
CTSE	-0.336423	2.14031e-13	6.99542e-12	13034		PLOD3	0.363341	5.76185e-07	1.90248e-05	26433
METTL17	0.336285	2.19216e-13	7.15198e-12	52535		AP1S1	0.363286	5.78633e-07	1.90505e-05	11769
ARHGEF40	0.336065	2.27688e-13	7.41502e-12	268739		MAPK13	0.36328	5.78908e-07	1.90505e-05	26415
PNPLA6	-0.336047	2.28417e-13	7.42379e-12	50767		SRPK1	0.363072	5.88206e-07	1.9324e-05	20815
MCOLN1	-0.336038	2.28777e-13	7.42379e-12	94178		PAX3	0.362865	5.97578e-07	1.95989e-05	18505
ARHGEF18	0.336007	2.29981e-13	7.4495e-12	102098		LBR	0.362674	6.06385e-07	1.98545e-05	98386
PKN2	0.335918	2.33565e-13	7.55208e-12	109333		CRABP2	0.362213	6.28144e-07	2.05326e-05	12904
CD33	0.335812	2.37898e-13	7.67847e-12	12489		PRCC	0.362071	6.34961e-07	2.07209e-05	94315
ETFB	-0.335575	2.47816e-13	7.98435e-12	110826		RRNAD1	0.361759	6.50266e-07	2.1185e-05	229503
NKG7	0.33555	2.48882e-13	8.00444e-12	72310		HDGF	0.361692	6.53612e-07	2.1243e-05	15191
STXBP2	0.335432	2.54015e-13	8.15504e-12	20911		SLC25A18	0.361679	6.54216e-07	2.1243e-05	71803
PCP2	0.335418	2.54618e-13	8.15994e-12	18545		THOP1	0.361472	6.64618e-07	2.15451e-05	50492
SGCE	-0.335241	2.62544e-13	8.3991e-12	20392		APBA3	0.361381	6.69251e-07	2.16594e-05	57267
CHN2	-0.335091	2.69417e-13	8.60378e-12	69993		MATK	0.361105	6.83485e-07	2.20835e-05	17179
WWOX	-0.334987	2.74291e-13	8.74399e-12	80707		PIAS4	0.360892	6.9462e-07	2.24064e-05	59004
SLBP	0.334932	2.76907e-13	8.81188e-12	20492		MAP2K1	0.360765	7.01356e-07	2.25864e-05	26395
TYR	0.334816	2.82481e-13	8.97349e-12	22173		SGTA	0.360737	7.02831e-07	2.25968e-05	52551
AQP1	0.334769	2.84791e-13	9.03101e-12	11826		NMRK2	0.360632	7.08491e-07	2.27414e-05	69564
ARID3B	0.334702	2.88068e-13	9.11896e-12	56380		DTX2	0.360218	7.31077e-07	2.33897e-05	74198
CNN2	-0.334638	2.91272e-13	9.20431e-12	12798		RASA4	0.359925	7.47491e-07	2.38426e-05	54153
POLR2E	-0.334587	2.9382e-13	9.26863e-12	66420		HNRNPA2B1	0.359922	7.47669e-07	2.38426e-05	53379
ABCA13	0.334517	2.97416e-13	9.36575e-12	268379		CCDC130	0.359715	7.59497e-07	2.41804e-05	67736
MYO9B	0.334316	3.07867e-13	9.67803e-12	17925		MRI1	0.359603	7.65953e-07	2.43464e-05	67873
HDAC9	-0.333978	3.26277e-13	1.0239e-11	79221		PRKACB	0.359546	7.69296e-07	2.4413e-05	18749
LY9	-0.333888	3.31309e-13	1.03789e-11	17085		SGSH	0.359509	7.71438e-07	2.44292e-05	27029
CD244	-0.333798	3.36495e-13	1.05232e-11	18106		CHD5	0.359494	7.72302e-07	2.44292e-05	269610
ADGRE1	-0.333483	3.55191e-13	1.10887e-11	13733		CSTB	0.359272	7.85411e-07	2.48038e-05	13014
MTFP1	-0.333266	3.68645e-13	1.14889e-11	67900		SH2B2	0.359232	7.87793e-07	2.4825e-05	23921
RAB23	0.333167	3.74937e-13	1.16649e-11	19335		PEX5	0.359218	7.88618e-07	2.4825e-05	19305
RAB11A	0.333006	3.85396e-13	1.19698e-11	53869		JKAMP	0.359089	7.96294e-07	2.50264e-05	104771
EIF2B2	-0.33272	4.04726e-13	1.25486e-11	217715		CD44	0.358881	8.08913e-07	2.53822e-05	12505
DLST	-0.332676	4.07764e-13	1.26212e-11	78920		SLC1A2	0.358803	8.13712e-07	2.5492e-05	20511
PGF	-0.332645	4.09916e-13	1.26661e-11	18654		EIF2AK4	0.358691	8.20584e-07	2.56662e-05	27103
ULK2	0.332311	4.33939e-13	1.33856e-11	29869		WDR1	0.358542	8.29861e-07	2.5915e-05	22388
CCL24	-0.332152	4.45902e-13	1.37312e-11	56221		SLC2A9	0.358441	8.36235e-07	2.60724e-05	117591
DGKQ	0.332063	4.52741e-13	1.39106e-11	110524		NDRG1	0.358379	8.40123e-07	2.6152e-05	17988
GRAP	0.332056	4.53263e-13	1.39106e-11	71520		MAN2B1	0.358131	8.56005e-07	2.65619e-05	17159
POU1F1	0.331933	4.62887e-13	1.41819e-11	18736		KLF5	0.358011	8.63756e-07	2.67601e-05	12224
CHMP2B	-0.331859	4.68704e-13	1.43328e-11	68942		WDR83	0.357829	8.75683e-07	2.7039e-05	67836
PLOD3	-0.331851	4.69396e-13	1.43328e-11	26433		PRDX2	0.357816	8.76506e-07	2.7039e-05	21672
AP1S1	0.331431	5.04165e-13	1.53677e-11	11769		POLR2A	0.35781	8.76902e-07	2.7039e-05	20020
MAPK13	-0.331421	5.04985e-13	1.53677e-11	26415		SENP3	0.35721	9.17392e-07	2.82089e-05	80886
SRPK1	0.331386	5.08001e-13	1.54335e-11	20815		PLEKHA8	0.357205	9.17727e-07	2.82089e-05	231999
PAX3	-0.331309	5.14753e-13	1.56125e-11	18505		SPC25	0.357183	9.19195e-07	2.82098e-05	66442
LBR	0.331121	5.31476e-13	1.60927e-11	98386		PRLR	0.357087	9.25892e-07	2.82479e-05	19116
CRABP2	-0.331106	5.32793e-13	1.61056e-11	12904		LETM1	0.357082	9.26209e-07	2.82479e-05	56384
PRCC	0.331091	5.34147e-13	1.61197e-11	94315		UBQLN1	0.356935	9.36454e-07	2.8516e-05	56085
RRNAD1	-0.331039	5.38911e-13	1.62364e-11	229503		TXN2	0.356591	9.60913e-07	2.92153e-05	56551
HDGF	-0.330936	5.48401e-13	1.64949e-11	15191		SLC1A3	-0.356243	9.86317e-07	2.99412e-05	20512
SLC25A18	-0.330867	5.54864e-13	1.66616e-11	71803		CRBN	0.356068	9.99291e-07	3.02881e-05	58799
THOP1	-0.330851	5.56382e-13	1.66795e-11	50492		IL5RA	0.355766	1.02215e-06	3.0933e-05	16192
APBA3	-0.330787	5.62443e-13	1.68333e-11	57267		MSH6	0.355531	1.04024e-06	3.14318e-05	17688
MATK	-0.3307	5.70776e-13	1.70545e-11	17179		FBXO11	0.355343	1.05489e-06	3.18254e-05	225055
PIAS4	0.330632	5.77405e-13	1.72242e-11	59004		TBL2	0.355274	1.06035e-06	3.19235e-05	27368
MAP2K1	0.330605	5.80128e-13	1.72769e-11	26395		MCM5	0.355221	1.06456e-06	3.19695e-05	17218
SGTA	-0.330524	5.88097e-13	1.74855e-11	52551		HMOX1	0.355006	1.08175e-06	3.2436e-05	15368
NMRK2	0.33029	6.11862e-13	1.81623e-11	69564		MPRIP	0.354495	1.1237e-06	3.36423e-05	26936
TMEM242	0.330225	6.1869e-13	1.83349e-11	70544		CIC	0.353658	1.19575e-06	3.57447e-05	71722
DTX2	0.329799	6.64949e-13	1.96736e-11	74198		PAFAH1B3	0.35353	1.20714e-06	3.60302e-05	18476
RASA4	0.329654	6.81405e-13	2.01276e-11	54153		PRKACA	0.353194	1.23754e-06	3.68533e-05	18747
HNRNPA2B1	-0.329411	7.09963e-13	2.0937e-11	53379		ASF1B	0.353184	1.23848e-06	3.68533e-05	66929
CCDC130	0.329161	7.40495e-13	2.18019e-11	67736		MYL10	0.352824	1.27188e-06	3.77898e-05	59310
MRI1	-0.329142	7.42875e-13	2.18364e-11	67873		DNAJB1	0.352514	1.30137e-06	3.85489e-05	81489
PRKACB	0.329054	7.54038e-13	2.21286e-11	18749		MSH4	0.352202	1.3317e-06	3.93878e-05	55993
SGSH	0.328962	7.65779e-13	2.24368e-11	27029		USP40	0.35217	1.33489e-06	3.94225e-05	227334
CHD5	-0.328719	7.97776e-13	2.33315e-11	269610		KBTBD4	0.351666	1.38542e-06	4.08533e-05	67136
CSTB	-0.328711	7.98893e-13	2.33315e-11	13014		CELF1	0.351051	1.44956e-06	4.26803e-05	13046
SH2B2	-0.328669	8.04603e-13	2.34605e-11	23921		NDUFS3	0.350881	1.46773e-06	4.31503e-05	68349
PEX5	-0.328498	8.28057e-13	2.40711e-11	19305		POR	0.35049	1.51047e-06	4.43405e-05	18984
JKAMP	-0.328497	8.28206e-13	2.40711e-11	104771		IGF1R	0.350233	1.53927e-06	4.51181e-05	16001
CD44	-0.328482	8.30222e-13	2.40911e-11	12505		INSR	0.349881	1.57942e-06	4.62144e-05	16337
SLC1A2	0.328388	8.43483e-13	2.44367e-11	20511		TRIM28	0.349269	1.6517e-06	4.81972e-05	21849
EIF2AK4	-0.328223	8.67232e-13	2.50846e-11	27103		UBE2M	0.348655	1.72742e-06	5.03316e-05	22192
WDR1	0.328182	8.73205e-13	2.52171e-11	22388		ADCY9	0.348568	1.73838e-06	5.05759e-05	11515
SLC2A9	-0.328002	9.00048e-13	2.59509e-11	117591		MEF2C	0.348397	1.76025e-06	5.1136e-05	17260
NDRG1	-0.327848	9.23602e-13	2.65877e-11	17988		CTR9	0.348128	1.795e-06	5.20682e-05	22083
MAN2B1	0.327708	9.45556e-13	2.71334e-11	17159		EIF4G2	0.347889	1.82643e-06	5.29017e-05	13690
KLF5	0.327652	9.54495e-13	2.73466e-11	12224		PCYT1A	0.347722	1.84877e-06	5.34695e-05	13026
WDR83	-0.327613	9.60862e-13	2.74855e-11	67836		PSMD4	0.347573	1.86885e-06	5.38912e-05	19185
PRDX2	0.327577	9.66666e-13	2.75974e-11	21672		TMOD4	0.347204	1.9197e-06	5.5233e-05	50874
POLR2A	0.32757	9.6782e-13	2.75974e-11	20020		SNX6	0.347194	1.92102e-06	5.5233e-05	72183
SENP3	-0.32729	1.0142e-12	2.88717e-11	80886		MTHFD2	0.347012	1.94648e-06	5.58829e-05	17768
PLEKHA8	-0.327281	1.0157e-12	2.88717e-11	231999		KIT	0.346933	1.9578e-06	5.61254e-05	16590
SPC25	-0.326909	1.08108e-12	3.0682e-11	66442		TOMM40L	0.346862	1.96787e-06	5.63318e-05	641376
UFD1L	-0.326738	1.11248e-12	3.15239e-11	22230		NR1I3	0.34646	2.02601e-06	5.79114e-05	12355
ZFP287	0.326507	1.15622e-12	3.27121e-11	170740		APOA2	0.346327	2.04551e-06	5.83834e-05	11807
PRLR	0.326324	1.19213e-12	3.36754e-11	19116		PAN2	0.346283	2.05199e-06	5.84833e-05	103135
LETM1	0.326265	1.20379e-12	3.39519e-11	56384		CS	0.345919	2.10672e-06	5.99558e-05	12974
UBQLN1	-0.326254	1.20605e-12	3.39626e-11	56085		AMPD3	0.345865	2.11489e-06	6.01009e-05	11717
TXN2	-0.326124	1.23254e-12	3.46546e-11	56551		BCAS2	0.345824	2.12123e-06	6.01936e-05	68183
SLC1A3	0.325996	1.25918e-12	3.53489e-11	20512		CTCF	0.345681	2.14316e-06	6.07281e-05	13018
CRBN	0.325665	1.33047e-12	3.72923e-11	58799		PARD6A	0.345653	2.14751e-06	6.07633e-05	56513
IL5RA	0.32558	1.34947e-12	3.77663e-11	16192		AGRP	0.345631	2.15103e-06	6.07752e-05	11604
MSH6	-0.325481	1.37191e-12	3.8335e-11	17688		TFAP4	0.34547	2.17608e-06	6.13942e-05	83383
FBXO11	-0.325451	1.37871e-12	3.84659e-11	225055		RANBP1	0.345375	2.1911e-06	6.17293e-05	19385
TBL2	0.325234	1.42943e-12	3.98196e-11	27368		CD247	0.345338	2.19692e-06	6.18042e-05	12503
WBSCR22	-0.325125	1.45564e-12	4.04874e-11	66138		RFX5	0.345256	2.21001e-06	6.20831e-05	53970
MCM5	-0.325011	1.48345e-12	4.11977e-11	17218		PSMB4	0.345134	2.22951e-06	6.25412e-05	19172
HMOX1	-0.324918	1.50645e-12	4.17723e-11	15368		MMP8	0.34504	2.24464e-06	6.28756e-05	17394
MPRIP	-0.324873	1.51774e-12	4.2021e-11	26936		BLOC1S6	0.344836	2.2777e-06	6.36197e-05	18457
CIC	-0.324737	1.55249e-12	4.29175e-11	71722		METAP1	0.344795	2.28456e-06	6.37205e-05	75624
PAFAH1B3	-0.324714	1.55845e-12	4.30165e-11	18476		GPR108	0.343924	2.43196e-06	6.7735e-05	78308
PRKACA	0.324701	1.56165e-12	4.30392e-11	18747		TNFSF14	0.343867	2.44203e-06	6.7919e-05	50930
ASF1B	0.324671	1.56956e-12	4.31914e-11	66929		RSL1D1	0.343359	2.53251e-06	7.03354e-05	66409
MYL10	-0.324567	1.59685e-12	4.38317e-11	59310		APC	0.34294	2.60953e-06	7.2372e-05	11789
DDX39	-0.324564	1.59766e-12	4.38317e-11	68278		REEP5	0.34278	2.63957e-06	7.31016e-05	13476
DNAJB1	-0.324444	1.62987e-12	4.46476e-11	81489		ERGIC3	0.342684	2.65758e-06	7.34964e-05	66366
MSH4	-0.324285	1.67323e-12	4.57662e-11	55993		UQCC1	0.342578	2.6779e-06	7.39537e-05	56046
USP40	-0.324227	1.68939e-12	4.61384e-11	227334		NCOA2	0.341752	2.8402e-06	7.83255e-05	17978
KBTBD4	-0.324155	1.70975e-12	4.66242e-11	67136		NR2C2	0.341725	2.84577e-06	7.83689e-05	22026
CELF1	0.323993	1.75629e-12	4.78212e-11	13046		NR2C1	0.341693	2.85216e-06	7.84344e-05	22025
NDUFS3	0.323669	1.85276e-12	5.03723e-11	68349		SMPD4	0.341613	2.86858e-06	7.87754e-05	77626
POR	-0.323604	1.87271e-12	5.08383e-11	18984		PEX1	0.341468	2.8983e-06	7.94801e-05	71382
IGF1R	-0.323474	1.91342e-12	5.18656e-11	16001		KCTD20	0.341235	2.94674e-06	8.06952e-05	66989
INSR	0.323424	1.9294e-12	5.22206e-11	16337		ITGAE	0.341158	2.9627e-06	8.10192e-05	16407
FCER2A	-0.323394	1.93908e-12	5.24044e-11	14128		CTNS	0.340848	3.02864e-06	8.27069e-05	83429
TRIM28	-0.32338	1.94352e-12	5.2446e-11	21849		SHPK	0.340407	3.12491e-06	8.52169e-05	74637
UBE2M	-0.323281	1.97542e-12	5.31505e-11	22192		TUFT1	0.340097	3.19423e-06	8.69425e-05	22156
ADCY9	0.323281	1.9755e-12	5.31505e-11	11515		RCN1	0.340085	3.19707e-06	8.69425e-05	19672
MEF2C	-0.323207	1.99991e-12	5.37277e-11	17260		DNASE1	0.339653	3.29625e-06	8.95155e-05	13419
CTR9	0.323085	2.04042e-12	5.47346e-11	22083		TRAP1	0.339454	3.34273e-06	9.0652e-05	68015
EIF4G2	0.323027	2.06018e-12	5.51829e-11	13690		NAA60	0.339234	3.39512e-06	9.19453e-05	74763
PCYT1A	-0.322932	2.0924e-12	5.59631e-11	13026		ANKRD13D	0.339008	3.44971e-06	9.31658e-05	68423
ZFP592	0.322864	2.11609e-12	5.65133e-11	233410		TPR	0.338935	3.46744e-06	9.35157e-05	108989
PSMD4	0.322839	2.12477e-12	5.66616e-11	19185		PRG4	0.338424	3.59446e-06	9.66753e-05	96875
TMOD4	-0.322766	2.15068e-12	5.72683e-11	50874		DHX34	0.338335	3.6172e-06	9.71533e-05	71723
SNX6	-0.322635	2.19761e-12	5.84318e-11	72183		KPTN	0.338215	3.6477e-06	9.78384e-05	70394
MTHFD2	-0.322521	2.23907e-12	5.94469e-11	17768		NAPA	0.338125	3.67101e-06	9.83288e-05	108124
KIT	0.322246	2.34262e-12	6.21051e-11	16590		SRA1	0.337773	3.76281e-06	0.00010065	24068
TOMM40L	0.322208	2.3575e-12	6.24082e-11	641376		SNF8	0.337393	3.86465e-06	0.00010303	27681
NR1I3	-0.321989	2.44385e-12	6.45998e-11	12355		TBCB	0.33737	3.87077e-06	0.00010303	66411
APOA2	-0.321877	2.4894e-12	6.57078e-11	11807		INPP5K	0.337362	3.87285e-06	0.00010303	19062
PAN2	-0.321842	2.50347e-12	6.59831e-11	103135		CRKL	0.337289	3.8927e-06	0.000103418	12929
CS	-0.321722	2.5532e-12	6.71958e-11	12974		CLINT1	0.336938	3.98975e-06	0.000105709	216705
AMPD3	-0.321566	2.61943e-12	6.88389e-11	11717		PRSS16	0.336901	3.99999e-06	0.000105795	54373
BCAS2	0.321407	2.68855e-12	7.05529e-11	68183		CDKAL1	0.336888	4.0038e-06	0.000105795	68916
CTCF	-0.321315	2.72977e-12	7.15311e-11	13018		ZBTB17	0.336635	4.07519e-06	0.000107537	22642
PARD6A	0.321289	2.7411e-12	7.16235e-11	56513		FBLIM1	0.33658	4.09086e-06	0.000107805	74202
AGRP	-0.321289	2.74121e-12	7.16235e-11	11604		CCDC159	0.336496	4.11507e-06	0.000108297	67119
TFAP4	-0.321085	2.83458e-12	7.39563e-11	83383		MOB1B	0.336178	4.20731e-06	0.000110576	68473
RANBP1	0.321028	2.86083e-12	7.45338e-11	19385		ATP6V1B2	0.336056	4.24331e-06	0.000111373	11966
CD247	-0.320985	2.88123e-12	7.49574e-11	12503		EPS15L1	0.335985	4.26443e-06	0.000111712	13859
RFX5	-0.320849	2.94623e-12	7.65387e-11	53970		TEP1	0.335974	4.26765e-06	0.000111712	21745
PSMB4	0.32077	2.98414e-12	7.74124e-11	19172		TTC5	0.335893	4.29195e-06	0.000112198	219022
MMP8	0.320747	2.99577e-12	7.7603e-11	17394		OSGEP	0.335726	4.34218e-06	0.00011336	66246
SQRDL	-0.320255	3.24604e-12	8.39657e-11	59010		AAMP	0.335483	4.4164e-06	0.000115144	227290
BLOC1S6	0.320116	3.32095e-12	8.57196e-11	18457		TMBIM1	0.335392	4.44453e-06	0.000115723	69660
METAP1	-0.320109	3.32457e-12	8.57196e-11	75624		ARPC2	0.335147	4.52082e-06	0.000117553	76709
GPR108	-0.320103	3.32804e-12	8.57196e-11	78308		KMT2B	-0.335086	4.54002e-06	0.000117896	75410
TNFSF14	0.319934	3.42065e-12	8.79797e-11	50930		UPK1A	0.33469	4.66659e-06	0.000121022	109637
RSL1D1	-0.319801	3.49574e-12	8.97834e-11	66409		TMEM147	0.334397	4.76251e-06	0.000123347	69804
APC	-0.319771	3.51279e-12	8.99785e-11	11789		RPS9	0.334106	4.85978e-06	0.000125652	76846
REEP5	-0.31977	3.51327e-12	8.99785e-11	13476		TFPT	0.334092	4.86436e-06	0.000125652	69714
ERGIC3	-0.319717	3.54424e-12	9.06435e-11	66366		GGT5	0.334033	4.8845e-06	0.000126006	23887
UQCC1	0.319679	3.56575e-12	9.10651e-11	56046		CRIP1	0.333999	4.89585e-06	0.000126132	12925
NCOA2	0.319455	3.69867e-12	9.43265e-11	17978		CBFA2T3	0.333849	4.94702e-06	0.000127283	12398
NR2C2	-0.319404	3.72898e-12	9.49657e-11	22026		PGRMC1	0.333526	5.05893e-06	0.000129992	53328
NR2C1	0.319378	3.74514e-12	9.51357e-11	22025		GCAT	0.333038	5.23238e-06	0.000134273	26912
SMPD4	0.319376	3.74616e-12	9.51357e-11	77626		ELOVL1	0.332997	5.24707e-06	0.000134331	54325
PEX1	-0.319184	3.8654e-12	9.80263e-11	71382		MED8	0.332994	5.24837e-06	0.000134331	80509
KCTD20	-0.31913	3.89894e-12	9.87385e-11	66989		HYI	0.332786	5.32429e-06	0.00013596	68180
ITGAE	-0.319112	3.91082e-12	9.8901e-11	16407		CDC20	0.332781	5.32589e-06	0.00013596	107995
CTNS	-0.318982	3.99429e-12	1.00871e-10	83429		PFDN2	0.332602	5.39201e-06	0.00013729	18637
SHPK	0.318958	4.00967e-12	1.01119e-10	74637		RNF114	0.332543	5.41423e-06	0.000137676	81018
TUFT1	-0.318721	4.16683e-12	1.04936e-10	22156		SRM	0.33213	5.57056e-06	0.000141274	20810
RCN1	-0.318416	4.37811e-12	1.10103e-10	19672		EPHA2	0.332112	5.57738e-06	0.000141274	13836
DNASE1	-0.31836	4.41853e-12	1.10966e-10	13419		RBM14	0.331683	5.74437e-06	0.000145215	56275
TRAP1	-0.318346	4.42841e-12	1.1106e-10	68015		ZDHHC24	0.331558	5.79387e-06	0.000146191	70605
NAA60	0.318252	4.49649e-12	1.12611e-10	74763		BBS1	0.33104	6.00335e-06	0.000151281	52028
ANKRD13D	-0.318171	4.55542e-12	1.13773e-10	68423		NDOR1	0.330666	6.15936e-06	0.000155013	78797
TPR	0.318006	4.67924e-12	1.16704e-10	108989		NSMF	0.330442	6.25454e-06	0.000157207	56876
PRG4	-0.317881	4.77455e-12	1.18754e-10	96875		PDK1	0.3303	6.31572e-06	0.000158541	228026
DHX34	0.317798	4.83923e-12	1.20197e-10	71723		PTBP1	0.330259	6.33337e-06	0.00015878	19205
KPTN	-0.317773	4.85914e-12	1.20527e-10	70394		MVD	0.330142	6.38431e-06	0.000159694	192156
NAPA	0.317556	5.03254e-12	1.24657e-10	108124		CYBA	0.330138	6.38613e-06	0.000159694	13057
SRA1	0.317479	5.09528e-12	1.26039e-10	24068		SFMBT1	0.329955	6.46653e-06	0.000161293	54650
ATP5G1	0.317428	5.13705e-12	1.26898e-10	11951		PRKAG3	0.329929	6.47788e-06	0.00016137	241113
SNF8	0.317418	5.14554e-12	1.26935e-10	27681		RUNDC3A	0.32983	6.52174e-06	0.000162256	51799
TBCB	-0.317407	5.15505e-12	1.26997e-10	66411		CDT1	0.32979	6.53954e-06	0.000162493	67177
INPP5K	-0.31739	5.1689e-12	1.27165e-10	19062		SNAI3	0.329398	6.71686e-06	0.000166687	30927
CRKL	0.317154	5.36986e-12	1.3193e-10	12929		APRT	-0.328451	7.16396e-06	0.000177383	11821
UPK3BL	0.317019	5.48772e-12	1.34642e-10	69665		GTF2H1	0.328447	7.166e-06	0.000177383	14884
CLINT1	0.316936	5.56198e-12	1.3628e-10	216705		HFE	0.328223	7.27584e-06	0.000179875	15216
PRSS16	-0.316716	5.76279e-12	1.41009e-10	54373		ABHD1	0.32795	7.41188e-06	0.000183007	57742
CDKAL1	0.316696	5.78165e-12	1.4128e-10	68916		SLC5A6	0.327923	7.42539e-06	0.000183074	330064
ZBTB17	-0.316622	5.85036e-12	1.42766e-10	22642		NPHS1	0.327907	7.4333e-06	0.000183074	54631
FBLIM1	-0.316571	5.89895e-12	1.43758e-10	74202		QRICH1	0.327738	7.5193e-06	0.00018496	69232
CCDC159	-0.316223	6.23891e-12	1.51839e-10	67119		P4HTM	0.327651	7.56376e-06	0.00018582	74443
MOB1B	-0.316203	6.25808e-12	1.52101e-10	68473		USP19	0.327347	7.72078e-06	0.00018944	71472
ATP6V1B2	0.31613	6.33274e-12	1.53709e-10	11966		POLA1	0.327275	7.75859e-06	0.000190129	18968
EPS15L1	-0.316108	6.35532e-12	1.5405e-10	13859		CDC42	0.327208	7.79423e-06	0.000190764	12540
TEP1	0.316085	6.37798e-12	1.54393e-10	21745		PKNOX1	0.32684	7.99037e-06	0.00019532	18771
TTC5	-0.315973	6.49459e-12	1.57006e-10	219022		GMNN	0.326693	8.07018e-06	0.000197025	57441
OSGEP	0.315928	6.54145e-12	1.57928e-10	66246		ACOT13	0.326558	8.14409e-06	0.000198582	66834
AAMP	-0.315777	6.70197e-12	1.61556e-10	227290		CYP27B1	0.326238	8.32157e-06	0.000202405	13115
TMBIM1	-0.31577	6.70955e-12	1.61556e-10	69660		CDK4	0.325742	8.60463e-06	0.000209031	12567
ARPC2	0.315593	6.90267e-12	1.65985e-10	76709		B4GALNT1	0.32556	8.71014e-06	0.000211332	14421
KMT2B	-0.31549	7.01722e-12	1.68516e-10	75410		METTL1	0.325296	8.86627e-06	0.000214853	17299
UPK1A	-0.315425	7.09085e-12	1.70058e-10	109637		TSPAN31	0.325275	8.87895e-06	0.000214895	67125
TMEM147	0.315381	7.14125e-12	1.71041e-10	69804		KIF5B	0.325251	8.893e-06	0.000214969	16573
RPS9	-0.315288	7.24812e-12	1.73371e-10	76846		SAAL1	0.324621	9.27735e-06	0.000223983	78935
TFPT	0.315257	7.28425e-12	1.74005e-10	69714		CNP	0.324477	9.36746e-06	0.00022588	12799
GGT5	-0.315159	7.39964e-12	1.76529e-10	23887		TTC25	0.324453	9.38247e-06	0.000225964	74407
CRIP1	0.315009	7.57931e-12	1.80577e-10	12925		SULF2	0.324251	9.51013e-06	0.000228757	72043
CBFA2T3	-0.314999	7.5915e-12	1.8063e-10	12398		SOD2	0.324156	9.57112e-06	0.000229942	20656
PGRMC1	-0.314938	7.66639e-12	1.82004e-10	53328		TMCO6	0.323999	9.67215e-06	0.000232084	71983
GCAT	-0.314936	7.66935e-12	1.82004e-10	26912		STAMBP	0.32382	9.78855e-06	0.00023459	70527
ELOVL1	-0.314924	7.6839e-12	1.8211e-10	54325		EZH1	0.323315	1.01243e-05	0.00024234	14055
MED8	-0.314881	7.73631e-12	1.83113e-10	80509		CTNNB1	-0.32322	1.01883e-05	0.000243575	12387
HYI	-0.314789	7.85091e-12	1.85583e-10	68180		EIF1B	-0.323195	1.02054e-05	0.000243685	68969
CDC20	-0.314752	7.89849e-12	1.86464e-10	107995		PSMD2	0.323158	1.0231e-05	0.000243998	21762
PFDN2	-0.314716	7.94344e-12	1.87037e-10	18637		VARS	0.323061	1.02973e-05	0.00024528	22321
RNF114	0.314481	8.24793e-12	1.93955e-10	81018		VWA7	0.323007	1.03344e-05	0.000245865	27762
SRM	-0.314353	8.41864e-12	1.97456e-10	20810		HSPA1L	0.322985	1.03495e-05	0.000245926	15482
EPHA2	-0.314245	8.56491e-12	2.00627e-10	13836		MSH5	0.322837	1.04517e-05	0.000247979	17687
RBM14	-0.314186	8.64486e-12	2.02238e-10	56275		ABHD16A	-0.322824	1.04612e-05	0.000247979	193742
ZDHHC24	0.313968	8.95134e-12	2.08868e-10	70605		NEU1	0.322792	1.04831e-05	0.00024804	18010
BBS1	-0.313878	9.08061e-12	2.11612e-10	52028		DDAH2	0.322784	1.04891e-05	0.00024804	51793
NDOR1	-0.313807	9.1842e-12	2.13751e-10	78797		CLIC1	0.322615	1.0608e-05	0.000250548	114584
NSMF	-0.313793	9.20514e-12	2.13963e-10	56876		POLE	0.322409	1.07537e-05	0.000253174	18973
PDK1	-0.313764	9.2473e-12	2.14668e-10	228026		MRPL49	0.322358	1.07909e-05	0.000253644	18120
PTBP1	0.313688	9.36039e-12	2.17015e-10	19205		DENND2C	0.322165	1.09302e-05	0.000256594	329727
MVD	-0.313637	9.43599e-12	2.18488e-10	192156		MARK3	0.322148	1.09426e-05	0.000256594	17169
CYBA	0.31355	9.56708e-12	2.2124e-10	13057		GATAD1	0.321983	1.1063e-05	0.000259108	67210
TMEM110	0.313441	9.73476e-12	2.24831e-10	69179		M6PR	0.321874	1.11429e-05	0.000260667	17113
SFMBT1	-0.313379	9.83235e-12	2.26795e-10	54650		LRRC8A	0.321817	1.11852e-05	0.000261345	241296
PRKAG3	-0.313236	1.00573e-11	2.31689e-10	241113		PPP2R1A	0.321661	1.13017e-05	0.000263751	51792
RUNDC3A	0.313225	1.00749e-11	2.31798e-10	51799		FANCE	0.321618	1.13345e-05	0.000264202	72775
CDT1	-0.313109	1.02635e-11	2.35838e-10	67177		TINF2	0.321525	1.14042e-05	0.00026551	28113
SNAI3	-0.312947	1.053e-11	2.41657e-10	30927		TSSK4	0.321482	1.14372e-05	0.000265962	71099
APRT	-0.312827	1.0733e-11	2.46004e-10	11821		DUS3L	0.321402	1.14976e-05	0.000267051	224907
GTF2H1	0.312805	1.07701e-11	2.46542e-10	14884		GTPBP3	0.321342	1.15437e-05	0.000267804	70359
HFE	-0.312796	1.07859e-11	2.4659e-10	15216		TGFBR1	0.321235	1.16259e-05	0.00026939	21812
ABHD1	-0.312749	1.08675e-11	2.48143e-10	57742		HOMER1	0.321177	1.16705e-05	0.000270105	26556
SLC5A6	0.31265	1.10387e-11	2.51736e-10	330064		RAD51C	0.321111	1.17213e-05	0.000270959	114714
NPHS1	0.312549	1.12173e-11	2.55485e-10	54631		CAV1	0.321047	1.17709e-05	0.000271786	12389
QRICH1	0.312435	1.14221e-11	2.59824e-10	69232		ARPP19	0.320926	1.18656e-05	0.000273651	59046
P4HTM	-0.312307	1.16556e-11	2.64803e-10	74443		BCL2L1	-0.320376	1.23054e-05	0.000283459	12048
USP19	0.312253	1.17563e-11	2.66756e-10	71472		KHSRP	0.32022	1.24327e-05	0.000286054	16549
POLA1	-0.311777	1.26753e-11	2.87248e-10	18968		DIO2	0.319858	1.27331e-05	0.000292296	13371
CDC42	-0.311728	1.27736e-11	2.89115e-10	12540		CCDC124	0.319857	1.27338e-05	0.000292296	234388
PKNOX1	-0.311674	1.28848e-11	2.91213e-10	18771		CCT4	0.319762	1.28142e-05	0.000293491	12464
GMNN	-0.311667	1.28985e-11	2.91213e-10	57441		CPT1C	0.31945	1.30799e-05	0.000299188	78070
ACOT13	-0.311632	1.29693e-11	2.92447e-10	66834		RHOA	0.319203	1.32941e-05	0.000303379	11848
ZFP184	0.311562	1.31145e-11	2.95354e-10	193452		ZMIZ1	0.319096	1.33877e-05	0.000305159	328365
CYP27B1	-0.311486	1.32734e-11	2.98561e-10	13115		ANKRD26	0.318998	1.34744e-05	0.000306777	232339
CDK4	-0.311465	1.33174e-11	2.99178e-10	12567		ALDH16A1	0.318724	1.37193e-05	0.000311991	69748
B4GALNT1	0.311453	1.33411e-11	2.99341e-10	14421		HNRNPA0	-0.31856	1.38678e-05	0.000315003	77134
METTL1	0.311415	1.3423e-11	3.00805e-10	17299		PRRG2	0.318455	1.3963e-05	0.000316797	65116
TSPAN31	-0.311379	1.34992e-11	3.02139e-10	67125		HNRNPH1	0.318395	1.40184e-05	0.000317483	59013
KIF5B	-0.311354	1.35513e-11	3.02929e-10	16573		IFT43	0.318387	1.40257e-05	0.000317483	76411
SAAL1	-0.311314	1.36388e-11	3.04509e-10	78935		ARID1A	0.318347	1.40624e-05	0.000317947	93760
CNP	0.31127	1.37333e-11	3.06243e-10	12799		CTSD	0.318299	1.41072e-05	0.000318592	13033
TTC25	-0.311261	1.37531e-11	3.06306e-10	74407		RPLP1	0.3181	1.42924e-05	0.000322403	56040
SULF2	-0.311078	1.41554e-11	3.14879e-10	72043		TTC9B	-0.317932	1.44504e-05	0.000325591	73032
SOD2	0.311014	1.42995e-11	3.17695e-10	20656		ABHD8	0.317783	1.45922e-05	0.000328408	64296
TMCO6	-0.31096	1.4421e-11	3.20001e-10	71983		IFT22	0.317638	1.4731e-05	0.000331152	67286
STAMBP	0.310887	1.45875e-11	3.23299e-10	70527		MID1IP1	0.317461	1.49023e-05	0.000334234	68041
EZH1	0.310836	1.47048e-11	3.25501e-10	14055		AP2S1	0.317435	1.49274e-05	0.000334415	232910
CTNNB1	-0.310767	1.48661e-11	3.28671e-10	12387		FGFRL1	0.317408	1.49543e-05	0.000334635	116701
EIF1B	0.310646	1.51529e-11	3.34602e-10	68969		EMC10	0.317342	1.50185e-05	0.000335304	69683
PSMD2	-0.310512	1.54766e-11	3.41334e-10	21762		CLSTN3	0.317122	1.5236e-05	0.000339774	232370
VARS	0.310499	1.5507e-11	3.41569e-10	22321		FBXW9	0.316741	1.56191e-05	0.000347719	68628
VWA7	-0.310492	1.5525e-11	3.41569e-10	27762		SPIB	0.316733	1.56278e-05	0.000347719	272382
HSPA1L	-0.310312	1.59692e-11	3.50915e-10	15482		FNBP4	0.316679	1.56829e-05	0.000348549	55935
MSH5	-0.310183	1.62985e-11	3.57717e-10	17687		CERS4	0.316603	1.57607e-05	0.00034988	67260
ABHD16A	-0.310147	1.639e-11	3.59065e-10	193742		SCRN3	0.31655	1.58148e-05	0.000350684	74616
NEU1	0.310143	1.63996e-11	3.59065e-10	18010		PHAX	0.316509	1.58572e-05	0.000351227	56698
DDAH2	0.310112	1.64797e-11	3.60385e-10	51793		TLE1	0.316426	1.59436e-05	0.000352741	21885
CLIC1	-0.310008	1.67521e-11	3.659e-10	114584		RELT	0.316155	1.62265e-05	0.000358191	320100
LSM2	-0.309906	1.70214e-11	3.71334e-10	27756		SNRPB2	0.3161	1.62851e-05	0.000359079	20639
POLE	-0.309688	1.76139e-11	3.83796e-10	18973		UBC	0.315967	1.64262e-05	0.000361783	22190
ZFP775	0.3096	1.7861e-11	3.88713e-10	243372		PRPF31	0.315808	1.65974e-05	0.000365142	68988
MRPL49	0.309442	1.8307e-11	3.97499e-10	18120		SERTAD1	0.315718	1.66939e-05	0.000366854	55942
DENND2C	-0.309442	1.83086e-11	3.97499e-10	329727		CARHSP1	0.315529	1.69003e-05	0.000370973	52502
MARK3	0.309377	1.84963e-11	4.01092e-10	17169		ELK3	0.315491	1.69422e-05	0.000371475	13713
GATAD1	-0.309256	1.885e-11	4.08273e-10	67210		HERPUD2	-0.315367	1.70796e-05	0.000374069	80517
M6PR	0.309065	1.94204e-11	4.20125e-10	17113		RDH13	0.315348	1.71004e-05	0.000374108	108841
LRRC8A	0.309006	1.96019e-11	4.23547e-10	241296		NUTF2	0.315275	1.71808e-05	0.000375447	68051
PPP2R1A	-0.30897	1.97113e-11	4.25403e-10	51792		ARPC5	0.314954	1.7542e-05	0.000382677	67771
FANCE	-0.308813	2.02009e-11	4.3545e-10	72775		RNF151	0.314947	1.75508e-05	0.000382677	67504
TINF2	0.308631	2.07847e-11	4.475e-10	28113		POU2F2	0.314906	1.75971e-05	0.00038326	18987
TSSK4	-0.308423	2.14718e-11	4.61746e-10	71099		MGST1	0.314875	1.76326e-05	0.000383607	56615
DUS3L	0.30834	2.17526e-11	4.67228e-10	224907		RAB25	0.314556	1.80003e-05	0.000391172	53868
GTPBP3	-0.308275	2.19741e-11	4.71428e-10	70359		UBQLN4	0.314408	1.81736e-05	0.000394499	94232
TGFBR1	-0.308249	2.20633e-11	4.72781e-10	21812		RPS18	0.314328	1.82679e-05	0.000396108	20084
HOMER1	0.308194	2.2252e-11	4.7626e-10	26556		RPL10	-0.314069	1.85753e-05	0.000402329	110954
RAD51C	-0.308167	2.23474e-11	4.77738e-10	114714		RPS15A	0.314012	1.86445e-05	0.00040338	267019
CAV1	0.308137	2.24513e-11	4.79394e-10	12389		NCAPH2	0.313709	1.90125e-05	0.000410889	52683
ARPP19	-0.308088	2.26237e-11	4.82507e-10	59046		HIPK1	0.313645	1.90908e-05	0.000412126	15257
BCL2L1	-0.308057	2.27326e-11	4.84257e-10	12048		MAN1A2	0.313445	1.93391e-05	0.000417026	17156
KHSRP	-0.307968	2.30502e-11	4.90446e-10	16549		ACYP1	0.313261	1.95695e-05	0.00042153	66204
DIO2	-0.307882	2.33609e-11	4.96475e-10	13371		CD163	0.313231	1.96064e-05	0.000421862	93671
CCDC124	0.307805	2.36436e-11	5.01894e-10	234388		HDAC5	0.312965	1.99455e-05	0.000428685	15184
CCT4	0.307672	2.4138e-11	5.11787e-10	12464		RALA	0.312938	1.99795e-05	0.000428945	56044
CPT1C	0.307521	2.47139e-11	5.22773e-10	78070		VDAC3	0.312822	2.01294e-05	0.000431591	22335
ZFP655	-0.307427	2.5076e-11	5.29815e-10	72611		SLC1A7	0.312809	2.01468e-05	0.000431591	242607
RHOA	0.307299	2.55804e-11	5.39842e-10	11848		VPS72	0.31278	2.01837e-05	0.000431909	21427
ZMIZ1	-0.307111	2.63393e-11	5.5521e-10	328365		GABPA	0.312673	2.03234e-05	0.000434424	14390
ANKRD26	-0.307075	2.64867e-11	5.57668e-10	232339		DYNLL1	0.312568	2.04602e-05	0.000436871	56455
ALDH16A1	-0.306919	2.71384e-11	5.70726e-10	69748		PDCL	0.312428	2.06456e-05	0.00044035	67466
HNRNPA0	-0.306906	2.71927e-11	5.71205e-10	77134		TMEM184B	0.312086	2.11037e-05	0.00044963	223693
PRRG2	-0.306835	2.7493e-11	5.76844e-10	65116		NF2	0.312028	2.11817e-05	0.000450801	18016
HNRNPH1	-0.306814	2.75837e-11	5.78077e-10	59013		CABP7	0.311888	2.13728e-05	0.000454375	192650
IFT43	0.306737	2.79141e-11	5.84323e-10	76411		ZMAT5	0.311869	2.13991e-05	0.00045444	67178
ARID1A	0.306645	2.83149e-11	5.92031e-10	93760		EWSR1	0.311843	2.14351e-05	0.000454712	14030
CTSD	-0.306551	2.87331e-11	6.00081e-10	13033		AP1B1	0.311777	2.15257e-05	0.00045614	11764
RPLP1	-0.306489	2.90075e-11	6.05115e-10	56040		DERL3	0.31172	2.16044e-05	0.000457312	70377
TTC9B	-0.306412	2.93577e-11	6.11715e-10	73032		GNAT2	0.311537	2.18592e-05	0.000462207	14686
ABHD8	-0.306359	2.95993e-11	6.16041e-10	64296		BCL2L13	0.311259	2.2251e-05	0.000469984	94044
IFT22	-0.306312	2.98183e-11	6.19885e-10	67286		DQX1	0.311176	2.23695e-05	0.00047147	93838
MID1IP1	0.305981	3.13825e-11	6.50908e-10	68041		TRPM5	0.311002	2.26188e-05	0.0004757	56843
AP2S1	0.305946	3.15526e-11	6.53687e-10	232910		ASCL2	0.31082	2.28834e-05	0.000480749	17173
FGFRL1	-0.305667	3.29442e-11	6.81737e-10	116701		RARRES2	0.310706	2.30504e-05	0.000483738	71660
EMC10	-0.305546	3.35647e-11	6.92995e-10	69683		PTTG1IP	0.310681	2.30879e-05	0.000484005	108705
CLSTN3	-0.305328	3.47138e-11	7.15903e-10	232370		TRPM2	0.310602	2.32033e-05	0.000485904	28240
FBXW9	-0.305264	3.50593e-11	7.22206e-10	68628		UBE2G2	0.310517	2.33303e-05	0.000488041	22213
SPIB	-0.30524	3.51922e-11	7.24119e-10	272382		MPO	0.310497	2.33601e-05	0.000488145	17523
FNBP4	0.305205	3.53783e-11	7.27123e-10	55935		LPO	0.310469	2.3402e-05	0.000488498	76113
CERS4	0.305189	3.54706e-11	7.28193e-10	67260		MET	-0.310425	2.34663e-05	0.000489318	17295
SCRN3	0.305171	3.55652e-11	7.29308e-10	74616		ELK1	0.310324	2.36185e-05	0.000491871	13712
PHAX	0.305127	3.58078e-11	7.33453e-10	56698		NAV1	0.31031	2.3639e-05	0.000491871	215690
TLE1	0.304979	3.66328e-11	7.49503e-10	21885		TNPO1	0.310254	2.37242e-05	0.00049312	238799
RELT	-0.304867	3.72723e-11	7.60868e-10	320100		RNMT	0.310044	2.40439e-05	0.000499236	67897
SNRPB2	0.304788	3.77267e-11	7.69277e-10	20639		SRP14	0.309797	2.44245e-05	0.000506601	20813
UBC	-0.304756	3.79141e-11	7.72227e-10	22190		CDK9	0.309751	2.44958e-05	0.000507543	107951
PRPF31	-0.304737	3.80256e-11	7.73628e-10	68988		TOR2A	0.309696	2.4581e-05	0.000508769	30933
SERTAD1	0.304724	3.81004e-11	7.7428e-10	55942		FPGS	0.309655	2.46452e-05	0.00050956	14287
CARHSP1	0.304642	3.8586e-11	7.82714e-10	52502		CBX5	0.30955	2.48101e-05	0.000511888	12419
ELK3	-0.304639	3.86018e-11	7.82714e-10	13713		SARDH	0.309195	2.53757e-05	0.000522359	192166
HERPUD2	0.304543	3.91789e-11	7.93527e-10	80517		VAV2	0.309182	2.53976e-05	0.000522359	22325
RDH13	0.304395	4.00842e-11	8.10955e-10	108841		PPP2CB	0.309104	2.55226e-05	0.000524378	19053
NUTF2	-0.304298	4.06866e-11	8.22224e-10	68051		DMAP1	0.309084	2.55545e-05	0.000524484	66233
ARPC5	0.304187	4.13828e-11	8.3536e-10	67771		MCU	0.309046	2.56176e-05	0.000525228	215999
RNF151	-0.304143	4.16614e-11	8.40047e-10	67504		OIT3	0.309029	2.5645e-05	0.00052524	18302
POU2F2	-0.304071	4.21281e-11	8.48513e-10	18987		BCR	0.308707	2.61738e-05	0.00053551	110279
MGST1	-0.304028	4.24044e-11	8.53128e-10	56615		FXYD5	0.30862	2.63177e-05	0.000537891	18301
RAB25	-0.303961	4.28428e-11	8.60993e-10	53868		TFCP2	0.308474	2.65615e-05	0.000542308	21422
UBQLN4	0.303877	4.33992e-11	8.71209e-10	94232		POU6F1	0.30827	2.69064e-05	0.000548779	19009
RPS18	0.303849	4.35906e-11	8.73173e-10	20084		UBP1	0.308213	2.70045e-05	0.000549886	22221
RPL10	-0.303848	4.35935e-11	8.73173e-10	110954		NUAK2	0.308206	2.70169e-05	0.000549886	74137
RPS15A	-0.303837	4.36652e-11	8.73642e-10	267019		ICK	0.308187	2.70485e-05	0.000549959	56542
NCAPH2	-0.303796	4.39422e-11	8.78213e-10	52683		SDHB	0.308159	2.7096e-05	0.000550316	67680
HIPK1	0.303777	4.4071e-11	8.79816e-10	15257		COX4I2	0.308144	2.71223e-05	0.000550316	84682
MAN1A2	-0.30366	4.48732e-11	8.94846e-10	17156		SNAP47	0.307917	2.75143e-05	0.000557691	67826
ACYP1	0.303426	4.65075e-11	9.26415e-10	66204		KDSR	-0.307828	2.76693e-05	0.000560254	70750
CD163	-0.303311	4.73365e-11	9.41893e-10	93671		VPS4B	0.307674	2.79386e-05	0.000565122	20479
HDAC5	-0.30314	4.85883e-11	9.6574e-10	15184		RPS25	0.307636	2.80056e-05	0.000565893	75617
RALA	0.303076	4.90663e-11	9.74171e-10	56044		TAZ	0.30757	2.81223e-05	0.000567665	66826
VDAC3	0.302942	5.0082e-11	9.93248e-10	22335		ALDH3A2	0.307553	2.81541e-05	0.000567721	11671
SLC1A7	-0.302934	5.01484e-11	9.93475e-10	242607		TMEM115	0.307417	2.83963e-05	0.000572017	56395
VPS72	-0.3028	5.11824e-11	1.01285e-09	21427		HYAL2	0.307287	2.86286e-05	0.000574745	15587
GABPA	0.302761	5.14931e-11	1.01789e-09	14390		IFRD2	0.307283	2.86364e-05	0.000574745	15983
DYNLL1	0.302741	5.16457e-11	1.01979e-09	56455		HYAL1	0.307271	2.86575e-05	0.000574745	15586
PDCL	-0.302538	5.32713e-11	1.04962e-09	67466		TUSC2	0.307262	2.86745e-05	0.000574745	80385
TMEM184B	-0.302538	5.32724e-11	1.04962e-09	223693		NPRL2	0.30726	2.86785e-05	0.000574745	56032
NF2	0.302504	5.3549e-11	1.05393e-09	18016		CACNA2D2	0.307201	2.87846e-05	0.00057628	56808
CABP7	-0.302495	5.36226e-11	1.05423e-09	192650		RASSF1	0.307146	2.88853e-05	0.000577705	56289
ZMAT5	0.302321	5.50679e-11	1.08147e-09	67178		SLC3A2	0.307092	2.89839e-05	0.000579087	17254
EWSR1	-0.301842	5.92375e-11	1.16209e-09	14030		NXF1	0.307064	2.90343e-05	0.000579503	53319
AP1B1	-0.301633	6.1154e-11	1.19839e-09	11764		TNFRSF13B	0.306916	2.93062e-05	0.000583739	57916
DERL3	0.30153	6.21184e-11	1.21598e-09	70377		RAVER1	0.30678	2.95573e-05	0.000588142	71766
GNAT2	-0.301443	6.29492e-11	1.23091e-09	14686		TMEM86A	0.306337	3.03915e-05	0.000602903	67893
BCL2L13	0.301396	6.33945e-11	1.23828e-09	94044		IFI35	0.306253	3.05533e-05	0.000605499	70110
DQX1	0.30125	6.48223e-11	1.26344e-09	93838		RDM1	0.306172	3.07088e-05	0.000607966	66599
TRPM5	0.301058	6.67354e-11	1.29793e-09	56843		NEDD8	0.306115	3.08181e-05	0.000609514	18002
ASCL2	-0.30105	6.68226e-11	1.29824e-09	17173		GOSR1	0.305805	3.1423e-05	0.000620849	53334
RARRES2	-0.300961	6.77299e-11	1.31445e-09	71660		MRPL52	0.30571	3.16104e-05	0.000623923	68836
PTTG1IP	0.300945	6.78922e-11	1.31619e-09	108705		KANSL3	0.305682	3.16668e-05	0.000624406	226976
TRPM2	-0.300894	6.8425e-11	1.3251e-09	28240		MYT1	0.305558	3.19137e-05	0.000628011	17932
UBE2G2	0.300877	6.86018e-11	1.32711e-09	22213		FAF1	0.305346	3.23402e-05	0.000635764	14084
MPO	0.300833	6.90559e-11	1.33447e-09	17523		TSACC	0.305321	3.23911e-05	0.000636127	76927
LPO	-0.300567	7.19e-11	1.38795e-09	76113		METTL16	0.305286	3.24613e-05	0.000636865	67493
MET	0.300524	7.23683e-11	1.3955e-09	17295		RBM25	0.305183	3.26701e-05	0.000639041	67039
ELK1	-0.300463	7.30362e-11	1.40688e-09	13712		PSEN2	0.305087	3.28681e-05	0.000642273	19165
NAV1	-0.300397	7.37787e-11	1.41967e-09	215690		FADS1	0.304968	3.3114e-05	0.00064579	76267
TNPO1	0.30029	7.49833e-11	1.44132e-09	238799		LMBR1	0.304935	3.31811e-05	0.000646455	56873
RNMT	0.29995	7.89414e-11	1.51579e-09	67897		CARS	0.304807	3.34485e-05	0.000649901	27267
SRP14	0.2998	8.07477e-11	1.54883e-09	20813		KDELR3	0.304802	3.34576e-05	0.000649901	105785
CDK9	-0.299771	8.11057e-11	1.55371e-09	107951		APIP	0.304751	3.35651e-05	0.000650948	56369
TOR2A	-0.299765	8.11738e-11	1.55371e-09	30933		PDHX	0.304745	3.3578e-05	0.000650948	27402
FPGS	0.299501	8.44768e-11	1.61523e-09	14287		VAC14	-0.304612	3.38576e-05	0.00065572	234729
MKL2	0.299429	8.54048e-11	1.63125e-09	239719		AKT1S1	0.304546	3.39978e-05	0.000656524	67605
CBX5	0.299397	8.58167e-11	1.63739e-09	12419		TBRG1	0.304542	3.40047e-05	0.000656524	21376
APOBEC3	-0.299348	8.64443e-11	1.64763e-09	80287		ADSSL1	0.304529	3.40333e-05	0.000656524	11565
SARDH	-0.299078	9.00436e-11	1.71443e-09	192166		BRF1	0.304508	3.40771e-05	0.000656722	72308
VAV2	0.29905	9.04165e-11	1.71972e-09	22325		ODC1	-0.304372	3.43673e-05	0.000661664	18263
PPP2CB	-0.298964	9.15964e-11	1.74033e-09	19053		THG1L	0.304278	3.45696e-05	0.000664905	66628
DMAP1	0.298938	9.1959e-11	1.74539e-09	66233		PABPC4	0.304242	3.46477e-05	0.000665754	230721
MCU	-0.2987	9.53125e-11	1.80714e-09	215999		SUGP1	0.304066	3.50306e-05	0.000671677	70616
OIT3	-0.298646	9.6097e-11	1.82011e-09	18302		DHDH	0.304053	3.50589e-05	0.000671677	71755
BCR	-0.298584	9.69933e-11	1.83517e-09	110279		FUZ	0.303858	3.54863e-05	0.000678108	70300
FXYD5	-0.298432	9.92344e-11	1.87561e-09	18301		SPTBN4	0.303852	3.54985e-05	0.000678108	80297
TFCP2	-0.298322	1.00895e-10	1.90501e-09	21422		PGAM1	0.303787	3.56423e-05	0.000680191	18648
POU6F1	0.298314	1.01004e-10	1.90508e-09	19009		EVI5	0.303729	3.5773e-05	0.000682021	14020
UBP1	-0.298243	1.02095e-10	1.92366e-09	22221		EVI5L	0.303483	3.63228e-05	0.000691829	213027
NUAK2	0.298235	1.02222e-10	1.92405e-09	74137		SNAPC2	0.303451	3.63948e-05	0.000692527	102209
ICK	-0.298178	1.03097e-10	1.9385e-09	56542		GIT1	0.30334	3.66479e-05	0.000696667	216963
SDHB	0.29809	1.04462e-10	1.96213e-09	67680		GLTP	0.303295	3.67502e-05	0.000697932	56356
COX4I2	-0.297926	1.07073e-10	2.00908e-09	84682		BNIP2	0.303213	3.69365e-05	0.000700791	12175
SNAP47	-0.297861	1.08115e-10	2.02653e-09	67826		CCNT1	0.303091	3.72189e-05	0.000705465	12455
KDSR	-0.297816	1.08847e-10	2.03815e-09	70750		BRMS1L	0.303036	3.73447e-05	0.000706568	52592
VPS4B	0.297657	1.11477e-10	2.08525e-09	20479		MED15	0.303034	3.73492e-05	0.000706568	94112
RPS25	-0.297645	1.11672e-10	2.08674e-09	75617		DHDDS	0.302958	3.75264e-05	0.00070856	67422
TAZ	0.297588	1.12638e-10	2.10261e-09	66826		UBXN11	0.302921	3.76133e-05	0.000709507	67586
ALDH3A2	-0.297577	1.12813e-10	2.10371e-09	11671		TJAP1	0.302793	3.79135e-05	0.000714482	74094
TMEM115	-0.297494	1.14234e-10	2.12801e-09	56395		NANOG	0.302443	3.87434e-05	0.00072914	71950
HYAL2	-0.297424	1.15436e-10	2.14819e-09	15587		RPL15	0.302434	3.87658e-05	0.00072914	66480
IFRD2	0.297415	1.15583e-10	2.14873e-09	15983		MPLKIP	0.30208	3.96228e-05	0.000743831	66308
HYAL1	0.297399	1.15864e-10	2.15174e-09	15586		KIF11	0.301842	4.0211e-05	0.000754149	16551
TUSC2	-0.297385	1.16106e-10	2.15403e-09	80385		RPA3	0.301603	4.08081e-05	0.000764615	68240
NPRL2	-0.297365	1.16458e-10	2.15834e-09	56032		MLKL	0.301538	4.09717e-05	0.000766946	74568
CACNA2D2	0.297355	1.16631e-10	2.15934e-09	56808		TNPO3	0.30129	4.1603e-05	0.00077802	320938
RASSF1	0.297329	1.17089e-10	2.1656e-09	56289		TTLL5	0.301223	4.17758e-05	0.000780506	320244
SLC3A2	-0.297317	1.17296e-10	2.16722e-09	17254		CDH23	0.301068	4.21766e-05	0.000785745	22295
NXF1	0.297273	1.18076e-10	2.1794e-09	53319		RPS5	0.301017	4.23091e-05	0.000787465	20103
STX5A	-0.297257	1.18362e-10	2.18247e-09	56389		ADGRL1	0.300993	4.23727e-05	0.000787899	330814
TNFRSF13B	-0.297145	1.20353e-10	2.21691e-09	57916		ETV5	0.300574	4.34781e-05	0.00080692	104156
RAVER1	-0.297132	1.20585e-10	2.21893e-09	71766		TMEM190	0.300403	4.39376e-05	0.000814677	78052
TMEM86A	-0.296766	1.27361e-10	2.3365e-09	67893		GFOD2	0.300368	4.40338e-05	0.000815688	70575
IFI35	-0.296649	1.29617e-10	2.37367e-09	70110		ENKD1	0.30023	4.44061e-05	0.000821806	102124
RDM1	-0.296647	1.29649e-10	2.37367e-09	66599		ATP6V0D1	0.3001	4.47623e-05	0.000826836	11972
NEDD8	-0.296573	1.31088e-10	2.39758e-09	18002		PTPRS	0.300063	4.48653e-05	0.000827956	19280
GOSR1	-0.296444	1.33631e-10	2.44163e-09	53334		SLC41A1	0.300011	4.50082e-05	0.000829813	98396
MRPL52	0.296346	1.35606e-10	2.47384e-09	68836		IGF2BP1	0.299787	4.56297e-05	0.000839689	140486
KANSL3	-0.296343	1.35667e-10	2.47384e-09	226976		B4GALNT2	0.299701	4.58718e-05	0.000843221	14422
UCKL1OS	0.29625	1.37552e-10	2.50569e-09	100271841		NELFB	0.299688	4.59078e-05	0.000843221	58202
MYT1	-0.296101	1.40643e-10	2.55821e-09	17932		TMEM175	0.299251	4.71524e-05	0.000865066	72392
FAF1	0.296098	1.40718e-10	2.55821e-09	14084		BCAS1	0.29924	4.71854e-05	0.000865066	76960
TSACC	-0.296	1.42771e-10	2.5928e-09	76927		TANGO2	0.299201	4.72982e-05	0.000866322	27883
METTL16	-0.295994	1.42907e-10	2.5928e-09	67493		NDUFS2	0.298994	4.79011e-05	0.000875727	226646
APOL7A	-0.29595	1.43847e-10	2.60725e-09	75761		ATRAID	0.298863	4.82855e-05	0.000881931	381629
PIGYL	0.295868	1.4562e-10	2.63674e-09	66268		CAD	0.29878	4.85299e-05	0.000885569	69719
RBM25	-0.295832	1.46396e-10	2.64814e-09	67039		SH3BP5L	0.298216	5.0232e-05	0.000915506	79566
PSEN2	-0.295522	1.53302e-10	2.7703e-09	19165		ATAD1	0.298205	5.0264e-05	0.000915506	67979
ACAA1B	0.295437	1.5525e-10	2.80271e-09	235674		PTEN	0.298157	5.04116e-05	0.000917342	19211
FADS1	-0.295333	1.57657e-10	2.84332e-09	76267		TNFAIP8L2	-0.297942	5.10746e-05	0.000926248	69769
LMBR1	0.295299	1.5847e-10	2.85515e-09	56873		TRNT1	0.297928	5.11201e-05	0.000926248	70047
TNFRSF22	-0.295289	1.5869e-10	2.85626e-09	79202		EHMT2	0.297922	5.11376e-05	0.000926248	110147
CARS	-0.295264	1.59285e-10	2.86294e-09	27267		ELOF1	0.297867	5.1311e-05	0.000927767	66126
KDELR3	0.29526	1.59377e-10	2.86294e-09	105785		MED16	0.297865	5.13162e-05	0.000927767	216154
APIP	0.295061	1.64153e-10	2.94581e-09	56369		TMEM259	0.297693	5.18572e-05	0.000935819	216157
PDHX	0.294989	1.6592e-10	2.97456e-09	27402		RNF170	0.297526	5.23851e-05	0.000944475	77733
VAC14	-0.294771	1.71368e-10	3.0692e-09	234729		THAP8	0.297415	5.27389e-05	0.00094998	108167479
AKT1S1	0.294558	1.76861e-10	3.16132e-09	67605		THAP8	0.297415	5.27389e-05	0.00094998	75629
TBRG1	-0.294419	1.80551e-10	3.2241e-09	21376		DEDD	0.297365	5.29001e-05	0.000952008	21945
ADSSL1	-0.294332	1.82878e-10	3.26244e-09	11565		MCEMP1	0.297321	5.30425e-05	0.000953693	69189
BRF1	0.294235	1.85528e-10	3.30645e-09	72308		NIT1	0.296943	5.42723e-05	0.00097491	27045
ODC1	-0.294187	1.86834e-10	3.32645e-09	18263		PRDM15	0.296845	5.4597e-05	0.000979231	114604
THG1L	-0.294152	1.8782e-10	3.34073e-09	66628		RNF168	0.296833	5.4637e-05	0.000979231	70238
PABPC4	-0.294143	1.88078e-10	3.34202e-09	230721		TCTEX1D2	0.296825	5.46629e-05	0.000979231	66061
ZFP296	-0.294053	1.90584e-10	3.38325e-09	63872		CHP1	-0.296703	5.50701e-05	0.000985623	56398
SUGP1	0.293946	1.93624e-10	3.43384e-09	70616		TRPV4	0.296661	5.52096e-05	0.000986705	63873
DHDH	-0.293912	1.94591e-10	3.44762e-09	71755		KLHL3	0.296655	5.52313e-05	0.000986705	100503085
ZFP790	0.293496	2.06927e-10	3.66259e-09	233056		TVP23B	0.2966	5.5413e-05	0.000989049	67510
FUZ	-0.293485	2.07262e-10	3.66494e-09	70300		DNAJC7	0.296555	5.5564e-05	0.000990841	56354
SPTBN4	-0.29342	2.0926e-10	3.69665e-09	80297		CACYBP	0.29637	5.61907e-05	0.00100019	12301
PGAM1	-0.293399	2.09879e-10	3.70398e-09	18648		CLUAP1	0.296347	5.62695e-05	0.00100069	76779
EVI5	-0.293372	2.10735e-10	3.71546e-09	14020		ZSWIM7	0.296187	5.68178e-05	0.00100952	69747
EVI5L	0.293271	2.13905e-10	3.76767e-09	213027		PIGL	0.29616	5.69101e-05	0.00100976	327942
SNAPC2	-0.293254	2.14443e-10	3.77349e-09	102209		NDUFA2	0.296153	5.69345e-05	0.00100976	17991
GIT1	-0.293186	2.16592e-10	3.80761e-09	216963		PAM16	0.29606	5.7257e-05	0.00101456	66449
GLTP	0.293178	2.16845e-10	3.80835e-09	56356		GLIS2	0.295993	5.74885e-05	0.00101774	83396
BNIP2	-0.29316	2.17426e-10	3.81485e-09	12175		COX6C	0.295952	5.76319e-05	0.00101936	12864
CCNT1	-0.293124	2.18575e-10	3.8313e-09	12455		UBE2Z	0.295906	5.77914e-05	0.00102126	268470
BRMS1L	-0.292933	2.24795e-10	3.93347e-09	52592		TMEM87B	0.295744	5.83578e-05	0.00103034	72477
MED15	-0.292932	2.24838e-10	3.93347e-09	94112		ANAPC1	0.295685	5.85678e-05	0.00103311	17222
DHDDS	0.292889	2.26257e-10	3.95447e-09	67422		TSG101	0.295642	5.87202e-05	0.00103414	22088
UBXN11	-0.292617	2.35501e-10	4.10811e-09	67586		HPS5	0.295639	5.87314e-05	0.00103414	246694
TJAP1	-0.292485	2.40099e-10	4.18429e-09	74094		MAP3K4	0.295533	5.91071e-05	0.0010389	26407
NANOG	0.292312	2.46297e-10	4.28817e-09	71950		PIEZO1	0.295533	5.91082e-05	0.0010389	234839
RPL15	-0.292214	2.49865e-10	4.34611e-09	66480		RNF166	0.295478	5.93049e-05	0.00104143	68718
TMEM167	-0.292145	2.52378e-10	4.38561e-09	66074		ANKRD28	0.295404	5.95694e-05	0.00104457	105522
MPLKIP	-0.292105	2.53885e-10	4.40757e-09	66308		ANKRD52	0.295398	5.95905e-05	0.00104457	237615
KIF11	0.291991	2.58158e-10	4.47746e-09	16551		PKD2L2	0.295367	5.97034e-05	0.00104561	53871
RPA3	-0.29198	2.58579e-10	4.48047e-09	68240		SRP19	0.295284	6.00017e-05	0.0010499	66384
MLKL	-0.291915	2.61045e-10	4.51888e-09	74568		WDFY2	0.294934	6.12809e-05	0.00107047	268752
TNPO3	0.291869	2.62804e-10	4.54498e-09	320938		RBSN	0.294926	6.13095e-05	0.00107047	78287
TTLL5	-0.291855	2.63346e-10	4.55e-09	320244		MRPS25	0.294918	6.13416e-05	0.00107047	64658
ZFP715	0.29177	2.66642e-10	4.60256e-09	69930		DGUOK	0.294882	6.14719e-05	0.00107179	27369
ACPT	0.291749	2.67488e-10	4.61277e-09	100503991		CAMTA1	0.294831	6.1662e-05	0.00107387	100072
CDH23	0.291527	2.76302e-10	4.76023e-09	22295		CSF1	0.294821	6.17008e-05	0.00107387	12977
RPS5	0.291483	2.78102e-10	4.78668e-09	20103		STRIP1	0.294713	6.21027e-05	0.0010799	229707
ADGRL1	0.291417	2.80804e-10	4.82859e-09	330814		SLC25A11	0.294609	6.24904e-05	0.00108567	67863
ETV5	0.291393	2.81776e-10	4.83613e-09	104156		CHRNE	0.294595	6.25455e-05	0.00108567	11448
TMEM190	0.291336	2.84159e-10	4.87242e-09	78052		CMC2	0.294382	6.3351e-05	0.00109868	66531
GFOD2	0.291169	2.91146e-10	4.9875e-09	70575		CHFR	0.294161	6.41989e-05	0.0011124	231600
ENKD1	0.291075	2.95194e-10	5.05205e-09	102124		CEACAM16	0.293878	6.52975e-05	0.00113044	330483
ATP6V0D1	0.291018	2.97673e-10	5.08488e-09	11972		ADAM28	0.293787	6.5654e-05	0.00113561	13522
PTPRS	-0.290973	2.99629e-10	5.11345e-09	19280		TEX261	0.293695	6.60174e-05	0.00114088	21766
SLC41A1	0.29093	3.01503e-10	5.14059e-09	98396		FAM120B	0.293677	6.60873e-05	0.00114108	67544
IGF2BP1	-0.290838	3.05584e-10	5.20039e-09	140486		TBP	0.293607	6.63661e-05	0.00114489	21374
B4GALNT2	0.290714	3.11149e-10	5.29012e-09	14422		PSMB1	0.293509	6.67583e-05	0.00114963	19170
NELFB	-0.290633	3.14836e-10	5.34686e-09	58202		PDCD2	0.293509	6.67583e-05	0.00114963	18567
TMEM175	0.290628	3.15077e-10	5.34686e-09	72392		NOL3	0.293292	6.76297e-05	0.00116361	78688
BCAS1	-0.2904	3.25723e-10	5.52234e-09	76960		FHOD1	0.293253	6.77902e-05	0.00116442	234686
TANGO2	-0.290354	3.27925e-10	5.55448e-09	27883		ELMO3	0.293251	6.77957e-05	0.00116442	234683
NDUFS2	0.290126	3.38988e-10	5.73114e-09	226646		TPPP3	0.293107	6.83846e-05	0.00117248	67971
ATRAID	-0.290072	3.41648e-10	5.77036e-09	381629		MSH3	0.293043	6.86469e-05	0.00117595	17686
CAD	-0.290066	3.41945e-10	5.77036e-09	69719		ADAMTS13	0.292965	6.89657e-05	0.00118037	279028
SH3BP5L	-0.29003	3.43771e-10	5.79578e-09	79566		TMEM208	0.292906	6.92098e-05	0.00118352	66320
ATAD1	0.289992	3.45658e-10	5.82217e-09	67979		E2F4	0.292738	6.99089e-05	0.00119443	104394
PTEN	-0.289975	3.46503e-10	5.83098e-09	19211		SURF4	0.292614	7.04294e-05	0.00120227	20932
PEA15A	0.289919	3.4936e-10	5.87359e-09	18611		SURF2	0.292556	7.06726e-05	0.00120537	20931
TIMM23	-0.289865	3.52103e-10	5.91422e-09	53600		DNAJB9	0.29248	7.09949e-05	0.00120982	27362
TNFAIP8L2	-0.289835	3.53645e-10	5.93462e-09	69769		NAF1	0.292465	7.10586e-05	0.00120985	234344
TRNT1	-0.289694	3.60963e-10	6.05181e-09	70047		YES1	0.292366	7.14786e-05	0.00121584	22612
EHMT2	-0.289688	3.61302e-10	6.0519e-09	110147		PPP1CB	0.292345	7.15699e-05	0.00121584	19046
ELOF1	-0.289646	3.63472e-10	6.08262e-09	66126		GORASP2	0.292338	7.15967e-05	0.00121584	70231
MED16	0.289559	3.68135e-10	6.15496e-09	216154		TSEN15	0.292241	7.20133e-05	0.00122185	66637
ST3GAL1	-0.289436	3.74748e-10	6.25975e-09	20442		EFR3A	0.292105	7.26001e-05	0.00123075	76740
TMEM259	-0.289361	3.78831e-10	6.32211e-09	216157		TRAPPC2L	0.292066	7.27688e-05	0.00123254	59005
RNF170	-0.289211	3.8718e-10	6.45549e-09	77733		ACSF3	0.291767	7.40761e-05	0.00125336	257633
THAP8	-0.289172	3.89382e-10	6.48624e-09	108167479		DDX19A	0.291756	7.41262e-05	0.00125336	13680
THAP8	-0.289172	3.89382e-10	6.48624e-09	75629		GALNS	0.291736	7.42132e-05	0.00125375	50917
DEDD	0.289132	3.91643e-10	6.51791e-09	21945		GATA2	0.291669	7.45094e-05	0.00125767	14461
MCEMP1	-0.28912	3.92337e-10	6.52345e-09	69189		C8G	0.291567	7.49618e-05	0.00126421	69379
NIT1	-0.289008	3.98725e-10	6.62359e-09	27045		RABL6	0.291483	7.5336e-05	0.00126814	227624
PRDM15	-0.288977	4.00554e-10	6.64788e-09	114604		PTGDS	0.291478	7.53598e-05	0.00126814	19215
RNF168	-0.288895	4.05321e-10	6.72082e-09	70238		EDF1	0.291472	7.53889e-05	0.00126814	59022
TCTEX1D2	-0.288883	4.06026e-10	6.72637e-09	66061		CLIC3	0.291216	7.65447e-05	0.00128648	69454
CHP1	0.288871	4.06751e-10	6.73222e-09	56398		FBXW5	0.291112	7.70156e-05	0.00129328	30839
TRPV4	0.288763	4.13108e-10	6.83119e-09	63873		SLC25A13	0.291039	7.73496e-05	0.00129778	50799
KLHL3	0.288745	4.14242e-10	6.84369e-09	100503085		UBE2I	0.291016	7.74556e-05	0.00129844	22196
TVP23B	0.288685	4.17845e-10	6.89691e-09	67510		TSR3	0.290986	7.75931e-05	0.00129963	68327
DNAJC7	0.288605	4.22709e-10	6.96714e-09	56354		LRRK1	0.290905	7.79691e-05	0.0013037	233328
ZFP385C	-0.288602	4.22869e-10	6.96714e-09	278304		ALDH1A3	0.290858	7.81855e-05	0.00130545	56847
CACYBP	-0.288364	4.37704e-10	7.20501e-09	12301		ACTN1	0.290854	7.82072e-05	0.00130545	109711
CLUAP1	0.288326	4.40074e-10	7.23744e-09	76779		SIRT2	0.290838	7.82798e-05	0.00130555	64383
ZSWIM7	0.288281	4.42934e-10	7.27787e-09	69747		HNRNPL	0.290801	7.84502e-05	0.00130728	15388
PIGL	-0.288268	4.43796e-10	7.28542e-09	327942		NOLC1	0.290739	7.87399e-05	0.00131099	70769
NDUFA2	0.288162	4.50669e-10	7.39154e-09	17991		CASD1	0.290718	7.88405e-05	0.00131155	213819
PAM16	0.288103	4.54517e-10	7.44791e-09	66449		CNKSR3	0.290691	7.89629e-05	0.00131247	215748
GLIS2	-0.288085	4.55687e-10	7.46034e-09	83396		MTMR1	0.290637	7.92179e-05	0.0013156	53332
COX6C	-0.288076	4.56303e-10	7.46366e-09	12864		HMGB3	0.290598	7.93999e-05	0.0013175	15354
UBE2Z	0.288026	4.59599e-10	7.5108e-09	268470		ABCA1	0.290572	7.95214e-05	0.0013184	11303
TMEM87B	0.287916	4.6693e-10	7.62371e-09	72477		NIPSNAP3B	0.290441	8.01415e-05	0.00132756	66536
ANAPC1	0.287865	4.70399e-10	7.67343e-09	17222		LAGE3	0.290347	8.05896e-05	0.00133385	66192
TSG101	-0.287825	4.7309e-10	7.71039e-09	22088		UBL4A	0.290327	8.06845e-05	0.00133429	27643
HPS5	0.287709	4.81075e-10	7.83348e-09	246694		GDI1	0.289775	8.33639e-05	0.00137744	14567
MAP3K4	0.287687	4.82627e-10	7.85169e-09	26407		SASH1	0.28976	8.34354e-05	0.00137746	70097
PIEZO1	0.287622	4.87174e-10	7.91855e-09	234839		GADD45B	0.289635	8.40556e-05	0.00138653	17873
RNF166	-0.287592	4.89241e-10	7.94502e-09	68718		SLAMF6	0.289565	8.44044e-05	0.00139111	30925
ANKRD28	-0.28757	4.90789e-10	7.963e-09	105522		SLAMF1	0.289548	8.44884e-05	0.00139132	27218
ANKRD52	-0.287524	4.94043e-10	8.00862e-09	237615		ZDHHC12	0.289389	8.52836e-05	0.00140324	66220
PKD2L2	-0.287392	5.03559e-10	8.15559e-09	53871		ENDOG	0.28926	8.59355e-05	0.00141278	13804
SRP19	0.287379	5.04469e-10	8.16303e-09	66384		CYBB	0.288913	8.7711e-05	0.00143975	13058
WDFY2	0.287333	5.07876e-10	8.21082e-09	268752		GOLGA7	0.288911	8.77234e-05	0.00143975	57437
RBSN	0.287298	5.10448e-10	8.24503e-09	78287		XK	0.28877	8.84559e-05	0.00145056	22439
MRPS25	0.287225	5.15782e-10	8.32376e-09	64658		CD48	0.288743	8.85953e-05	0.00145163	12506
DGUOK	-0.287008	5.32139e-10	8.5801e-09	27369		CLPX	0.288675	8.89474e-05	0.00145618	270166
CAMTA1	-0.286899	5.40542e-10	8.70782e-09	100072		TRABD	0.288518	8.97746e-05	0.00146849	67976
CSF1	-0.28667	5.586e-10	8.99073e-09	12977		DENND6B	0.288486	8.99449e-05	0.00147005	69440
STRIP1	-0.286587	5.6536e-10	9.09144e-09	229707		AGER	0.288412	9.03373e-05	0.00147523	11596
SLC25A11	0.286566	5.67038e-10	9.11034e-09	67863		ATF6B	0.288223	9.13465e-05	0.00149047	12915
CHRNE	-0.286544	5.68841e-10	9.1312e-09	11448		EGFL8	0.288201	9.14612e-05	0.0014911	81701
CMC2	-0.286414	5.79498e-10	9.29405e-09	66531		NOTCH4	0.288077	9.21307e-05	0.00150076	18132
CHFR	-0.286342	5.85542e-10	9.38266e-09	231600		PPT2	0.288019	9.24432e-05	0.0015046	54397
CEACAM16	-0.286247	5.936e-10	9.50337e-09	330483		RNF5	0.287998	9.25601e-05	0.00150525	54197
ADAM28	-0.286124	6.04132e-10	9.65641e-09	13522		CACFD1	0.287927	9.29473e-05	0.00150946	381356
TEX261	-0.286123	6.04226e-10	9.65641e-09	21766		HIVEP2	-0.287922	9.29726e-05	0.00150946	15273
FAM120B	0.286049	6.10675e-10	9.75087e-09	67544		ARNT	0.287798	9.3654e-05	0.00151926	11863
TBP	0.286002	6.14769e-10	9.8076e-09	21374		ITGA2	0.287778	9.37633e-05	0.00151977	16398
PSMB1	-0.285702	6.41702e-10	1.02283e-08	19170		MOCS2	0.287733	9.40109e-05	0.00152253	17434
PDCD2	-0.285687	6.43129e-10	1.0242e-08	18567		NAT9	0.287597	9.47634e-05	0.00153344	66176
NOL3	-0.285668	6.44898e-10	1.02611e-08	78688		LPL	0.287564	9.49449e-05	0.00153511	16956
FHOD1	-0.285656	6.46025e-10	1.027e-08	234686		TTBK1	0.287132	9.73795e-05	0.00157059	106763
ELMO3	-0.285646	6.46943e-10	1.02756e-08	234683		SRF	0.287078	9.76866e-05	0.00157424	20807
TPPP3	-0.285625	6.48857e-10	1.02816e-08	67971		HSPA8	0.287011	9.80724e-05	0.00157916	15481
MSH3	-0.28562	6.49286e-10	1.02816e-08	17686		SERAC1	0.286977	9.8262e-05	0.00158091	321007
ADAMTS13	0.285617	6.49589e-10	1.02816e-08	279028		PDZD11	0.286925	9.85629e-05	0.00158445	72621
TMEM208	0.285601	6.51109e-10	1.02966e-08	66320		PSMA2	0.286821	9.91666e-05	0.00159285	19166
E2F4	-0.285585	6.52565e-10	1.03106e-08	104394		MRPL32	0.286707	9.98303e-05	0.00160137	75398
SURF4	-0.285433	6.66879e-10	1.05276e-08	20932		SETDB1	-0.286701	9.98608e-05	0.00160137	84505
SURF2	0.285345	6.75359e-10	1.06522e-08	20931		ANXA9	0.286651	0.000100154	0.00160302	71790
DNAJB9	0.285334	6.76357e-10	1.06587e-08	27362		CERS2	0.286642	0.000100209	0.00160302	76893
NAF1	-0.285318	6.77947e-10	1.06744e-08	234344		CAPZA2	0.286566	0.000100651	0.00160877	12343
YES1	-0.285265	6.83087e-10	1.0746e-08	22612		PLEKHO1	0.286484	0.000101135	0.0016152	67220
PPP1CB	-0.28524	6.85573e-10	1.07758e-08	19046		VPS45	0.286431	0.000101449	0.00161842	22365
GORASP2	0.285228	6.86755e-10	1.0785e-08	70231		PRPF3	0.286422	0.000101502	0.00161842	70767
TSEN15	0.285117	6.97709e-10	1.09475e-08	66637		ANP32E	0.286405	0.000101601	0.00161867	66471
EFR3A	0.285086	7.00749e-10	1.09857e-08	76740		APH1A	0.286366	0.000101832	0.00162103	226548
TRAPPC2L	0.285016	7.07764e-10	1.10807e-08	59005		TAB2	0.286231	0.000102639	0.00163165	68652
ACSF3	-0.285014	7.08033e-10	1.10807e-08	257633		PPIL4	0.286227	0.000102666	0.00163165	67418
DDX19A	-0.284975	7.1192e-10	1.11319e-08	13680		CNIH1	0.286162	0.000103054	0.00163567	12793
GALNS	0.28495	7.14499e-10	1.11626e-08	50917		EPS8	0.286157	0.000103086	0.00163567	13860
GATA2	0.284895	7.20109e-10	1.12405e-08	14461		MED22	0.286015	0.000103942	0.00164776	20933
C8G	-0.284777	7.32335e-10	1.14215e-08	69379		SURF1	0.286002	0.000104016	0.00164776	20930
RABL6	-0.284729	7.37357e-10	1.14899e-08	227624		MED28	0.28572	0.000105741	0.00167373	66999
PTGDS	0.284669	7.43741e-10	1.15795e-08	19215		QDPR	0.285663	0.000106089	0.00167788	110391
EDF1	-0.284646	7.46112e-10	1.16064e-08	59022		GNRH1	0.285643	0.000106218	0.00167857	14714
CLIC3	-0.2846	7.51021e-10	1.16727e-08	69454		TNR	0.285618	0.000106369	0.0016796	21960
FBXW5	-0.284541	7.57395e-10	1.17617e-08	30839		SQSTM1	0.285591	0.000106538	0.00168092	18412
SLC25A13	-0.284472	7.64858e-10	1.18674e-08	50799		NFE2L2	0.285554	0.000106766	0.00168316	18024
UBE2I	0.284445	7.67798e-10	1.19028e-08	22196		RXRA	0.285521	0.00010697	0.00168502	20181
TSR3	0.284138	8.02061e-10	1.24234e-08	68327		ADAMTSL4	0.285505	0.000107069	0.00168522	229595
UNKL	-0.284123	8.03777e-10	1.24393e-08	74154		PRPSAP1	0.285487	0.000107185	0.00168569	67763
LRRK1	-0.28404	8.13267e-10	1.25754e-08	233328		FAM184B	0.285388	0.0001078	0.001694	58227
ALDH1A3	0.283939	8.25011e-10	1.27461e-08	56847		NCAPG	0.285366	0.000107938	0.00169481	54392
ACTN1	0.283932	8.25925e-10	1.27494e-08	109711		LCORL	0.28532	0.000108226	0.00169796	209707
SIRT2	-0.283897	8.30021e-10	1.27914e-08	64383		LTA4H	0.285205	0.000108953	0.001708	16993
HNRNPL	-0.283896	8.30063e-10	1.27914e-08	15388		DSTN	0.285148	0.000109316	0.00171232	56431
NOLC1	-0.283769	8.45265e-10	1.30146e-08	70769		H2AFY	0.285085	0.000109716	0.00171637	26914
CASD1	-0.283762	8.46071e-10	1.3016e-08	213819		GTF2IRD2	0.28508	0.00010975	0.00171637	114674
CNKSR3	-0.283748	8.47773e-10	1.30311e-08	215748		BOLA1	0.284994	0.000110298	0.001723	69168
MTMR1	-0.283676	8.56419e-10	1.31528e-08	53332		NCF1	0.284887	0.000110986	0.00173155	17969
HMGB3	0.283656	8.58878e-10	1.31794e-08	15354		ADSS	0.284866	0.000111119	0.00173225	11566
ABCA1	0.283619	8.63347e-10	1.32368e-08	11303		IL17RB	0.284772	0.000111726	0.00174033	50905
NIPSNAP3B	0.283547	8.72297e-10	1.33627e-08	66536		CACNA1D	0.284722	0.000112052	0.00174402	12289
LAGE3	0.283329	8.99574e-10	1.37689e-08	66192		CHDH	0.284679	0.000112331	0.00174697	218865
UBL4A	0.283274	9.06699e-10	1.38662e-08	27643		ACTR8	0.284474	0.000113672	0.00176508	56249
GDI1	0.283217	9.14054e-10	1.39614e-08	14567		LRRC27	0.28446	0.000113763	0.00176508	76612
SASH1	-0.283213	9.14466e-10	1.39614e-08	70097		STK32C	0.28446	0.000113765	0.00176508	57740
GADD45B	-0.283179	9.18886e-10	1.40171e-08	17873		FNTA	0.284429	0.00011397	0.00176663	14272
SLAMF6	0.283154	9.22189e-10	1.40556e-08	30925		LBP	0.284367	0.000114377	0.00177036	16803
SLAMF1	0.283078	9.32148e-10	1.41955e-08	27218		CELSR1	0.284307	0.00011478	0.0017752	12614
ZDHHC12	-0.283045	9.36496e-10	1.42497e-08	66220		FLI1	0.284255	0.000115122	0.00177907	14247
ENDOG	-0.282797	9.69921e-10	1.47459e-08	13804		HSD11B1	0.284213	0.000115407	0.00178066	15483
CYBB	0.2825	1.01153e-09	1.53625e-08	13058		SYT14	0.283978	0.000116983	0.00180225	329324
GOLGA7	-0.282493	1.01254e-09	1.53625e-08	57437		LONRF3	0.283921	0.000117369	0.00180667	74365
XK	0.28249	1.01303e-09	1.53625e-08	22439		NELFCD	0.283783	0.000118312	0.00181833	57314
CD48	-0.282381	1.02869e-09	1.5587e-08	12506		CTSZ	0.283725	0.000118708	0.00182242	64138
CLPX	0.282312	1.0388e-09	1.57224e-08	270166		UBE2A	0.28364	0.000119292	0.00182765	22209
TRABD	-0.282308	1.03936e-09	1.57224e-08	67976		SLC25A5	0.28351	0.000120186	0.0018399	11740
DENND6B	-0.2823	1.04043e-09	1.57254e-08	69440		PPDPF	0.283339	0.000121379	0.00185672	66496
AGER	0.282223	1.05193e-09	1.58634e-08	11596		PLS3	0.283324	0.000121488	0.00185694	102866
ATF6B	-0.282221	1.0521e-09	1.58634e-08	12915		NKAP	0.283299	0.00012166	0.00185811	67050
EGFL8	-0.282221	1.05219e-09	1.58634e-08	81701		NDUFA1	0.28312	0.000122924	0.00187596	54405
NOTCH4	-0.282175	1.05898e-09	1.59526e-08	18132		E2F3	0.283078	0.000123217	0.00187896	13557
PPT2	0.281992	1.08675e-09	1.63456e-08	54397		CR1L	0.28294	0.000124202	0.00189192	12946
RNF5	-0.281991	1.08688e-09	1.63456e-08	54197		CD46	0.282932	0.00012426	0.00189192	17221
CACFD1	-0.281915	1.0985e-09	1.65005e-08	381356		CD34	0.282805	0.000125171	0.00190431	12490
HIVEP2	-0.281912	1.099e-09	1.65005e-08	15273		PLGRKT	0.282728	0.000125725	0.00191091	67759
ARNT	-0.281769	1.12133e-09	1.68218e-08	11863		CD274	0.282718	0.0001258	0.00191091	60533
ITGA2	-0.281699	1.1324e-09	1.69738e-08	16398		PDCD1LG2	0.282614	0.000126556	0.00192091	58205
MOCS2	-0.281552	1.15619e-09	1.73161e-08	17434		GTF3A	-0.282556	0.000126977	0.0019258	66596
NAT9	0.281534	1.15912e-09	1.73456e-08	66176		MTIF3	0.282501	0.000127382	0.00193045	76366
LPL	0.281493	1.16582e-09	1.74315e-08	16956		LNX2	0.28243	0.000127901	0.00193681	140887
ATP6V0E	-0.281412	1.17909e-09	1.76153e-08	11974		DYRK3	0.282302	0.000128846	0.00194962	226419
ZFP318	-0.281329	1.19294e-09	1.78076e-08	57908		MAPKAPK2	0.282253	0.000129212	0.00195364	17164
TTBK1	0.281291	1.1993e-09	1.78878e-08	106763		LAMP2	0.28211	0.000130275	0.0019682	16784
SRF	-0.281255	1.20544e-09	1.79646e-08	20807		ATXN10	0.281887	0.000131954	0.00199203	54138
HSPA8	0.281106	1.23091e-09	1.8329e-08	15481		FOXRED2	0.281862	0.000132144	0.00199335	239554
SERAC1	-0.281088	1.23402e-09	1.83603e-08	321007		EIF3D	0.281763	0.000132893	0.00200311	55944
PDZD11	-0.281068	1.23758e-09	1.83981e-08	72621		H3F3B	0.281707	0.000133319	0.00200799	15081
PSMA2	0.28104	1.24244e-09	1.84552e-08	19166		NUP50	0.281583	0.00013427	0.00202041	18141
MRPL32	0.280986	1.25188e-09	1.85802e-08	75398		PHF21B	0.281573	0.00013435	0.00202041	271305
SETDB1	0.280975	1.25381e-09	1.85935e-08	84505		IFT27	0.281522	0.000134744	0.00202477	67042
ANXA9	-0.280888	1.26918e-09	1.88061e-08	71790		PACSIN2	0.281469	0.00013515	0.00202932	23970
CERS2	0.280828	1.27986e-09	1.89334e-08	76893		TTLL12	0.281321	0.000136303	0.0020435	223723
CAPZA2	-0.280775	1.28944e-09	1.90596e-08	12343		TOX4	0.281255	0.000136819	0.00204967	268741
PLEKHO1	0.280715	1.30031e-09	1.92045e-08	67220		MRPS18C	0.281201	0.000137241	0.00205441	68735
VPS45	-0.280628	1.31626e-09	1.94242e-08	22365		SRSF6	0.281102	0.000138022	0.00206377	67996
PRPF3	0.280573	1.32652e-09	1.95597e-08	70767		PLCG1	0.281095	0.000138077	0.00206377	18803
ANP32E	-0.28053	1.33444e-09	1.96532e-08	66471		KCTD2	0.280891	0.000139696	0.00208639	70382
APH1A	0.280527	1.33504e-09	1.96532e-08	226548		KCTD5	0.280579	0.000142205	0.00212223	69259
TAB2	0.280502	1.33978e-09	1.97071e-08	68652		ETAA1	0.280409	0.000143591	0.00213966	68145
PPIL4	-0.28048	1.34396e-09	1.97525e-08	67418		SLPI	0.280284	0.000144618	0.00215171	20568
CNIH1	0.280467	1.34628e-09	1.97706e-08	12793		IL13RA1	0.280284	0.00014462	0.00215171	16164
EPS8	0.280257	1.38642e-09	2.03435e-08	13860		NBR1	0.280214	0.0001452	0.0021587	17966
MED22	0.28022	1.39368e-09	2.04334e-08	20933		CYTH1	0.280111	0.000146057	0.00216935	19157
SURF1	-0.280182	1.40115e-09	2.04962e-08	20930		BRCA1	0.280101	0.000146138	0.00216935	12189
MED28	-0.280181	1.40129e-09	2.04962e-08	66999		CNTNAP1	0.280044	0.00014661	0.00217472	53321
QDPR	-0.280181	1.40135e-09	2.04962e-08	110391		NT5C3B	0.27974	0.000149172	0.00221104	68106
GNRH1	-0.280109	1.41561e-09	2.0688e-08	14714		COA3	0.279719	0.000149353	0.00221205	52469
TNR	-0.279987	1.43986e-09	2.10254e-08	21960		MED24	0.279701	0.000149501	0.00221257	23989
SQSTM1	-0.279913	1.45492e-09	2.12229e-08	18412		PSMD3	-0.2796	0.000150366	0.0022237	22123
NFE2L2	-0.279909	1.45573e-09	2.12229e-08	18024		EXOSC10	0.279564	0.00015067	0.0022265	50912
RXRA	0.279887	1.46024e-09	2.12716e-08	20181		GLOD4	0.279504	0.000151187	0.00223246	67201
ADAMTSL4	-0.279834	1.4709e-09	2.14096e-08	229595		VPS53	0.279151	0.000154249	0.00227596	68299
PRPSAP1	0.279805	1.47704e-09	2.14817e-08	67763		TAOK1	0.279133	0.000154406	0.00227656	216965
FAM184B	0.279757	1.48689e-09	2.16076e-08	58227		DNTTIP1	0.279071	0.000154956	0.00228295	76233
NCAPG	0.27972	1.49458e-09	2.16846e-08	54392		TNNC2	0.278948	0.000156037	0.00229715	21925
LCORL	0.27972	1.49458e-09	2.16846e-08	209707		ACOT8	0.278844	0.000156962	0.00230903	170789
LTA4H	-0.279678	1.50343e-09	2.17955e-08	16993		NLK	0.278815	0.000157222	0.00231111	18099
DSTN	-0.279538	1.53306e-09	2.22074e-08	56431		TRAF4	0.278739	0.000157894	0.00231925	22032
H2AFY	-0.279506	1.54e-09	2.229e-08	26914		STAC2	0.27867	0.000158518	0.00232563	217154
GTF2IRD2	-0.27945	1.55207e-09	2.24468e-08	114674		RPL19	0.278665	0.000158565	0.00232563	19921
BOLA1	-0.279424	1.55771e-09	2.25103e-08	69168		NEK8	0.278537	0.000159715	0.00234073	140859
GATSL2	0.279349	1.57412e-09	2.27294e-08	80909		ARL5B	0.27848	0.000160236	0.00234661	75869
NCF1	0.279313	1.58202e-09	2.28253e-08	17969		PSMD11	0.278217	0.000162637	0.00237821	69077
ADSS	-0.279297	1.58556e-09	2.2858e-08	11566		PIPOX	0.278086	0.000163844	0.00239408	19193
IL17RB	-0.27926	1.59378e-09	2.29584e-08	50905		TIMP2	0.278004	0.000164602	0.00240199	21858
CACNA1D	-0.279249	1.59607e-09	2.2973e-08	12289		ZC3H18	0.278001	0.000164631	0.00240199	76014
CHDH	0.279231	1.60005e-09	2.3012e-08	218865		TOP2B	0.27768	0.000167644	0.00244414	21974
ACTR8	-0.279187	1.6099e-09	2.31353e-08	56249		IGFBP4	0.27764	0.000168022	0.00244628	16010
LRRC27	-0.279098	1.63014e-09	2.34076e-08	76612		CDC6	0.277638	0.000168041	0.00244628	23834
STK32C	-0.279063	1.63812e-09	2.35035e-08	57740		SUZ12	0.277601	0.000168399	0.00244967	52615
FNTA	-0.278995	1.65366e-09	2.37077e-08	14272		ATAD5	0.277518	0.000169188	0.00245932	237877
SKIV2L2	-0.278983	1.65649e-09	2.37295e-08	72198		CRLF3	0.277503	0.000169326	0.0024595	54394
LBP	-0.278922	1.6705e-09	2.39112e-08	16803		TNS4	0.277454	0.000169796	0.00246346	217169
CELSR1	0.278859	1.68511e-09	2.41013e-08	12614		TNFAIP1	0.277448	0.000169851	0.00246346	21927
FLI1	0.278807	1.69747e-09	2.42589e-08	14247		ABR	0.277379	0.000170516	0.00247128	109934
DIEXF	-0.278745	1.71213e-09	2.44492e-08	215193		RAB11FIP4	0.277332	0.000170973	0.00247607	268451
HSD11B1	-0.278697	1.72374e-09	2.45956e-08	15483		CD40	0.277271	0.000171561	0.00248276	21939
SYT14	0.278688	1.72576e-09	2.4605e-08	329324		SLC35C2	0.277222	0.000172028	0.00248662	228875
H2-M3	-0.278656	1.73352e-09	2.46961e-08	14991		ELMO2	0.277217	0.000172082	0.00248662	140579
LONRF3	-0.278583	1.75124e-09	2.4929e-08	74365		WSB1	0.277176	0.000172481	0.00249055	78889
ATP5E	-0.278573	1.75371e-09	2.49446e-08	67126		TTPAL	0.277162	0.000172619	0.0024907	76080
NELFCD	-0.278553	1.75845e-09	2.49924e-08	57314		RHOT1	0.277024	0.000173961	0.00250822	59040
CTSZ	-0.278545	1.76039e-09	2.49997e-08	64138		RHBDL3	0.276724	0.000176922	0.00254903	246104
H2-M2	-0.278515	1.76771e-09	2.50649e-08	14990		ADA	0.276654	0.000177624	0.00255726	11486
UBE2A	-0.278472	1.77828e-09	2.5195e-08	22209		SERINC3	0.276461	0.000179558	0.00258191	26943
SLC25A5	-0.278452	1.7834e-09	2.52479e-08	11740		PGS1	0.275966	0.000184619	0.00265212	74451
PPDPF	0.278341	1.81097e-09	2.56182e-08	66496		BIRC5	0.275886	0.000185447	0.00266207	11799
PLS3	0.278291	1.82357e-09	2.57763e-08	102866		AFMID	0.27582	0.00018614	0.00267005	71562
NKAP	-0.278233	1.83829e-09	2.59641e-08	67050		PIGT	0.275773	0.00018663	0.00267512	78928
NDUFA1	-0.278227	1.83986e-09	2.5966e-08	54405		ETV4	0.27569	0.000187496	0.00268291	18612
E2F3	0.27817	1.85458e-09	2.61534e-08	13557		DBNDD2	0.275685	0.000187551	0.00268291	52840
CR1L	0.278117	1.86831e-09	2.63264e-08	12946		SLC12A5	0.275682	0.000187584	0.00268291	57138
CD46	-0.278066	1.8816e-09	2.64931e-08	17221		GHDC	0.275594	0.000188508	0.00269399	80860
CD34	0.277904	1.92434e-09	2.70738e-08	12490		SLC12A7	0.275574	0.00018872	0.00269399	20499
PLGRKT	-0.277813	1.9486e-09	2.73938e-08	67759		CTSA	0.275569	0.000188772	0.00269399	19025
CD274	-0.277798	1.95268e-09	2.743e-08	60533		ZSWIM1	-0.275514	0.000189351	0.00270029	71971
PDCD1LG2	-0.277658	1.9911e-09	2.79479e-08	58205		SLC12A4	0.275494	0.000189573	0.00270149	20498
GTF3A	0.277546	2.02223e-09	2.83629e-08	66596		MYO1C	-0.27535	0.000191098	0.00272057	17913
MTIF3	-0.27744	2.05212e-09	2.87599e-08	76366		CRK	0.275342	0.00019119	0.00272057	12928
LNX2	-0.277356	2.07595e-09	2.90659e-08	140887		COX7C	-0.275255	0.000192121	0.00273163	12867
DYRK3	-0.277352	2.07717e-09	2.90659e-08	226419		PITPNA	0.275243	0.000192246	0.00273163	18738
MAPKAPK2	-0.27728	2.09805e-09	2.93354e-08	17164		MLX	0.275216	0.000192537	0.00273377	21428
LAMP2	0.277203	2.12029e-09	2.96235e-08	16784		DHX58	0.275043	0.000194415	0.00275645	80861
ATXN10	-0.277186	2.12528e-09	2.96671e-08	54138		RAB5A	0.274968	0.000195232	0.00276603	271457
FOXRED2	-0.27718	2.12723e-09	2.96671e-08	239554		HSPB9	0.274937	0.000195567	0.00276876	75482
EIF3D	-0.277176	2.12832e-09	2.96671e-08	55944		NKIRAS2	0.274879	0.000196198	0.00277569	71966
H3F3B	-0.277103	2.14998e-09	2.99459e-08	15081		PPP2R5C	0.274821	0.000196838	0.00278273	26931
NUP50	-0.277088	2.15424e-09	2.99822e-08	18141		IFT52	-0.274795	0.000197125	0.00278479	245866
PHF21B	0.276935	2.20023e-09	3.05988e-08	271305		MYBL2	-0.27477	0.000197404	0.00278671	17865
IFT27	0.276829	2.23295e-09	3.10122e-08	67042		B4GALT5	0.274683	0.000198358	0.00279816	56336
PACSIN2	-0.276827	2.23338e-09	3.10122e-08	23970		DDX27	0.274648	0.000198751	0.00280169	228889
CMAH	-0.27675	2.25736e-09	3.13211e-08	12763		CYTH4	0.274614	0.000199129	0.00280499	72318
TTLL12	-0.276617	2.29922e-09	3.18774e-08	223723		RAC3	0.274455	0.0002009	0.0028279	170758
TOX4	0.27656	2.31721e-09	3.2086e-08	268741		RRP7A	0.274426	0.000201219	0.00283037	74778
MRPS18C	0.276558	2.31781e-09	3.2086e-08	68735		CYB5R3	0.274374	0.000201806	0.00283658	109754
SRSF6	-0.276481	2.34267e-09	3.24055e-08	67996		INTS2	0.274337	0.000202225	0.00284042	70422
PLCG1	-0.276412	2.36498e-09	3.26891e-08	18803		MED13L	0.274324	0.000202369	0.00284042	76199
KCTD2	-0.276349	2.38574e-09	3.29509e-08	70382		HIST1H2BC	0.27426	0.000203094	0.00284855	68024
KCTD5	0.276303	2.40086e-09	3.31344e-08	69259		MAFK	0.274064	0.000205319	0.0028777	17135
POM121L2	0.276295	2.4034e-09	3.31442e-08	195236		MED1	0.273929	0.000206869	0.00289735	19014
ETAA1	-0.276268	2.41228e-09	3.32414e-08	68145		ERBB3	-0.273801	0.000208354	0.00291606	13867
SLPI	-0.276256	2.41627e-09	3.3271e-08	20568		STARD3	0.27369	0.000209641	0.00293198	59045
IL13RA1	0.276176	2.44325e-09	3.3617e-08	16164		MFNG	0.27353	0.000211516	0.0029561	17305
NBR1	0.276124	2.46051e-09	3.38288e-08	17966		VMP1	0.273472	0.000212194	0.00296144	75909
CYTH1	-0.276109	2.46573e-09	3.38749e-08	19157		UCHL5	0.273464	0.000212297	0.00296144	56207
BRCA1	-0.276079	2.4759e-09	3.39887e-08	12189		GLRX2	0.273459	0.000212352	0.00296144	69367
CNTNAP1	-0.276059	2.48282e-09	3.40509e-08	53321		STK4	0.273233	0.000215036	0.00299459	58231
NT5C3B	-0.276053	2.48499e-09	3.40509e-08	68106		PMP22	0.273176	0.000215711	0.00300186	18858
COA3	-0.276049	2.48607e-09	3.40509e-08	52469		ZCCHC10	0.273151	0.000216018	0.003004	67966
MED24	-0.275978	2.51075e-09	3.43629e-08	23989		PSMB6	-0.2731	0.000216625	0.0030103	19175
PSMD3	0.275839	2.55897e-09	3.49964e-08	22123		SPAG7	0.273071	0.000216977	0.00301306	216873
EXOSC10	0.275822	2.56516e-09	3.50546e-08	50912		PFN1	0.272992	0.000217922	0.00302403	18643
GLOD4	-0.275811	2.56902e-09	3.50809e-08	67201		TOMM34	-0.272965	0.000218254	0.0030265	67145
VPS53	-0.275778	2.58056e-09	3.52119e-08	68299		YWHAB	0.272866	0.00021946	0.00304107	54401
TAOK1	0.275708	2.6054e-09	3.55241e-08	216965		KSR1	0.272724	0.000221184	0.00306279	16706
DNTTIP1	0.275662	2.62226e-09	3.57271e-08	76233		GPX3	-0.272709	0.000221377	0.00306329	14778
TNNC2	-0.275549	2.66319e-09	3.62575e-08	21925		ANXA6	0.272613	0.000222547	0.00307731	11749
ACOT8	-0.275537	2.66744e-09	3.6288e-08	170789		IL12RB2	0.272427	0.000224853	0.003107	16162
NLK	0.27525	2.77479e-09	3.77201e-08	18099		KPNA2	0.272178	0.000227971	0.00314564	16647
TRAF4	0.275117	2.82563e-09	3.83823e-08	22032		SMURF2	0.272039	0.00022973	0.00316768	66313
STAC2	-0.275089	2.83661e-09	3.85027e-08	217154		CEP95	0.271963	0.000230702	0.00317885	320162
RPL19	0.27497	2.88317e-09	3.9101e-08	19921		VEZF1	0.271917	0.000231289	0.0031847	22344
NEK8	0.274966	2.88501e-09	3.9101e-08	140859		CUEDC1	0.271751	0.000233415	0.00321171	103841
ARL5B	-0.274891	2.91464e-09	3.94723e-08	75869		SRSF1	0.271706	0.00023399	0.00321736	110809
ZFP207	0.274886	2.91677e-09	3.94723e-08	22680		ABI3	0.271679	0.000234346	0.00322	66610
PSMD11	-0.274838	2.93593e-09	3.97019e-08	69077		SHROOM1	0.271482	0.000236897	0.00325195	71774
PIPOX	0.274825	2.94125e-09	3.97442e-08	19193		KIF3A	0.271474	0.000237004	0.00325195	16568
TIMP2	-0.274789	2.9555e-09	3.99069e-08	21858		MTMR4	0.271331	0.000238886	0.00327548	170749
ZC3H18	-0.274738	2.97642e-09	4.01594e-08	76014		MRM1	0.271246	0.000240005	0.00328852	217038
TOP2B	0.27472	2.98352e-09	4.02253e-08	21974		MAPT	-0.271158	0.000241168	0.00330129	17762
IGFBP4	-0.274589	3.03763e-09	4.09244e-08	16010		KANSL1	0.271149	0.000241292	0.00330129	76719
CDC6	-0.274577	3.04243e-09	4.09585e-08	23834		GID4	0.271138	0.000241442	0.00330129	66771
SUZ12	-0.274539	3.05856e-09	4.11451e-08	52615		MYO1B	0.271094	0.000242027	0.00330697	17912
ATAD5	-0.274509	3.07093e-09	4.12809e-08	237877		DHX40	0.27106	0.000242477	0.00331081	67487
CRLF3	-0.274419	3.10923e-09	4.17366e-08	54394		YPEL2	0.271	0.000243275	0.00331938	77864
TNS4	-0.274418	3.10944e-09	4.17366e-08	217169		AKAP1	0.270838	0.000245461	0.00334689	11640
TNFAIP1	0.274383	3.12438e-09	4.1906e-08	21927		NOL11	0.270774	0.000246325	0.00335633	68979
ABR	0.274374	3.12821e-09	4.19264e-08	109934		DERL2	0.270757	0.000246551	0.00335707	116891
RAB11FIP4	-0.27429	3.16428e-09	4.23784e-08	268451		C1QBP	0.270465	0.000250543	0.00340879	12261
CD40	0.274142	3.22919e-09	4.32158e-08	21939		RPAIN	0.270453	0.000250697	0.00340879	69723
SLC35C2	-0.274071	3.26057e-09	4.36035e-08	228875		SLC13A3	0.270335	0.00025233	0.00342807	114644
ELMO2	0.273958	3.3109e-09	4.42439e-08	140579		CHD3	0.270325	0.000252466	0.00342807	216848
WSB1	-0.273905	3.33504e-09	4.45336e-08	78889		KDM6B	0.27028	0.000253099	0.00343428	216850
TTPAL	0.273832	3.36836e-09	4.49454e-08	76080		APPBP2	0.270186	0.000254402	0.00344813	66884
RHOT1	0.273799	3.38381e-09	4.51184e-08	59040		WNT9B	0.270181	0.000254471	0.00344813	22412
RHBDL3	-0.273749	3.4069e-09	4.53928e-08	246104		ADORA2B	0.270104	0.000255549	0.00345845	11541
ADA	0.273715	3.42252e-09	4.55673e-08	11486		NCOR1	0.270102	0.000255586	0.00345845	20185
SERINC3	-0.273544	3.50323e-09	4.66076e-08	26943		TRPV2	0.270042	0.000256416	0.00346729	22368
THA1	0.273508	3.52054e-09	4.68035e-08	71776		CENPV	0.269753	0.000260513	0.0035201	73139
PGS1	-0.273499	3.52484e-09	4.68263e-08	74451		PCGF2	0.269741	0.000260682	0.0035201	22658
BIRC5	-0.273467	3.54008e-09	4.69943e-08	11799		CWC25	0.26936	0.000266182	0.00359189	67480
AFMID	-0.273448	3.54941e-09	4.70836e-08	71562		PIP4K2B	0.269043	0.000270834	0.00364964	108083
PIGT	0.273383	3.58119e-09	4.74704e-08	78928		TRIM37	0.269009	0.000271329	0.00365379	68729
ETV4	0.273257	3.64288e-09	4.82529e-08	18612		CTDNEP1	0.268906	0.00027286	0.00367189	67181
DBNDD2	-0.273157	3.69301e-09	4.88811e-08	52840		ELP5	0.268818	0.000274176	0.00368707	54351
SLC12A5	-0.27311	3.7166e-09	4.91574e-08	57138		GABARAP	-0.268782	0.000274712	0.00369174	56486
GHDC	-0.2731	3.72174e-09	4.91845e-08	80860		PHF23	0.268328	0.000281597	0.00377907	78246
SLC12A7	-0.273095	3.72408e-09	4.91845e-08	20499		ACADVL	0.268241	0.000282937	0.00379286	11370
CTSA	0.273089	3.72695e-09	4.91866e-08	19025		DNAH11	0.268236	0.000283012	0.00379286	13411
ZSWIM1	0.273048	3.74821e-09	4.94311e-08	71971		G3BP1	0.268157	0.000284229	0.00380656	27041
SLC12A4	-0.273012	3.76635e-09	4.96342e-08	20498		ATOX1	0.26789	0.000288389	0.00385965	11927
MYO1C	0.27289	3.82926e-09	5.04265e-08	17913		SPARC	0.267818	0.00028952	0.00387213	20692
CRK	0.272873	3.83834e-09	5.05093e-08	12928		MIEF2	0.267801	0.000289792	0.0038726	237781
COX7C	0.272854	3.84813e-09	5.0582e-08	12867		MMP20	0.267791	0.000289951	0.0038726	30800
PITPNA	0.272851	3.84945e-09	5.0582e-08	18738		TADA2A	0.267776	0.000290184	0.00387307	217031
MLX	0.272837	3.85711e-09	5.06459e-08	21428		IKZF1	0.267749	0.000290618	0.00387427	22778
FAM134C	-0.272821	3.86516e-09	5.07148e-08	67998		PNPO	0.267745	0.000290669	0.00387427	103711
DHX58	-0.272743	3.90655e-09	5.12208e-08	80861		COG1	0.267707	0.000291278	0.00387974	16834
RAB5A	-0.272717	3.92051e-09	5.13667e-08	271457		CBX1	-0.267494	0.000294668	0.00392224	12412
HSPB9	0.272619	3.97312e-09	5.20183e-08	75482		CDK5RAP3	0.267444	0.000295463	0.00392881	80280
NKIRAS2	-0.272584	3.99193e-09	5.22268e-08	71966		COPZ2	0.267438	0.000295563	0.00392881	56358
PPP2R5C	-0.272567	4.00121e-09	5.23104e-08	26931		SLC25A39	0.26737	0.000296652	0.0039406	68066
IFT52	0.272547	4.01191e-09	5.24124e-08	245866		SP2	0.267293	0.000297905	0.00395456	78912
MYBL2	0.272501	4.03692e-09	5.27012e-08	17865		AATF	-0.267253	0.000298544	0.00396035	56321
B4GALT5	-0.272345	4.12319e-09	5.37886e-08	56336		DYNC1H1	0.267196	0.000299468	0.00396993	13424
DDX27	0.272302	4.14746e-09	5.40343e-08	228889		CPSF4L	0.267167	0.00029994	0.0039735	52670
CYTH4	0.272301	4.14799e-09	5.40343e-08	72318		PEX12	0.26708	0.000301353	0.00398776	103737
RAC3	-0.272196	4.20712e-09	5.47652e-08	170758		NDEL1	0.267076	0.000301424	0.00398776	83431
RRP7A	0.272187	4.21267e-09	5.4798e-08	74778		SLC25A35	0.267045	0.00030193	0.00399176	71998
CYB5R3	-0.272153	4.23201e-09	5.501e-08	109754		MPDU1	0.266895	0.000304392	0.00401888	24070
INTS2	-0.272137	4.24115e-09	5.50893e-08	70422		FXR2	0.266789	0.000306152	0.00403939	23879
MED13L	-0.272074	4.27733e-09	5.55194e-08	76199		CD68	0.266728	0.000307155	0.00404717	12514
HIST1H2BC	-0.27206	4.28536e-09	5.55838e-08	68024		SLC35G3	-0.266672	0.000308089	0.0040554	56293
MAFK	0.272026	4.3055e-09	5.58051e-08	17135		ACSL1	0.266666	0.000308194	0.0040554	14081
MED1	-0.271988	4.32766e-09	5.60521e-08	19014		SMYD4	0.266645	0.000308539	0.00405721	319822
ERBB3	-0.271834	4.41859e-09	5.7189e-08	13867		LSP1	0.266615	0.000309045	0.00406115	16985
STARD3	-0.271815	4.42997e-09	5.72953e-08	59045		ZFYVE27	-0.266502	0.000310945	0.00408336	319740
MFNG	0.2718	4.43902e-09	5.73714e-08	17305		AVPI1	0.266417	0.000312373	0.00409709	69534
VMP1	-0.271753	4.46761e-09	5.76997e-08	75909		MYH11	0.266415	0.000312408	0.00409709	17880
UCHL5	-0.271726	4.4838e-09	5.78675e-08	56207		RAD51D	0.266351	0.000313494	0.00410858	19364
GLRX2	-0.271632	4.54127e-09	5.85674e-08	69367		PANK3	0.266231	0.000315519	0.00413235	211347
TROVE2	0.271434	4.66404e-09	6.0108e-08	20822		RARS	0.266213	0.000315826	0.00413361	104458
STK4	-0.271419	4.6736e-09	6.01883e-08	58231		WWC1	0.266153	0.000316855	0.00414341	211652
PMP22	-0.27141	4.67937e-09	6.02199e-08	18858		FDXR	0.266024	0.000319082	0.00416786	14149
ZCCHC10	0.271347	4.71957e-09	6.0694e-08	67966		MRPL45	0.265931	0.000320675	0.00418588	67036
PSMB6	-0.271335	4.72697e-09	6.07461e-08	19175		IRF1	0.265866	0.000321799	0.00419775	16362
SPAG7	0.271235	4.79146e-09	6.15312e-08	216873		SLC22A5	0.26581	0.000322778	0.00420772	20520
PFN1	-0.270976	4.96181e-09	6.36737e-08	18643		P4HA2	0.265681	0.000325025	0.0042342	18452
TOMM34	-0.270861	5.03918e-09	6.46207e-08	67145		ARRB1	-0.265648	0.000325613	0.00423902	109689
YWHAB	-0.270691	5.15558e-09	6.60227e-08	54401		CXCL16	0.265597	0.000326506	0.00424783	66102
KSR1	0.270689	5.15748e-09	6.60227e-08	16706		PELP1	0.265512	0.000328005	0.0042645	75273
GPX3	-0.270686	5.15945e-09	6.60227e-08	14778		MED11	0.2652	0.000333571	0.00433398	66172
ANXA6	-0.270548	5.25572e-09	6.72071e-08	11749		CCL4	0.26457	0.000345058	0.0044773	20303
IL12RB2	0.270438	5.33408e-09	6.8161e-08	16162		NATD1	0.264487	0.000346597	0.00449429	24083
ZKSCAN6	-0.270073	5.60232e-09	7.15383e-08	52712		MAP2K3	0.26441	0.000348027	0.00450984	26397
KPNA2	-0.270067	5.60713e-09	7.15492e-08	16647		YWHAH	0.264361	0.000348939	0.00451695	22629
SMURF2	-0.270036	5.63065e-09	7.17987e-08	66313		SART3	0.264356	0.000349037	0.00451695	53890
CEP95	0.270015	5.64645e-09	7.19495e-08	320162		E2F2	0.264311	0.000349872	0.0045222	242705
VEZF1	-0.26999	5.66539e-09	7.214e-08	22344		NARS2	0.264297	0.000350136	0.0045222	244141
CUEDC1	-0.269958	5.6895e-09	7.23962e-08	103841		SLC35B4	-0.264251	0.000351001	0.00453039	58246
SRSF1	0.269937	5.70563e-09	7.25505e-08	110809		DNAH1	0.264156	0.000352804	0.00455066	110084
ABI3	-0.269755	5.84669e-09	7.42625e-08	66610		DALRD3	0.263996	0.000355835	0.00458673	67789
SHROOM1	0.269753	5.84847e-09	7.42625e-08	71774		FIS1	0.263947	0.000356777	0.00459586	66437
KIF3A	-0.269615	5.95761e-09	7.55579e-08	16568		PLOD1	0.263864	0.000358355	0.00461315	18822
MTMR4	-0.269613	5.95884e-09	7.55579e-08	170749		RAB3D	0.263677	0.000361959	0.00465648	19340
MRM1	-0.269602	5.96788e-09	7.56196e-08	217038		MFSD3	0.263526	0.000364903	0.00469126	69572
MAPT	0.269441	6.0982e-09	7.72169e-08	17762		SLC25A22	0.2634	0.000367364	0.00471981	68267
KANSL1	0.269432	6.10593e-09	7.72608e-08	76719		ATP6AP1	0.263261	0.000370102	0.0047481	54411
GID4	-0.269404	6.12848e-09	7.74919e-08	66771		DNASE1L1	0.263257	0.000370189	0.0047481	69537
MYO1B	0.269323	6.19568e-09	7.82869e-08	17912		ISYNA1	0.263225	0.000370822	0.0047481	71780
DHX40	-0.269259	6.24861e-09	7.89006e-08	67487		HARS2	0.263215	0.000371021	0.0047481	70791
YPEL2	-0.269235	6.26839e-09	7.90953e-08	77864		TMEM160	0.263179	0.000371727	0.00475402	69094
AKAP1	0.269217	6.284e-09	7.92243e-08	11640		RAB5C	0.262938	0.000376542	0.00481247	19345
NOL11	-0.269213	6.28736e-09	7.92243e-08	68979		STYXL1	0.262901	0.000377286	0.00481882	76571
DERL2	0.2692	6.29777e-09	7.93003e-08	116891		MDH2	0.262832	0.000378679	0.00483347	17448
C1QBP	-0.269195	6.30252e-09	7.93048e-08	12261		RNF145	0.262671	0.000381945	0.00486726	74315
RPAIN	-0.269116	6.36918e-09	8.0088e-08	69723		SCN1B	-0.262664	0.000382073	0.00486726	20266
SLC13A3	-0.269064	6.41399e-09	8.05955e-08	114644		ATP6V1E1	0.262622	0.000382925	0.00487495	11973
CHD3	0.268973	6.492e-09	8.15191e-08	216848		CHTF18	0.262308	0.000389399	0.00495415	214901
KDM6B	0.268842	6.60727e-09	8.29091e-08	216850		RPS6KL1	0.262205	0.000391536	0.0049781	238323
APPBP2	-0.26873	6.70708e-09	8.41032e-08	66884		PPP1R12C	0.262169	0.00039227	0.0049842	232807
WNT9B	0.268719	6.71629e-09	8.41605e-08	22412		AHR	0.262142	0.000392835	0.00498814	11622
ADORA2B	0.268705	6.72938e-09	8.42662e-08	11541		MAP1S	0.262059	0.00039459	0.00500717	270058
NCOR1	0.268698	6.73507e-09	8.42791e-08	20185		TMEM129	0.262038	0.000395024	0.00500798	68366
TRPV2	-0.268632	6.79478e-09	8.49676e-08	22368		NOP9	0.26202	0.0003954	0.00500798	67842
CENPV	0.268568	6.85351e-09	8.56429e-08	73139		HSD17B1	0.262019	0.00039542	0.00500798	15485
PCGF2	-0.26853	6.88773e-09	8.60111e-08	22658		ATP6V0A1	0.261955	0.000396762	0.00502172	11975
CWC25	0.268506	6.91022e-09	8.62325e-08	67480		PSMC3IP	0.261931	0.000397275	0.00502497	19183
PIP4K2B	0.268385	7.02282e-09	8.7517e-08	108083		NOXO1	0.261913	0.000397648	0.0050257	71893
TRIM37	0.268288	7.11402e-09	8.85925e-08	68729		CALM3	0.261706	0.000402046	0.00507144	12315
CTDNEP1	-0.268226	7.17322e-09	8.92684e-08	67181		COPS3	0.261697	0.000402244	0.00507144	26572
ELP5	-0.268175	7.22209e-09	8.98149e-08	54351		FKBP8	0.261644	0.000403368	0.00508234	14232
GABARAP	0.268168	7.2285e-09	8.98329e-08	56486		DDX39B	0.261613	0.000404037	0.00508749	53817
PHF23	-0.267993	7.39966e-09	9.18339e-08	78246		GIPC1	0.26159	0.000404534	0.00508945	67903
ACADVL	-0.267959	7.4332e-09	9.21869e-08	11370		TLCD1	0.261582	0.000404713	0.00508945	68385
DNAH11	-0.267926	7.46587e-09	9.25287e-08	13411		PLSCR3	0.26148	0.000406893	0.00511358	70310
G3BP1	-0.26784	7.55155e-09	9.34973e-08	27041		PTGER1	0.261345	0.00040982	0.00514707	19216
ATOX1	-0.267835	7.55636e-09	9.34973e-08	11927		XAB2	0.261281	0.000411203	0.00516112	67439
SPARC	-0.267832	7.55951e-09	9.34973e-08	20692		CDC37	0.261102	0.000415122	0.00520698	12539
MIEF2	0.267827	7.56497e-09	9.3501e-08	237781		RAB4A	0.261044	0.000416414	0.00521984	19341
MMP20	0.267817	7.57487e-09	9.35594e-08	30800		TRIP10	0.260977	0.000417893	0.00523502	106628
TADA2A	-0.267767	7.62518e-09	9.41166e-08	217031		COPS6	0.260955	0.000418374	0.0052377	26893
IKZF1	-0.267759	7.63349e-09	9.41551e-08	22778		UBB	0.260913	0.000419311	0.00524608	22187
PNPO	-0.26775	7.64234e-09	9.41794e-08	103711		AP4M1	0.260851	0.000420678	0.00525982	11781
COG1	-0.267747	7.64587e-09	9.41794e-08	16834		RCN3	0.260743	0.000423083	0.00528314	52377
CBX1	-0.267676	7.71825e-09	9.50063e-08	12412		SLC6A8	0.260634	0.000425547	0.00530802	102857
CDK5RAP3	-0.267668	7.72647e-09	9.5043e-08	80280		ARID3A	-0.26063	0.000425618	0.00530802	13496
COPZ2	-0.267662	7.7327e-09	9.5055e-08	56358		UBXN6	0.260559	0.000427235	0.0053248	66530
SLC25A39	0.267635	7.76038e-09	9.53305e-08	68066		MYDGF	0.260315	0.000432781	0.00539049	28106
SP2	0.267542	7.85681e-09	9.64496e-08	78912		CCDC12	0.260246	0.00043436	0.00540565	72654
AATF	-0.267493	7.90823e-09	9.70151e-08	56321		MRPL24	0.260174	0.000435995	0.00542018	67707
DYNC1H1	-0.26748	7.92221e-09	9.71208e-08	13424		GLE1	-0.260121	0.000437224	0.00543201	74412
CPSF4L	-0.267459	7.94388e-09	9.73206e-08	52670		LYST	0.260105	0.000437599	0.00543322	17101
PEX12	0.267388	8.01887e-09	9.81729e-08	103737		SLC35E1	0.259991	0.000440221	0.00546231	270066
NDEL1	-0.267364	8.04525e-09	9.84293e-08	83431		CALR3	0.25997	0.000440709	0.0054649	73316
SLC25A35	-0.267294	8.12041e-09	9.92817e-08	71998		TMC4	-0.259924	0.000441782	0.00547474	353499
TNFSFM13	-0.26727	8.1464e-09	9.95323e-08	619441		SYNE4	0.25991	0.000442122	0.00547549	233066
MPDU1	0.26714	8.28831e-09	1.01198e-07	24070		POLR2I	0.259789	0.000444935	0.00550685	69920
FXR2	0.267103	8.32886e-09	1.01624e-07	23879		KRT10	0.259555	0.000450468	0.00556829	16661
ATP5G3	0.267036	8.40267e-09	1.02456e-07	228033		RMND1	0.259499	0.000451801	0.00558124	66084
CD68	-0.266848	8.61553e-09	1.04981e-07	12514		CCDC170	0.259433	0.000453371	0.0055971	100504234
SLC35G3	0.266793	8.67835e-09	1.05675e-07	56293		ESR1	0.259369	0.000454892	0.00561234	13982
ACSL1	0.266536	8.97878e-09	1.0926e-07	14081		FBXO5	0.259353	0.000455272	0.00561349	67141
SMYD4	-0.266476	9.04964e-09	1.10048e-07	319822		MTRF1L	-0.259322	0.000456023	0.00561921	108853
LSP1	-0.266466	9.06257e-09	1.10132e-07	16985		HDAC2	0.259265	0.000457375	0.00563233	15182
ZFYVE27	-0.266374	9.17338e-09	1.11403e-07	319740		RWDD1	0.259157	0.000459978	0.00566082	66521
AVPI1	0.266286	9.28046e-09	1.12628e-07	69534		CLVS2	0.258902	0.000466187	0.00573363	215890
MYH11	-0.266265	9.30661e-09	1.1287e-07	17880		STXBP5	0.258632	0.000472833	0.00580893	78808
RAD51D	0.266246	9.32977e-09	1.13075e-07	19364		HINT3	0.258626	0.000472991	0.00580893	66847
PANK3	0.266189	9.4007e-09	1.13859e-07	211347		TRMT11	0.258618	0.0004732	0.00580893	73681
RARS	0.266047	9.57834e-09	1.15932e-07	104458		KATNA1	0.258557	0.000474707	0.00582379	23924
WWC1	0.266041	9.58645e-09	1.15953e-07	211652		PCMT1	0.258381	0.000479094	0.00587097	18537
FDXR	-0.265949	9.70372e-09	1.17162e-07	14149		LRP11	0.258379	0.000479153	0.00587097	237253
MRPL45	0.265947	9.70577e-09	1.17162e-07	67036		SEC63	0.258233	0.000482843	0.00590879	140740
IRF1	-0.265833	9.85242e-09	1.18777e-07	16362		SNX3	-0.258189	0.000483955	0.00591269	54198
SLC22A5	-0.265833	9.85269e-09	1.18777e-07	20520		AIG1	-0.25817	0.000484432	0.00591269	66253
P4HA2	-0.265756	9.95403e-09	1.19919e-07	18452		ADAT2	0.258163	0.000484608	0.00591269	66757
ARRB1	-0.265732	9.98469e-09	1.20208e-07	109689		PEX3	0.258162	0.000484645	0.00591269	56535
CXCL16	-0.26564	1.01066e-08	1.21569e-07	66102		FUCA2	0.25816	0.000484671	0.00591269	66848
PELP1	0.265637	1.01112e-08	1.21569e-07	75273		CEP57L1	0.257982	0.00048923	0.00596458	103268
MED11	0.265625	1.01268e-08	1.21676e-07	66172		LTV1	0.257969	0.000489551	0.00596479	353258
CCL6	0.265609	1.0149e-08	1.21862e-07	20305		CD164	0.257773	0.000494585	0.00601686	53599
CCL4	0.265546	1.02333e-08	1.22793e-07	20303		UTRN	0.25777	0.000494666	0.00601686	22288
NATD1	-0.265539	1.02422e-08	1.22799e-07	24083		SMPD2	0.257767	0.000494747	0.00601686	20598
MAP2K3	-0.265535	1.02474e-08	1.22799e-07	26397		MICAL1	0.257728	0.000495749	0.00602281	171580
YWHAH	0.265467	1.03397e-08	1.23824e-07	22629		ZBTB24	0.257724	0.000495851	0.00602281	268294
SART3	-0.265441	1.03758e-08	1.24173e-07	53890		GRM1	0.257709	0.00049626	0.00602404	14816
E2F2	0.265358	1.04899e-08	1.25456e-07	242705		RAB32	0.257652	0.000497727	0.0060381	67844
SLFN3	-0.265327	1.05324e-08	1.2586e-07	20557		GTF3C6	0.257288	0.000507281	0.00614639	67371
NARS2	0.265323	1.05375e-08	1.2586e-07	244141		SLC16A10	0.257217	0.000509166	0.00616541	72472
SLC35B4	-0.265243	1.06497e-08	1.27037e-07	58246		REV3L	0.257182	0.000510096	0.00617286	19714
DNAH1	0.265238	1.06565e-08	1.27037e-07	110084		TRAF3IP2	0.257168	0.000510456	0.00617339	103213
DALRD3	-0.265238	1.06572e-08	1.27037e-07	67789		FYN	0.257143	0.000511138	0.00617783	14360
FIS1	-0.265196	1.07154e-08	1.27647e-07	66437		TUBE1	-0.257092	0.000512483	0.00619026	71924
PLOD1	-0.265114	1.08322e-08	1.28953e-07	18822		PREP	0.257042	0.000513815	0.00620253	19072
RAB3D	0.265068	1.08974e-08	1.29645e-07	19340		TNFAIP3	0.256981	0.000515453	0.00621847	21929
MFSD3	0.264917	1.11165e-08	1.32165e-07	69572		REPS1	0.256866	0.000518565	0.00625216	19707
SLC25A22	0.264847	1.122e-08	1.33307e-07	68267		FAM184A	0.256834	0.000519429	0.00625872	75906
ATP6AP1	-0.264827	1.12488e-08	1.33561e-07	54411		ASF1A	0.256818	0.000519873	0.00626021	66403
DNASE1L1	-0.264715	1.14158e-08	1.35456e-07	69537		GOPC	0.256793	0.000520534	0.0062633	94221
CCL9	-0.264582	1.1617e-08	1.37753e-07	20308		QRSL1	0.256784	0.000520769	0.0062633	76563
ISYNA1	0.264428	1.18543e-08	1.40383e-07	71780		RTN4IP1	0.256755	0.000521572	0.00626843	170728
HARS2	0.2644	1.18983e-08	1.40813e-07	70791		VTA1	0.256574	0.000526498	0.00631669	66201
TMEM160	-0.264239	1.21509e-08	1.43708e-07	69094		REEP3	-0.256533	0.000527638	0.00632642	28193
RAB5C	-0.264234	1.21589e-08	1.43708e-07	19345		PKIB	0.256521	0.000527956	0.00632642	18768
STYXL1	-0.264222	1.21791e-08	1.43853e-07	76571		SERINC1	-0.256507	0.000528328	0.00632701	56442
MDH2	0.264216	1.21877e-08	1.43862e-07	17448		HSF2	0.256465	0.000529497	0.00633713	15500
H13	0.264207	1.2203e-08	1.43948e-07	14950		RSPO3	0.25641	0.000531007	0.00635133	72780
RNF145	-0.264023	1.25003e-08	1.47358e-07	74315		ECHDC1	0.256379	0.000531874	0.00635781	52665
SCN1B	0.264009	1.25238e-08	1.4754e-07	20266		MGAT4C	0.256347	0.000532742	0.0063643	67569
ATP6V1E1	-0.26397	1.25868e-08	1.48186e-07	11973		CCDC59	0.2563	0.000534048	0.00637601	52713
CHTF18	0.263897	1.27089e-08	1.49461e-07	214901		PPP1R12A	0.256156	0.00053808	0.00642023	17931
RPS6KL1	-0.263895	1.27117e-08	1.49461e-07	238323		P4HA1	0.25612	0.000539074	0.00642818	18451
PPP1R12C	-0.263837	1.28084e-08	1.50437e-07	232807		LIMS1	0.256008	0.000542221	0.00645784	110829
AHR	-0.263836	1.28113e-08	1.50437e-07	11622		ZWINT	0.255914	0.000544858	0.0064853	52696
MAP1S	0.263664	1.31012e-08	1.53742e-07	270058		UBE2D1	0.255879	0.00054585	0.00649317	216080
TMEM129	-0.263635	1.3152e-08	1.54238e-07	68366		SLC17A8	0.255838	0.000547024	0.00649922	216227
NOP9	-0.263557	1.32867e-08	1.55716e-07	67842		CDK1	0.255783	0.000548572	0.00651251	12534
HSD17B1	0.263521	1.33491e-08	1.56346e-07	15485		ATP2B1	0.255775	0.000548807	0.00651251	67972
ATP6V0A1	-0.263509	1.33695e-08	1.56484e-07	11975		RHOBTB1	0.255722	0.000550333	0.00652666	69288
PSMC3IP	0.263492	1.34001e-08	1.56742e-07	19183		ARID5B	0.255579	0.000554427	0.00656727	71371
NOXO1	-0.263426	1.35157e-08	1.57991e-07	71893		ACTR6	0.255527	0.000555905	0.00658079	67019
ZFP687	-0.263408	1.35486e-08	1.58274e-07	78266		UHRF1BP1L	0.255451	0.000558109	0.00660246	75089
CALM3	-0.263366	1.36227e-08	1.58935e-07	12315		POC1B	0.25544	0.00055841	0.00660246	382406
COPS3	-0.263338	1.36732e-08	1.59421e-07	26572		DUSP6	0.255394	0.000559744	0.00661424	67603
FKBP8	-0.263327	1.3692e-08	1.59537e-07	14232		TMPO	0.255349	0.000561049	0.00662566	21917
DDX39B	0.263265	1.38036e-08	1.60734e-07	53817		SGK1	0.255072	0.000569155	0.00671329	20393
GIPC1	-0.263206	1.39111e-08	1.61882e-07	67903		CEP290	0.255042	0.000570049	0.00671978	216274
TLCD1	-0.263134	1.40411e-08	1.63289e-07	68385		IKBIP	0.254975	0.000572017	0.00673893	67454
PLSCR3	0.263082	1.41366e-08	1.64295e-07	70310		HBS1L	-0.254913	0.000573853	0.00675649	56422
PTGER1	0.263071	1.41579e-08	1.64437e-07	19216		EPB41L2	0.254877	0.00057493	0.00676511	13822
XAB2	-0.262964	1.43562e-08	1.66633e-07	67439		APAF1	-0.254865	0.000575282	0.00676518	11783
CDC37	0.262902	1.44724e-08	1.67874e-07	12539		MYB	0.254805	0.000577053	0.00678193	17863
RAB4A	-0.262869	1.45353e-08	1.68495e-07	19341		MED23	-0.25479	0.000577525	0.00678341	70208
TRIP10	-0.26274	1.47821e-08	1.71247e-07	106628		AHI1	0.254687	0.000580602	0.00681546	52906
COPS6	-0.26264	1.49759e-08	1.73382e-07	26893		ARG1	0.254556	0.000584523	0.00685738	11846
UBB	-0.262621	1.50135e-08	1.73706e-07	22187		NEDD1	0.254535	0.000585155	0.00686068	17997
AP4M1	-0.262614	1.50262e-08	1.73742e-07	11781		ENPP3	0.254513	0.000585818	0.00686435	209558
GYG	-0.262582	1.50888e-08	1.74354e-07	27357		MTFR2	0.254498	0.000586293	0.0068658	71804
RCN3	0.262552	1.51482e-08	1.74824e-07	52377		MAP7	-0.25444	0.000588036	0.00688209	17761
SLC6A8	0.262552	1.51487e-08	1.74824e-07	102857		STX7	0.254408	0.000589004	0.00688931	53331
ARID3A	0.262442	1.5367e-08	1.77229e-07	13496		PEX7	0.254334	0.000591269	0.00690806	18634
UBXN6	0.26241	1.54301e-08	1.77844e-07	66530		IFNGR1	0.254332	0.000591313	0.00690806	15979
MYDGF	0.262339	1.55749e-08	1.79398e-07	28106		CDK17	0.253754	0.000609202	0.00710856	237459
CCDC12	0.26233	1.55922e-08	1.79483e-07	72654		HAL	0.253719	0.000610307	0.00711722	15109
MRPL24	-0.262159	1.59435e-08	1.83295e-07	67707		SNRPF	0.253696	0.000610999	0.00712105	69878
GLE1	-0.262154	1.59542e-08	1.83302e-07	74412		NTN4	0.253631	0.000613076	0.007141	57764
LYST	0.262068	1.61317e-08	1.85223e-07	17101		USP44	0.253517	0.000616651	0.00717529	327799
SLC35E1	0.262055	1.6161e-08	1.85442e-07	270066		FGD6	0.253514	0.000616752	0.00717529	13998
CALR3	0.261919	1.64477e-08	1.88612e-07	73316		NDUFA12	0.253464	0.00061834	0.00718949	66414
TMC4	-0.26183	1.66382e-08	1.90675e-07	353499		TMCC3	0.253452	0.000618739	0.00718986	319880
SYNE4	-0.261806	1.66916e-08	1.91167e-07	233066		CEP83	0.253343	0.000622192	0.00722569	77048
POLR2I	-0.261798	1.6708e-08	1.91234e-07	69920		SOCS2	0.253174	0.000627611	0.0072843	216233
PRL8A1	-0.261773	1.67637e-08	1.9175e-07	73244		NUDT4	0.253142	0.000628643	0.00729196	71207
KRT10	-0.261736	1.68443e-08	1.9255e-07	16661		TCP11L2	0.252986	0.000633699	0.00734626	216198
RMND1	-0.26164	1.70535e-08	1.94819e-07	66084		CRY1	0.252939	0.000635227	0.00735961	12952
CCDC170	-0.261595	1.71544e-08	1.95848e-07	100504234		BTBD11	0.252805	0.000639611	0.00740602	74007
ESR1	-0.261564	1.72235e-08	1.9641e-07	13982		TIMP3	0.252777	0.000640537	0.00741236	21859
FBXO5	-0.261563	1.72253e-08	1.9641e-07	67141		HSP90B1	0.252728	0.000642153	0.00742667	22027
MTRF1L	-0.261474	1.74257e-08	1.9857e-07	108853		IGF1	0.252709	0.000642763	0.00742934	16000
HDAC2	-0.261463	1.74507e-08	1.98729e-07	15182		DRAM1	0.252602	0.000646291	0.00746131	71712
RWDD1	0.261457	1.74642e-08	1.98758e-07	66521		SYCP3	0.252546	0.00064814	0.00747825	20962
CLVS2	0.261413	1.75632e-08	1.99759e-07	215890		SIRT1	0.252391	0.000653324	0.00753362	93759
STXBP5	-0.261404	1.7585e-08	1.99881e-07	78808		HERC4	0.252204	0.000659587	0.00760136	67345
HINT3	0.261378	1.76427e-08	2.00412e-07	66847		MYPN	0.252174	0.0006606	0.00760856	68802
TRMT11	-0.26135	1.77087e-08	2.01035e-07	73681		HNRNPH3	0.252157	0.000661196	0.00761095	432467
KATNA1	0.261302	1.78174e-08	2.02143e-07	23924		RUFY2	0.252114	0.000662628	0.00762295	70432
PCMT1	-0.261285	1.78571e-08	2.02409e-07	18537		CCAR1	-0.252066	0.000664248	0.0076371	67500
LRP11	0.261283	1.78633e-08	2.02409e-07	237253		DDX21	0.252053	0.000664691	0.0076377	56200
SEC63	-0.261217	1.80158e-08	2.03883e-07	140740		DDX50	0.251885	0.000670427	0.00769571	94213
SNX3	0.261122	1.82378e-08	2.06266e-07	54198		SRGN	0.251882	0.000670525	0.00769571	19073
AIG1	0.261111	1.82642e-08	2.06436e-07	66253		VPS26A	0.251858	0.000671349	0.00770065	30930
ADAT2	-0.261013	1.84966e-08	2.08932e-07	66757		SUPV3L1	0.25179	0.000673708	0.00772319	338359
PEX3	-0.260962	1.86205e-08	2.102e-07	56535		AIFM2	0.251667	0.000677936	0.00776711	71361
FUCA2	0.26087	1.88418e-08	2.12566e-07	66848		H2AFY2	0.251635	0.000679027	0.00777506	404634
CEP57L1	0.260793	1.90305e-08	2.14562e-07	103268		TYSND1	0.25162	0.000679562	0.00777663	71767
LTV1	-0.260702	1.92565e-08	2.16974e-07	353258		SAR1A	0.251467	0.000684873	0.00783284	20224
CD164	0.260645	1.93988e-08	2.18441e-07	53599		PPA1	0.251339	0.000689353	0.00787947	67895
UTRN	-0.260608	1.9491e-08	2.19344e-07	22288		PALD1	0.251273	0.000691699	0.00788963	27355
SMPD2	-0.26054	1.9663e-08	2.21111e-07	20598		TBATA	0.251261	0.000692114	0.00788963	65971
MICAL1	0.260537	1.96725e-08	2.21111e-07	171580		SGPL1	0.251258	0.000692229	0.00788963	20397
ZBTB24	-0.260502	1.97606e-08	2.21963e-07	268294		PCBD1	0.251257	0.000692257	0.00788963	13180
GRM1	0.260478	1.98207e-08	2.22501e-07	14816		SLC29A3	0.251144	0.00069624	0.00793041	71279
RAB32	-0.260361	2.01238e-08	2.25639e-07	67844		VSIR	0.251088	0.000698242	0.0079486	74048
AMD-PS4	0.26036	2.01252e-08	2.25639e-07	100040814		SLC16A7	0.250953	0.000703048	0.00799865	20503
GTF3C6	0.260314	2.02454e-08	2.26846e-07	67371		ANAPC16	0.250891	0.000705283	0.00801942	52717
SLC16A10	-0.260279	2.03379e-08	2.27742e-07	72472		DDIT4	-0.250869	0.000706072	0.00802373	74747
REV3L	-0.260165	2.06381e-08	2.3096e-07	19714		DNAJB12	0.250827	0.000707564	0.00803602	56709
TRAF3IP2	0.260124	2.07484e-08	2.32052e-07	103213		MICU1	0.250766	0.000709761	0.0080563	216001
FYN	-0.260082	2.08616e-08	2.33174e-07	14360		CAND1	0.250734	0.000710929	0.00806488	71902
TUBE1	0.26006	2.09201e-08	2.33683e-07	71924		TBK1	0.250668	0.000713318	0.0080873	56480
PREP	-0.260042	2.09675e-08	2.33977e-07	19072		PNO1	0.250645	0.000714153	0.00809208	66249
TNFAIP3	-0.260041	2.09723e-08	2.33977e-07	21929		PLEK	0.250629	0.000714717	0.00809379	56193
REPS1	-0.259977	2.11434e-08	2.35741e-07	19707		EGFR	0.250494	0.000719629	0.00814313	13649
FAM184A	0.259898	2.13604e-08	2.38014e-07	75906		USP15	0.250487	0.000719906	0.00814313	14479
ASF1A	-0.259869	2.14421e-08	2.38682e-07	66403		ELANE	0.250458	0.000720964	0.00815039	50701
GOPC	0.259867	2.14467e-08	2.38682e-07	94221		VPS54	0.250348	0.000725008	0.00819138	245944
QRSL1	-0.259814	2.1592e-08	2.40151e-07	76563		TBC1D15	0.250182	0.000731114	0.0082556	66687
RTN4IP1	0.259809	2.1606e-08	2.40159e-07	170728		PCSK4	0.250162	0.000731883	0.00825952	18551
AIM1	-0.259663	2.2016e-08	2.44567e-07	11630		RAB21	0.250125	0.000733243	0.00826629	216344
GJE1	-0.259634	2.20995e-08	2.45344e-07	76743		PELI1	0.250069	0.000735314	0.00827959	67245
VTA1	-0.259553	2.233e-08	2.4775e-07	66201		APC2	0.250068	0.000735353	0.00827959	23805
REEP3	-0.259521	2.24233e-08	2.48633e-07	28193		THAP2	0.249956	0.000739536	0.00832191	66816
PKIB	0.2595	2.24824e-08	2.49136e-07	18768		LGR5	0.249875	0.0007426	0.00835158	14160
SERINC1	-0.259452	2.26217e-08	2.50526e-07	56442		SLC1A4	0.249817	0.000744787	0.00837137	55963
HSF2	-0.259446	2.26401e-08	2.50577e-07	15500		DOCK2	0.249726	0.000748213	0.00840506	94176
RSPO3	-0.25941	2.27458e-08	2.51593e-07	72780		RAB1A	0.24967	0.000750345	0.00841992	19324
ECHDC1	0.259401	2.27707e-08	2.51715e-07	52665		GAMT	0.249663	0.000750599	0.00841992	14431
MGAT4C	0.259395	2.27877e-08	2.51715e-07	67569		PTPRR	0.249657	0.000750826	0.00841992	19279
CCDC59	0.259392	2.27985e-08	2.51715e-07	52713		ACTR2	0.24964	0.000751471	0.00842233	66713
PPP1R12A	-0.259298	2.30733e-08	2.54554e-07	17931		NDUFS7	0.249625	0.000752054	0.00842404	75406
P4HA1	-0.259295	2.30838e-08	2.54554e-07	18451		MEIS1	0.249494	0.000757051	0.00847032	17268
LIMS1	0.259139	2.35505e-08	2.59321e-07	110829		UQCR11	0.249435	0.000759327	0.00849094	66594
ZWINT	0.259136	2.3559e-08	2.59321e-07	52696		CNOT2	0.24913	0.000771109	0.00861776	72068
UBE2D1	0.259123	2.35986e-08	2.59545e-07	216080		TCF3	0.249098	0.000772333	0.00862652	21423
MRLN	-0.25912	2.36081e-08	2.59545e-07	69563		FRS2	0.249014	0.000775643	0.00865855	327826
SLC17A8	-0.259106	2.36519e-08	2.59869e-07	216227		YEATS4	0.248997	0.000776299	0.00866093	64050
CDK1	0.258999	2.39781e-08	2.63294e-07	12534		RAB36	0.248946	0.000778313	0.00867845	76877
ATP2B1	-0.258935	2.41747e-08	2.65292e-07	67972		ADORA2A	0.248882	0.000780809	0.00870134	11540
RHOBTB1	0.258908	2.426e-08	2.66067e-07	69288		SNRPD3	0.248858	0.000781768	0.00870706	67332
ARID5B	-0.258801	2.4594e-08	2.69403e-07	71371		DDC	0.248795	0.000784247	0.00872971	13195
ACTR6	-0.258636	2.51199e-08	2.74998e-07	67019		CPM	0.248779	0.000784881	0.0087318	70574
UHRF1BP1L	0.258589	2.52716e-08	2.76491e-07	75089		E2F7	0.248551	0.000793943	0.00881851	52679
POC1B	0.258576	2.53135e-08	2.76782e-07	382406		CSRP2	0.248549	0.000794026	0.00881851	13008
DUSP6	-0.258528	2.54698e-08	2.78324e-07	67603		OSBPL8	0.248236	0.000806631	0.00895342	237542
TMPO	0.258519	2.54993e-08	2.78477e-07	21917		MKNK2	0.248212	0.000807635	0.00895949	17347
PSEN1	-0.258508	2.55333e-08	2.78643e-07	19164		ZPBP	0.24816	0.000809736	0.00897263	53604
SGK1	-0.258505	2.55452e-08	2.78643e-07	20393		CABIN1	0.247887	0.000820929	0.00909151	104248
CEP290	-0.258451	2.57204e-08	2.80326e-07	216274		AP3D1	0.247834	0.000823127	0.0091107	11776
IKBIP	0.258448	2.57305e-08	2.80326e-07	67454		SF3A2	0.247754	0.000826417	0.00914194	20222
HBS1L	-0.258375	2.59747e-08	2.82817e-07	56422		MDM1	-0.247738	0.000827109	0.00914443	17245
EPB41L2	-0.258209	2.65298e-08	2.88687e-07	13822		GLIPR1L1	-0.247655	0.000830561	0.00917742	69286
APAF1	0.2582	2.65606e-08	2.88849e-07	11783		JSRP1	0.24758	0.000833666	0.00920654	71912
MYB	-0.258163	2.6688e-08	2.90059e-07	17863		TIMM13	0.247495	0.000837227	0.00924064	30055
MED23	-0.258074	2.69925e-08	2.93194e-07	70208		VPS13D	0.247439	0.000839591	0.00926152	230895
AHI1	-0.258063	2.70306e-08	2.93382e-07	52906		LLPH	0.247383	0.000841973	0.00928257	66225
ARG1	-0.25806	2.70423e-08	2.93382e-07	11846		TMBIM4	0.247363	0.000842791	0.00928636	68212
NEDD1	0.258054	2.70619e-08	2.93419e-07	17997		IRAK3	0.247339	0.000843831	0.00928735	73914
ENPP3	-0.258005	2.72299e-08	2.95064e-07	209558		HELB	0.24724	0.000848	0.009328	117599
MTFR2	-0.257972	2.73463e-08	2.96148e-07	71804		PRMT2	0.24722	0.00084889	0.00933255	15468
MAP7	0.25794	2.74566e-08	2.97165e-07	17761		DIP2A	0.247179	0.000850598	0.00934607	64451
STX7	-0.257916	2.75431e-08	2.97923e-07	53331		HMG20B	0.247109	0.000853617	0.00937399	15353
PEX7	-0.257829	2.785e-08	3.01062e-07	18634		FZR1	0.246945	0.00086066	0.00944074	56371
IFNGR1	-0.257806	2.79333e-08	3.01775e-07	15979		NCLN	-0.246848	0.000864825	0.00947414	103425
CFAP54	-0.257801	2.79492e-08	3.01775e-07	380654		HCFC2	-0.246847	0.00086487	0.00947414	67933
CDK17	0.257778	2.80339e-08	3.02422e-07	237459		NFYB	0.246835	0.00086539	0.00947414	18045
HAL	-0.257775	2.80425e-08	3.02422e-07	15109		TXNRD1	0.246818	0.00086615	0.00947414	50493
SNRPF	-0.25772	2.8239e-08	3.04359e-07	69878		GLT8D2	0.246813	0.000866348	0.00947414	74782
NTN4	0.257707	2.82867e-08	3.04692e-07	57764		PPM1M	0.246807	0.000866608	0.00947414	67905
USP44	-0.257669	2.84256e-08	3.06006e-07	327799		ALDH1L2	0.246664	0.00087281	0.00953129	216188
FGD6	0.257627	2.85771e-08	3.07455e-07	13998		WDR82	-0.246388	0.000884957	0.00965798	77305
NDUFA12	-0.257581	2.87453e-08	3.0908e-07	66414		GLYCTK	0.246378	0.000885397	0.00965798	235582
TMCC3	0.257509	2.90095e-08	3.11736e-07	319880		POFUT2	0.24631	0.000888385	0.00967811	80294
CEP83	-0.257489	2.90846e-08	3.12357e-07	77048		SLC36A1	0.24631	0.000888414	0.00967811	215335
SOCS2	-0.257429	2.93095e-08	3.14586e-07	216233		ADARB1	0.246292	0.00088922	0.00967811	110532
NUDT4	-0.257423	2.93315e-08	3.14636e-07	71207		APPL2	0.246289	0.000889348	0.00967811	216190
TCP11L2	-0.257322	2.97114e-08	3.18351e-07	216198		SLC36A2	0.24628	0.000889714	0.00967811	246049
CRY1	-0.257321	2.9713e-08	3.18351e-07	12952		SUMO3	0.246214	0.000892684	0.00970503	20610
BTBD11	0.257314	2.97407e-08	3.18459e-07	74007		HINT1	0.246119	0.000896914	0.00974192	15254
TIMP3	0.257203	3.01623e-08	3.22783e-07	21859		LYRM7	0.246115	0.000897073	0.00974192	75530
HSP90B1	0.257179	3.02551e-08	3.23585e-07	22027		FBXW11	0.246068	0.000899211	0.00975973	103583
IGF1	0.257162	3.03221e-08	3.2411e-07	16000		STK10	0.246041	0.00090042	0.00976744	20868
DRAM1	-0.257149	3.03715e-08	3.24255e-07	71712		PAPOLG	0.245996	0.000902442	0.00978395	216578
SYCP3	-0.257003	3.09419e-08	3.30151e-07	20962		REL	0.245943	0.000904811	0.0098042	19696
SIRT1	-0.256957	3.11224e-08	3.3188e-07	93759		PFKL	0.245899	0.000906825	0.0098206	18641
HERC4	0.256941	3.11884e-08	3.32388e-07	67345		PUS10	-0.245765	0.000912866	0.00987509	74467
MYPN	0.256908	3.13191e-08	3.33586e-07	68802		PEX13	-0.245462	0.00092676	0.0100199	72129
HNRNPH3	-0.256868	3.14777e-08	3.35078e-07	432467		MPG	0.245305	0.000934023	0.0100817	268395
RUFY2	-0.256846	3.15649e-08	3.35808e-07	70432		NPRL3	0.245248	0.000936675	0.0100992	17168
CCAR1	-0.256826	3.1645e-08	3.36462e-07	67500		XPO1	0.245107	0.00094327	0.0101647	103573
DDX21	-0.256808	3.17193e-08	3.37055e-07	56200		CPEB4	0.244985	0.000948994	0.0102207	67579
DDX50	-0.256724	3.20602e-08	3.40478e-07	94213		STC2	0.244936	0.000951302	0.0102376	20856
SRGN	-0.256678	3.22473e-08	3.42264e-07	19073		ASB3	0.24493	0.000951605	0.0102376	65257
VPS26A	-0.256673	3.22666e-08	3.42268e-07	30930		CDC34	0.244842	0.000955777	0.0102768	216150
SUPV3L1	-0.256585	3.26288e-08	3.45907e-07	338359		TPGS1	0.24482	0.00095682	0.0102824	110012
AIFM2	0.256547	3.27882e-08	3.47394e-07	71361		CHAC2	0.244801	0.000957709	0.0102863	68044
H2AFY2	-0.256541	3.28126e-08	3.47449e-07	404634		ERLEC1	0.24476	0.00095963	0.010297	66753
TYSND1	-0.256381	3.34876e-08	3.5424e-07	71767		SPTBN1	-0.244758	0.000959755	0.010297	20742
SAR1A	0.256379	3.3493e-08	3.5424e-07	20224		WDPCP	0.244527	0.000970817	0.01041	216560
PPA1	0.256322	3.37381e-08	3.56623e-07	67895		MDH1	0.244432	0.000975375	0.0104506	17449
EIF4EBP2	0.256281	3.39146e-08	3.5828e-07	13688		PRSS57	0.244425	0.000975737	0.0104506	73106
PALD1	-0.256227	3.41484e-08	3.60383e-07	27355		FSTL3	0.244415	0.000976205	0.0104506	83554
TBATA	-0.256225	3.41535e-08	3.60383e-07	65971		CCNG1	0.244303	0.000981652	0.0105031	12450
SGPL1	-0.256064	3.48617e-08	3.67642e-07	20397		NUDCD2	0.244224	0.00098547	0.0105382	52653
PCBD1	-0.25605	3.49199e-08	3.67866e-07	13180		POLRMT	0.244203	0.000986526	0.0105415	216151
SLC29A3	0.256048	3.49289e-08	3.67866e-07	71279		HMMR	0.244196	0.000986853	0.0105415	15366
VSIR	0.256045	3.49439e-08	3.67866e-07	74048		HCN2	0.244106	0.000991277	0.010583	15166
SLC16A7	0.256022	3.50461e-08	3.68727e-07	20503		SLC22A4	0.244018	0.000995609	0.0106234	30805
ANAPC16	-0.255997	3.51555e-08	3.69664e-07	52717		CYFIP2	0.243965	0.000998201	0.0106453	76884
DDIT4	-0.255985	3.52084e-08	3.69993e-07	74747		MGAT1	0.243758	0.00100848	0.0107491	17308
DNAJB12	-0.255981	3.52277e-08	3.69993e-07	56709		PPP2CA	0.243703	0.0010112	0.0107722	19052
MICU1	0.255908	3.5555e-08	3.73214e-07	216001		HNRNPAB	0.24368	0.00101234	0.0107735	15384
CAND1	0.255848	3.58268e-08	3.75849e-07	71902		PHYKPL	0.243675	0.00101261	0.0107735	72947
TBK1	-0.255808	3.60105e-08	3.77558e-07	56480		HSPA4	0.243668	0.00101297	0.0107735	15525
PNO1	0.255795	3.6066e-08	3.77921e-07	66249		CNOT6	0.243633	0.0010147	0.010786	104625
PLEK	0.255709	3.64616e-08	3.81845e-07	56193		GFPT2	0.243613	0.0010157	0.0107908	14584
EGFR	-0.255537	3.72621e-08	3.90003e-07	13649		MAPK9	0.24346	0.00102344	0.0108671	26420
USP15	-0.255481	3.75275e-08	3.92554e-07	14479		CANX	0.243332	0.00102989	0.0109296	12330
ELANE	-0.25544	3.77258e-08	3.944e-07	50701		RUFY1	0.243273	0.00103289	0.0109496	216724
VPS54	-0.255406	3.7887e-08	3.95857e-07	245944		RNF130	0.243258	0.00103368	0.0109521	59044
TBC1D15	-0.255394	3.79444e-08	3.96228e-07	66687		LTC4S	0.243156	0.00103887	0.0110011	17001
PCSK4	-0.255359	3.81115e-08	3.97743e-07	18551		RAD50	0.24313	0.00104022	0.0110095	19360
RAB21	-0.255348	3.81658e-08	3.98081e-07	216344		CLK4	-0.243061	0.00104376	0.011035	12750
PELI1	0.255086	3.94474e-08	4.10975e-07	67245		SAR1B	0.24286	0.00105412	0.0111386	66397
APC2	-0.255025	3.97523e-08	4.13913e-07	23805		JADE2	0.24278	0.00105832	0.0111642	76901
THAP2	0.254978	3.99902e-08	4.16151e-07	66816		CDKL3	0.24278	0.00105832	0.0111642	213084
LGR5	-0.254804	4.08774e-08	4.25139e-07	14160		UBE2B	-0.242772	0.00105871	0.0111642	22210
SLC1A4	-0.254733	4.12437e-08	4.28703e-07	55963		CDKN2AIPNL	0.24277	0.00105883	0.0111642	52626
DOCK2	-0.254718	4.13204e-08	4.29253e-07	94176		KREMEN1	0.242716	0.00106162	0.0111876	84035
RAB1A	-0.25468	4.15211e-08	4.31091e-07	19324		NEFH	0.242655	0.00106483	0.0112153	380684
GAMT	-0.254674	4.15517e-08	4.31161e-07	14431		MED7	0.242618	0.0010668	0.01123	66213
PTPRR	0.254662	4.16137e-08	4.31557e-07	19279		TNIP1	0.242593	0.00106807	0.0112374	57783
ACTR2	-0.254605	4.19126e-08	4.34409e-07	66713		VDAC1	0.242508	0.00107257	0.0112785	22333
NDUFS7	-0.254436	4.28175e-08	4.43533e-07	75406		SLU7	0.242497	0.00107313	0.0112785	193116
MUM1	0.254405	4.29856e-08	4.4502e-07	68114		ASCC2	0.242481	0.00107396	0.0112812	75452
MEIS1	0.25439	4.30633e-08	4.45569e-07	17268		HUS1	0.242466	0.00107479	0.0112838	15574
UQCR11	-0.254319	4.34528e-08	4.49132e-07	66594		PTTG1	0.242446	0.00107584	0.0112859	30939
CNOT2	-0.254318	4.34572e-08	4.49132e-07	72068		HORMAD2	0.24244	0.00107614	0.0112859	75828
TCF3	-0.254254	4.38088e-08	4.52508e-07	21423		TNS3	0.242375	0.00107959	0.01131	319939
FRS2	0.254225	4.39668e-08	4.53651e-07	327826		BTG2	0.24225	0.00108623	0.0113735	12227
YEATS4	0.254225	4.39696e-08	4.53651e-07	64050		IGFBP3	0.242126	0.00109288	0.0114281	16009
RAB36	-0.254204	4.40818e-08	4.5455e-07	76877		TCN2	0.242056	0.00109666	0.0114581	21452
ADORA2A	-0.254194	4.41373e-08	4.5463e-07	11540		OSBP2	0.241949	0.00110241	0.011506	74309
SNRPD3	0.254194	4.41398e-08	4.5463e-07	67332		MYO1G	0.241936	0.00110309	0.0115069	246177
DDC	-0.254182	4.42053e-08	4.54926e-07	13195		SMTN	0.241911	0.00110445	0.0115149	29856
CPM	-0.25418	4.42188e-08	4.54926e-07	70574		ARF5	0.241876	0.00110638	0.011529	11844
MDM2	-0.254154	4.43597e-08	4.56117e-07	17246		GUK1	0.241709	0.00111544	0.011611	14923
E2F7	-0.254143	4.44238e-08	4.56516e-07	52679		RNF185	0.241616	0.00112054	0.0116579	193670
CSRP2	-0.254061	4.48809e-08	4.60952e-07	13008		LIMK2	0.241597	0.00112157	0.0116625	16886
OSBPL8	-0.254057	4.49075e-08	4.60964e-07	237542		PATZ1	0.241556	0.00112384	0.0116799	56218
MKNK2	-0.254	4.52308e-08	4.64019e-07	17347		EIF4ENIF1	0.241508	0.00112647	0.0116996	74203
ZPBP	-0.253937	4.55858e-08	4.67132e-07	53604		TRIM11	0.2415	0.00112694	0.0116996	94091
CABIN1	0.25393	4.56282e-08	4.67302e-07	104248		OGDH	0.241461	0.00112907	0.0117155	18293
AP3D1	-0.253908	4.57522e-08	4.68307e-07	11776		DRG1	0.24145	0.0011297	0.0117158	13494
SF3A2	0.253734	4.67649e-08	4.78402e-07	20222		RTN4	0.241434	0.00113059	0.0117189	68585
MDM1	0.253681	4.7075e-08	4.81303e-07	17245		MTIF2	0.241402	0.00113237	0.0117311	76784
GLIPR1L1	-0.253605	4.75268e-08	4.85648e-07	69286		RPS27A	0.241374	0.00113388	0.0117406	78294
JSRP1	-0.253599	4.7563e-08	4.85744e-07	71912		CLHC1	0.241247	0.00114096	0.0118077	73324
TIMM13	-0.253581	4.76722e-08	4.86585e-07	30055		CFAP36	0.241169	0.00114535	0.0118418	216618
VPS13D	-0.25353	4.79779e-08	4.89428e-07	230895		PNPT1	0.241059	0.00115149	0.0118978	71701
LLPH	0.253506	4.81209e-08	4.90611e-07	66225		POLD2	0.240927	0.00115895	0.0119685	18972
TMBIM4	0.253441	4.8514e-08	4.94341e-07	68212		POLM	0.240856	0.00116301	0.0119978	54125
SLC5A4B	-0.253242	4.97396e-08	5.06544e-07	64454		PGAM2	0.240777	0.00116747	0.0120374	56012
IRAK3	-0.253159	5.02608e-08	5.11564e-07	73914		DBNL	0.240751	0.00116897	0.0120465	13169
HELB	-0.253132	5.043e-08	5.12997e-07	117599		MRPS24	0.24071	0.00117129	0.0120641	64660
PRMT2	-0.253126	5.04697e-08	5.13113e-07	15468		CCDC117	-0.240638	0.00117544	0.0121005	104479
DIP2A	-0.253096	5.06542e-08	5.147e-07	64451		DYNLL2	0.24062	0.00117646	0.0121046	68097
HMG20B	-0.253069	5.08299e-08	5.16196e-07	15353		XBP1	-0.240586	0.00117843	0.0121185	22433
FZR1	-0.252988	5.13486e-08	5.20879e-07	56371		SKA2	0.240504	0.00118313	0.0121413	66140
NCLN	-0.252977	5.14162e-08	5.21273e-07	103425		PRR11	0.240364	0.00119125	0.0122182	270906
HCFC2	0.252856	5.21974e-08	5.28348e-07	67933		SMG8	0.240255	0.00119756	0.0122766	74133
NFYB	-0.252856	5.22016e-08	5.28348e-07	18045		RNF187	0.240233	0.00119884	0.0122833	108660
TXNRD1	-0.252856	5.22016e-08	5.28348e-07	50493		TUBD1	0.240209	0.00120027	0.0122915	56427
GLT8D2	-0.252825	5.24e-08	5.3006e-07	74782		MRPL22	0.240141	0.00120425	0.0123257	216767
PPM1M	0.252762	5.28164e-08	5.33973e-07	67905		CNOT8	0.24011	0.00120609	0.0123382	69125
ALDH1L2	-0.25269	5.3291e-08	5.38171e-07	216188		RPS6KB1	0.240079	0.00120786	0.0123498	72508
WDR82	-0.252684	5.33353e-08	5.38318e-07	77305		GALNT10	0.239963	0.00121472	0.012407	171212
GLYCTK	-0.252619	5.37672e-08	5.42375e-07	235582		RNFT1	0.239864	0.0012206	0.0124606	76892
POFUT2	-0.25259	5.39661e-08	5.44078e-07	80294		MFAP3	0.239835	0.00122234	0.0124684	216760
SLC36A1	-0.252569	5.41043e-08	5.45168e-07	215335		FAM114A2	0.239829	0.00122264	0.0124684	67726
ADARB1	0.252525	5.44023e-08	5.47866e-07	110532		PPM1D	0.239728	0.00122867	0.0125234	53892
APPL2	-0.252463	5.48291e-08	5.51605e-07	216190		ZNHIT3	0.239661	0.00123271	0.0125579	448850
SLC36A2	0.252462	5.48345e-08	5.51605e-07	246049		MYO19	-0.239596	0.0012366	0.012591	66196
SUMO3	0.252445	5.49509e-08	5.52469e-07	20610		PRPSAP2	0.239583	0.00123735	0.0125922	212627
HINT1	0.25244	5.49843e-08	5.52481e-07	15254		GGNBP2	-0.239514	0.00124151	0.0126279	217039
LYRM7	0.252436	5.50132e-08	5.52481e-07	75530		ACACA	0.23938	0.00124966	0.0127043	107476
FBXW11	0.252425	5.5089e-08	5.52936e-07	103583		SHMT1	-0.239337	0.00125227	0.0127242	20425
STK10	-0.252397	5.52777e-08	5.54523e-07	20868		LLGL1	0.239235	0.00125844	0.0127802	16897
PAPOLG	-0.252368	5.54784e-08	5.56227e-07	216578		DRG2	0.239214	0.00125973	0.0127867	13495
REL	-0.252347	5.56233e-08	5.57372e-07	19696		SREBF1	0.239101	0.00126666	0.0128503	20787
PFKL	-0.252318	5.5825e-08	5.59084e-07	18641		TOM1L1	0.23901	0.00127229	0.0128957	71943
IL9R	0.252297	5.5973e-08	5.60256e-07	16199		COX11	0.239007	0.00127245	0.0128957	69802
PUS10	-0.252251	5.62946e-08	5.63164e-07	74467		STXBP4	0.238976	0.00127436	0.0129084	20913
PEX13	-0.252223	5.64904e-08	5.64811e-07	72129		BZW2	-0.238924	0.00127756	0.0129341	66912
MPG	0.252113	5.72733e-08	5.71691e-07	268395		ELAC2	0.238832	0.00128327	0.0129852	68626
AHSA2	0.252088	5.74515e-08	5.73153e-07	268390		PCTP	0.238811	0.00128457	0.0129916	18559
NPRL3	-0.252029	5.78782e-08	5.77092e-07	17168		TWISTNB	0.238718	0.00129036	0.0130369	28071
XPO1	0.252024	5.79143e-08	5.77135e-07	103573		ATXN7L1	-0.238718	0.00129037	0.0130369	380753
CPEB4	-0.252006	5.80436e-08	5.78106e-07	67579		PDIA6	0.238639	0.00129534	0.0130736	71853
STC2	0.251976	5.82608e-08	5.7995e-07	20856		PIK3CG	0.238596	0.00129805	0.0130874	30955
ASB3	-0.251958	5.83905e-08	5.80921e-07	65257		NBAS	0.238554	0.00130068	0.0131072	71169
CDC34	-0.251934	5.85663e-08	5.82299e-07	216150		TSPAN13	0.238496	0.00130434	0.0131374	66109
TPGS1	-0.25193	5.85933e-08	5.82299e-07	110012		ROCK2	0.238463	0.00130641	0.0131514	19878
CHAC2	-0.251925	5.86266e-08	5.8231e-07	68044		LAPTM4A	0.238427	0.00130866	0.0131673	17775
ERLEC1	0.251859	5.91093e-08	5.86783e-07	66753		FAM49A	-0.238229	0.00132129	0.0132841	76820
SPTBN1	0.25175	5.99205e-08	5.94509e-07	20742		SNX13	0.238223	0.00132162	0.0132841	217463
WDPCP	-0.251723	6.01246e-08	5.96208e-07	216560		LPIN1	0.23816	0.00132567	0.0133043	14245
MDH1	-0.251711	6.02151e-08	5.96778e-07	17449		PUM2	0.238158	0.00132584	0.0133043	80913
PRSS57	-0.251689	6.03773e-08	5.98059e-07	73106		NRCAM	0.238143	0.00132678	0.0133043	319504
FSTL3	0.251608	6.09896e-08	6.03794e-07	83554		RGS9	0.238132	0.00132745	0.0133043	19739
CCNG1	-0.251589	6.11287e-08	6.0484e-07	12450		ARSG	0.238132	0.0013275	0.0133043	74008
NUDCD2	-0.25157	6.12777e-08	6.05983e-07	52653		HS1BP3	-0.238128	0.00132771	0.0133043	58240
POLRMT	0.251509	6.17406e-08	6.10228e-07	216151		SMC6	0.238039	0.00133342	0.0133547	67241
HMMR	-0.251488	6.1908e-08	6.11548e-07	15366		AMZ2	0.238027	0.00133423	0.013356	13929
HCN2	-0.251457	6.21443e-08	6.13548e-07	15166		GNA13	0.237998	0.0013361	0.0133678	14674
SLC22A4	-0.251344	6.30239e-08	6.21893e-07	30805		PRKAR1A	0.237966	0.00133815	0.0133815	19084
CYFIP2	0.251268	6.36213e-08	6.27446e-07	76884		RDH14	0.237905	0.00134207	0.013407	105014
MGAT1	-0.251166	6.4428e-08	6.35056e-07	17308		MAP2K6	0.237868	0.0013445	0.0134245	26399
PPP2CA	-0.251159	6.44868e-08	6.35289e-07	19052		TRAPPC12	0.237806	0.00134852	0.0134509	217449
HNRNPAB	-0.251089	6.5049e-08	6.4048e-07	15384		ADI1	0.237705	0.00135514	0.01351	104923
PHYKPL	-0.251051	6.5354e-08	6.43133e-07	72947		RNASEH1	0.237595	0.00136233	0.0135748	19819
HSPA4	-0.250965	6.60529e-08	6.49562e-07	15525		UBXN2A	-0.237486	0.00136949	0.0136322	217379
CNOT6	-0.25096	6.60983e-08	6.49562e-07	104625		FKBP1B	0.237384	0.0013762	0.013692	14226
GFPT2	-0.250954	6.61465e-08	6.49562e-07	14584		CMPK2	0.237328	0.00137994	0.0137223	22169
MAPK9	-0.250954	6.61508e-08	6.49562e-07	26420		ITSN2	0.237309	0.00138118	0.0137276	20403
CANX	0.250893	6.6646e-08	6.5407e-07	12330		RNF144A	0.237067	0.00139739	0.0138817	108089
RUFY1	-0.25085	6.70086e-08	6.56917e-07	216724		ID2	0.237024	0.00140025	0.0139031	15902
RNF130	-0.250839	6.70955e-08	6.57412e-07	59044		NCOA1	-0.236956	0.00140482	0.0139413	17977
LTC4S	0.250624	6.8909e-08	6.74816e-07	17001		DUS4L	0.236934	0.00140635	0.0139433	71916
RAD50	-0.250543	6.96022e-08	6.81236e-07	19360		RRM2	0.236925	0.00140694	0.0139433	20135
CLK4	-0.250455	7.03632e-08	6.87941e-07	12750		BCAP29	0.236922	0.00140715	0.0139433	12033
SAR1B	-0.250419	7.06768e-08	6.90634e-07	66397		CENPO	0.236879	0.00141005	0.0139591	52504
JADE2	0.250408	7.07751e-08	6.91222e-07	76901		KLF11	0.236877	0.00141017	0.0139591	194655
CDKL3	0.250376	7.10542e-08	6.93573e-07	213084		ADCY3	-0.236733	0.00142	0.0140494	104111
UBE2B	-0.250368	7.11214e-08	6.93855e-07	22210		GRHL1	0.236679	0.00142363	0.0140722	195733
CDKN2AIPNL	-0.250265	7.20375e-08	7.02414e-07	52626		DNAJC27	0.236678	0.00142375	0.0140722	217378
KREMEN1	-0.250252	7.21546e-08	7.02991e-07	84035		EFR3B	0.236505	0.00143563	0.0141825	668212
NEFH	-0.25025	7.21743e-08	7.02991e-07	380684		CBLL1	0.236483	0.00143713	0.0141901	104836
MED7	-0.250239	7.22651e-08	7.03187e-07	66213		POMC	0.236435	0.0014404	0.0142152	18976
TNIP1	0.250239	7.22721e-08	7.03187e-07	57783		DNMT3A	0.23637	0.00144494	0.01425	13435
VDAC1	-0.250205	7.25762e-08	7.05767e-07	22333		DLD	0.236363	0.00144538	0.01425	13382
SLU7	0.250186	7.27398e-08	7.06978e-07	193116		KIF3C	0.236337	0.0014472	0.0142608	16570
ASCC2	0.250182	7.27808e-08	7.06996e-07	75452		SH3YL1	0.236261	0.00145249	0.0143057	24057
HUS1	-0.250018	7.42692e-08	7.21068e-07	15574		RAB10	0.236245	0.00145364	0.0143098	19325
PTTG1	0.24996	7.48058e-08	7.25889e-07	30939		DDX52	0.236189	0.00145754	0.014341	78394
HORMAD2	0.249846	7.58591e-08	7.35716e-07	75828		TAF15	-0.23604	0.00146795	0.0144362	70439
TNS3	-0.249832	7.59946e-08	7.3624e-07	319939		MMP28	0.235989	0.00147157	0.0144646	118453
BTG2	-0.249817	7.61384e-08	7.37239e-07	12227		RASL10B	0.235874	0.00147964	0.0145365	276952
GATSL3	-0.249793	7.63588e-08	7.38979e-07	71962		GAS2L2	0.235846	0.00148164	0.0145489	237891
IGFBP3	0.249773	7.65474e-08	7.40408e-07	16009		CDC27	0.23578	0.00148635	0.0145878	217232
PES1	0.249667	7.75529e-08	7.49733e-07	64934		ITGB3	0.235756	0.00148803	0.014597	16416
TCN2	-0.249647	7.77503e-08	7.5124e-07	21452		NLE1	0.235704	0.00149172	0.0146151	217011
OSBP2	-0.249591	7.82879e-08	7.55629e-07	74309		TLK2	0.235699	0.00149212	0.0146151	24086
MYO1G	-0.249536	7.88247e-08	7.60404e-07	246177		RFFL	0.235659	0.00149497	0.0146358	67338
SMTN	-0.249516	7.90189e-08	7.61872e-07	29856		LIG3	0.235591	0.0014998	0.0146757	16882
ARF5	-0.249461	7.95541e-08	7.66624e-07	11844		CCT6B	0.23556	0.00150203	0.0146901	12467
GUK1	-0.249305	8.10958e-08	7.8065e-07	14923		MAP3K3	0.235525	0.00150453	0.0147073	26406
RNF185	-0.249291	8.12317e-08	7.81542e-07	193670		DDX42	0.235381	0.00151491	0.0147927	72047
LIMK2	0.249248	8.16686e-08	7.85329e-07	16886		FTSJ3	0.235373	0.00151554	0.0147927	56095
PATZ1	-0.249235	8.18004e-08	7.86178e-07	56218		RNF135	0.23525	0.00152441	0.0148719	71956
EIF4ENIF1	-0.249216	8.19842e-08	7.87527e-07	74203		PSMC5	0.235231	0.0015258	0.0148781	19184
TRIM11	0.249171	8.24408e-08	7.91492e-07	94091		NF1	0.234965	0.0015453	0.0150457	18015
OGDH	0.249051	8.36727e-08	8.02894e-07	18293		PECAM1	0.234933	0.00154764	0.015061	18613
DRG1	-0.248932	8.4903e-08	8.14268e-07	13494		POLG2	0.234907	0.00154958	0.0150725	50776
RTN4	-0.248873	8.55161e-08	8.19715e-07	68585		PSMD12	0.234823	0.00155582	0.0151181	66997
MTIF2	0.248826	8.60139e-08	8.24049e-07	76784		HELZ	0.234756	0.00156074	0.0151584	78455
RPS27A	0.248807	8.62142e-08	8.25532e-07	78294		CACNG4	-0.234701	0.00156487	0.0151909	54377
CLHC1	-0.248798	8.63122e-08	8.26033e-07	73324		RAB37	-0.234559	0.0015755	0.0152866	58222
CFAP36	0.24878	8.65009e-08	8.27402e-07	216618		SLC9A3R1	0.234532	0.00157746	0.015298	26941
PNPT1	-0.248743	8.69015e-08	8.30356e-07	71701		NT5C	0.234476	0.00158171	0.0153316	50773
POLD2	0.248716	8.71845e-08	8.32621e-07	18972		SUMO2	0.234428	0.00158533	0.0153515	170930
ZKSCAN17	0.248685	8.75188e-08	8.35373e-07	268417		NUP85	0.234411	0.0015866	0.0153563	445007
POLM	-0.248538	8.91175e-08	8.50185e-07	54125		GGA3	0.234364	0.00159015	0.0153818	260302
PGAM2	0.248493	8.96019e-08	8.54356e-07	56012		CLUH	0.234355	0.00159081	0.0153818	74148
DBNL	-0.248479	8.976e-08	8.55413e-07	13169		MIF4GD	0.234342	0.00159179	0.0153836	69674
MRPS24	-0.248379	9.08668e-08	8.65505e-07	64660		SLC25A19	0.234282	0.00159633	0.0154199	67283
CCDC117	0.248321	9.15202e-08	8.7127e-07	104479		PAFAH1B1	-0.234243	0.00159935	0.0154415	18472
DYNLL2	0.248314	9.15954e-08	8.71528e-07	68097		TMEM94	0.234208	0.00160196	0.015459	71947
XBP1	-0.248222	9.26351e-08	8.80958e-07	22433		RECQL5	0.234192	0.00160324	0.0154638	170472
SUPT4A	-0.248214	9.27279e-08	8.81378e-07	20922		SAP30BP	0.234104	0.00160996	0.0155209	57230
SKA2	-0.248133	9.36447e-08	8.88693e-07	66140		ITGB4	0.234032	0.00161541	0.0155658	192897
PRR11	-0.248098	9.405e-08	8.92071e-07	270906		GALK1	0.233912	0.00162466	0.0156472	14635
SMG8	-0.248059	9.45058e-08	8.95925e-07	74133		UNK	0.233867	0.00162813	0.015673	217331
RNF187	0.247991	9.52972e-08	9.0271e-07	108660		ASPA	0.233841	0.00163015	0.015677	11484
TUBD1	-0.247989	9.53212e-08	9.0271e-07	56427		MRPL38	0.233841	0.00163015	0.015677	60441
MRPL22	-0.247955	9.5709e-08	9.05908e-07	216767		FBF1	0.233771	0.00163558	0.0157199	217335
CNOT8	-0.247924	9.60763e-08	9.0891e-07	69125		ACOX1	0.233763	0.00163622	0.0157199	11430
RPS6KB1	-0.247867	9.67489e-08	9.14795e-07	72508		TEN1	0.23373	0.00163875	0.0157365	69535
SAP30L	0.247781	9.77772e-08	9.24035e-07	50724		SRP68	0.233703	0.00164086	0.015749	217337
GALNT10	0.247738	9.82879e-08	9.28377e-07	171212		TSEN54	0.23369	0.00164188	0.0157511	76265
RNFT1	-0.247712	9.8598e-08	9.3082e-07	76892		LLGL2	0.23352	0.00165516	0.0158708	217325
MFAP3	-0.247705	9.86839e-08	9.31146e-07	216760		NCBP3	0.233481	0.0016582	0.0158921	66874
FAM114A2	0.247687	9.88979e-08	9.32679e-07	67726		CAMKK1	0.233463	0.0016596	0.0158977	55984
PPM1D	0.247673	9.90786e-08	9.33897e-07	53892		P2RX1	-0.233437	0.00166166	0.015907	18436
ZNHIT3	-0.247619	9.97325e-08	9.39571e-07	448850		ATP2A3	-0.23343	0.00166219	0.015907	53313
MYO19	0.247513	1.01034e-07	9.51339e-07	66196		ANKFY1	0.233411	0.00166369	0.0159135	11736
PRPSAP2	0.24748	1.01439e-07	9.54652e-07	212627		EXOC7	0.233278	0.0016742	0.0160063	53413
GGNBP2	-0.247447	1.01853e-07	9.58051e-07	217039		UBE2G1	0.233212	0.00167945	0.0160422	67128
ACACA	-0.247427	1.021e-07	9.5988e-07	107476		SPNS3	0.23321	0.0016796	0.0160422	77577
SHMT1	0.247399	1.0244e-07	9.62571e-07	20425		MED31	0.233199	0.00168049	0.0160429	67279
LLGL1	0.247354	1.03007e-07	9.67397e-07	16897		UBE2O	0.233164	0.00168331	0.016062	217342
DRG2	-0.247347	1.03092e-07	9.67699e-07	13495		TXNDC17	0.233107	0.00168784	0.0160974	52700
SREBF1	-0.247304	1.03637e-07	9.72305e-07	20787		SLC13A5	0.232985	0.00169758	0.0161753	237831
TOM1L1	-0.247083	1.06476e-07	9.98422e-07	71943		RHBDF2	0.232984	0.00169766	0.0161753	217344
COX11	0.247066	1.06697e-07	9.99982e-07	69802		RABEP1	-0.232631	0.00172625	0.0164157	54189
STXBP4	0.247049	1.06914e-07	1.0015e-06	20913		MFSD11	0.232578	0.00173052	0.0164484	69900
BZW2	-0.247005	1.07497e-07	1.00643e-06	66912		KIF1C	0.232514	0.00173574	0.01649	16562
ELAC2	-0.246987	1.07728e-07	1.00807e-06	68626		SEC14L1	0.232324	0.0017514	0.0166275	74136
PCTP	-0.246963	1.08037e-07	1.01044e-06	18559		MINK1	0.232318	0.00175192	0.0166275	50932
TWISTNB	-0.246904	1.08823e-07	1.01685e-06	28071		PLD2	-0.232291	0.00175416	0.0166407	18806
ATXN7L1	-0.246903	1.08833e-07	1.01685e-06	380753		SLC46A1	0.232276	0.00175539	0.0166444	52466
SYPL	-0.246898	1.08898e-07	1.01692e-06	19027		ERAL1	0.232221	0.00175988	0.0166693	57837
PDIA6	-0.246876	1.09197e-07	1.01919e-06	71853		DHRS13	0.232213	0.00176058	0.0166693	70451
PIK3CG	-0.246829	1.09823e-07	1.02398e-06	30955		BLMH	0.232192	0.00176233	0.0166779	104184
NBAS	0.246811	1.1006e-07	1.02566e-06	71169		CPD	0.232124	0.00176797	0.0167231	12874
TSPAN13	0.246781	1.10461e-07	1.02887e-06	66109		TIMM22	-0.232102	0.0017698	0.0167323	56322
ROCK2	-0.246762	1.1072e-07	1.03075e-06	19878		NXN	0.232083	0.00177137	0.0167368	18230
LAPTM4A	-0.246741	1.10998e-07	1.0324e-06	17775		RPH3AL	-0.231992	0.00177898	0.0167948	380714
FAM49A	0.246741	1.11011e-07	1.0324e-06	76820		YWHAE	0.231979	0.00178012	0.0167949	22627
SNX13	0.246644	1.12324e-07	1.04398e-06	217463		PRPF8	0.231948	0.00178274	0.0167949	192159
LPIN1	-0.24664	1.12372e-07	1.04398e-06	14245		NME2	0.231947	0.00178275	0.0167949	18103
PUM2	-0.24653	1.13895e-07	1.05759e-06	80913		SPAG9	0.231946	0.00178284	0.0167949	70834
NRCAM	-0.24651	1.14164e-07	1.059e-06	319504		LUC7L3	0.231941	0.00178328	0.0167949	67684
RGS9	-0.24651	1.14164e-07	1.059e-06	19739		ANKRD40	-0.231851	0.00179084	0.016858	71452
ARSG	-0.246394	1.15797e-07	1.07359e-06	74008		XYLT2	0.231835	0.00179219	0.0168626	217119
HS1BP3	0.246357	1.16314e-07	1.07784e-06	58240		LRRC59	0.231709	0.00180283	0.0169545	98238
SMC6	0.24618	1.18841e-07	1.10069e-06	67241		DLX4	0.231698	0.00180376	0.0169551	13394
AMZ2	-0.246164	1.19076e-07	1.1023e-06	13929		TAC4	0.231649	0.00180793	0.0169862	93670
GNA13	0.246148	1.19299e-07	1.10381e-06	14674		SLC35B1	0.231638	0.00180892	0.0169874	110172
PRKAR1A	0.246144	1.19363e-07	1.10383e-06	19084		SNX11	0.231579	0.0018139	0.0170255	74479
ABCA8B	-0.2461	1.2e-07	1.10916e-06	27404		SCRN2	0.231569	0.00181472	0.0170255	217140
RDH14	-0.246093	1.20112e-07	1.10962e-06	105014		FBXL20	0.231526	0.0018184	0.0170519	72194
MAP2K6	-0.24608	1.20298e-07	1.11078e-06	26399		ASGR1	0.231502	0.00182047	0.0170631	11889
KLHL29	-0.246069	1.20451e-07	1.11163e-06	208439		DLG4	-0.231451	0.00182481	0.0170956	13385
TRAPPC12	0.246054	1.20673e-07	1.1131e-06	217449		DVL2	0.231425	0.00182707	0.0171086	13543
ADI1	-0.245964	1.22002e-07	1.1248e-06	104923		NR1D1	0.231391	0.00183002	0.017128	217166
RNASEH1	0.245881	1.23228e-07	1.13551e-06	19819		PER1	0.231194	0.00184699	0.0172703	18626
DCDC2C	-0.245741	1.25348e-07	1.15447e-06	68511		VAMP2	0.23115	0.00185084	0.0172981	22318
UBXN2A	-0.245698	1.25998e-07	1.15986e-06	217379		TMEM107	0.231045	0.00185993	0.0173747	66910
FKBP1B	-0.24567	1.26436e-07	1.1633e-06	14226		AURKB	0.231015	0.00186259	0.0173862	20877
CMPK2	0.245606	1.27421e-07	1.17177e-06	22169		CTC1	0.231011	0.00186294	0.0173862	68964
ITSN2	-0.245589	1.27682e-07	1.17357e-06	20403		PFAS	-0.230965	0.00186694	0.0174153	237823
RNF144A	-0.245509	1.28917e-07	1.18432e-06	108089		MYH10	0.230909	0.00187186	0.01745	77579
ID2	-0.245482	1.29345e-07	1.18765e-06	15902		PIK3R5	-0.230902	0.00187244	0.01745	320207
NCOA1	-0.2454	1.3063e-07	1.19858e-06	17977		STX8	0.230869	0.00187538	0.0174691	55943
DUS4L	-0.245398	1.30667e-07	1.19858e-06	71916		ADPRM	0.230849	0.00187713	0.017477	66358
RRM2	0.24539	1.30789e-07	1.19908e-06	20135		TOP2A	0.230808	0.00188069	0.0175019	21973
BCAP29	0.245281	1.32522e-07	1.21436e-06	12033		ACLY	0.230733	0.00188737	0.0175556	104112
CENPO	-0.24526	1.32866e-07	1.2169e-06	52504		KAT2A	0.230606	0.0018986	0.0176518	14534
KLF11	0.245248	1.33053e-07	1.21782e-06	194655		STAT5B	0.230563	0.00190241	0.0176723	20851
ADCY3	0.245245	1.33101e-07	1.21782e-06	104111		TMEM101	0.230561	0.00190261	0.0176723	76547
GRHL1	-0.245221	1.33498e-07	1.22083e-06	195733		UBTF	0.230348	0.00192168	0.0178325	21429
DNAJC27	0.245161	1.34468e-07	1.22908e-06	217378		CCDC43	0.230294	0.00192648	0.0178627	52715
EFR3B	-0.245141	1.3479e-07	1.2314e-06	668212		HIGD1B	0.230291	0.00192676	0.0178627	75689
CBLL1	-0.245025	1.36702e-07	1.24824e-06	104836		EFTUD2	0.230274	0.00192833	0.0178688	20624
POMC	0.244996	1.37169e-07	1.25158e-06	18976		DCAKD	0.230235	0.00193186	0.017893	68087
DNMT3A	-0.244991	1.37259e-07	1.25158e-06	13435		NMT1	0.230219	0.00193327	0.0178976	18107
DLD	0.24499	1.37274e-07	1.25158e-06	13382		PLCD3	0.230197	0.00193526	0.0179076	72469
KIF3C	-0.244939	1.38115e-07	1.2586e-06	16570		MAP3K14	0.230136	0.00194081	0.0179504	53859
SH3YL1	-0.244916	1.3851e-07	1.26157e-06	24057		GOSR2	0.230124	0.00194186	0.0179517	56494
RAB10	-0.244829	1.39977e-07	1.27429e-06	19325		KLHL28	0.23008	0.00194586	0.0179801	66689
DDX52	0.244811	1.40271e-07	1.27633e-06	78394		FKBP3	0.229851	0.00196681	0.0181644	30795
TAF15	-0.244756	1.41207e-07	1.2842e-06	70439		SCFD1	0.229842	0.00196766	0.0181644	76983
MMP28	0.244693	1.42283e-07	1.29333e-06	118453		COCH	0.229799	0.00197155	0.0181918	12810
RASL10B	0.244664	1.42778e-07	1.29718e-06	276952		STRN3	0.229708	0.00198	0.0182611	94186
GAS2L2	-0.244644	1.43139e-07	1.29981e-06	237891		AP4S1	0.229688	0.00198184	0.0182675	11782
CDC27	-0.244577	1.44293e-07	1.30963e-06	217232		DTD2	0.22968	0.00198255	0.0182675	328092
ITGB3	0.244564	1.44524e-07	1.31107e-06	16416		STON2	-0.229665	0.00198396	0.0182719	108800
METTL2	-0.244559	1.44608e-07	1.31117e-06	52686		GTF2A1	-0.229515	0.00199785	0.0183842	83602
NLE1	-0.244552	1.44727e-07	1.3116e-06	217011		SEL1L	0.229513	0.00199804	0.0183842	20338
TLK2	-0.244482	1.45963e-07	1.32214e-06	24086		DNAAF2	0.229489	0.00200024	0.0183894	109065
RFFL	-0.244463	1.46296e-07	1.32449e-06	67338		POLE2	0.229487	0.00200048	0.0183894	18974
LIG3	-0.244452	1.46488e-07	1.32557e-06	16882		KLHDC2	-0.229467	0.00200233	0.0183978	69554
CCT6B	0.24432	1.48833e-07	1.34612e-06	12467		NEMF	0.22944	0.00200485	0.0184122	66244
MAP3K3	-0.24431	1.49016e-07	1.34709e-06	26406		SEC23A	-0.229415	0.00200721	0.0184253	20334
DDX42	-0.244276	1.49623e-07	1.35124e-06	72047		L2HGDH	0.229397	0.00200888	0.018432	217666
FTSJ3	-0.24425	1.50087e-07	1.35474e-06	56095		TRAPPC6B	0.229288	0.00201907	0.0185079	78232
RNF135	-0.244246	1.50161e-07	1.35474e-06	71956		PNN	0.229268	0.00202095	0.0185079	18949
PSMC5	-0.244231	1.50445e-07	1.35663e-06	19184		MIA2	0.229252	0.00202243	0.0185079	338320
TCAM1	0.244215	1.50723e-07	1.35846e-06	75870		GALC	0.229251	0.00202252	0.0185079	14420
ERN1	-0.244183	1.51317e-07	1.36314e-06	78943		SPATA7	0.229248	0.00202282	0.0185079	104871
NF1	-0.244155	1.51813e-07	1.36692e-06	18015		PTPN21	0.229196	0.0020277	0.0185438	24000
PECAM1	-0.244142	1.52065e-07	1.36812e-06	18613		NPAS3	0.229145	0.00203255	0.0185795	27386
POLG2	0.24414	1.52098e-07	1.36812e-06	50776		ZC3H14	0.229125	0.00203441	0.018586	75553
DDX5	0.244083	1.53145e-07	1.37686e-06	13207		POLR2H	0.229118	0.00203515	0.018586	245841
PSMD12	-0.243974	1.55165e-07	1.39378e-06	66997		PPP2R3C	0.229063	0.00204032	0.0186245	59032
HELZ	-0.243973	1.55181e-07	1.39378e-06	78455		PSMA6	0.228974	0.00204877	0.0186842	26443
CACNG4	0.243965	1.55335e-07	1.39447e-06	54377		NFKBIA	0.228956	0.00205055	0.0186917	18035
RAB37	-0.243955	1.55511e-07	1.39536e-06	58222		RALGAPA1	0.228861	0.00205956	0.0187567	56784
SLC9A3R1	0.243942	1.55757e-07	1.39671e-06	26941		MBIP	-0.22886	0.00205966	0.0187567	217588
NT5C	0.243936	1.55872e-07	1.39671e-06	50773		GSTZ1	0.228851	0.00206055	0.0187567	14874
HN1	-0.243935	1.55892e-07	1.39671e-06	15374		SPTLC2	0.228838	0.00206173	0.0187587	20773
SUMO2	0.243871	1.57102e-07	1.40684e-06	170930		AHSA1	0.228785	0.00206687	0.0187967	217737
NUP85	-0.243843	1.57626e-07	1.41084e-06	445007		VIPAS39	0.228753	0.0020699	0.0188155	104799
GGA3	-0.243836	1.57755e-07	1.4113e-06	260302		SNW1	0.228685	0.00207644	0.0188663	66354
CLUH	-0.243805	1.58341e-07	1.41584e-06	74148		SLIRP	0.228627	0.0020821	0.0189023	380773
MIF4GD	-0.243792	1.58589e-07	1.41736e-06	69674		ADCK1	0.228624	0.00208235	0.0189023	72113
SLC25A19	-0.243709	1.6018e-07	1.43087e-06	67283		MTHFD1	0.228595	0.00208514	0.0189189	108156
PAFAH1B1	-0.243615	1.62e-07	1.44623e-06	18472		PPP2R5E	0.228538	0.0020907	0.0189532	26932
TMEM94	0.243612	1.62059e-07	1.44623e-06	71947		SGPP1	0.228533	0.00209122	0.0189532	81535
RECQL5	-0.243598	1.62335e-07	1.44798e-06	170472		ESR2	0.228527	0.00209182	0.0189532	13983
SAP30BP	-0.243572	1.62838e-07	1.45175e-06	57230		AKAP5	0.228467	0.00209762	0.018997	238276
ITGB4	-0.243568	1.62927e-07	1.45183e-06	192897		FUT8	0.228426	0.00210163	0.0190172	53618
GALK1	-0.243529	1.63698e-07	1.45798e-06	14635		ATL1	0.228424	0.0021018	0.0190172	73991
UNK	-0.243523	1.63805e-07	1.458e-06	217331		SAV1	0.228374	0.0021067	0.0190464	64010
ASPA	0.24352	1.63861e-07	1.458e-06	11484		NIN	0.228371	0.00210697	0.0190464	18080
MRPL38	-0.24342	1.65841e-07	1.47489e-06	60441		PYGL	0.228342	0.00210981	0.0190632	110095
FBF1	0.243394	1.66357e-07	1.47876e-06	217335		TRIM9	0.228323	0.00211161	0.0190707	94090
ACOX1	0.243337	1.6751e-07	1.48827e-06	11430		TMX1	0.228243	0.00211951	0.0191333	72736
TEN1	-0.243313	1.67987e-07	1.49178e-06	69535		ACTR10	0.228171	0.00212661	0.0191749	56444
SRP68	-0.243296	1.68325e-07	1.49405e-06	217337		TIMM9	0.228162	0.00212744	0.0191749	30056
TSEN54	-0.24322	1.69871e-07	1.50704e-06	76265		DHRS7	0.228156	0.00212804	0.0191749	66375
LLGL2	0.243211	1.70064e-07	1.50768e-06	217325		PPM1A	0.228143	0.00212934	0.0191778	19042
NCBP3	-0.243208	1.70111e-07	1.50768e-06	66874		GLRX5	0.227965	0.00214694	0.0193185	73046
CAMKK1	-0.243194	1.70394e-07	1.50946e-06	55984		MNAT1	-0.227952	0.00214824	0.0193214	17420
P2RX1	-0.243189	1.70502e-07	1.50967e-06	18436		PRKCH	-0.227897	0.00215378	0.0193622	18755
ATP2A3	-0.243161	1.71074e-07	1.51391e-06	53313		HIF1A	0.227871	0.00215636	0.019374	15251
ANKFY1	0.243158	1.71148e-07	1.51391e-06	11736		PAPOLA	0.227856	0.00215783	0.019374	18789
EXOC7	-0.24314	1.71517e-07	1.51644e-06	53413		MPP5	0.227854	0.00215806	0.019374	56217
UBE2G1	-0.243094	1.7245e-07	1.52394e-06	67128		SNAPC1	-0.227831	0.00216035	0.0193858	75627
SPNS3	0.24283	1.77998e-07	1.5722e-06	77577		ATP6V1D	0.227781	0.00216536	0.0194217	73834
MED31	-0.242767	1.79348e-07	1.58335e-06	67279		VRK1	0.227724	0.00217102	0.0194636	22367
[truncated: 10,986 more rows]

## Sheet: Figure 5h
Top GO terms for overlapping genes from Figure 5g, along with the associated p values.
GOBPID	Pvalue	OddsRatio	ExpCount	Count	Size	Term	p.adjust	score	genes
GO:0071840	1.36e-06	1.8626	85.2126	121	6697	cellular component organization or biogenesis	0.00081311	13.5082	GNAI3,CDC45,CAV2,SCMH1,FER,BRAT1,PIH1D2,TSPAN32,ITGB2,CDH1,MCTS1,TRAPPC10,CCM2,FAP,NDUFA9,RAF1,ACVR1B,TOM1L2,ITGA5,GABRA2,WDR77,HNRNPD,C1D,SEMA4F,HK2,MYO18A,SEZ6,LOXL3,KAT2B,RAB5B,DNMT3L,SPG7,CHMP1A,RPA1,SERPINF1,TUBGCP3,DDX3X,FMR1,MMP11,SMARCB1,HIP1R,NSUN5,TOP1MT,MMP14,OXA1L,CCL3,ICAM4,CHTOP,SNAPIN,S100A6,ICAM2,MAPK7,EPN2,B9D1,SEC24B,NHP2,KCTD10,POLDIP2,UXT,LMAN2L,PCNT,OCRL,CALM1,SEMA6B,UHRF1,RA…
GO:0016043	5.83e-06	1.79288	82.7187	116	6501	cellular component organization	0.00174441	12.0518	GNAI3,CDC45,CAV2,SCMH1,FER,BRAT1,PIH1D2,TSPAN32,ITGB2,CDH1,MCTS1,TRAPPC10,CCM2,FAP,NDUFA9,RAF1,ACVR1B,TOM1L2,ITGA5,GABRA2,WDR77,HNRNPD,SEMA4F,HK2,MYO18A,SEZ6,LOXL3,KAT2B,RAB5B,DNMT3L,SPG7,CHMP1A,RPA1,SERPINF1,TUBGCP3,DDX3X,FMR1,MMP11,SMARCB1,HIP1R,TOP1MT,MMP14,OXA1L,CCL3,ICAM4,CHTOP,SNAPIN,S100A6,ICAM2,MAPK7,EPN2,B9D1,SEC24B,NHP2,KCTD10,POLDIP2,UXT,LMAN2L,PCNT,OCRL,CALM1,SEMA6B,UHRF1,RAMP2,LSR,GR…
GO:0022613	3.78e-05	3.23736	6.01845	18	473	ribonucleoprotein complex biogenesis	0.00630764	10.1827	PIH1D2,MCTS1,WDR77,C1D,KAT2B,DDX3X,NSUN5,NHP2,RRP15,MRPL10,NOM1,DDX18,CRNKL1,PWP1,CELF2,SF3A1,SNRPD1,PUF60
GO:0042127	4.22e-05	2.12206	21.4908	41	1689	regulation of cell population proliferation	0.00630764	10.0733	GNAI3,CAV2,FER,CCND2,TSPAN32,MNT,PEMT,ALOX12,MCTS1,TBRG4,FAP,RAF1,WDR77,ADORA3,KRIT1,KAT2B,SERPINF1,IL12RB1,DLG3,CHTOP,S100A6,C1QL4,LGALS9,UHRF1,SP1,RARG,MEF2D,COL18A1,FOXM1,JUP,EEF1E1,TCIRG1,CAPNS1,NACC1,FAM98A,CCNE1,STAT6,PPARD,CD320,TIAM1,TSC2
GO:0034113	0.00011239	8.81671	0.76344	6	60	heterotypic cell-cell adhesion	0.00939152	9.09358	ITGB2,LCK,ITGA5,MAPK7,ITGB7,JUP
GO:0008283	0.00012507	1.96308	24.8754	44	1955	cell population proliferation	0.00939152	8.98664	GNAI3,CAV2,FER,BRAT1,CCND2,TSPAN32,MNT,PEMT,ALOX12,MCTS1,TBRG4,FAP,RAF1,WDR77,ADORA3,KRIT1,KAT2B,SERPINF1,IL12RB1,DLG3,MMP14,CHTOP,S100A6,C1QL4,LGALS9,UHRF1,SP1,RARG,MEF2D,COL18A1,FOXM1,JUP,EEF1E1,TCIRG1,CAPNS1,RAC1,NACC1,FAM98A,CCNE1,STAT6,PPARD,CD320,TIAM1,TSC2
GO:0051851	0.00013511	8.50092	0.788888	6	62	modulation by host of symbiont process	0.00939152	8.90942	CAV2,FMR1,SMARCB1,CCL3,SP1,PSMC3
GO:0030198	0.0001634	3.21764	5.00053	15	393	extracellular matrix organization	0.00939152	8.71931	CAV2,ITGB2,CDH1,FAP,ITGA5,LOXL3,MMP11,MMP14,ICAM4,ICAM2,RAMP2,ITGB7,COL18A1,CAPNS1,VWF
GO:0043062	0.00016797	3.20897	5.01325	15	394	extracellular structure organization	0.00939152	8.69171	CAV2,ITGB2,CDH1,FAP,ITGA5,LOXL3,MMP11,MMP14,ICAM4,ICAM2,RAMP2,ITGB7,COL18A1,CAPNS1,VWF
GO:0016032	0.00017673	2.34847	11.986	26	942	viral process	0.00939152	8.64088	CAV2,TRIM25,MCTS1,LCK,ITGA5,KAT2B,RPL13,CHMP1A,DDX3X,FMR1,SMARCB1,CCL3,SNAPIN,LGALS9,CALM1,SP1,ITGB7,SND1,KPNB1,IL16,RAC1,NUP214,SLC1A5,PSMC3,MOV10,TSC2
