# Supplementary material for: Image-seq: spatially resolved single-cell sequencing guided by in situ and in vivo imaging
Source: Nat Methods. 2022 Nov 24;19(12):1622–33. doi: 10.1038/s41592-022-01673-2 (PMC9718684; doi:10.1038/s41592-022-01673-2)
Supplement: Source Data Fig. 6 — 6a: DPP4 mean fluorescence intensity ratio (sample/isotype) analyzed by cell surface staining and flow cytometry of HA9M1 and MLL-AF9 cells after 3 day co-culture with stromal cells. 6b: The number of HA9M1 cells detected per D, M and R cavity on day 0, 1 and 3 after transplantation of 3 million cells. [file 41592_2022_1673_MOESM11_ESM.xlsx]

## Sheet: Figure 6a
DPP4 mean fluorescence intensity ratio (sample/isotype) analyzed by cell surface staining and flow cytometry of HA9M1 cells after 3-day co-culture with stromal cells.
HoxA9-Meis1 Ctrl		NIH-3T3	MS-5	BM stroma	MC_3T3_E1	MLO_A5
1.00678		0.823359	1.0025	2.59052	1.30184	0.775397
0.750274		0.603385	0.788369	1.70782	2.17742	0.825397
0.963374		1.00723	0.837047	1.86097	3.4447	1.00794
0.829787		0.74038	0.944444	1.17241
0.716312		1.00693	0.972222	1.03831
0.851064		1.18466	1.00926	1.44317
DPP4 mean fluorescence intensity ratio (sample/isotype) analyzed by cell surface staining and flow cytometry of MLL-AF9 cells after 3-day co-culture with stromal cells.
MLL-AF9 Ctrl		NIH-3T3	MS-5	BM stroma	MC_3T3_E1	MLO_A5
0.877339		1.00416	0.877339	1.842	2.08333	0.911157
0.906445		0.83368	0.844075	2.51767	2.08333	1.44628
0.787942		0.846154	0.636175	1.13929	2.00617	1.10537
0.929577		1.10084	0.657303	1.24394
0.580282		1.00379	0.820225	1.07093
0.929577		0.988379	0.994382	1.29239

## Sheet: Figure 6b
Listed are the number of HA9M1 cells detected per D, M and R cavity on day 0, 1 and 3 after transplantation of 3 million cells. Longitudinal imaging was performed between Day 0 and Day 1 (i.e. the same cavities in the same mice were imaged both on day 1 and day 0). Therefore some of the Day 1 cavities have 0 cells (this is whenever cells disappeared). These cavities with 0 cells are plotted in th…
Day 0				Day1				Day3
D	M	R		D	M	R		D	M	R
1	1	1		0	0	0		1	1	1
1	1	1		0	0	0		1	1	1
1	1	1		0	0	0		1	1	1
1	1	1		0	0	0		2	1	2
1	1	1		0	0	0		2	1	2
1	1	1		0	0	0		2	1	3
1	1	1		0	0	0		2	1	3
1	1	1		0	0	0		2	1	3
2	1	1		0	0	0		4	1	5
2	1	1		1	0	0		4	1	5
2	1	1		1	0	0		4	1	6
2	1	1		1	0	0		4	2	6
2	1	1		1	0	0		4	2	7
2	1	1		1	0	0		5	2	7
2	1	1		1	0	0		6	2	8
3	1	2		1	0	0		10	2	8
3	1	2		2	0	0			2	8
3	1	2		2	1	0			2	8
4	1	2		3	1	0			2	8
5	1	2		3	1	1			2	10
6	1	2		5	1	1			2	11
6	1	2			1	1			2
	2	2			1	1			2
	2	2			1	1			2
	2	3			1	1			3
	2	3			1	1			3
	2	3			1	1			3
	2	3			1	1			3
	2	3			1	2			3
	2	3			1	2			4
	2	4			1	2			4
	2	4			2	2			4
	2	4			2	2			4
	2	4			2	2			4
	2	5			2	3			4
	2	6			2	3			4
	2	6			2	3			4
	2	7			2	4			5
	2	7			2	4			5
	2	7			2	4			5
	2	10			2	5			5
	2				2	5			5
	2				2	6			5
	2				2				5
	2				2				6
	3				2				6
	3				2				6
	3				2				6
	3				2				6
	3				2				6
	3				3				6
	3				3				6
	3				3				6
	3				3				6
	3				3				6
	3				3				7
	3				3				7
	3				3				7
	3				3				8
	3				3				8
	3				3				8
	4				4				8
	4				4				9
	4				4				10
	4				4				10
	4				4				10
	4				4				10
	4				4				10
	4				4				10
	5				4				11
	5				5				11
	5				5				12
	5				5				12
	6				5				12
	6				5				12
	7				5				13
	7				6				13
	7				6				13
	7				7				13
	9				7				14
	10				7				14
	11				8				15
					9				15
					9				16
									16
									17
									20
									20
									23
									23
									24
									25
									26
									30
									38
