# Supplementary material for: Image-seq: spatially resolved single-cell sequencing guided by in situ and in vivo imaging
Source: Nat Methods. 2022 Nov 24;19(12):1622–33. doi: 10.1038/s41592-022-01673-2 (PMC9718684; doi:10.1038/s41592-022-01673-2)
Supplement: Source Data Extended Data Fig. 3 — Cell proportions (percentage of live cells) for each hematopoietic cell population from flow cytometry analysis of individual micropipette and whole bone marrow samples used to derive the statistics in Extended Data Fig. 3b. [file 41592_2022_1673_MOESM12_ESM.xlsx]

## Sheet: EDFigure 3b
Cell proportions (percentage of live cells) for each hematopoietic cell population from flow cytometry analysis of individual micropipette and whole bone marrow samples used to derive the statistics in Extended Data Figure 3b. Statistical analysis was performed using the two-way ANOVA for each individual cell population, with the two independent variables being bone type (tibia vs calvarium) and …
	Calvarium pre-pro B cell
Micropipette	0.31	0.51	1.03	0.62	0.73	0.54	3.36	1.29	5.86	1.45	0.63	0.073	0.18	0.16	0.16
Whole bone marrow	1.49	1.59	2.61	5.96	2.48	5.91	1.22	1.59
	Tibia pre-pro B-cell
Micropipette	3.86	5	5.48	7.6	6.18	4.61	5.48	4.4	6.31	3.67	4.56	5.8	3.84	2.08
Whole bone marrow	5.75	2.52	3.13	3.91	4.78
	Calvarium Pro-B
Micropipette	0.055	0.21	0.059	0.21	0	0.18	0.093	0	0.45	0.39	0.21	0.035	0.35	0.085	0.01
Whole bone marrow	0.59	0.69	0.83	0.41	0.096	0.52	0.52	0.042
	Tibia Pro-B
Micropipette	0.041	0.094	0.044	0.096	0.04	0.076	0	0.11	0	0.056	0.049	0.13	0.012	0
Whole bone marrow	0.54	0.39	0.66	0.52	0.4
	Calvarium Pre-B
Micropipette	1.06	2.42	2.18	4.71	0.24	2.35	13.3	13.2	3.46	2.76	3.68	0.27	3.99	0.75	0.37
Whole bone marrow	6.15	8.73	16.2	8.97	5.25	8.17	10.1	10.7
	Tibia Pre-B
Micropipette	3.99	2.73	2.18	2.67	5.43	3.41	4.2	2.84	4.44	1.64	3.61	4.79	3.73	2.49
Whole bone marrow	12.4	6.24	11.6	3.3	5.5
	Calvarium mature B
Micropipette	5.38	6.07	7.67	3.32	4.12	4.51	12.9	13.6	2.71	5.58	6.3	1.05	10.9	5.05	1.17
Whole bone marrow	9.05	6.68	6.88	4.04	5.05	5.96	6.77	9.1
	Tibia mature B
Micropipette	12	15	14.7	9.17	9.43	10.9	12.2	8.79	11.8	7.35	6.95	12.9	11.7	12.3
Whole bone marrow	7.69	7.06	8.41	8.62	10.2
	Calvarium Ly6cHi
Micropipette	1.06	1.24	2.23	2.7	5.08	1.81	0.93	1.72	3.16	2.1	6.09	0.21	2.17	1.6	0.54
Whole bone marrow	3.55	2.42	0.52	1.86	1.9	2	2.6	2.34
	Tibia Ly6cHi
Micropipette	1.94	2.26	1.09	0.86	2.06	1.51	0.67	2.17	1.6	1.46	1.11	2.85	1.14	0.96
Whole bone marrow	3.16	1.8	4.03	3.05	2.53
	Calvarium Granulocyte
Micropipette	1.95	2.68	4.85	9.42	8.47	8.12	4.47	2.29	4.21	8.02	18.8	0.47	4.05	4.89	1.61
Whole bone marrow	13.4	11.8	3.34	9.58	9.79	9.41	10.5	10.4
	Tibia Granulocyte
Micropipette	11.5	9.41	9.83	7.83	9.07	9.46	8.4	9.45	8.38	13.5	7.67	18.2	7.65	10
Whole bone marrow	15.8	8	13.1	10.3	10.6
	Calvarium Ly6cLow
Micropipette	0.15	0.21	0.54	1.94	0.73	0.36	0.093	0.14	0.75	0.53	1.47	0.045	1.23	0.24	0.07
Whole bone marrow	2.09	1.07	0.51	0.51	0.99	0.87	1.22	1.12
	Tibia Ly6cLow
Micropipette	0.79	0.56	0.65	0.29	0.49	0.91	0.19	4.17	3.21	2.29	0.81	4.92	1.69	0.77
Whole bone marrow	1.09	0.32	1.02	1.5	1.58
	Calvarium Macrophage
Micropipette	0.71	0.46	0.86	1.11	0.48	1.08	0.56	0.29	0.15	0.79	2.84	0.061	0.59	0.35	0.07
Whole bone marrow	2.21	1.34	0.69	1.25	1.86	2.35	2.28	2.34
	Tibia Macrophage
Micropipette	0.54	1.22	0.52	0.48	0.49	0.68	0.57	0.67	0.49	0.2	0.59	1.03	0.62	0.62
Whole bone marrow	0.95	2.51	0.87	0.96	1.03
	Calvarium Tcell
Micropipette	2.28	2.57	2.74	1.8	9.2	3.79	2.05	2.43	8.12	4.01	3.57	0.74	4.28	3.36	0.68
Whole bone marrow	4.85	3.1	4.26	1.11	1.44	1.55	1.48	2.11
	Tibia T-cell
Micropipette	1.76	1.55	1.7	1.62	1.05	0.83	1.43	0.6	0.62	0.53	0.64	1.81	0.97	1
Whole bone marrow	1.65	1.8	1.69	1.38	1.67
