# Supplementary material for: Image-seq: spatially resolved single-cell sequencing guided by in situ and in vivo imaging
Source: Nat Methods. 2022 Nov 24;19(12):1622–33. doi: 10.1038/s41592-022-01673-2 (PMC9718684; doi:10.1038/s41592-022-01673-2)
Supplement: Source Data Extended Data Fig. 4 — 4a: Proportions of the major hematopoietic populations averaged over all Image-seq and WCBM samples. 4b,c: Proportions of the major hematopoietic populations in each Image-seq and WCBM sample. 4d: Top GO terms obtained from upregulated genes in Image-seq samples. 4e: Top GO terms obtained from downregulated genes in Image-seq samples. [file 41592_2022_1673_MOESM13_ESM.xlsx]

## Sheet: ED Figure 4a
Proportions of the major hematopoietic populations averaged over all Image-seq and WCBM samples
cell type	sample	proportion of sample
B cell	Image-seq	0.13371
Basophil	Image-seq	0.011703
Dendritic cell	Image-seq	0.0216572
Erythroblast	Image-seq	0.211461
Granulocyte progenitor	Image-seq	0.042911
DP	Image-seq	0.0415658
Monocyte	Image-seq	0.136535
Monocyte progenitor	Image-seq	0.0462739
Neutrophil	Image-seq	0.182002
Pre/Pro-Bcell	Image-seq	0.102368
T cell	Image-seq	0.0698144
B cell	WCBM	0.0311704
Basophil	WCBM	0.00960596
Dendritic cell	WCBM	0.0397961
Erythroblast	WCBM	0.172515
Granulocyte progenitor	WCBM	0.11782
DP	WCBM	0.108018
Monocyte	WCBM	0.164085
Monocyte progenitor	WCBM	0.0874338
Neutrophil	WCBM	0.131347
Pre/Pro-Bcell	WCBM	0.0805724
T cell	WCBM	0.0576358

## Sheet: ED Figure 4b,c
Proportions of the major hematopoietic populations in each Image-seq and WCBM sample.
cell type	sample name	proportion of sample	group
B cell	SCG_MBML10_1TET	0.0165414	WCBM
Basophil	SCG_MBML10_1TET	0.0085213	WCBM
Dendritic cell	SCG_MBML10_1TET	0.0446115	WCBM
Erythroblast	SCG_MBML10_1TET	0.214536	WCBM
Granulocyte progenitor	SCG_MBML10_1TET	0.145363	WCBM
DP	SCG_MBML10_1TET	0.108772	WCBM
Monocyte	SCG_MBML10_1TET	0.124311	WCBM
Monocyte progenitor	SCG_MBML10_1TET	0.0631579	WCBM
Neutrophil	SCG_MBML10_1TET	0.147368	WCBM
Pre/Pro-Bcell	SCG_MBML10_1TET	0.0802005	WCBM
T cell	SCG_MBML10_1TET	0.0466165	WCBM
B cell	SCG_MBML10_2WT	0.0346175	Image-seq
Basophil	SCG_MBML10_2WT	0.00614182	Image-seq
Dendritic cell	SCG_MBML10_2WT	0.0396427	Image-seq
Erythroblast	SCG_MBML10_2WT	0.272473	Image-seq
Granulocyte progenitor	SCG_MBML10_2WT	0.120603	Image-seq
DP	SCG_MBML10_2WT	0.0826354	Image-seq
Monocyte	SCG_MBML10_2WT	0.114461	Image-seq
Monocyte progenitor	SCG_MBML10_2WT	0.0524846	Image-seq
Neutrophil	SCG_MBML10_2WT	0.149079	Image-seq
Pre/Pro-Bcell	SCG_MBML10_2WT	0.0580681	Image-seq
T cell	SCG_MBML10_2WT	0.0697934	Image-seq
B cell	SCG_MBML10_3WT	0.0396867	Image-seq
Basophil	SCG_MBML10_3WT	0.0114883	Image-seq
Dendritic cell	SCG_MBML10_3WT	0.0553525	Image-seq
Erythroblast	SCG_MBML10_3WT	0.261619	Image-seq
Granulocyte progenitor	SCG_MBML10_3WT	0.104961	Image-seq
DP	SCG_MBML10_3WT	0.0992167	Image-seq
Monocyte	SCG_MBML10_3WT	0.132115	Image-seq
Monocyte progenitor	SCG_MBML10_3WT	0.0678851	Image-seq
Neutrophil	SCG_MBML10_3WT	0.10235	Image-seq
Pre/Pro-Bcell	SCG_MBML10_3WT	0.0657963	Image-seq
T cell	SCG_MBML10_3WT	0.05953	Image-seq
B cell	SCG_MBML10_4TET	0.0692951	WCBM
Basophil	SCG_MBML10_4TET	0.0083632	WCBM
Dendritic cell	SCG_MBML10_4TET	0.0274791	WCBM
Erythroblast	SCG_MBML10_4TET	0.182796	WCBM
Granulocyte progenitor	SCG_MBML10_4TET	0.0967742	WCBM
DP	SCG_MBML10_4TET	0.0776583	WCBM
Monocyte	SCG_MBML10_4TET	0.113501	WCBM
Monocyte progenitor	SCG_MBML10_4TET	0.0621266	WCBM
Neutrophil	SCG_MBML10_4TET	0.168459	WCBM
Pre/Pro-Bcell	SCG_MBML10_4TET	0.11589	WCBM
T cell	SCG_MBML10_4TET	0.0776583	WCBM
B cell	SCG_MBML2_TET	0.0383721	Image-seq
Basophil	SCG_MBML2_TET	0.0100775	Image-seq
Dendritic cell	SCG_MBML2_TET	0.0337209	Image-seq
Erythroblast	SCG_MBML2_TET	0.165116	Image-seq
Granulocyte progenitor	SCG_MBML2_TET	0.108527	Image-seq
DP	SCG_MBML2_TET	0.141473	Image-seq
Monocyte	SCG_MBML2_TET	0.122481	Image-seq
Monocyte progenitor	SCG_MBML2_TET	0.0821705	Image-seq
Neutrophil	SCG_MBML2_TET	0.133721	Image-seq
Pre/Pro-Bcell	SCG_MBML2_TET	0.0918605	Image-seq
T cell	SCG_MBML2_TET	0.0724806	Image-seq
B cell	SCG_MBML2_TET_AR	0.0299691	WCBM
Basophil	SCG_MBML2_TET_AR	0.0110181	WCBM
Dendritic cell	SCG_MBML2_TET_AR	0.0401058	WCBM
Erythroblast	SCG_MBML2_TET_AR	0.131776	WCBM
Granulocyte progenitor	SCG_MBML2_TET_AR	0.101366	WCBM
DP	SCG_MBML2_TET_AR	0.118554	WCBM
Monocyte	SCG_MBML2_TET_AR	0.217717	WCBM
Monocyte progenitor	SCG_MBML2_TET_AR	0.118114	WCBM
Neutrophil	SCG_MBML2_TET_AR	0.10357	WCBM
Pre/Pro-Bcell	SCG_MBML2_TET_AR	0.0678713	WCBM
T cell	SCG_MBML2_TET_AR	0.0599383	WCBM
B cell	SCG_MBML2_WT	0.0478921	Image-seq
Basophil	SCG_MBML2_WT	0.00809444	Image-seq
Dendritic cell	SCG_MBML2_WT	0.0394604	Image-seq
Erythroblast	SCG_MBML2_WT	0.313322	Image-seq
Granulocyte progenitor	SCG_MBML2_WT	0.107926	Image-seq
DP	SCG_MBML2_WT	0.117369	Image-seq
Monocyte	SCG_MBML2_WT	0.111636	Image-seq
Monocyte progenitor	SCG_MBML2_WT	0.0718381	Image-seq
Neutrophil	SCG_MBML2_WT	0.0667791	Image-seq
Pre/Pro-Bcell	SCG_MBML2_WT	0.0600337	Image-seq
T cell	SCG_MBML2_WT	0.0556492	Image-seq
B cell	SCG_MBML3_M	0.0491453	Image-seq
Basophil	SCG_MBML3_M	0.0192308	Image-seq
Dendritic cell	SCG_MBML3_M	0.0202991	Image-seq
Erythroblast	SCG_MBML3_M	0.141026	Image-seq
Granulocyte progenitor	SCG_MBML3_M	0.0448718	Image-seq
DP	SCG_MBML3_M	0.0502137	Image-seq
Monocyte	SCG_MBML3_M	0.137821	Image-seq
Monocyte progenitor	SCG_MBML3_M	0.0844017	Image-seq
Neutrophil	SCG_MBML3_M	0.366453	Image-seq
Pre/Pro-Bcell	SCG_MBML3_M	0.0566239	Image-seq
T cell	SCG_MBML3_M	0.0299145	Image-seq
B cell	SCG_MBML3_R	0.126476	Image-seq
Basophil	SCG_MBML3_R	0.00927487	Image-seq
Dendritic cell	SCG_MBML3_R	0.0202361	Image-seq
Erythroblast	SCG_MBML3_R	0.132378	Image-seq
Granulocyte progenitor	SCG_MBML3_R	0.0430017	Image-seq
DP	SCG_MBML3_R	0.0328836	Image-seq
Monocyte	SCG_MBML3_R	0.199831	Image-seq
Monocyte progenitor	SCG_MBML3_R	0.084317	Image-seq
Neutrophil	SCG_MBML3_R	0.238617	Image-seq
Pre/Pro-Bcell	SCG_MBML3_R	0.0430017	Image-seq
T cell	SCG_MBML3_R	0.0699831	Image-seq
B cell	SCG_MBML5_D	0.239286	Image-seq
Basophil	SCG_MBML5_D	0.00714286	Image-seq
Dendritic cell	SCG_MBML5_D	0.0285714	Image-seq
Erythroblast	SCG_MBML5_D	0.1125	Image-seq
Granulocyte progenitor	SCG_MBML5_D	0.0321429	Image-seq
DP	SCG_MBML5_D	0.0446429	Image-seq
Monocyte	SCG_MBML5_D	0.257143	Image-seq
Monocyte progenitor	SCG_MBML5_D	0.0553571	Image-seq
Neutrophil	SCG_MBML5_D	0.0964286	Image-seq
Pre/Pro-Bcell	SCG_MBML5_D	0.0839286	Image-seq
T cell	SCG_MBML5_D	0.0428571	Image-seq
B cell	SCG_MBML5_M	0.166971	Image-seq
Basophil	SCG_MBML5_M	0.0127737	Image-seq
Dendritic cell	SCG_MBML5_M	0.0127737	Image-seq
Erythroblast	SCG_MBML5_M	0.180657	Image-seq
Granulocyte progenitor	SCG_MBML5_M	0.0474453	Image-seq
DP	SCG_MBML5_M	0.024635	Image-seq
Monocyte	SCG_MBML5_M	0.114964	Image-seq
Monocyte progenitor	SCG_MBML5_M	0.0237226	Image-seq
Neutrophil	SCG_MBML5_M	0.157847	Image-seq
Pre/Pro-Bcell	SCG_MBML5_M	0.229015	Image-seq
T cell	SCG_MBML5_M	0.0291971	Image-seq
B cell	SCG_MBML5_R	0.0430233	Image-seq
Basophil	SCG_MBML5_R	0.0127907	Image-seq
Dendritic cell	SCG_MBML5_R	0.0186047	Image-seq
Erythroblast	SCG_MBML5_R	0.289535	Image-seq
Granulocyte progenitor	SCG_MBML5_R	0.077907	Image-seq
DP	SCG_MBML5_R	0.0581395	Image-seq
Monocyte	SCG_MBML5_R	0.109302	Image-seq
Monocyte progenitor	SCG_MBML5_R	0.05	Image-seq
Neutrophil	SCG_MBML5_R	0.167442	Image-seq
Pre/Pro-Bcell	SCG_MBML5_R	0.143023	Image-seq
T cell	SCG_MBML5_R	0.0302326	Image-seq
B cell	SCG_MBML7_M	0.138	Image-seq
Basophil	SCG_MBML7_M	0.006	Image-seq
Dendritic cell	SCG_MBML7_M	0.018	Image-seq
Erythroblast	SCG_MBML7_M	0.194	Image-seq
Granulocyte progenitor	SCG_MBML7_M	0.018	Image-seq
DP	SCG_MBML7_M	0.074	Image-seq
Monocyte	SCG_MBML7_M	0.048	Image-seq
Monocyte progenitor	SCG_MBML7_M	0.028	Image-seq
Neutrophil	SCG_MBML7_M	0.144	Image-seq
Pre/Pro-Bcell	SCG_MBML7_M	0.224	Image-seq
T cell	SCG_MBML7_M	0.108	Image-seq
B cell	SCG_MBML7_R	0.121464	Image-seq
Basophil	SCG_MBML7_R	0.0166389	Image-seq
Dendritic cell	SCG_MBML7_R	0.0349418	Image-seq
Erythroblast	SCG_MBML7_R	0.234609	Image-seq
Granulocyte progenitor	SCG_MBML7_R	0.0432612	Image-seq
DP	SCG_MBML7_R	0.0549085	Image-seq
Monocyte	SCG_MBML7_R	0.116473	Image-seq
Monocyte progenitor	SCG_MBML7_R	0.0349418	Image-seq
Neutrophil	SCG_MBML7_R	0.116473	Image-seq
Pre/Pro-Bcell	SCG_MBML7_R	0.0732113	Image-seq
T cell	SCG_MBML7_R	0.153078	Image-seq
B cell	SCG_MBML8_D1	0.447761	Image-seq
Basophil	SCG_MBML8_D1	0.00746269	Image-seq
Dendritic cell	SCG_MBML8_D1	0.0223881	Image-seq
Erythroblast	SCG_MBML8_D1	0.0895522	Image-seq
Granulocyte progenitor	SCG_MBML8_D1	0	Image-seq
DP	SCG_MBML8_D1	0.0373134	Image-seq
Monocyte	SCG_MBML8_D1	0.149254	Image-seq
Monocyte progenitor	SCG_MBML8_D1	0.0223881	Image-seq
Neutrophil	SCG_MBML8_D1	0.0447761	Image-seq
Pre/Pro-Bcell	SCG_MBML8_D1	0.0298507	Image-seq
T cell	SCG_MBML8_D1	0.149254	Image-seq
B cell	SCG_MBML8_D2	0.0275545	Image-seq
Basophil	SCG_MBML8_D2	0.00918485	Image-seq
Dendritic cell	SCG_MBML8_D2	0.0275545	Image-seq
Erythroblast	SCG_MBML8_D2	0.515499	Image-seq
Granulocyte progenitor	SCG_MBML8_D2	0.0493685	Image-seq
DP	SCG_MBML8_D2	0.0401837	Image-seq
Monocyte	SCG_MBML8_D2	0.0964409	Image-seq
Monocyte progenitor	SCG_MBML8_D2	0.0114811	Image-seq
Neutrophil	SCG_MBML8_D2	0.137773	Image-seq
Pre/Pro-Bcell	SCG_MBML8_D2	0.0287026	Image-seq
T cell	SCG_MBML8_D2	0.0562572	Image-seq
B cell	SCG_MBML9_D1	0.322196	Image-seq
Basophil	SCG_MBML9_D1	0	Image-seq
Dendritic cell	SCG_MBML9_D1	0.0286396	Image-seq
Erythroblast	SCG_MBML9_D1	0.121718	Image-seq
Granulocyte progenitor	SCG_MBML9_D1	0.0143198	Image-seq
DP	SCG_MBML9_D1	0.0143198	Image-seq
Monocyte	SCG_MBML9_D1	0.0883055	Image-seq
Monocyte progenitor	SCG_MBML9_D1	0.0238663	Image-seq
Neutrophil	SCG_MBML9_D1	0.114558	Image-seq
Pre/Pro-Bcell	SCG_MBML9_D1	0.0763723	Image-seq
T cell	SCG_MBML9_D1	0.195704	Image-seq
B cell	SCG_MBML9_D3	0.306273	Image-seq
Basophil	SCG_MBML9_D3	0.0258303	Image-seq
Dendritic cell	SCG_MBML9_D3	0.0110701	Image-seq
Erythroblast	SCG_MBML9_D3	0.0848708	Image-seq
Granulocyte progenitor	SCG_MBML9_D3	0.0184502	Image-seq
DP	SCG_MBML9_D3	0.0184502	Image-seq
Monocyte	SCG_MBML9_D3	0.184502	Image-seq
Monocyte progenitor	SCG_MBML9_D3	0.0258303	Image-seq
Neutrophil	SCG_MBML9_D3	0.147601	Image-seq
Pre/Pro-Bcell	SCG_MBML9_D3	0.0701107	Image-seq
T cell	SCG_MBML9_D3	0.107011	Image-seq

## Sheet: ED Figure 4d
Top GO terms obtained from UPregulated genes in Image-seq samples. Z score listed for each cell population.
GO Term	Dendritic cell	DP	Erythroblast	Granulocyte progenitor	Monocyte	Monocyte progenitor	Neutrophil	Pre/Pro-Bcell	T cell	B cell	Basophil
antibiotic metabolic process	0	4.05271	0	2.5926	0	0	0	0	0	0	0
antigen processing and presentation	0	0	0	0	0	0	0	1.43492	0	0	0
carbohydrate metabolic process	1.51704	0	0	0	0	0	0	0	0	0	0
carboxylic acid metabolic process	0	0	1.74948	0	0	0	0	0	0	0	0
cellular catabolic process	0	0	3.2532	0	1.35545	0	0	0	0	0	0
cellular ketone metabolic process	0	0	0	1.66769	1.82795	0	1.97752	0	0	0	0
coenzyme metabolic process	0	0	0	1.85983	0	0	0	0	0	0	0
cofactor metabolic process	1.51704	5.19451	4.31388	3.47187	1.66741	1.68053	2.10146	0	1.30565	0	0
drug metabolic process	0	5.19451	2.99515	3.58879	1.62439	1.68053	1.81892	0	0	0	0
generation of precursor metabolites and energy	0	1.66485	0	1.85983	0	0	0	0	0	0	0
heme biosynthetic process	0	1.58019	3.64185	0	0	0	0	0	0	0	0
mitochondrial electron transport NADH to ubiquinone	0	0	0	1.50834	0	0	0	0	0	0	0
proteasomal ubiquitin-independent protein catabolic process	0	2.93971	1.74948	2.72217	0	1.68053	3.50656	3.49266	0	0	0
proteolysis involved in cellular protein catabolic process	0	0	3.2532	0	0	0	0	0	0	0	0
regulation of DNA-binding transcription factor activity	0	0	1.72125	0	0	0	0	0	0	0	0
response to external stimulus	0	0	0	0	2.01457	0	0	0	0	0	0
ribose phosphate metabolic process	0	2.11154	0	1.98757	0	0	0	0	0	0	0
ribosomal large subunit biogenesis	0	0	0	1.40377	0	0	0	0	0	0	0
single fertilization	1.51704	0	0	0	2.01457	0	0	0	1.30565	0	0
sulfur compound metabolic process	0	0	1.42322	0	0	0	0	0	0	0	0

## Sheet: ED Figure 4e
Top GO terms obtained from DOWNregulated genes in Image-seq samples. Z score listed for each cell population.
	B cell	Basophil	Dendritic cell	DP	Erythroblast	Granulocyte progenitor	Monocyte	Pre/Pro-Bcell	T cell	B cell	Basophil
alternative mRNA splicing	0	0	0	1.371	0	0	0	0	0	0	0
cytoplasmic translation	5.71044	9.85336	4.6121	0	6.7169	0	2.01281	10.8723	4.23838	0	0
establishment of protein localization to endoplasmic reticulum	0	0	0	0	0	0	1.35459	0	0	0	0
intracellular protein transmembrane transport	0	0	0	0	0	0	1.52368	0	0	0	0
macromolecule biosynthetic process	4.16116	7.4603	4.27423	0	8.60076	0	2.17911	9.16449	3.39066	0	0
maturation of SSU-rRNA	2.82429	2.78507	1.60535	0	4.31491	0	1.41105	4.13466	1.69102	0	0
mRNA metabolic process	0	0	0	1.73305	4.43259	0	0	0	0	0	0
negative regulation of mRNA processing	0	0	0	1.37125	1.50159	0	0	0	0	0	0
negative regulation of ubiquitin-dependent protein catabolic process	0	1.3468	0	0	0	0	0	0	0	0	0
nucleic acid metabolic process	0	0	0	0	6.18047	0	0	1.89787	0	0	0
regulation of mRNA metabolic process	0	2.01268	0	2.06337	2.6472	0	0	0	1.48414	0	0
ribonucleoprotein complex biogenesis	5.70742	15.2094	5.62697	0	7.5811	0	1.90976	12.9971	6.43957	0	0
ribonucleoprotein complex subunit organization	2.72778	9.40917	4.00301	0	5.17753	0	0	6.74971	4.47806	0	0
ribosomal large subunit biogenesis	0	6.70946	0	0	0	0	0	2.07998	0	0	0
ribosomal small subunit biogenesis	9.04851	10.2519	6.20895	0	9.05727	0	3.16462	11.814	4.42063	0	0
ribosome assembly	2.13095	8.87334	2.53676	0	2.25968	0	0	4.17825	0	0	0
RNA processing	2.91747	6.7139	2.4288	0	10.8022	0	2.08401	6.74971	4.83202	0	0
rRNA processing	4.90115	9.10781	2.81834	0	5.09897	0	0	10.0919	3.01109	0	0
spliceosomal complex assembly	0	0	0	0	0	1.36044	0	0	1.69102	0	0
translation	12.2915	20.479	12.4619	0	14.3085	0	6.17984	23.0564	8.87137	0	0
