# Supplementary material for: Image-seq: spatially resolved single-cell sequencing guided by in situ and in vivo imaging
Source: Nat Methods. 2022 Nov 24;19(12):1622–33. doi: 10.1038/s41592-022-01673-2 (PMC9718684; doi:10.1038/s41592-022-01673-2)
Supplement: Source Data Extended Data Fig. 5 — 5a: Percentage of cells that passed quality control in each 10x run. 5b: Number of expressed genes and total UMI in each cell from each Image-seq and WCBM run. 5d: The number of expressed genes and total mapped reads in each cell from our WCBM (10x), Image-seq (10x) and Image-seq SMART-seqv4 AML data. 5e: Number of expressed genes and the total number of mapped reads (that is, molecules) in each AML cell processed with the Smartseq-v4 protocol. [file 41592_2022_1673_MOESM14_ESM.xlsx]

## Sheet: ED Figure 5a
Percentage of cells that passed quality control in each 10x run.
WCBM	Image-seq
96.6473	97.688
97.6825	97.459
96.039	94.7665
	95.3018
	94.4444
	98.7362
	99.0048
	99.9179
	98.1326
	99.2684
	99.6706

## Sheet: ED Figure 5b
Number of expressed genes and total UMI in each cell from each Image-seq and WCBM run.
sample name (identifies a single 10x run)	cell harvesting strategy	totalUMI(log10)	number.of.expressed.genes
SCG_MBML2_TET_AR-AAACCTGAGTGCTGCC-1	WCBM	4.01072	2432
SCG_MBML2_TET_AR-AAACCTGCACTCTGTC-1	WCBM	3.86219	1813
SCG_MBML2_TET_AR-AAACCTGCATGCCTTC-1	WCBM	3.35793	687
SCG_MBML2_TET_AR-AAACCTGGTGTGAAAT-1	WCBM	3.55678	1243
SCG_MBML2_TET_AR-AAACGGGCACGACTCG-1	WCBM	3.11793	444
SCG_MBML2_TET_AR-AAACGGGCAGTATGCT-1	WCBM	3.28713	799
SCG_MBML2_TET_AR-AAACGGGGTCAGAGGT-1	WCBM	3.3518	610
SCG_MBML2_TET_AR-AAACGGGTCAATACCG-1	WCBM	3.18041	632
SCG_MBML2_TET_AR-AAAGATGAGAAACCGC-1	WCBM	3.07445	555
SCG_MBML2_TET_AR-AAAGCAAAGCTAGCCC-1	WCBM	3.08279	505
SCG_MBML2_TET_AR-AAAGCAAAGGTGCTAG-1	WCBM	3.58647	1237
SCG_MBML2_TET_AR-AAAGCAAAGTGTACTC-1	WCBM	3.13098	611
SCG_MBML2_TET_AR-AAAGCAACACGGCCAT-1	WCBM	3.4553	1147
SCG_MBML2_TET_AR-AAAGCAACATGTCTCC-1	WCBM	3.51255	1009
SCG_MBML2_TET_AR-AAAGCAATCGATGAGG-1	WCBM	3.61119	1386
SCG_MBML2_TET_AR-AAAGCAATCTCGAGTA-1	WCBM	3.34163	773
SCG_MBML2_TET_AR-AAAGCAATCTGGCGAC-1	WCBM	3.54593	1310
SCG_MBML2_TET_AR-AAATGCCAGTGCTGCC-1	WCBM	3.13672	417
SCG_MBML2_TET_AR-AAATGCCCAATAAGCA-1	WCBM	3.89204	2381
SCG_MBML2_TET_AR-AAATGCCCAGATGGCA-1	WCBM	3.68395	1455
SCG_MBML2_TET_AR-AAATGCCGTAGGCATG-1	WCBM	3.57229	920
SCG_MBML2_TET_AR-AAATGCCTCGGAAACG-1	WCBM	3.4128	482
SCG_MBML2_TET_AR-AACACGTAGCTGTTCA-1	WCBM	3.37694	922
SCG_MBML2_TET_AR-AACACGTGTATTCGTG-1	WCBM	3.84584	2096
SCG_MBML2_TET_AR-AACACGTTCAAGCCTA-1	WCBM	3.49122	1211
SCG_MBML2_TET_AR-AACACGTTCGACAGCC-1	WCBM	3.08814	396
SCG_MBML2_TET_AR-AACACGTTCTCGTTTA-1	WCBM	4.00672	1915
SCG_MBML2_TET_AR-AACCATGCAACTGCTA-1	WCBM	3.15503	658
SCG_MBML2_TET_AR-AACCATGTCACGCATA-1	WCBM	3.47451	1025
SCG_MBML2_TET_AR-AACCGCGAGGCTACGA-1	WCBM	3.68655	1359
SCG_MBML2_TET_AR-AACCGCGCAATGTAAG-1	WCBM	3.57392	1248
SCG_MBML2_TET_AR-AACGTTGAGGGTCTCC-1	WCBM	3.36418	1022
SCG_MBML2_TET_AR-AACGTTGCAACTGCGC-1	WCBM	3.64157	1276
SCG_MBML2_TET_AR-AACGTTGGTTAAAGAC-1	WCBM	3.68097	1592
SCG_MBML2_TET_AR-AACTCAGAGGATGCGT-1	WCBM	3.22063	901
SCG_MBML2_TET_AR-AACTCAGCACCTTGTC-1	WCBM	3.19117	612
SCG_MBML2_TET_AR-AACTCAGGTACAAGTA-1	WCBM	3.11361	397
SCG_MBML2_TET_AR-AACTCAGTCAAACCGT-1	WCBM	3.32797	837
SCG_MBML2_TET_AR-AACTCAGTCTTGTCAT-1	WCBM	3.17926	736
SCG_MBML2_TET_AR-AACTCCCCACCACGTG-1	WCBM	3.73719	1933
SCG_MBML2_TET_AR-AACTCCCGTACTCAAC-1	WCBM	3.60509	1410
SCG_MBML2_TET_AR-AACTCCCGTGGGTATG-1	WCBM	3.75312	1854
SCG_MBML2_TET_AR-AACTCCCGTGTCAATC-1	WCBM	3.63225	1686
SCG_MBML2_TET_AR-AACTCCCTCTGGCGAC-1	WCBM	3.38987	1002
SCG_MBML2_TET_AR-AACTCCCTCTGGTTCC-1	WCBM	3.38489	826
SCG_MBML2_TET_AR-AACTCTTAGATGTTAG-1	WCBM	3.84689	1844
SCG_MBML2_TET_AR-AACTCTTCAAAGTCAA-1	WCBM	3.1313	644
SCG_MBML2_TET_AR-AACTCTTCACGAAACG-1	WCBM	3.96223	2192
SCG_MBML2_TET_AR-AACTCTTGTAAGGGCT-1	WCBM	3.34498	566
SCG_MBML2_TET_AR-AACTCTTGTCCTGCTT-1	WCBM	3.31471	814
SCG_MBML2_TET_AR-AACTGGTCACGGCGTT-1	WCBM	3.94836	2243
SCG_MBML2_TET_AR-AACTGGTCATGGGACA-1	WCBM	3.62315	1093
SCG_MBML2_TET_AR-AACTTTCCATCCGGGT-1	WCBM	3.23528	776
SCG_MBML2_TET_AR-AACTTTCGTATCTGCA-1	WCBM	3.63799	1132
SCG_MBML2_TET_AR-AACTTTCGTTACCGAT-1	WCBM	3.17026	400
SCG_MBML2_TET_AR-AAGACCTAGCATCATC-1	WCBM	4.05763	2697
SCG_MBML2_TET_AR-AAGACCTCAGCTCCGA-1	WCBM	4.07744	2491
SCG_MBML2_TET_AR-AAGACCTGTGTTGGGA-1	WCBM	3.5849	1272
SCG_MBML2_TET_AR-AAGACCTTCGCGCCAA-1	WCBM	3.50147	1058
SCG_MBML2_TET_AR-AAGACCTTCTCGCTTG-1	WCBM	3.27761	783
SCG_MBML2_TET_AR-AAGACCTTCTTGAGAC-1	WCBM	4.08246	1916
SCG_MBML2_TET_AR-AAGCCGCAGCGTTCCG-1	WCBM	3.44716	964
SCG_MBML2_TET_AR-AAGCCGCAGGTGCTAG-1	WCBM	3.48144	844
SCG_MBML2_TET_AR-AAGCCGCAGTGACTCT-1	WCBM	3.14799	681
SCG_MBML2_TET_AR-AAGCCGCGTATAGGGC-1	WCBM	3.82834	1935
SCG_MBML2_TET_AR-AAGCCGCTCTGGCGAC-1	WCBM	3.9234	2203
SCG_MBML2_TET_AR-AAGGAGCTCAGATAAG-1	WCBM	3.19061	627
SCG_MBML2_TET_AR-AAGGCAGCAATCCGAT-1	WCBM	3.74084	1965
SCG_MBML2_TET_AR-AAGGCAGCATCGACGC-1	WCBM	3.662	1552
SCG_MBML2_TET_AR-AAGGCAGCATGGGAAC-1	WCBM	3.1427	407
SCG_MBML2_TET_AR-AAGGCAGGTAGATTAG-1	WCBM	3.19507	655
SCG_MBML2_TET_AR-AAGGCAGGTATAGTAG-1	WCBM	3.47625	939
SCG_MBML2_TET_AR-AAGGCAGTCACCCTCA-1	WCBM	3.39933	897
SCG_MBML2_TET_AR-AAGGCAGTCCCTCTTT-1	WCBM	3.15564	574
SCG_MBML2_TET_AR-AAGGCAGTCTCTGAGA-1	WCBM	3.2284	747
SCG_MBML2_TET_AR-AAGGTTCGTTCACCTC-1	WCBM	3.17522	310
SCG_MBML2_TET_AR-AAGGTTCTCACGCATA-1	WCBM	3.6535	1367
SCG_MBML2_TET_AR-AAGTCTGCACCGATAT-1	WCBM	3.44778	1213
SCG_MBML2_TET_AR-AAGTCTGTCAGCGATT-1	WCBM	3.36642	837
SCG_MBML2_TET_AR-AATCCAGAGCAGACTG-1	WCBM	3.27462	630
SCG_MBML2_TET_AR-AATCCAGCACAGAGGT-1	WCBM	3.7653	1721
SCG_MBML2_TET_AR-AATCCAGGTGCCTTGG-1	WCBM	3.59737	1283
SCG_MBML2_TET_AR-AATCCAGGTTAAGACA-1	WCBM	3.28937	830
SCG_MBML2_TET_AR-AATCGGTAGCCTATGT-1	WCBM	3.87128	2190
SCG_MBML2_TET_AR-ACACCAACACCTCGTT-1	WCBM	3.42765	400
SCG_MBML2_TET_AR-ACACCAAGTAGATTAG-1	WCBM	3.35622	779
SCG_MBML2_TET_AR-ACACCCTGTCTAGCCG-1	WCBM	3.46598	936
SCG_MBML2_TET_AR-ACACCCTGTTGGAGGT-1	WCBM	3.60021	1196
SCG_MBML2_TET_AR-ACACCCTTCAACACGT-1	WCBM	3.44762	889
SCG_MBML2_TET_AR-ACACCGGAGACTAGAT-1	WCBM	3.43569	965
SCG_MBML2_TET_AR-ACACCGGAGAGCTGGT-1	WCBM	3.13956	521
SCG_MBML2_TET_AR-ACACCGGAGCGGATCA-1	WCBM	3.57415	818
SCG_MBML2_TET_AR-ACACCGGCAAGCGAGT-1	WCBM	3.67034	1528
SCG_MBML2_TET_AR-ACACCGGGTACCGTAT-1	WCBM	3.09934	453
SCG_MBML2_TET_AR-ACACTGAAGGCGATAC-1	WCBM	3.9195	2024
SCG_MBML2_TET_AR-ACACTGAAGGGTGTGT-1	WCBM	3.69949	1057
SCG_MBML2_TET_AR-ACACTGACAATAAGCA-1	WCBM	3.60358	1373
SCG_MBML2_TET_AR-ACACTGACACGTAAGG-1	WCBM	3.27784	347
SCG_MBML2_TET_AR-ACACTGACAGACACTT-1	WCBM	3.33626	821
SCG_MBML2_TET_AR-ACACTGACAGGGTACA-1	WCBM	3.30081	798
SCG_MBML2_TET_AR-ACACTGATCATATCGG-1	WCBM	3.56632	1314
SCG_MBML2_TET_AR-ACACTGATCCCATTTA-1	WCBM	3.70876	1482
SCG_MBML2_TET_AR-ACACTGATCTAACGGT-1	WCBM	3.1284	624
SCG_MBML2_TET_AR-ACAGCCGCACATGGGA-1	WCBM	3.22866	784
SCG_MBML2_TET_AR-ACAGCCGCACCGTTGG-1	WCBM	3.98439	2370
SCG_MBML2_TET_AR-ACAGCCGCACTCGACG-1	WCBM	3.11126	423
SCG_MBML2_TET_AR-ACAGCCGGTCTGCAAT-1	WCBM	3.37749	975
SCG_MBML2_TET_AR-ACAGCCGTCATGCAAC-1	WCBM	3.88007	1895
SCG_MBML2_TET_AR-ACAGCCGTCCCTGACT-1	WCBM	3.47305	783
SCG_MBML2_TET_AR-ACAGCTAGTACTCAAC-1	WCBM	3.66932	1450
SCG_MBML2_TET_AR-ACAGCTAGTCAGGACA-1	WCBM	3.59999	1300
SCG_MBML2_TET_AR-ACATACGAGGCACATG-1	WCBM	3.35583	297
SCG_MBML2_TET_AR-ACATACGGTGACCAAG-1	WCBM	3.16495	639
SCG_MBML2_TET_AR-ACATACGGTTAAAGAC-1	WCBM	3.37621	663
SCG_MBML2_TET_AR-ACATACGTCGGCGCTA-1	WCBM	3.13988	651
SCG_MBML2_TET_AR-ACATCAGAGACTGGGT-1	WCBM	3.14489	679
SCG_MBML2_TET_AR-ACATCAGAGGATTCGG-1	WCBM	3.44545	863
SCG_MBML2_TET_AR-ACATCAGCAAGCCCAC-1	WCBM	3.95746	2334
SCG_MBML2_TET_AR-ACATCAGCAGCCAGAA-1	WCBM	3.30081	550
SCG_MBML2_TET_AR-ACATCAGGTTATCGGT-1	WCBM	3.58377	990
SCG_MBML2_TET_AR-ACATGGTAGATGCCTT-1	WCBM	3.31429	706
SCG_MBML2_TET_AR-ACATGGTAGGCTCATT-1	WCBM	3.66773	1498
SCG_MBML2_TET_AR-ACATGGTCAGCCAATT-1	WCBM	3.35908	830
SCG_MBML2_TET_AR-ACATGGTCAGGGTTAG-1	WCBM	3.80161	1872
SCG_MBML2_TET_AR-ACATGGTCATACGCTA-1	WCBM	3.73504	1538
SCG_MBML2_TET_AR-ACATGGTGTACCTACA-1	WCBM	4.11521	3122
SCG_MBML2_TET_AR-ACATGGTGTCACTTCC-1	WCBM	3.76238	1649
SCG_MBML2_TET_AR-ACATGGTTCCCTTGTG-1	WCBM	3.15806	417
SCG_MBML2_TET_AR-ACATGGTTCCTGTAGA-1	WCBM	3.89109	2049
SCG_MBML2_TET_AR-ACATGGTTCGATCCCT-1	WCBM	3.06483	367
SCG_MBML2_TET_AR-ACCAGTAAGATCCGAG-1	WCBM	3.629	1179
SCG_MBML2_TET_AR-ACCAGTACAAACAACA-1	WCBM	3.17173	377
SCG_MBML2_TET_AR-ACCAGTACATCCGCGA-1	WCBM	3.15685	518
SCG_MBML2_TET_AR-ACCAGTAGTCGACTGC-1	WCBM	3.16879	533
SCG_MBML2_TET_AR-ACCAGTAGTCGCCATG-1	WCBM	3.08171	335
SCG_MBML2_TET_AR-ACCAGTAGTCGCTTTC-1	WCBM	3.21669	866
SCG_MBML2_TET_AR-ACCAGTATCGCGATCG-1	WCBM	3.2159	598
SCG_MBML2_TET_AR-ACCAGTATCGTATCAG-1	WCBM	3.84466	2024
SCG_MBML2_TET_AR-ACCAGTATCTACCTGC-1	WCBM	3.44607	1015
SCG_MBML2_TET_AR-ACCCACTAGTCCGGTC-1	WCBM	3.49374	1083
SCG_MBML2_TET_AR-ACCCACTAGTGTACTC-1	WCBM	3.25935	618
SCG_MBML2_TET_AR-ACCGTAAAGAGTCGGT-1	WCBM	4.14476	3038
SCG_MBML2_TET_AR-ACCGTAAGTAAATGTG-1	WCBM	3.21219	93
SCG_MBML2_TET_AR-ACCGTAAGTACCGTTA-1	WCBM	3.28847	498
SCG_MBML2_TET_AR-ACCGTAAGTCACCTAA-1	WCBM	3.19618	757
SCG_MBML2_TET_AR-ACCGTAATCGCGTAGC-1	WCBM	3.19312	679
SCG_MBML2_TET_AR-ACCTTTAGTCCAGTAT-1	WCBM	3.87286	1984
SCG_MBML2_TET_AR-ACCTTTAGTGCTAGCC-1	WCBM	3.2737	595
SCG_MBML2_TET_AR-ACCTTTATCAAGATCC-1	WCBM	3.07809	511
SCG_MBML2_TET_AR-ACCTTTATCCTATTCA-1	WCBM	3.33325	964
SCG_MBML2_TET_AR-ACGAGCCAGGAGTTGC-1	WCBM	3.21958	631
SCG_MBML2_TET_AR-ACGAGCCAGGCTATCT-1	WCBM	3.5955	1347
SCG_MBML2_TET_AR-ACGAGCCAGTCCCACG-1	WCBM	3.30963	860
SCG_MBML2_TET_AR-ACGAGCCCAATCTACG-1	WCBM	3.21748	455
SCG_MBML2_TET_AR-ACGAGCCCACACGCTG-1	WCBM	3.17984	525
SCG_MBML2_TET_AR-ACGAGCCGTAATTGGA-1	WCBM	3.51014	1195
SCG_MBML2_TET_AR-ACGAGCCGTACAGACG-1	WCBM	3.14983	527
SCG_MBML2_TET_AR-ACGAGCCGTCGAAAGC-1	WCBM	3.49374	359
SCG_MBML2_TET_AR-ACGAGCCGTCTCTTTA-1	WCBM	3.49052	1011
SCG_MBML2_TET_AR-ACGAGCCGTGGTTTCA-1	WCBM	3.3784	1008
SCG_MBML2_TET_AR-ACGAGGAGTAAACGCG-1	WCBM	3.08099	381
SCG_MBML2_TET_AR-ACGAGGAGTATGAAAC-1	WCBM	3.25018	788
SCG_MBML2_TET_AR-ACGATACAGTGTACGG-1	WCBM	3.33143	589
SCG_MBML2_TET_AR-ACGATACCAACACGCC-1	WCBM	3.16047	558
SCG_MBML2_TET_AR-ACGATACCATCCCACT-1	WCBM	3.28103	491
SCG_MBML2_TET_AR-ACGATACTCCTATGTT-1	WCBM	3.09795	504
SCG_MBML2_TET_AR-ACGATGTGTACCGTTA-1	WCBM	3.19618	668
SCG_MBML2_TET_AR-ACGATGTTCGGAGGTA-1	WCBM	3.62055	1339
SCG_MBML2_TET_AR-ACGCAGCGTCCGAAGA-1	WCBM	3.2284	737
SCG_MBML2_TET_AR-ACGCAGCGTTACGTCA-1	WCBM	3.34616	809
SCG_MBML2_TET_AR-ACGCAGCTCAGCGATT-1	WCBM	3.06558	624
SCG_MBML2_TET_AR-ACGCAGCTCCTTTCTC-1	WCBM	3.46479	986
SCG_MBML2_TET_AR-ACGCAGCTCTACTCAT-1	WCBM	3.46997	1201
SCG_MBML2_TET_AR-ACGCAGCTCTCGCTTG-1	WCBM	3.41044	981
SCG_MBML2_TET_AR-ACGCCAGAGCAATCTC-1	WCBM	3.95785	2213
SCG_MBML2_TET_AR-ACGCCAGAGCGCCTTG-1	WCBM	3.47538	1034
SCG_MBML2_TET_AR-ACGCCAGAGTGCAAGC-1	WCBM	3.41614	377
SCG_MBML2_TET_AR-ACGCCAGGTGCACTTA-1	WCBM	3.22943	703
SCG_MBML2_TET_AR-ACGCCGAAGAGCAATT-1	WCBM	3.14582	382
SCG_MBML2_TET_AR-ACGCCGACACTTAACG-1	WCBM	3.9087	1849
SCG_MBML2_TET_AR-ACGCCGACAGCTCGAC-1	WCBM	3.75831	1230
SCG_MBML2_TET_AR-ACGCCGACATTCACTT-1	WCBM	3.27967	791
SCG_MBML2_TET_AR-ACGCCGAGTAAACCTC-1	WCBM	3.729	1796
SCG_MBML2_TET_AR-ACGCCGAGTTATCGGT-1	WCBM	3.10992	641
SCG_MBML2_TET_AR-ACGGAGAAGTATTGGA-1	WCBM	3.20844	624
SCG_MBML2_TET_AR-ACGGAGAAGTGAACGC-1	WCBM	3.09517	456
SCG_MBML2_TET_AR-ACGGAGACAGCCACCA-1	WCBM	3.49803	855
SCG_MBML2_TET_AR-ACGGAGAGTTCCACAA-1	WCBM	3.51322	1185
SCG_MBML2_TET_AR-ACGGCCAAGCGTCTAT-1	WCBM	3.11059	362
SCG_MBML2_TET_AR-ACGGCCACAAGCGTAG-1	WCBM	3.18469	436
SCG_MBML2_TET_AR-ACGGCCACACTGAAGG-1	WCBM	3.05881	588
SCG_MBML2_TET_AR-ACGGCCAGTGGACGAT-1	WCBM	3.1827	543
SCG_MBML2_TET_AR-ACGGGCTAGACTAGAT-1	WCBM	3.51733	825
SCG_MBML2_TET_AR-ACGGGCTAGAGCTTCT-1	WCBM	3.3784	851
SCG_MBML2_TET_AR-ACGGGCTAGTATGACA-1	WCBM	3.46523	939
SCG_MBML2_TET_AR-ACGGGCTGTTCGCGAC-1	WCBM	3.28466	719
SCG_MBML2_TET_AR-ACGGGCTTCAGTGCAT-1	WCBM	3.64523	1568
SCG_MBML2_TET_AR-ACGGGTCAGTTCGCAT-1	WCBM	3.39498	364
SCG_MBML2_TET_AR-ACGGGTCCACATGGGA-1	WCBM	4.07129	3033
SCG_MBML2_TET_AR-ACGGGTCGTACAAGTA-1	WCBM	3.19811	675
SCG_MBML2_TET_AR-ACGTCAAAGAAACGAG-1	WCBM	4.0182	2413
SCG_MBML2_TET_AR-ACGTCAAAGCAATCTC-1	WCBM	3.36754	759
SCG_MBML2_TET_AR-ACGTCAAGTGGCCCTA-1	WCBM	3.7796	1742
SCG_MBML2_TET_AR-ACGTCAAGTTTGTTTC-1	WCBM	3.24846	533
SCG_MBML2_TET_AR-ACGTCAATCTCAAGTG-1	WCBM	4.02555	2273
SCG_MBML2_TET_AR-ACTGAACCAAGCTGGA-1	WCBM	3.90859	2418
SCG_MBML2_TET_AR-ACTGAACCACGTGAGA-1	WCBM	3.12905	636
SCG_MBML2_TET_AR-ACTGAACCATCACAAC-1	WCBM	3.08707	383
SCG_MBML2_TET_AR-ACTGAACTCAACTCTT-1	WCBM	3.71667	1824
SCG_MBML2_TET_AR-ACTGAACTCAAGAAGT-1	WCBM	3.38899	637
SCG_MBML2_TET_AR-ACTGATGGTGTAATGA-1	WCBM	3.06521	516
SCG_MBML2_TET_AR-ACTGATGGTTACGTCA-1	WCBM	3.37365	854
SCG_MBML2_TET_AR-ACTGCTCCACGCCAGT-1	WCBM	3.67321	1553
SCG_MBML2_TET_AR-ACTGCTCCACTTAACG-1	WCBM	3.23172	741
SCG_MBML2_TET_AR-ACTGCTCTCAATACCG-1	WCBM	3.64992	1590
SCG_MBML2_TET_AR-ACTGCTCTCCGCATAA-1	WCBM	3.39985	798
SCG_MBML2_TET_AR-ACTGCTCTCGTTACGA-1	WCBM	3.42045	850
SCG_MBML2_TET_AR-ACTGTCCAGACGCAAC-1	WCBM	3.25744	493
SCG_MBML2_TET_AR-ACTGTCCAGAGTACCG-1	WCBM	3.30963	791
SCG_MBML2_TET_AR-ACTGTCCGTAATCACC-1	WCBM	3.56797	1123
SCG_MBML2_TET_AR-ACTTACTAGAGCTTCT-1	WCBM	3.39058	1026
SCG_MBML2_TET_AR-ACTTACTAGAGTACCG-1	WCBM	3.16673	664
SCG_MBML2_TET_AR-ACTTACTAGTTAAGTG-1	WCBM	3.94807	2035
SCG_MBML2_TET_AR-ACTTACTGTGGTGTAG-1	WCBM	3.34064	765
SCG_MBML2_TET_AR-ACTTACTTCACAAACC-1	WCBM	3.1807	477
SCG_MBML2_TET_AR-ACTTACTTCGGCTACG-1	WCBM	3.9933	2280
SCG_MBML2_TET_AR-ACTTACTTCTAACTGG-1	WCBM	3.44917	1157
SCG_MBML2_TET_AR-ACTTGTTCATACTCTT-1	WCBM	3.18696	713
SCG_MBML2_TET_AR-ACTTGTTGTAAGGGAA-1	WCBM	3.27277	295
SCG_MBML2_TET_AR-ACTTGTTGTACAGTTC-1	WCBM	3.55582	1058
SCG_MBML2_TET_AR-ACTTGTTGTAGCGTAG-1	WCBM	3.21352	573
SCG_MBML2_TET_AR-ACTTGTTGTTCACCTC-1	WCBM	3.68224	1516
SCG_MBML2_TET_AR-ACTTTCAAGGACACCA-1	WCBM	3.24155	426
SCG_MBML2_TET_AR-ACTTTCATCGGATGGA-1	WCBM	3.18977	273
SCG_MBML2_TET_AR-ACTTTCATCTATCCCG-1	WCBM	3.05956	467
SCG_MBML2_TET_AR-ACTTTCATCTCTTATG-1	WCBM	3.26764	552
SCG_MBML2_TET_AR-AGAATAGAGAATCTCC-1	WCBM	3.35965	920
SCG_MBML2_TET_AR-AGAATAGCACGTTGGC-1	WCBM	3.23274	657
SCG_MBML2_TET_AR-AGAATAGGTGTGAAAT-1	WCBM	3.65176	1497
SCG_MBML2_TET_AR-AGAATAGGTTGGGACA-1	WCBM	3.67997	1415
SCG_MBML2_TET_AR-AGAATAGTCCTTTACA-1	WCBM	3.1014	404
SCG_MBML2_TET_AR-AGACGTTGTAGCTAAA-1	WCBM	3.08099	344
SCG_MBML2_TET_AR-AGACGTTTCAGCTGGC-1	WCBM	3.78611	1939
SCG_MBML2_TET_AR-AGACGTTTCGCGTTTC-1	WCBM	3.29403	924
SCG_MBML2_TET_AR-AGAGCTTTCAGTTGAC-1	WCBM	3.29535	605
SCG_MBML2_TET_AR-AGAGTGGAGCACCGTC-1	WCBM	3.10721	456
SCG_MBML2_TET_AR-AGAGTGGTCCCACTTG-1	WCBM	3.12969	603
SCG_MBML2_TET_AR-AGATCTGAGATATACG-1	WCBM	3.49499	877
SCG_MBML2_TET_AR-AGATCTGAGATTACCC-1	WCBM	3.37767	761
SCG_MBML2_TET_AR-AGATCTGCAAACCCAT-1	WCBM	3.39129	862
SCG_MBML2_TET_AR-AGATCTGCAGATGGCA-1	WCBM	3.2824	787
SCG_MBML2_TET_AR-AGATCTGCATAGTAAG-1	WCBM	3.21906	362
SCG_MBML2_TET_AR-AGATCTGGTAAGTTCC-1	WCBM	3.21405	696
SCG_MBML2_TET_AR-AGATCTGGTGCGATAG-1	WCBM	3.50215	1136
SCG_MBML2_TET_AR-AGATCTGGTGGCAAAC-1	WCBM	3.11628	464
SCG_MBML2_TET_AR-AGATCTGTCAGCTCGG-1	WCBM	3.41044	653
SCG_MBML2_TET_AR-AGATCTGTCCGAGCCA-1	WCBM	3.13925	580
SCG_MBML2_TET_AR-AGATTGCAGCGTCTAT-1	WCBM	3.11727	376
SCG_MBML2_TET_AR-AGATTGCGTCAGATAA-1	WCBM	3.57101	1118
SCG_MBML2_TET_AR-AGATTGCGTCGCATCG-1	WCBM	3.77931	1951
SCG_MBML2_TET_AR-AGATTGCTCCCAACGG-1	WCBM	3.62613	1468
SCG_MBML2_TET_AR-AGCAGCCCAATAAGCA-1	WCBM	3.16376	356
SCG_MBML2_TET_AR-AGCAGCCGTAAGGGAA-1	WCBM	3.30856	764
SCG_MBML2_TET_AR-AGCAGCCTCTAACTTC-1	WCBM	3.24674	836
SCG_MBML2_TET_AR-AGCAGCCTCTCCGGTT-1	WCBM	3.12581	444
SCG_MBML2_TET_AR-AGCATACCAAATTGCC-1	WCBM	3.63458	1224
SCG_MBML2_TET_AR-AGCATACCACTCAGGC-1	WCBM	3.10175	595
SCG_MBML2_TET_AR-AGCATACCATGTCCTC-1	WCBM	3.22401	647
SCG_MBML2_TET_AR-AGCCTAAAGTTCCACA-1	WCBM	3.88121	1961
SCG_MBML2_TET_AR-AGCCTAACAACACGCC-1	WCBM	3.40054	919
SCG_MBML2_TET_AR-AGCCTAATCCGATATG-1	WCBM	3.07918	512
SCG_MBML2_TET_AR-AGCGGTCGTCCCTACT-1	WCBM	3.83594	1811
SCG_MBML2_TET_AR-AGCGGTCGTGCACGAA-1	WCBM	3.45133	1082
SCG_MBML2_TET_AR-AGCGGTCTCTGCTGCT-1	WCBM	3.16167	271
SCG_MBML2_TET_AR-AGCGTATCAATGTAAG-1	WCBM	3.22298	497
SCG_MBML2_TET_AR-AGCGTATCATTGGTAC-1	WCBM	3.36399	878
SCG_MBML2_TET_AR-AGCGTATTCTCTTATG-1	WCBM	3.42602	1072
SCG_MBML2_TET_AR-AGCGTCGCACCTCGTT-1	WCBM	3.14737	378
SCG_MBML2_TET_AR-AGCGTCGCACTGTGTA-1	WCBM	3.73046	1431
SCG_MBML2_TET_AR-AGCGTCGCATCGATTG-1	WCBM	3.28847	672
SCG_MBML2_TET_AR-AGCGTCGGTTCGCTAA-1	WCBM	3.68931	1431
SCG_MBML2_TET_AR-AGCGTCGTCACCATAG-1	WCBM	3.32387	787
SCG_MBML2_TET_AR-AGCTCCTCACGCATCG-1	WCBM	3.17811	669
SCG_MBML2_TET_AR-AGCTTGACAGATGGGT-1	WCBM	3.34361	583
SCG_MBML2_TET_AR-AGCTTGATCCTATGTT-1	WCBM	3.24969	732
SCG_MBML2_TET_AR-AGGCCACAGCAGGCTA-1	WCBM	3.06446	480
SCG_MBML2_TET_AR-AGGCCACCATTCCTGC-1	WCBM	3.34242	693
SCG_MBML2_TET_AR-AGGCCGTGTGCACCAC-1	WCBM	3.30038	929
SCG_MBML2_TET_AR-AGGGAGTAGATCGATA-1	WCBM	3.32919	726
SCG_MBML2_TET_AR-AGGGAGTAGTACGCGA-1	WCBM	3.2408	286
SCG_MBML2_TET_AR-AGGGATGTCTATCGCC-1	WCBM	3.42472	854
SCG_MBML2_TET_AR-AGGGTGACAATCGGTT-1	WCBM	3.97063	2332
SCG_MBML2_TET_AR-AGGGTGACATTTCAGG-1	WCBM	3.44902	897
SCG_MBML2_TET_AR-AGGGTGAGTCTAGAGG-1	WCBM	3.34655	706
SCG_MBML2_TET_AR-AGGTCATCAAGCCGTC-1	WCBM	3.4188	957
SCG_MBML2_TET_AR-AGGTCATGTCTAGCCG-1	WCBM	3.09934	380
SCG_MBML2_TET_AR-AGGTCATGTGCGCTTG-1	WCBM	3.47202	959
SCG_MBML2_TET_AR-AGGTCCGAGCTAGCCC-1	WCBM	3.49276	1058
SCG_MBML2_TET_AR-AGGTCCGCACAGGAGT-1	WCBM	3.4615	998
SCG_MBML2_TET_AR-AGGTCCGCACTAGTAC-1	WCBM	3.46479	472
SCG_MBML2_TET_AR-AGGTCCGGTAAATGTG-1	WCBM	3.47669	1035
SCG_MBML2_TET_AR-AGGTCCGGTCCATGAT-1	WCBM	3.76537	1904
SCG_MBML2_TET_AR-AGGTCCGGTCGCATAT-1	WCBM	3.76148	1636
SCG_MBML2_TET_AR-AGGTCCGGTGCACTTA-1	WCBM	3.70552	1642
SCG_MBML2_TET_AR-AGGTCCGTCCTAGGGC-1	WCBM	3.10924	425
SCG_MBML2_TET_AR-AGGTCCGTCTTGCAAG-1	WCBM	3.69548	1609
SCG_MBML2_TET_AR-AGTAGTCAGATCCTGT-1	WCBM	3.30514	855
SCG_MBML2_TET_AR-AGTAGTCAGCTGCAAG-1	WCBM	3.06333	414
SCG_MBML2_TET_AR-AGTAGTCAGGTGTGGT-1	WCBM	3.10312	574
SCG_MBML2_TET_AR-AGTAGTCAGTGTACGG-1	WCBM	3.34811	893
SCG_MBML2_TET_AR-AGTAGTCCACGCTTTC-1	WCBM	3.16316	618
SCG_MBML2_TET_AR-AGTAGTCGTAGCGCAA-1	WCBM	3.14799	338
SCG_MBML2_TET_AR-AGTAGTCGTCTGGTCG-1	WCBM	3.83771	1988
SCG_MBML2_TET_AR-AGTAGTCGTGCTCTTC-1	WCBM	3.086	288
SCG_MBML2_TET_AR-AGTCTTTGTGTAACGG-1	WCBM	3.68024	1502
SCG_MBML2_TET_AR-AGTCTTTGTTTAGCTG-1	WCBM	3.67431	1497
SCG_MBML2_TET_AR-AGTGAGGAGTCAATAG-1	WCBM	3.26269	796
SCG_MBML2_TET_AR-AGTGAGGGTCGAACAG-1	WCBM	4.07722	2620
SCG_MBML2_TET_AR-AGTGAGGTCCAAACAC-1	WCBM	3.19866	271
SCG_MBML2_TET_AR-AGTGAGGTCGCGTTTC-1	WCBM	3.09377	569
SCG_MBML2_TET_AR-AGTGAGGTCGTTTGCC-1	WCBM	3.80672	2006
SCG_MBML2_TET_AR-AGTGGGAAGTTACCCA-1	WCBM	3.06633	462
SCG_MBML2_TET_AR-AGTGGGACAAGTTAAG-1	WCBM	3.29159	673
SCG_MBML2_TET_AR-AGTGGGAGTACAGCAG-1	WCBM	3.40892	976
SCG_MBML2_TET_AR-AGTGGGAGTAGCTTGT-1	WCBM	3.59594	1340
SCG_MBML2_TET_AR-AGTGGGATCTGAGGGA-1	WCBM	3.09968	651
SCG_MBML2_TET_AR-AGTGTCAGTCCGTTAA-1	WCBM	3.15168	217
SCG_MBML2_TET_AR-AGTGTCAGTCTAGAGG-1	WCBM	3.68115	1351
SCG_MBML2_TET_AR-AGTGTCATCTCTGCTG-1	WCBM	3.15625	418
SCG_MBML2_TET_AR-AGTTGGTCAAACGCGA-1	WCBM	3.26435	822
SCG_MBML2_TET_AR-AGTTGGTCATATACCG-1	WCBM	3.75572	1878
SCG_MBML2_TET_AR-AGTTGGTGTGCCTGTG-1	WCBM	3.45834	757
SCG_MBML2_TET_AR-AGTTGGTTCCAAAGTC-1	WCBM	3.23452	735
SCG_MBML2_TET_AR-ATAACGCAGAGGACGG-1	WCBM	3.40466	982
SCG_MBML2_TET_AR-ATAACGCAGCGAAGGG-1	WCBM	3.47246	1142
SCG_MBML2_TET_AR-ATAACGCAGCGATGAC-1	WCBM	3.20358	516
SCG_MBML2_TET_AR-ATAACGCAGGCGATAC-1	WCBM	3.44436	839
SCG_MBML2_TET_AR-ATAACGCCAAGGCTCC-1	WCBM	3.83753	2061
SCG_MBML2_TET_AR-ATAACGCCACAGATTC-1	WCBM	3.09026	291
SCG_MBML2_TET_AR-ATAACGCCAGACAAGC-1	WCBM	3.28307	505
SCG_MBML2_TET_AR-ATAACGCGTACGCTGC-1	WCBM	3.42439	890
SCG_MBML2_TET_AR-ATAACGCGTCTCATCC-1	WCBM	3.71466	816
SCG_MBML2_TET_AR-ATAACGCTCAACACTG-1	WCBM	3.45286	1043
SCG_MBML2_TET_AR-ATAAGAGCAAGTCATC-1	WCBM	3.07555	465
SCG_MBML2_TET_AR-ATAAGAGTCGTGGACC-1	WCBM	3.18213	304
SCG_MBML2_TET_AR-ATAGACCAGTATTGGA-1	WCBM	3.86929	2006
SCG_MBML2_TET_AR-ATAGACCCACTGTGTA-1	WCBM	3.72354	1383
SCG_MBML2_TET_AR-ATAGACCGTCAGAAGC-1	WCBM	3.25139	802
SCG_MBML2_TET_AR-ATAGACCTCGCAAACT-1	WCBM	3.13893	445
SCG_MBML2_TET_AR-ATCACGAAGGCAGGTT-1	WCBM	3.2393	798
SCG_MBML2_TET_AR-ATCACGACACGAGGTA-1	WCBM	3.29403	539
SCG_MBML2_TET_AR-ATCACGACAGAGCCAA-1	WCBM	3.10415	394
SCG_MBML2_TET_AR-ATCACGAGTACACCGC-1	WCBM	3.67191	1016
SCG_MBML2_TET_AR-ATCACGATCTTGTACT-1	WCBM	3.09726	340
SCG_MBML2_TET_AR-ATCATCTCACCAGTTA-1	WCBM	3.21059	454
SCG_MBML2_TET_AR-ATCATCTCAGATGGCA-1	WCBM	3.38863	1003
SCG_MBML2_TET_AR-ATCATCTGTTCGTTGA-1	WCBM	3.43854	947
SCG_MBML2_TET_AR-ATCATCTTCAAGATCC-1	WCBM	3.14082	529
SCG_MBML2_TET_AR-ATCATCTTCCAGTAGT-1	WCBM	3.22583	519
SCG_MBML2_TET_AR-ATCATGGAGACTTGAA-1	WCBM	3.20003	630
SCG_MBML2_TET_AR-ATCATGGAGCCACTAT-1	WCBM	3.49996	1351
SCG_MBML2_TET_AR-ATCATGGCAGGTGCCT-1	WCBM	3.57715	1195
SCG_MBML2_TET_AR-ATCATGGCATTCACTT-1	WCBM	3.37236	843
SCG_MBML2_TET_AR-ATCCACCAGCTTCGCG-1	WCBM	3.56455	1157
SCG_MBML2_TET_AR-ATCCACCAGGGCTTCC-1	WCBM	3.21272	539
SCG_MBML2_TET_AR-ATCCACCCAAGCTGAG-1	WCBM	3.97007	2392
SCG_MBML2_TET_AR-ATCCACCGTACCGGCT-1	WCBM	3.44731	924
SCG_MBML2_TET_AR-ATCCACCTCGACCAGC-1	WCBM	3.72705	1683
SCG_MBML2_TET_AR-ATCCGAAGTTCAGTAC-1	WCBM	3.79505	2126
SCG_MBML2_TET_AR-ATCGAGTTCGTAGATC-1	WCBM	3.0799	630
SCG_MBML2_TET_AR-ATCGAGTTCTGCAGTA-1	WCBM	3.256	360
SCG_MBML2_TET_AR-ATCTACTAGTACGACG-1	WCBM	3.51561	1438
SCG_MBML2_TET_AR-ATCTACTCAAAGGTGC-1	WCBM	3.33626	794
SCG_MBML2_TET_AR-ATCTACTCACCGATAT-1	WCBM	3.08171	465
SCG_MBML2_TET_AR-ATCTACTGTCTCACCT-1	WCBM	3.33284	794
SCG_MBML2_TET_AR-ATCTGCCCATTCTTAC-1	WCBM	3.67797	1501
SCG_MBML2_TET_AR-ATCTGCCGTCGAACAG-1	WCBM	3.16435	414
SCG_MBML2_TET_AR-ATCTGCCGTTAAGGGC-1	WCBM	3.63124	1424
SCG_MBML2_TET_AR-ATCTGCCTCCATGAAC-1	WCBM	3.09061	613
SCG_MBML2_TET_AR-ATGAGGGGTACCAGTT-1	WCBM	3.9882	2501
SCG_MBML2_TET_AR-ATGCGATAGAAGATTC-1	WCBM	3.70851	1606
SCG_MBML2_TET_AR-ATGCGATAGGTGTGGT-1	WCBM	3.81305	1391
SCG_MBML2_TET_AR-ATGCGATCACAGTCGC-1	WCBM	3.42975	1123
SCG_MBML2_TET_AR-ATGCGATCAGTGACAG-1	WCBM	3.81571	1819
SCG_MBML2_TET_AR-ATGCGATGTAAGTTCC-1	WCBM	3.14333	489
SCG_MBML2_TET_AR-ATGCGATGTAGAGTGC-1	WCBM	3.40824	1001
SCG_MBML2_TET_AR-ATGCGATTCCTGCAGG-1	WCBM	3.46	1034
SCG_MBML2_TET_AR-ATGGGAGCAGTCTTCC-1	WCBM	3.27138	810
SCG_MBML2_TET_AR-ATGGGAGTCAATACCG-1	WCBM	3.28937	613
SCG_MBML2_TET_AR-ATGTGTGAGGGTGTTG-1	WCBM	3.18837	707
SCG_MBML2_TET_AR-ATTACTCAGACTCGGA-1	WCBM	3.40569	1083
SCG_MBML2_TET_AR-ATTACTCCAGGAATGC-1	WCBM	3.9588	2323
SCG_MBML2_TET_AR-ATTACTCTCAGTCCCT-1	WCBM	3.73448	1574
SCG_MBML2_TET_AR-ATTACTCTCCTGTACC-1	WCBM	3.46864	756
SCG_MBML2_TET_AR-ATTACTCTCTGCTGCT-1	WCBM	3.21219	709
SCG_MBML2_TET_AR-ATTATCCCAAGAAGAG-1	WCBM	3.32756	522
SCG_MBML2_TET_AR-ATTATCCCACATTCGA-1	WCBM	3.96085	1915
SCG_MBML2_TET_AR-ATTATCCCAGAAGCAC-1	WCBM	3.18384	549
SCG_MBML2_TET_AR-ATTATCCGTGCGGTAA-1	WCBM	3.26975	790
SCG_MBML2_TET_AR-ATTATCCGTTAAGATG-1	WCBM	3.19173	625
SCG_MBML2_TET_AR-ATTCTACCATGATCCA-1	WCBM	3.32756	802
SCG_MBML2_TET_AR-ATTGGACAGATCACGG-1	WCBM	3.08279	527
SCG_MBML2_TET_AR-ATTGGACAGCTTCGCG-1	WCBM	3.96388	2131
SCG_MBML2_TET_AR-ATTGGACCAGACAAAT-1	WCBM	3.64797	1231
SCG_MBML2_TET_AR-ATTGGACGTATTCTCT-1	WCBM	3.12516	619
SCG_MBML2_TET_AR-ATTGGACGTGTAATGA-1	WCBM	3.60097	1271
SCG_MBML2_TET_AR-ATTGGACTCCGAATGT-1	WCBM	3.57392	1082
SCG_MBML2_TET_AR-ATTGGTGAGACAATAC-1	WCBM	3.53504	1163
SCG_MBML2_TET_AR-ATTGGTGAGCAGGTCA-1	WCBM	3.63357	1467
SCG_MBML2_TET_AR-ATTGGTGCAATCCGAT-1	WCBM	3.79609	2112
SCG_MBML2_TET_AR-ATTGGTGCAGTTTACG-1	WCBM	3.40278	888
SCG_MBML2_TET_AR-ATTGGTGCATGGTTGT-1	WCBM	3.83518	1950
SCG_MBML2_TET_AR-ATTGGTGGTTCCCGAG-1	WCBM	3.05956	580
SCG_MBML2_TET_AR-ATTTCTGCAAGCGTAG-1	WCBM	3.33345	849
SCG_MBML2_TET_AR-ATTTCTGGTCAAAGCG-1	WCBM	3.11528	429
SCG_MBML2_TET_AR-CAACCAACACTCGACG-1	WCBM	3.56667	1215
SCG_MBML2_TET_AR-CAACCAATCCGAGCCA-1	WCBM	3.2003	612
SCG_MBML2_TET_AR-CAACCTCCACTTCGAA-1	WCBM	3.51388	1228
SCG_MBML2_TET_AR-CAACCTCGTCTTCAAG-1	WCBM	3.34183	632
SCG_MBML2_TET_AR-CAACCTCTCTATCGCC-1	WCBM	3.17435	275
SCG_MBML2_TET_AR-CAACCTCTCTCGAGTA-1	WCBM	3.26411	510
SCG_MBML2_TET_AR-CAACCTCTCTCTGAGA-1	WCBM	3.42537	1050
SCG_MBML2_TET_AR-CAACTAGGTCCGACGT-1	WCBM	3.69329	1502
SCG_MBML2_TET_AR-CAAGAAAAGCTAGGCA-1	WCBM	3.41731	992
SCG_MBML2_TET_AR-CAAGAAAAGGAATGGA-1	WCBM	3.14829	448
SCG_MBML2_TET_AR-CAAGAAAAGGCTAGGT-1	WCBM	3.11126	566
SCG_MBML2_TET_AR-CAAGAAAAGTGGTAAT-1	WCBM	3.06446	665
SCG_MBML2_TET_AR-CAAGAAACAAGGTGTG-1	WCBM	4.01136	2387
SCG_MBML2_TET_AR-CAAGAAATCAGGTAAA-1	WCBM	3.29003	581
SCG_MBML2_TET_AR-CAAGAAATCCGTACAA-1	WCBM	3.63286	1427
SCG_MBML2_TET_AR-CAAGATCAGAAGAAGC-1	WCBM	3.36436	927
SCG_MBML2_TET_AR-CAAGATCAGATGCGAC-1	WCBM	3.42243	744
SCG_MBML2_TET_AR-CAAGATCAGGTGCACA-1	WCBM	3.49568	1129
SCG_MBML2_TET_AR-CAAGATCGTCATGCAT-1	WCBM	3.27184	379
SCG_MBML2_TET_AR-CAAGATCGTCTTGCGG-1	WCBM	3.47407	317
SCG_MBML2_TET_AR-CAAGGCCCAATCTACG-1	WCBM	3.08672	555
SCG_MBML2_TET_AR-CAAGGCCCAGATGAGC-1	WCBM	3.52075	959
SCG_MBML2_TET_AR-CAAGTTGAGATGTGTA-1	WCBM	3.47349	957
SCG_MBML2_TET_AR-CAAGTTGAGTTCGATC-1	WCBM	3.89154	2214
SCG_MBML2_TET_AR-CAAGTTGCAAGCTGAG-1	WCBM	3.29754	730
SCG_MBML2_TET_AR-CAAGTTGCAATGTAAG-1	WCBM	3.11594	643
SCG_MBML2_TET_AR-CAAGTTGGTAGCCTAT-1	WCBM	3.06595	394
SCG_MBML2_TET_AR-CAAGTTGGTTGAGGTG-1	WCBM	3.13988	394
SCG_MBML2_TET_AR-CAAGTTGTCATTGCCC-1	WCBM	3.2335	732
SCG_MBML2_TET_AR-CAAGTTGTCCATGCTC-1	WCBM	3.35679	869
SCG_MBML2_TET_AR-CACAAACAGCCCGAAA-1	WCBM	3.09621	396
SCG_MBML2_TET_AR-CACAAACAGTTTCCTT-1	WCBM	3.26881	919
SCG_MBML2_TET_AR-CACAAACTCCTCTAGC-1	WCBM	3.38489	365
SCG_MBML2_TET_AR-CACAAACTCTACTCAT-1	WCBM	3.20575	614
SCG_MBML2_TET_AR-CACACAAAGTGCCATT-1	WCBM	3.45652	1267
SCG_MBML2_TET_AR-CACACAATCCAAAGTC-1	WCBM	3.51135	1392
SCG_MBML2_TET_AR-CACACCTAGATATACG-1	WCBM	3.21352	587
SCG_MBML2_TET_AR-CACACCTGTGATGTCT-1	WCBM	3.11294	427
SCG_MBML2_TET_AR-CACACCTTCACTTATC-1	WCBM	4.03515	2790
SCG_MBML2_TET_AR-CACACTCCACCAGGTC-1	WCBM	3.22608	722
SCG_MBML2_TET_AR-CACACTCGTACCGAGA-1	WCBM	3.18327	656
SCG_MBML2_TET_AR-CACAGGCCATGAAGTA-1	WCBM	3.69627	1625
SCG_MBML2_TET_AR-CACAGGCGTTCAGACT-1	WCBM	3.40654	776
SCG_MBML2_TET_AR-CACAGGCTCACCCGAG-1	WCBM	3.90789	2123
SCG_MBML2_TET_AR-CACAGGCTCGCTTAGA-1	WCBM	3.717	1526
SCG_MBML2_TET_AR-CACAGTAAGAAGATTC-1	WCBM	3.30514	815
SCG_MBML2_TET_AR-CACAGTAAGTCATCCA-1	WCBM	3.11327	373
SCG_MBML2_TET_AR-CACATAGAGTGGACGT-1	WCBM	3.82582	2064
SCG_MBML2_TET_AR-CACATAGCACCATCCT-1	WCBM	3.15014	582
SCG_MBML2_TET_AR-CACATAGGTTATGTGC-1	WCBM	3.60065	1374
SCG_MBML2_TET_AR-CACATAGTCCAAACTG-1	WCBM	3.83985	1949
SCG_MBML2_TET_AR-CACATAGTCGTATCAG-1	WCBM	3.21722	535
SCG_MBML2_TET_AR-CACATAGTCTCGATGA-1	WCBM	3.71525	1532
SCG_MBML2_TET_AR-CACATTTAGCTGCGAA-1	WCBM	3.55691	1119
SCG_MBML2_TET_AR-CACATTTCATAGTAAG-1	WCBM	3.10243	441
SCG_MBML2_TET_AR-CACATTTCATCGATTG-1	WCBM	3.24797	707
SCG_MBML2_TET_AR-CACATTTGTCCTGCTT-1	WCBM	3.26623	311
SCG_MBML2_TET_AR-CACATTTTCATGTCTT-1	WCBM	3.27184	820
SCG_MBML2_TET_AR-CACATTTTCGCCTGTT-1	WCBM	3.50379	1121
SCG_MBML2_TET_AR-CACCACTAGCAATATG-1	WCBM	3.33244	886
SCG_MBML2_TET_AR-CACCACTAGGAACTGC-1	WCBM	3.27091	747
SCG_MBML2_TET_AR-CACCACTCACAGGAGT-1	WCBM	3.0607	346
SCG_MBML2_TET_AR-CACCACTGTGCAGACA-1	WCBM	3.15014	628
SCG_MBML2_TET_AR-CACCACTTCAAGGTAA-1	WCBM	3.44809	1067
SCG_MBML2_TET_AR-CACCACTTCAGATAAG-1	WCBM	3.78039	1899
SCG_MBML2_TET_AR-CACCAGGAGGAGTCTG-1	WCBM	3.4979	975
SCG_MBML2_TET_AR-CACCAGGCAAGCTGAG-1	WCBM	3.26858	858
SCG_MBML2_TET_AR-CACCAGGGTGCGAAAC-1	WCBM	3.39375	1072
SCG_MBML2_TET_AR-CACCAGGGTTTAAGCC-1	WCBM	3.74981	1729
SCG_MBML2_TET_AR-CACCTTGCACAGACTT-1	WCBM	3.66115	1373
SCG_MBML2_TET_AR-CACCTTGTCAGGCGAA-1	WCBM	3.21748	676
SCG_MBML2_TET_AR-CACTCCAAGGTGTTAA-1	WCBM	3.56241	1348
SCG_MBML2_TET_AR-CACTCCAGTCCGTTAA-1	WCBM	3.11227	305
SCG_MBML2_TET_AR-CACTCCAGTCCTCTTG-1	WCBM	3.6066	1437
SCG_MBML2_TET_AR-CACTCCATCACCGTAA-1	WCBM	3.44264	1118
SCG_MBML2_TET_AR-CAGAATCAGCATCATC-1	WCBM	3.41797	1003
SCG_MBML2_TET_AR-CAGAATCAGTTCGCGC-1	WCBM	3.43201	939
SCG_MBML2_TET_AR-CAGAATCGTCAATACC-1	WCBM	3.34005	112
SCG_MBML2_TET_AR-CAGAATCGTTGCTCCT-1	WCBM	3.758	1370
SCG_MBML2_TET_AR-CAGAATCTCCAGAAGG-1	WCBM	3.30406	561
SCG_MBML2_TET_AR-CAGAGAGCAGCGAACA-1	WCBM	3.27531	699
SCG_MBML2_TET_AR-CAGAGAGGTCCCGACA-1	WCBM	3.68106	1473
SCG_MBML2_TET_AR-CAGATCACAGTATCTG-1	WCBM	3.15229	637
SCG_MBML2_TET_AR-CAGCAGCTCCTTGACC-1	WCBM	3.53706	996
SCG_MBML2_TET_AR-CAGCATAAGCTAGTCT-1	WCBM	3.63689	1412
SCG_MBML2_TET_AR-CAGCATAAGTAACCCT-1	WCBM	3.10449	435
SCG_MBML2_TET_AR-CAGCATACAGGTCTCG-1	WCBM	3.4618	1038
SCG_MBML2_TET_AR-CAGCATAGTTTACTCT-1	WCBM	3.74343	1750
SCG_MBML2_TET_AR-CAGCATATCGGTGTTA-1	WCBM	3.75397	1629
SCG_MBML2_TET_AR-CAGCATATCGGTTCGG-1	WCBM	3.30341	822
SCG_MBML2_TET_AR-CAGCCGAAGAGTAAGG-1	WCBM	3.05843	517
SCG_MBML2_TET_AR-CAGCCGAAGGAGCGTT-1	WCBM	3.38093	971
SCG_MBML2_TET_AR-CAGCCGACAGTAACGG-1	WCBM	3.23426	652
SCG_MBML2_TET_AR-CAGCGACAGACCGGAT-1	WCBM	3.49304	796
SCG_MBML2_TET_AR-CAGCGACAGACTTTCG-1	WCBM	3.69975	1440
SCG_MBML2_TET_AR-CAGCGACTCAGCTTAG-1	WCBM	3.50529	1075
SCG_MBML2_TET_AR-CAGCGACTCGTTTATC-1	WCBM	3.59737	1199
SCG_MBML2_TET_AR-CAGCTAAAGCCGCCTA-1	WCBM	3.64326	1342
SCG_MBML2_TET_AR-CAGCTAACAGCTGTTA-1	WCBM	3.27231	642
SCG_MBML2_TET_AR-CAGCTAACATCTCCCA-1	WCBM	3.80862	2048
SCG_MBML2_TET_AR-CAGCTAAGTAAATACG-1	WCBM	3.07846	314
SCG_MBML2_TET_AR-CAGCTAAGTACGACCC-1	WCBM	3.18498	544
SCG_MBML2_TET_AR-CAGCTAAGTGTGGTTT-1	WCBM	3.33062	1029
SCG_MBML2_TET_AR-CAGCTAATCCGCATCT-1	WCBM	3.54654	1376
SCG_MBML2_TET_AR-CAGCTGGAGATATGGT-1	WCBM	3.36436	346
SCG_MBML2_TET_AR-CAGCTGGAGGAATCGC-1	WCBM	3.56098	1319
SCG_MBML2_TET_AR-CAGCTGGCAGCGTTCG-1	WCBM	3.25285	715
SCG_MBML2_TET_AR-CAGCTGGGTAAAGTCA-1	WCBM	3.18213	682
SCG_MBML2_TET_AR-CAGCTGGTCACAGTAC-1	WCBM	3.75305	1798
SCG_MBML2_TET_AR-CAGCTGGTCTTGGGTA-1	WCBM	3.07004	397
SCG_MBML2_TET_AR-CAGGTGCAGTTATCGC-1	WCBM	3.44012	951
SCG_MBML2_TET_AR-CAGGTGCCAGCGAACA-1	WCBM	3.20575	663
SCG_MBML2_TET_AR-CAGGTGCGTAGGGTAC-1	WCBM	3.09447	421
SCG_MBML2_TET_AR-CAGGTGCTCAACCATG-1	WCBM	3.55979	706
SCG_MBML2_TET_AR-CAGTAACAGACAGAGA-1	WCBM	3.43441	1057
SCG_MBML2_TET_AR-CAGTAACAGGCTATCT-1	WCBM	3.26858	737
SCG_MBML2_TET_AR-CAGTAACTCATCTGTT-1	WCBM	3.93384	1951
SCG_MBML2_TET_AR-CAGTAACTCTCCAGGG-1	WCBM	3.2982	774
SCG_MBML2_TET_AR-CAGTAACTCTGTTGAG-1	WCBM	3.78412	1792
SCG_MBML2_TET_AR-CAGTAACTCTTCTGGC-1	WCBM	3.58343	1276
SCG_MBML2_TET_AR-CAGTCCTAGCGTGTCC-1	WCBM	3.73512	1816
SCG_MBML2_TET_AR-CAGTCCTAGGAGCGTT-1	WCBM	3.35641	883
SCG_MBML2_TET_AR-CAGTCCTCATAGGATA-1	WCBM	3.45803	991
SCG_MBML2_TET_AR-CAGTCCTGTTCCCTTG-1	WCBM	3.53466	1229
SCG_MBML2_TET_AR-CAGTCCTTCCCAAGTA-1	WCBM	3.9857	2737
SCG_MBML2_TET_AR-CATATGGCAACACCCG-1	WCBM	3.98277	2203
SCG_MBML2_TET_AR-CATATGGCAATCAGAA-1	WCBM	3.05843	340
SCG_MBML2_TET_AR-CATATGGCACGCTTTC-1	WCBM	3.10415	540
SCG_MBML2_TET_AR-CATATGGTCAAACAAG-1	WCBM	3.66932	1405
SCG_MBML2_TET_AR-CATATTCCACCCATGG-1	WCBM	3.48629	1081
SCG_MBML2_TET_AR-CATATTCCATGGTTGT-1	WCBM	3.12905	663
SCG_MBML2_TET_AR-CATATTCGTCTCACCT-1	WCBM	3.15927	431
SCG_MBML2_TET_AR-CATCAAGGTCGAGATG-1	WCBM	3.12678	300
SCG_MBML2_TET_AR-CATCAAGTCTGTGCAA-1	WCBM	3.54765	1305
SCG_MBML2_TET_AR-CATCAGAAGATCGATA-1	WCBM	3.1345	691
SCG_MBML2_TET_AR-CATCAGACAAGCGAGT-1	WCBM	3.18977	485
SCG_MBML2_TET_AR-CATCAGACATAAAGGT-1	WCBM	3.21192	471
SCG_MBML2_TET_AR-CATCAGACATCCCACT-1	WCBM	4.00681	2430
SCG_MBML2_TET_AR-CATCAGACATCCGTGG-1	WCBM	3.19061	415
SCG_MBML2_TET_AR-CATCAGACATTCACTT-1	WCBM	3.41497	1075
SCG_MBML2_TET_AR-CATCAGAGTAACGCGA-1	WCBM	3.36286	946
SCG_MBML2_TET_AR-CATCCACAGCCACCTG-1	WCBM	3.31175	844
SCG_MBML2_TET_AR-CATCCACCAAACCTAC-1	WCBM	3.45163	955
SCG_MBML2_TET_AR-CATCCACGTTCGTCTC-1	WCBM	3.78781	1964
SCG_MBML2_TET_AR-CATCGAAAGAAGCCCA-1	WCBM	3.10789	83
SCG_MBML2_TET_AR-CATCGAAAGATGTGGC-1	WCBM	3.24993	768
SCG_MBML2_TET_AR-CATCGAAAGTAGGCCA-1	WCBM	3.31302	436
SCG_MBML2_TET_AR-CATCGAACAGCATGAG-1	WCBM	3.20358	746
SCG_MBML2_TET_AR-CATCGAAGTAAATGAC-1	WCBM	4.08575	2424
SCG_MBML2_TET_AR-CATCGAAGTACTTGAC-1	WCBM	4.04466	2429
SCG_MBML2_TET_AR-CATCGAAGTATCACCA-1	WCBM	3.45439	997
SCG_MBML2_TET_AR-CATCGAAGTCAGTGGA-1	WCBM	3.59539	1316
SCG_MBML2_TET_AR-CATCGAATCCTCAATT-1	WCBM	3.19535	508
SCG_MBML2_TET_AR-CATCGAATCGTTTGCC-1	WCBM	3.43313	796
SCG_MBML2_TET_AR-CATCGGGAGATCCCGC-1	WCBM	3.08099	469
SCG_MBML2_TET_AR-CATCGGGCAGCTGTTA-1	WCBM	3.61784	1390
SCG_MBML2_TET_AR-CATCGGGGTAGCGCTC-1	WCBM	3.07188	399
SCG_MBML2_TET_AR-CATCGGGTCGGAATCT-1	WCBM	3.57078	809
SCG_MBML2_TET_AR-CATGACAAGTAAGTAC-1	WCBM	3.21192	695
SCG_MBML2_TET_AR-CATGACACAACAACCT-1	WCBM	3.09899	410
SCG_MBML2_TET_AR-CATGACAGTGTCTGAT-1	WCBM	3.59151	1338
SCG_MBML2_TET_AR-CATGACAGTTATTCTC-1	WCBM	3.51388	1035
SCG_MBML2_TET_AR-CATGACATCAGCTCGG-1	WCBM	3.3438	261
SCG_MBML2_TET_AR-CATGCCTAGGCTAGAC-1	WCBM	3.799	1870
SCG_MBML2_TET_AR-CATGCCTGTCTAGCGC-1	WCBM	3.07372	348
SCG_MBML2_TET_AR-CATGCCTTCACGGTTA-1	WCBM	3.39322	997
SCG_MBML2_TET_AR-CATGGCGAGGGTGTTG-1	WCBM	3.64018	1551
SCG_MBML2_TET_AR-CATTATCGTCCATGAT-1	WCBM	3.37712	836
SCG_MBML2_TET_AR-CATTATCGTGACGCCT-1	WCBM	3.18583	460
SCG_MBML2_TET_AR-CATTATCGTGCGAAAC-1	WCBM	3.9163	2301
SCG_MBML2_TET_AR-CATTATCGTGTCGCTG-1	WCBM	3.68332	1515
SCG_MBML2_TET_AR-CATTATCTCGACAGCC-1	WCBM	3.89371	2017
SCG_MBML2_TET_AR-CATTATCTCGATGAGG-1	WCBM	3.11826	425
SCG_MBML2_TET_AR-CATTATCTCTTAGCCC-1	WCBM	4.07199	2402
SCG_MBML2_TET_AR-CATTCGCCACATAACC-1	WCBM	3.78944	2074
SCG_MBML2_TET_AR-CATTCGCCAGCTGTAT-1	WCBM	3.10415	465
SCG_MBML2_TET_AR-CATTCGCCATCTGGTA-1	WCBM	3.62726	1453
SCG_MBML2_TET_AR-CATTCGCGTAAACACA-1	WCBM	3.87749	1665
SCG_MBML2_TET_AR-CATTCGCGTATATGAG-1	WCBM	3.4606	990
SCG_MBML2_TET_AR-CATTCGCGTTGGTAAA-1	WCBM	3.91535	2150
SCG_MBML2_TET_AR-CCAATCCAGTCTTGCA-1	WCBM	3.37051	807
SCG_MBML2_TET_AR-CCAATCCTCTTTACAC-1	WCBM	3.12156	497
SCG_MBML2_TET_AR-CCACCTAAGCCCAATT-1	WCBM	3.25382	860
SCG_MBML2_TET_AR-CCACCTAAGGTGTGGT-1	WCBM	3.43664	973
SCG_MBML2_TET_AR-CCACGGAAGGACCACA-1	WCBM	3.38828	951
SCG_MBML2_TET_AR-CCACGGAGTGCAGTAG-1	WCBM	3.09691	471
SCG_MBML2_TET_AR-CCACGGAGTTATCCGA-1	WCBM	3.35315	876
SCG_MBML2_TET_AR-CCACGGAGTTGGGACA-1	WCBM	3.48742	1135
SCG_MBML2_TET_AR-CCACGGATCGTCGTTC-1	WCBM	3.13386	534
SCG_MBML2_TET_AR-CCACTACCAAGGTGTG-1	WCBM	3.28937	788
SCG_MBML2_TET_AR-CCACTACCACATCCGG-1	WCBM	3.62366	1005
SCG_MBML2_TET_AR-CCACTACCATGACGGA-1	WCBM	3.42193	1013
SCG_MBML2_TET_AR-CCACTACTCTCTAAGG-1	WCBM	3.52375	1121
SCG_MBML2_TET_AR-CCACTACTCTTTCCTC-1	WCBM	3.12418	654
SCG_MBML2_TET_AR-CCAGCGACATTGGGCC-1	WCBM	3.58883	1253
SCG_MBML2_TET_AR-CCAGCGATCATTATCC-1	WCBM	3.43249	976
SCG_MBML2_TET_AR-CCAGCGATCTCCCTGA-1	WCBM	3.17493	618
SCG_MBML2_TET_AR-CCATGTCGTCCAGTGC-1	WCBM	3.84528	1965
SCG_MBML2_TET_AR-CCATGTCGTTTGGGCC-1	WCBM	3.39358	837
SCG_MBML2_TET_AR-CCATGTCTCGGATGTT-1	WCBM	3.17085	756
SCG_MBML2_TET_AR-CCATTCGGTTTAAGCC-1	WCBM	3.21854	679
SCG_MBML2_TET_AR-CCATTCGTCATTCACT-1	WCBM	3.10346	485
SCG_MBML2_TET_AR-CCCAATCAGAAGATTC-1	WCBM	3.33365	936
SCG_MBML2_TET_AR-CCCAATCAGACGCACA-1	WCBM	3.3668	907
SCG_MBML2_TET_AR-CCCAATCTCTTGCATT-1	WCBM	3.1345	597
SCG_MBML2_TET_AR-CCCAGTTCATTTCACT-1	WCBM	3.13577	372
SCG_MBML2_TET_AR-CCCAGTTGTCTAGTGT-1	WCBM	3.14051	434
SCG_MBML2_TET_AR-CCCAGTTTCGTTACAG-1	WCBM	3.62024	1371
SCG_MBML2_TET_AR-CCCATACCATGTCTCC-1	WCBM	3.28058	507
SCG_MBML2_TET_AR-CCCATACTCGACGGAA-1	WCBM	3.12808	534
SCG_MBML2_TET_AR-CCCATACTCGCGATCG-1	WCBM	3.34792	700
SCG_MBML2_TET_AR-CCCTCCTAGAAGCCCA-1	WCBM	3.85679	1885
SCG_MBML2_TET_AR-CCCTCCTAGTTACGGG-1	WCBM	3.56396	1319
SCG_MBML2_TET_AR-CCCTCCTTCAGCAACT-1	WCBM	3.30341	716
SCG_MBML2_TET_AR-CCGGGATCAGCTATTG-1	WCBM	3.44451	1135
SCG_MBML2_TET_AR-CCGGGATCAGGATTGG-1	WCBM	3.07335	192
SCG_MBML2_TET_AR-CCGGTAGAGACTGGGT-1	WCBM	3.15412	714
SCG_MBML2_TET_AR-CCGGTAGAGTACGTTC-1	WCBM	3.38112	939
SCG_MBML2_TET_AR-CCGGTAGGTATATCCG-1	WCBM	3.1758	216
SCG_MBML2_TET_AR-CCGGTAGGTGAACCTT-1	WCBM	3.22115	716
SCG_MBML2_TET_AR-CCGTACTAGATGTTAG-1	WCBM	3.25237	402
SCG_MBML2_TET_AR-CCGTACTTCACTTCAT-1	WCBM	3.34674	897
SCG_MBML2_TET_AR-CCGTGGACAGCGAACA-1	WCBM	3.54332	1328
SCG_MBML2_TET_AR-CCGTGGAGTAGAAGGA-1	WCBM	3.26482	787
SCG_MBML2_TET_AR-CCGTGGAGTTCACCTC-1	WCBM	3.34596	946
SCG_MBML2_TET_AR-CCGTGGAGTTGCGTTA-1	WCBM	3.08991	295
SCG_MBML2_TET_AR-CCGTGGATCCTGTAGA-1	WCBM	3.32325	744
SCG_MBML2_TET_AR-CCGTTCACAACTGGCC-1	WCBM	3.4843	1055
SCG_MBML2_TET_AR-CCGTTCACAAGTAATG-1	WCBM	3.65002	1526
SCG_MBML2_TET_AR-CCGTTCACAATAAGCA-1	WCBM	3.12678	614
SCG_MBML2_TET_AR-CCGTTCACATTGGCGC-1	WCBM	3.59017	1256
SCG_MBML2_TET_AR-CCGTTCATCAACACAC-1	WCBM	3.25575	368
SCG_MBML2_TET_AR-CCTAAAGCAGCGTTCG-1	WCBM	3.52297	1065
SCG_MBML2_TET_AR-CCTAAAGCAGGGCATA-1	WCBM	3.21405	754
SCG_MBML2_TET_AR-CCTAAAGCATATGAGA-1	WCBM	3.37603	927
SCG_MBML2_TET_AR-CCTAAAGTCCAAAGTC-1	WCBM	3.22866	642
SCG_MBML2_TET_AR-CCTACACGTCATCCCT-1	WCBM	3.24822	709
SCG_MBML2_TET_AR-CCTACCAGTAAGAGGA-1	WCBM	3.08063	592
SCG_MBML2_TET_AR-CCTAGCTAGCCACGCT-1	WCBM	4.00766	2440
SCG_MBML2_TET_AR-CCTAGCTGTACAGACG-1	WCBM	3.48897	1152
SCG_MBML2_TET_AR-CCTAGCTGTCGGCATC-1	WCBM	3.31765	788
SCG_MBML2_TET_AR-CCTAGCTGTGTTAAGA-1	WCBM	3.41229	571
SCG_MBML2_TET_AR-CCTAGCTTCCAGTATG-1	WCBM	3.47494	1057
SCG_MBML2_TET_AR-CCTAGCTTCGGTGTTA-1	WCBM	3.16702	638
SCG_MBML2_TET_AR-CCTATTAAGATGCCTT-1	WCBM	3.72057	1614
SCG_MBML2_TET_AR-CCTATTAGTAACGTTC-1	WCBM	3.92381	2037
SCG_MBML2_TET_AR-CCTATTAGTACATGTC-1	WCBM	3.57623	1110
SCG_MBML2_TET_AR-CCTCTGACATCTATGG-1	WCBM	3.42029	522
SCG_MBML2_TET_AR-CCTCTGAGTACCGTAT-1	WCBM	3.3681	565
SCG_MBML2_TET_AR-CCTCTGAGTAGATTAG-1	WCBM	3.39881	984
SCG_MBML2_TET_AR-CCTCTGAGTGAGTGAC-1	WCBM	3.27439	568
SCG_MBML2_TET_AR-CCTCTGATCACTTCAT-1	WCBM	3.48487	1095
SCG_MBML2_TET_AR-CCTCTGATCCTCGCAT-1	WCBM	3.99454	2418
SCG_MBML2_TET_AR-CCTTACGCAGATAATG-1	WCBM	3.16435	332
SCG_MBML2_TET_AR-CCTTACGGTGCACCAC-1	WCBM	3.10653	449
SCG_MBML2_TET_AR-CCTTACGTCAACACGT-1	WCBM	3.26858	715
SCG_MBML2_TET_AR-CCTTCCCAGCTGCAAG-1	WCBM	3.99568	2306
SCG_MBML2_TET_AR-CCTTCCCAGTGGCACA-1	WCBM	3.50188	803
SCG_MBML2_TET_AR-CCTTCCCCACAGACTT-1	WCBM	3.45378	1022
SCG_MBML2_TET_AR-CCTTCCCTCAACCAAC-1	WCBM	3.71315	2028
SCG_MBML2_TET_AR-CCTTCGAAGTCTTGCA-1	WCBM	3.23955	703
SCG_MBML2_TET_AR-CCTTCGAGTTCAGACT-1	WCBM	3.42259	850
SCG_MBML2_TET_AR-CCTTCGAGTTGGGACA-1	WCBM	3.8334	1968
SCG_MBML2_TET_AR-CCTTCGATCTGTCTCG-1	WCBM	3.2824	731
SCG_MBML2_TET_AR-CCTTTCTAGCGTAGTG-1	WCBM	3.53845	1326
SCG_MBML2_TET_AR-CCTTTCTAGCTGCGAA-1	WCBM	3.64797	1481
SCG_MBML2_TET_AR-CCTTTCTCACATCTTT-1	WCBM	3.30233	764
SCG_MBML2_TET_AR-CGAACATAGCGAGAAA-1	WCBM	3.14829	580
SCG_MBML2_TET_AR-CGAACATAGGATGGAA-1	WCBM	3.55485	1307
SCG_MBML2_TET_AR-CGAACATAGGCGTACA-1	WCBM	3.8355	2124
SCG_MBML2_TET_AR-CGAACATAGGTAAACT-1	WCBM	3.15746	548
SCG_MBML2_TET_AR-CGAACATCAGGAACGT-1	WCBM	3.56561	1125
SCG_MBML2_TET_AR-CGAACATCAGGTGCCT-1	WCBM	3.21484	375
SCG_MBML2_TET_AR-CGAACATCATTTGCCC-1	WCBM	3.28578	857
SCG_MBML2_TET_AR-CGAACATTCTGGCGTG-1	WCBM	3.43345	915
SCG_MBML2_TET_AR-CGAATGTAGTGCGATG-1	WCBM	3.2014	905
SCG_MBML2_TET_AR-CGAATGTAGTTCGCGC-1	WCBM	4.03511	2638
SCG_MBML2_TET_AR-CGAATGTCAATCGGTT-1	WCBM	3.31848	468
SCG_MBML2_TET_AR-CGAATGTCAGCTTAAC-1	WCBM	3.16137	660
SCG_MBML2_TET_AR-CGAATGTCATTGAGCT-1	WCBM	3.75504	1698
SCG_MBML2_TET_AR-CGACCTTAGACCACGA-1	WCBM	3.38202	753
SCG_MBML2_TET_AR-CGACCTTAGTAGGCCA-1	WCBM	3.20656	761
SCG_MBML2_TET_AR-CGACCTTGTCCTGCTT-1	WCBM	3.50433	1122
SCG_MBML2_TET_AR-CGACTTCAGACACGAC-1	WCBM	3.40841	1048
SCG_MBML2_TET_AR-CGACTTCAGATGTAAC-1	WCBM	3.70364	1712
SCG_MBML2_TET_AR-CGACTTCAGCCCGAAA-1	WCBM	3.14644	649
SCG_MBML2_TET_AR-CGACTTCCACAACGCC-1	WCBM	3.63679	1508
SCG_MBML2_TET_AR-CGACTTCCATCACCCT-1	WCBM	3.8732	2132
SCG_MBML2_TET_AR-CGACTTCTCGACCAGC-1	WCBM	3.23198	737
SCG_MBML2_TET_AR-CGAGAAGAGGTGCTTT-1	WCBM	3.35083	862
SCG_MBML2_TET_AR-CGAGAAGCATTTGCTT-1	WCBM	3.42862	967
SCG_MBML2_TET_AR-CGAGAAGTCTTGTACT-1	WCBM	3.43996	883
SCG_MBML2_TET_AR-CGAGCACCAGTTCCCT-1	WCBM	3.07918	626
SCG_MBML2_TET_AR-CGAGCACGTTCGTGAT-1	WCBM	3.3813	895
SCG_MBML2_TET_AR-CGAGCACTCCTTCAAT-1	WCBM	3.21085	420
SCG_MBML2_TET_AR-CGAGCCAAGGACAGAA-1	WCBM	3.28533	895
SCG_MBML2_TET_AR-CGATCGGAGAATTCCC-1	WCBM	3.28171	516
SCG_MBML2_TET_AR-CGATCGGGTGTGCGTC-1	WCBM	3.08884	432
SCG_MBML2_TET_AR-CGATCGGTCGACCAGC-1	WCBM	3.22634	712
SCG_MBML2_TET_AR-CGATCGGTCTCTTGAT-1	WCBM	3.36568	728
SCG_MBML2_TET_AR-CGATCGGTCTTAACCT-1	WCBM	3.51904	661
SCG_MBML2_TET_AR-CGATGGCAGCTAAGAT-1	WCBM	3.59616	1366
SCG_MBML2_TET_AR-CGATGGCGTGCGGTAA-1	WCBM	3.48487	1011
SCG_MBML2_TET_AR-CGATGGCTCACGCATA-1	WCBM	3.90412	1970
SCG_MBML2_TET_AR-CGATGGCTCCAGAGGA-1	WCBM	3.37107	687
SCG_MBML2_TET_AR-CGATGGCTCCGTAGGC-1	WCBM	3.18752	625
SCG_MBML2_TET_AR-CGATGTACACAACGTT-1	WCBM	3.35295	901
SCG_MBML2_TET_AR-CGATGTACATGACATC-1	WCBM	3.39811	1057
SCG_MBML2_TET_AR-CGATGTAGTAGCACGA-1	WCBM	3.21112	745
SCG_MBML2_TET_AR-CGATGTAGTTACGACT-1	WCBM	3.65533	1583
SCG_MBML2_TET_AR-CGATGTATCCGAGCCA-1	WCBM	3.18327	683
SCG_MBML2_TET_AR-CGATGTATCCTCAATT-1	WCBM	3.41397	1069
SCG_MBML2_TET_AR-CGATTGAGTAGCGATG-1	WCBM	3.45758	1023
SCG_MBML2_TET_AR-CGATTGAGTAGCGTGA-1	WCBM	3.43996	926
SCG_MBML2_TET_AR-CGATTGATCAACACAC-1	WCBM	3.32634	698
SCG_MBML2_TET_AR-CGATTGATCCGTAGTA-1	WCBM	3.56038	1181
SCG_MBML2_TET_AR-CGCCAAGAGACAAAGG-1	WCBM	3.09096	361
SCG_MBML2_TET_AR-CGCCAAGAGTCGTACT-1	WCBM	3.38489	912
SCG_MBML2_TET_AR-CGCCAAGGTAGTAGTA-1	WCBM	3.57368	523
SCG_MBML2_TET_AR-CGCCAAGTCACCACCT-1	WCBM	3.17725	644
SCG_MBML2_TET_AR-CGCGGTACAGCGTCCA-1	WCBM	3.21669	721
SCG_MBML2_TET_AR-CGCGGTAGTCCGACGT-1	WCBM	3.60541	1366
SCG_MBML2_TET_AR-CGCGTTTAGTGGAGAA-1	WCBM	3.26458	770
SCG_MBML2_TET_AR-CGCGTTTCACGTAAGG-1	WCBM	3.08386	526
SCG_MBML2_TET_AR-CGCGTTTGTGCAACTT-1	WCBM	3.10789	387
SCG_MBML2_TET_AR-CGCTATCCACCTCGTT-1	WCBM	3.29358	910
SCG_MBML2_TET_AR-CGCTATCCACTTAACG-1	WCBM	3.27577	525
SCG_MBML2_TET_AR-CGCTATCTCTCTTATG-1	WCBM	3.21325	758
SCG_MBML2_TET_AR-CGCTGGAAGCCGGTAA-1	WCBM	3.35199	388
SCG_MBML2_TET_AR-CGCTGGAGTACCGTTA-1	WCBM	3.33726	1067
SCG_MBML2_TET_AR-CGCTGGAGTTACGACT-1	WCBM	3.52375	1348
SCG_MBML2_TET_AR-CGCTGGATCCAGTAGT-1	WCBM	3.13322	320
SCG_MBML2_TET_AR-CGCTTCACAACCGCCA-1	WCBM	3.14176	491
SCG_MBML2_TET_AR-CGCTTCACACGAGGTA-1	WCBM	3.65196	1362
SCG_MBML2_TET_AR-CGCTTCACATAGGATA-1	WCBM	3.4707	1058
SCG_MBML2_TET_AR-CGCTTCAGTCATCCCT-1	WCBM	3.57507	1123
SCG_MBML2_TET_AR-CGGACACCATCGGTTA-1	WCBM	3.27114	817
SCG_MBML2_TET_AR-CGGACACTCGTCACGG-1	WCBM	3.25912	467
SCG_MBML2_TET_AR-CGGACGTGTGACGGTA-1	WCBM	3.76886	1731
SCG_MBML2_TET_AR-CGGACTGCAAGAGGCT-1	WCBM	3.46285	376
SCG_MBML2_TET_AR-CGGACTGGTGCGCTTG-1	WCBM	3.09096	486
SCG_MBML2_TET_AR-CGGAGCTAGTACTTGC-1	WCBM	3.06707	280
SCG_MBML2_TET_AR-CGGAGCTCAATCTACG-1	WCBM	3.23477	94
SCG_MBML2_TET_AR-CGGAGCTGTAAACACA-1	WCBM	3.61888	1270
SCG_MBML2_TET_AR-CGGAGCTGTGATAAAC-1	WCBM	3.15259	584
SCG_MBML2_TET_AR-CGGAGCTGTTGGAGGT-1	WCBM	3.13513	329
SCG_MBML2_TET_AR-CGGAGCTTCGACAGCC-1	WCBM	3.31408	795
SCG_MBML2_TET_AR-CGGCTAGCATTAGGCT-1	WCBM	3.50556	537
SCG_MBML2_TET_AR-CGGCTAGGTGCCTTGG-1	WCBM	3.34104	921
SCG_MBML2_TET_AR-CGGGTCAAGATGGCGT-1	WCBM	4.07511	2591
SCG_MBML2_TET_AR-CGGGTCACACATGTGT-1	WCBM	3.28375	786
SCG_MBML2_TET_AR-CGGGTCACACTGTGTA-1	WCBM	3.11227	513
SCG_MBML2_TET_AR-CGGGTCAGTCTCCACT-1	WCBM	3.66633	1761
SCG_MBML2_TET_AR-CGGGTCAGTTGCTCCT-1	WCBM	3.14613	702
SCG_MBML2_TET_AR-CGGTTAAAGAGGACGG-1	WCBM	3.27944	809
SCG_MBML2_TET_AR-CGGTTAAAGAGTAATC-1	WCBM	3.3881	885
SCG_MBML2_TET_AR-CGGTTAACATGCATGT-1	WCBM	3.39094	929
SCG_MBML2_TET_AR-CGGTTAAGTTTGTTGG-1	WCBM	3.72493	1891
SCG_MBML2_TET_AR-CGGTTAATCAGAGCTT-1	WCBM	3.17638	644
SCG_MBML2_TET_AR-CGGTTAATCGCGGATC-1	WCBM	3.90162	2429
SCG_MBML2_TET_AR-CGGTTAATCGGAGGTA-1	WCBM	3.05881	281
SCG_MBML2_TET_AR-CGTAGCGCAAATCCGT-1	WCBM	3.82393	2025
SCG_MBML2_TET_AR-CGTAGCGCAACGATGG-1	WCBM	3.20412	698
SCG_MBML2_TET_AR-CGTAGCGCAAGAGTCG-1	WCBM	3.06707	355
SCG_MBML2_TET_AR-CGTAGCGTCCGTCAAA-1	WCBM	3.1452	446
SCG_MBML2_TET_AR-CGTAGGCGTCTAGTGT-1	WCBM	3.53807	1274
SCG_MBML2_TET_AR-CGTCACTAGACAAAGG-1	WCBM	3.09202	597
SCG_MBML2_TET_AR-CGTCACTCAAGCGCTC-1	WCBM	3.23452	678
SCG_MBML2_TET_AR-CGTCACTGTAATCACC-1	WCBM	3.53668	1264
SCG_MBML2_TET_AR-CGTCACTGTACAGTGG-1	WCBM	3.81144	1879
SCG_MBML2_TET_AR-CGTCACTGTTTAGCTG-1	WCBM	3.15594	543
SCG_MBML2_TET_AR-CGTCAGGAGCGTAGTG-1	WCBM	3.73432	1686
SCG_MBML2_TET_AR-CGTCAGGCAGCTATTG-1	WCBM	3.12222	493
SCG_MBML2_TET_AR-CGTCAGGGTAGGGTAC-1	WCBM	3.22531	776
SCG_MBML2_TET_AR-CGTCAGGTCATGCTCC-1	WCBM	3.50596	1034
SCG_MBML2_TET_AR-CGTCCATTCAATAAGG-1	WCBM	3.26623	577
SCG_MBML2_TET_AR-CGTCTACAGTGTACTC-1	WCBM	3.4417	1004
SCG_MBML2_TET_AR-CGTCTACCAGATTGCT-1	WCBM	3.21165	559
SCG_MBML2_TET_AR-CGTCTACTCCGAATGT-1	WCBM	3.51601	1188
SCG_MBML2_TET_AR-CGTCTACTCTTAGCCC-1	WCBM	3.41697	1013
SCG_MBML2_TET_AR-CGTCTACTCTTCTGGC-1	WCBM	3.27761	805
SCG_MBML2_TET_AR-CGTGAGCCAGCGATCC-1	WCBM	3.78319	1921
SCG_MBML2_TET_AR-CGTGAGCGTAGGCATG-1	WCBM	3.28488	822
SCG_MBML2_TET_AR-CGTGAGCTCCTGCTTG-1	WCBM	3.66978	1590
SCG_MBML2_TET_AR-CGTGAGCTCGTACCGG-1	WCBM	3.34203	787
SCG_MBML2_TET_AR-CGTGTAAAGCGACGTA-1	WCBM	3.10585	514
SCG_MBML2_TET_AR-CGTGTAACAAATACAG-1	WCBM	3.38686	683
SCG_MBML2_TET_AR-CGTGTAACATTCACTT-1	WCBM	3.31006	861
SCG_MBML2_TET_AR-CGTGTAATCCTGCTTG-1	WCBM	3.11628	596
SCG_MBML2_TET_AR-CGTGTCTGTCCATCCT-1	WCBM	3.40892	964
SCG_MBML2_TET_AR-CGTGTCTTCAACCATG-1	WCBM	3.6081	1407
SCG_MBML2_TET_AR-CGTGTCTTCGTTTGCC-1	WCBM	3.4624	1012
SCG_MBML2_TET_AR-CGTTAGACAAGCTGAG-1	WCBM	3.13735	437
SCG_MBML2_TET_AR-CGTTCTGAGTGTTGAA-1	WCBM	3.68993	1481
SCG_MBML2_TET_AR-CGTTCTGTCCAAGCCG-1	WCBM	3.60152	1218
SCG_MBML2_TET_AR-CGTTGGGAGAGTTGGC-1	WCBM	3.40875	431
SCG_MBML2_TET_AR-CGTTGGGGTTATCACG-1	WCBM	3.11361	665
SCG_MBML2_TET_AR-CGTTGGGTCCATGAGT-1	WCBM	3.13322	623
SCG_MBML2_TET_AR-CGTTGGGTCCTAGAAC-1	WCBM	4.00389	2452
SCG_MBML2_TET_AR-CTAACTTAGGCTCTTA-1	WCBM	3.28758	615
SCG_MBML2_TET_AR-CTAACTTAGTCAAGGC-1	WCBM	3.79029	1929
SCG_MBML2_TET_AR-CTAACTTGTCTAGAGG-1	WCBM	3.81378	2034
SCG_MBML2_TET_AR-CTAACTTTCCCAAGAT-1	WCBM	3.21352	776
SCG_MBML2_TET_AR-CTAACTTTCCTTTCTC-1	WCBM	3.57864	595
SCG_MBML2_TET_AR-CTAACTTTCTTCTGGC-1	WCBM	3.34889	842
SCG_MBML2_TET_AR-CTAAGACAGATAGGAG-1	WCBM	3.38686	843
SCG_MBML2_TET_AR-CTAAGACAGTATTGGA-1	WCBM	4.09496	2727
SCG_MBML2_TET_AR-CTAAGACGTGTAACGG-1	WCBM	3.19479	742
SCG_MBML2_TET_AR-CTAATGGAGTGGCACA-1	WCBM	3.85655	1952
SCG_MBML2_TET_AR-CTAATGGAGTGGTCCC-1	WCBM	3.70731	1642
SCG_MBML2_TET_AR-CTAATGGCAAACCTAC-1	WCBM	3.32366	443
SCG_MBML2_TET_AR-CTAATGGCAACGATGG-1	WCBM	3.23274	418
SCG_MBML2_TET_AR-CTAATGGGTAAGCACG-1	WCBM	3.54283	1298
SCG_MBML2_TET_AR-CTAATGGTCCATGAGT-1	WCBM	3.38525	847
SCG_MBML2_TET_AR-CTAATGGTCGACAGCC-1	WCBM	3.10958	468
SCG_MBML2_TET_AR-CTACACCGTGGGTCAA-1	WCBM	3.25285	933
SCG_MBML2_TET_AR-CTACATTAGACTCGGA-1	WCBM	3.18808	638
SCG_MBML2_TET_AR-CTACATTCACAACTGT-1	WCBM	3.32449	805
SCG_MBML2_TET_AR-CTACATTCAGATCCAT-1	WCBM	3.06707	303
SCG_MBML2_TET_AR-CTACATTGTGCCTGCA-1	WCBM	3.16702	682
SCG_MBML2_TET_AR-CTACATTTCATGTCTT-1	WCBM	3.08171	446
SCG_MBML2_TET_AR-CTACATTTCTGAAAGA-1	WCBM	3.98623	2529
SCG_MBML2_TET_AR-CTACCCAAGTCAATAG-1	WCBM	3.79616	1651
SCG_MBML2_TET_AR-CTACCCACACACAGAG-1	WCBM	3.37218	913
SCG_MBML2_TET_AR-CTACCCACACCAGGCT-1	WCBM	3.38863	934
SCG_MBML2_TET_AR-CTACCCAGTCTAGGTT-1	WCBM	3.83385	2217
SCG_MBML2_TET_AR-CTACCCAGTCTCTCGT-1	WCBM	3.16613	644
SCG_MBML2_TET_AR-CTACGTCAGTGTTTGC-1	WCBM	3.98516	2476
SCG_MBML2_TET_AR-CTACGTCCAGATGGCA-1	WCBM	3.79021	1622
SCG_MBML2_TET_AR-CTACGTCCATTTCAGG-1	WCBM	3.41647	813
SCG_MBML2_TET_AR-CTACGTCGTAGCTAAA-1	WCBM	3.26928	804
SCG_MBML2_TET_AR-CTACGTCTCTTTCCTC-1	WCBM	3.14301	600
SCG_MBML2_TET_AR-CTAGAGTAGCGTGAGT-1	WCBM	3.32428	446
SCG_MBML2_TET_AR-CTAGAGTCAAATCCGT-1	WCBM	3.70312	1541
SCG_MBML2_TET_AR-CTAGAGTGTTTAGCTG-1	WCBM	3.35238	859
SCG_MBML2_TET_AR-CTAGAGTTCACCGGGT-1	WCBM	3.20817	618
SCG_MBML2_TET_AR-CTAGAGTTCTCCCTGA-1	WCBM	3.26174	774
SCG_MBML2_TET_AR-CTAGCCTTCGCCAAAT-1	WCBM	3.14145	347
SCG_MBML2_TET_AR-CTAGCCTTCTAACGGT-1	WCBM	3.1126	661
SCG_MBML2_TET_AR-CTAGCCTTCTTTCCTC-1	WCBM	3.40637	935
SCG_MBML2_TET_AR-CTAGTGAAGCTGCCCA-1	WCBM	3.23805	700
SCG_MBML2_TET_AR-CTAGTGAAGCTGTTCA-1	WCBM	3.47582	857
SCG_MBML2_TET_AR-CTAGTGACAGCCTATA-1	WCBM	3.50447	981
SCG_MBML2_TET_AR-CTAGTGAGTACAAGTA-1	WCBM	3.07555	460
SCG_MBML2_TET_AR-CTAGTGAGTCAGCTAT-1	WCBM	3.30984	818
SCG_MBML2_TET_AR-CTCACACCAGCCAGAA-1	WCBM	3.96289	2499
SCG_MBML2_TET_AR-CTCACACCATGTAGTC-1	WCBM	3.1685	568
SCG_MBML2_TET_AR-CTCACACTCTAACCGA-1	WCBM	3.31806	820
SCG_MBML2_TET_AR-CTCACACTCTCAAGTG-1	WCBM	3.33806	503
SCG_MBML2_TET_AR-CTCAGAAAGGAGTCTG-1	WCBM	3.3483	780
SCG_MBML2_TET_AR-CTCAGAACAAGGACAC-1	WCBM	3.1345	519
SCG_MBML2_TET_AR-CTCAGAACAGGGCATA-1	WCBM	3.31848	784
SCG_MBML2_TET_AR-CTCAGAATCCCACTTG-1	WCBM	3.53186	1317
SCG_MBML2_TET_AR-CTCAGAATCTATCGCC-1	WCBM	3.2403	330
SCG_MBML2_TET_AR-CTCATTAAGTGCAAGC-1	WCBM	3.18013	499
SCG_MBML2_TET_AR-CTCATTACAGCGTCCA-1	WCBM	3.40157	993
SCG_MBML2_TET_AR-CTCATTAGTCGAGATG-1	WCBM	3.23426	673
SCG_MBML2_TET_AR-CTCCTAGAGTGAACAT-1	WCBM	3.47085	1064
SCG_MBML2_TET_AR-CTCCTAGGTCGGCTCA-1	WCBM	3.6878	1048
SCG_MBML2_TET_AR-CTCGAAACACTTAAGC-1	WCBM	3.21748	482
SCG_MBML2_TET_AR-CTCGAAACATGGAATA-1	WCBM	3.34889	378
SCG_MBML2_TET_AR-CTCGAAAGTATCACCA-1	WCBM	3.51375	1303
SCG_MBML2_TET_AR-CTCGAAATCAACACTG-1	WCBM	3.1176	588
SCG_MBML2_TET_AR-CTCGAAATCACGCATA-1	WCBM	3.18949	434
SCG_MBML2_TET_AR-CTCGAAATCTTGCAAG-1	WCBM	3.13767	358
SCG_MBML2_TET_AR-CTCGAGGAGACTGGGT-1	WCBM	3.42406	924
SCG_MBML2_TET_AR-CTCGAGGAGTACGTAA-1	WCBM	4.07842	2932
SCG_MBML2_TET_AR-CTCGAGGCAAGTTAAG-1	WCBM	3.79851	1576
SCG_MBML2_TET_AR-CTCGAGGCACCTGGTG-1	WCBM	3.68431	1638
SCG_MBML2_TET_AR-CTCGAGGCATGCAATC-1	WCBM	3.49024	993
SCG_MBML2_TET_AR-CTCGAGGCATTACGAC-1	WCBM	3.1383	437
SCG_MBML2_TET_AR-CTCGAGGCATTGTGCA-1	WCBM	3.63114	1237
SCG_MBML2_TET_AR-CTCGGAGAGTGGGATC-1	WCBM	3.37493	658
SCG_MBML2_TET_AR-CTCGGAGCAGAAGCAC-1	WCBM	3.11361	430
SCG_MBML2_TET_AR-CTCGGAGCAGCGTTCG-1	WCBM	3.41061	848
SCG_MBML2_TET_AR-CTCGGAGTCACGATGT-1	WCBM	3.46627	707
SCG_MBML2_TET_AR-CTCGGAGTCGTCGTTC-1	WCBM	3.64128	1396
SCG_MBML2_TET_AR-CTCGGGAAGTGGGTTG-1	WCBM	3.07954	424
SCG_MBML2_TET_AR-CTCGGGAGTTCGGCAC-1	WCBM	3.15259	594
SCG_MBML2_TET_AR-CTCGGGAGTTGGTTTG-1	WCBM	3.72876	1633
SCG_MBML2_TET_AR-CTCGTACAGCCTTGAT-1	WCBM	3.78711	1644
SCG_MBML2_TET_AR-CTCGTACAGGGCATGT-1	WCBM	3.23376	517
SCG_MBML2_TET_AR-CTCGTACTCAAGGCTT-1	WCBM	3.31281	724
SCG_MBML2_TET_AR-CTCGTACTCACTCTTA-1	WCBM	3.70131	1425
SCG_MBML2_TET_AR-CTCGTACTCTACTCAT-1	WCBM	3.13226	487
SCG_MBML2_TET_AR-CTCGTCAAGTCTCAAC-1	WCBM	3.15412	620
SCG_MBML2_TET_AR-CTCGTCATCACGCGGT-1	WCBM	3.73175	1559
SCG_MBML2_TET_AR-CTCTAATGTTATCACG-1	WCBM	3.52088	1126
SCG_MBML2_TET_AR-CTCTAATTCTAACTTC-1	WCBM	3.15076	576
SCG_MBML2_TET_AR-CTCTACGCATTCCTCG-1	WCBM	3.15957	549
SCG_MBML2_TET_AR-CTCTGGTAGATGCCAG-1	WCBM	3.44295	1137
SCG_MBML2_TET_AR-CTCTGGTAGTCCGTAT-1	WCBM	3.20817	270
SCG_MBML2_TET_AR-CTCTGGTAGTTAGGTA-1	WCBM	3.39182	886
SCG_MBML2_TET_AR-CTCTGGTCAGATGGGT-1	WCBM	3.43743	1051
SCG_MBML2_TET_AR-CTCTGGTCATCAGTAC-1	WCBM	3.97991	2515
SCG_MBML2_TET_AR-CTCTGGTTCAGAAATG-1	WCBM	3.80387	2008
SCG_MBML2_TET_AR-CTCTGGTTCTCGTTTA-1	WCBM	3.08171	323
SCG_MBML2_TET_AR-CTGAAACTCACGCATA-1	WCBM	3.06707	507
SCG_MBML2_TET_AR-CTGAAACTCGTAGGAG-1	WCBM	3.20683	722
SCG_MBML2_TET_AR-CTGAAACTCTACCTGC-1	WCBM	3.39515	977
SCG_MBML2_TET_AR-CTGAAGTCAACGATCT-1	WCBM	3.56984	1395
SCG_MBML2_TET_AR-CTGAAGTCACATGGGA-1	WCBM	3.72925	1623
SCG_MBML2_TET_AR-CTGAAGTCACGGTAGA-1	WCBM	3.19948	347
SCG_MBML2_TET_AR-CTGAAGTGTATAGGTA-1	WCBM	3.39967	715
SCG_MBML2_TET_AR-CTGAAGTGTCACCTAA-1	WCBM	3.33846	710
SCG_MBML2_TET_AR-CTGAAGTTCGCCCTTA-1	WCBM	3.40123	896
SCG_MBML2_TET_AR-CTGAAGTTCGGTCCGA-1	WCBM	3.81184	1901
SCG_MBML2_TET_AR-CTGATAGCACGGTGTC-1	WCBM	3.53668	1038
SCG_MBML2_TET_AR-CTGATAGCATCCCATC-1	WCBM	3.22557	622
SCG_MBML2_TET_AR-CTGATAGGTGCAGACA-1	WCBM	3.43965	740
SCG_MBML2_TET_AR-CTGATAGTCCTTGGTC-1	WCBM	3.06333	590
SCG_MBML2_TET_AR-CTGATCCAGGGCACTA-1	WCBM	3.197	669
SCG_MBML2_TET_AR-CTGATCCCAAGGTTTC-1	WCBM	3.52075	625
SCG_MBML2_TET_AR-CTGATCCTCCGCTGTT-1	WCBM	3.26694	345
SCG_MBML2_TET_AR-CTGATCCTCTAACCGA-1	WCBM	3.10278	420
SCG_MBML2_TET_AR-CTGCCTATCCACGTGG-1	WCBM	3.10857	405
SCG_MBML2_TET_AR-CTGCCTATCTGGTGTA-1	WCBM	3.2388	508
SCG_MBML2_TET_AR-CTGCGGAAGCTAGGCA-1	WCBM	3.19117	365
SCG_MBML2_TET_AR-CTGCGGACAATCGAAA-1	WCBM	3.1245	511
SCG_MBML2_TET_AR-CTGCGGACAGTACACT-1	WCBM	3.07846	446
SCG_MBML2_TET_AR-CTGCGGAGTAGCGTGA-1	WCBM	3.10037	374
SCG_MBML2_TET_AR-CTGCTGTAGGCTAGAC-1	WCBM	3.85745	2026
SCG_MBML2_TET_AR-CTGCTGTCATTAACCG-1	WCBM	3.23477	582
SCG_MBML2_TET_AR-CTGCTGTTCAACACGT-1	WCBM	3.13066	538
SCG_MBML2_TET_AR-CTGCTGTTCAGCTCTC-1	WCBM	3.7676	1438
SCG_MBML2_TET_AR-CTGGTCTCAATAGCGG-1	WCBM	3.11494	285
SCG_MBML2_TET_AR-CTGGTCTCACAGATTC-1	WCBM	3.08314	467
SCG_MBML2_TET_AR-CTGGTCTCATGAAGTA-1	WCBM	3.47012	862
SCG_MBML2_TET_AR-CTGGTCTGTGCCTGCA-1	WCBM	3.86237	1845
SCG_MBML2_TET_AR-CTGGTCTGTGCTAGCC-1	WCBM	3.22789	347
SCG_MBML2_TET_AR-CTGGTCTTCTGTCAAG-1	WCBM	3.28285	805
SCG_MBML2_TET_AR-CTGTGCTCACACCGAC-1	WCBM	3.10003	581
SCG_MBML2_TET_AR-CTGTGCTCATGAAGTA-1	WCBM	3.34479	861
SCG_MBML2_TET_AR-CTGTGCTTCTGGTTCC-1	WCBM	3.42095	899
SCG_MBML2_TET_AR-CTGTTTACAACGCACC-1	WCBM	3.35468	926
SCG_MBML2_TET_AR-CTGTTTACAAGTCTAC-1	WCBM	3.95313	2640
SCG_MBML2_TET_AR-CTGTTTATCGGTTAAC-1	WCBM	3.60141	1274
SCG_MBML2_TET_AR-CTTAACTGTTACGCGC-1	WCBM	3.8848	1892
SCG_MBML2_TET_AR-CTTAACTTCCAGAGGA-1	WCBM	3.19618	603
SCG_MBML2_TET_AR-CTTAACTTCCTTGCCA-1	WCBM	3.18013	588
SCG_MBML2_TET_AR-CTTACCGAGTAGTGCG-1	WCBM	3.19117	519
SCG_MBML2_TET_AR-CTTACCGGTCTTCAAG-1	WCBM	3.27921	260
SCG_MBML2_TET_AR-CTTAGGAAGCGCCTTG-1	WCBM	3.34321	914
SCG_MBML2_TET_AR-CTTAGGAAGGACAGAA-1	WCBM	3.13609	700
SCG_MBML2_TET_AR-CTTAGGACAAAGGAAG-1	WCBM	3.25888	602
SCG_MBML2_TET_AR-CTTAGGACATACCATG-1	WCBM	3.43088	916
SCG_MBML2_TET_AR-CTTAGGAGTTAAGACA-1	WCBM	3.58274	915
SCG_MBML2_TET_AR-CTTAGGATCCTGTACC-1	WCBM	3.16107	447
SCG_MBML2_TET_AR-CTTAGGATCGGTGTTA-1	WCBM	3.68485	1387
SCG_MBML2_TET_AR-CTTCTCTTCACCCTCA-1	WCBM	3.31302	753
SCG_MBML2_TET_AR-CTTGGCTAGTAGGCCA-1	WCBM	3.81445	1716
SCG_MBML2_TET_AR-CTTGGCTGTAAACCTC-1	WCBM	3.21245	75
SCG_MBML2_TET_AR-CTTGGCTGTCTCTTAT-1	WCBM	3.07041	505
SCG_MBML2_TET_AR-CTTGGCTTCTGTCTAT-1	WCBM	3.16435	552
SCG_MBML2_TET_AR-CTTTGCGCAAGTCTGT-1	WCBM	3.88195	2212
SCG_MBML2_TET_AR-CTTTGCGCACACCGCA-1	WCBM	3.08099	544
SCG_MBML2_TET_AR-CTTTGCGGTTACAGAA-1	WCBM	3.34203	875
SCG_MBML2_TET_AR-CTTTGCGTCCTGCAGG-1	WCBM	3.5275	498
SCG_MBML2_TET_AR-GAAACTCGTTATGCGT-1	WCBM	3.06108	426
SCG_MBML2_TET_AR-GAAACTCTCTGCTGCT-1	WCBM	3.08063	359
SCG_MBML2_TET_AR-GAAATGACAATGAAAC-1	WCBM	3.83136	2182
SCG_MBML2_TET_AR-GAAATGAGTATGGTTC-1	WCBM	3.05956	571
SCG_MBML2_TET_AR-GAAATGAGTCTTCAAG-1	WCBM	3.3516	343
SCG_MBML2_TET_AR-GAAATGATCATGCTCC-1	WCBM	3.66521	1542
SCG_MBML2_TET_AR-GAAATGATCCCAGGTG-1	WCBM	3.16017	529
SCG_MBML2_TET_AR-GAACATCAGAACTGTA-1	WCBM	3.06781	516
SCG_MBML2_TET_AR-GAACATCAGATGTTAG-1	WCBM	3.15957	372
SCG_MBML2_TET_AR-GAACATCAGCTAGCCC-1	WCBM	3.27738	613
SCG_MBML2_TET_AR-GAACATCCACAGACTT-1	WCBM	3.84223	1945
SCG_MBML2_TET_AR-GAACATCCAGTTCATG-1	WCBM	3.0693	465
SCG_MBML2_TET_AR-GAACATCCATGCAATC-1	WCBM	3.28012	758
SCG_MBML2_TET_AR-GAACATCGTGCACGAA-1	WCBM	3.12548	326
SCG_MBML2_TET_AR-GAACATCTCACTCCTG-1	WCBM	3.26482	783
SCG_MBML2_TET_AR-GAACATCTCATTCACT-1	WCBM	3.58184	1150
SCG_MBML2_TET_AR-GAACATCTCGAGGTAG-1	WCBM	3.44389	889
SCG_MBML2_TET_AR-GAACCTACAGGGTACA-1	WCBM	3.14829	588
SCG_MBML2_TET_AR-GAACCTAGTCAGTGGA-1	WCBM	3.31931	778
SCG_MBML2_TET_AR-GAACCTATCAGTGCAT-1	WCBM	3.36286	857
SCG_MBML2_TET_AR-GAACGGAAGACTAGGC-1	WCBM	3.06296	376
SCG_MBML2_TET_AR-GAACGGAAGGGCACTA-1	WCBM	3.87772	2142
SCG_MBML2_TET_AR-GAACGGAAGTGTTTGC-1	WCBM	3.45909	950
SCG_MBML2_TET_AR-GAACGGAGTACCCAAT-1	WCBM	3.48572	1201
SCG_MBML2_TET_AR-GAACGGATCTTGGGTA-1	WCBM	3.21669	633
SCG_MBML2_TET_AR-GAAGCAGAGGCGCTCT-1	WCBM	3.33866	671
SCG_MBML2_TET_AR-GAAGCAGAGGTAGCCA-1	WCBM	3.31618	814
SCG_MBML2_TET_AR-GAAGCAGCAGATTGCT-1	WCBM	3.79218	1978
SCG_MBML2_TET_AR-GAAGCAGCATGGATGG-1	WCBM	3.59791	1208
SCG_MBML2_TET_AR-GAAGCAGTCATGCTCC-1	WCBM	3.16465	776
SCG_MBML2_TET_AR-GAAGCAGTCCTTGGTC-1	WCBM	3.50853	787
SCG_MBML2_TET_AR-GAATAAGAGAACTCGG-1	WCBM	3.56146	1283
SCG_MBML2_TET_AR-GAATAAGAGATGTAAC-1	WCBM	3.40106	838
SCG_MBML2_TET_AR-GAATAAGAGGCTAGGT-1	WCBM	3.87662	2233
SCG_MBML2_TET_AR-GAATAAGCACCACGTG-1	WCBM	3.2492	763
SCG_MBML2_TET_AR-GAATAAGCACGCCAGT-1	WCBM	3.06781	671
SCG_MBML2_TET_AR-GAATAAGCAGCTTAAC-1	WCBM	3.63769	1205
SCG_MBML2_TET_AR-GAATAAGCATTAGGCT-1	WCBM	3.28058	621
SCG_MBML2_TET_AR-GAATAAGGTTGTCTTT-1	WCBM	3.54083	1340
SCG_MBML2_TET_AR-GAATAAGTCCTTTACA-1	WCBM	3.28937	731
SCG_MBML2_TET_AR-GAATGAACAAGGTTCT-1	WCBM	3.79505	1631
SCG_MBML2_TET_AR-GAATGAACACTAAGTC-1	WCBM	3.48287	1126
SCG_MBML2_TET_AR-GAATGAAGTATCACCA-1	WCBM	3.54543	1293
SCG_MBML2_TET_AR-GAATGAATCTTGCAAG-1	WCBM	3.23376	726
SCG_MBML2_TET_AR-GACACGCAGACTGGGT-1	WCBM	3.12483	500
SCG_MBML2_TET_AR-GACACGCCAAATCCGT-1	WCBM	3.11561	599
SCG_MBML2_TET_AR-GACACGCCAGACGCTC-1	WCBM	3.1807	142
SCG_MBML2_TET_AR-GACACGCCAGATGGGT-1	WCBM	3.48558	1059
SCG_MBML2_TET_AR-GACACGCTCCAATGGT-1	WCBM	3.58659	1489
SCG_MBML2_TET_AR-GACAGAGCAGACTCGC-1	WCBM	4.21333	3301
SCG_MBML2_TET_AR-GACAGAGCAGCTATTG-1	WCBM	3.18156	623
SCG_MBML2_TET_AR-GACCAATAGACCACGA-1	WCBM	3.7175	1311
SCG_MBML2_TET_AR-GACCAATAGGCATGGT-1	WCBM	3.08458	262
SCG_MBML2_TET_AR-GACCAATAGGTTACCT-1	WCBM	3.27577	579
SCG_MBML2_TET_AR-GACCAATAGTGTCCCG-1	WCBM	3.51255	548
SCG_MBML2_TET_AR-GACCAATGTACCGTAT-1	WCBM	3.33304	696
SCG_MBML2_TET_AR-GACCAATGTAGTAGTA-1	WCBM	3.69434	1392
SCG_MBML2_TET_AR-GACCAATGTCTTGCGG-1	WCBM	3.97234	2212
SCG_MBML2_TET_AR-GACCAATGTTCACGGC-1	WCBM	3.10483	399
SCG_MBML2_TET_AR-GACCAATTCGGCTACG-1	WCBM	3.86124	1978
SCG_MBML2_TET_AR-GACCTGGCAAAGTCAA-1	WCBM	3.25479	661
SCG_MBML2_TET_AR-GACCTGGCAGAAGCAC-1	WCBM	3.22479	722
SCG_MBML2_TET_AR-GACCTGGCAGCCAATT-1	WCBM	3.62798	1622
SCG_MBML2_TET_AR-GACCTGGCAGCGAACA-1	WCBM	3.77916	1749
SCG_MBML2_TET_AR-GACCTGGGTGCATCTA-1	WCBM	3.53441	1150
SCG_MBML2_TET_AR-GACCTGGTCGAGAGCA-1	WCBM	3.07918	424
SCG_MBML2_TET_AR-GACGCGTCAGCGTTCG-1	WCBM	3.66913	1396
SCG_MBML2_TET_AR-GACGGCTCAGACAAAT-1	WCBM	3.56074	834
SCG_MBML2_TET_AR-GACGTGCAGAAACGCC-1	WCBM	3.75343	1352
SCG_MBML2_TET_AR-GACGTGCAGGCATGTG-1	WCBM	3.10517	254
SCG_MBML2_TET_AR-GACGTGCCAGGTCCAC-1	WCBM	3.15806	430
SCG_MBML2_TET_AR-GACGTGCTCCTGCTTG-1	WCBM	3.11126	509
SCG_MBML2_TET_AR-GACGTGCTCGAATGCT-1	WCBM	3.74624	1527
SCG_MBML2_TET_AR-GACGTTAAGCTGCGAA-1	WCBM	3.62624	1467
SCG_MBML2_TET_AR-GACGTTACAGGATCGA-1	WCBM	3.15625	474
SCG_MBML2_TET_AR-GACGTTAGTGTAATGA-1	WCBM	3.11059	408
SCG_MBML2_TET_AR-GACGTTATCGTGGACC-1	WCBM	3.27784	263
SCG_MBML2_TET_AR-GACGTTATCGTGTAGT-1	WCBM	3.60552	1063
SCG_MBML2_TET_AR-GACTAACAGCACAGGT-1	WCBM	3.16227	644
SCG_MBML2_TET_AR-GACTAACAGTCCGTAT-1	WCBM	3.91455	2100
SCG_MBML2_TET_AR-GACTAACGTCCATGAT-1	WCBM	3.12581	499
SCG_MBML2_TET_AR-GACTACACATGGGACA-1	WCBM	3.54998	783
SCG_MBML2_TET_AR-GACTACAGTCATGCAT-1	WCBM	3.38453	120
SCG_MBML2_TET_AR-GACTACATCGGTTCGG-1	WCBM	3.5849	1297
SCG_MBML2_TET_AR-GACTACATCTGCGGCA-1	WCBM	3.21722	728
SCG_MBML2_TET_AR-GACTGCGCAAACCCAT-1	WCBM	3.2388	634
SCG_MBML2_TET_AR-GACTGCGCATAGTAAG-1	WCBM	3.41664	970
SCG_MBML2_TET_AR-GAGCAGACAATCCGAT-1	WCBM	3.51521	970
SCG_MBML2_TET_AR-GAGCAGACATCGGACC-1	WCBM	3.30276	785
SCG_MBML2_TET_AR-GAGCAGACATCGGGTC-1	WCBM	3.2307	710
SCG_MBML2_TET_AR-GAGCAGAGTACTCGCG-1	WCBM	3.26764	540
SCG_MBML2_TET_AR-GAGGTGAAGGCAAAGA-1	WCBM	3.22943	583
SCG_MBML2_TET_AR-GAGGTGACACTCTGTC-1	WCBM	3.11126	497
SCG_MBML2_TET_AR-GAGGTGACAGATTGCT-1	WCBM	3.87806	2243
SCG_MBML2_TET_AR-GAGGTGACATCAGTAC-1	WCBM	3.3566	486
SCG_MBML2_TET_AR-GAGGTGAGTCCGAGTC-1	WCBM	3.21564	709
SCG_MBML2_TET_AR-GAGGTGAGTGATAAGT-1	WCBM	3.47943	942
SCG_MBML2_TET_AR-GAGGTGATCCACGAAT-1	WCBM	3.27485	422
SCG_MBML2_TET_AR-GAGTCCGCATTATCTC-1	WCBM	3.19645	643
SCG_MBML2_TET_AR-GAGTCCGTCGCATGGC-1	WCBM	3.51772	1088
SCG_MBML2_TET_AR-GATCAGTTCGGTGTCG-1	WCBM	3.73687	1704
SCG_MBML2_TET_AR-GATCGATAGTGAACAT-1	WCBM	3.56146	1416
SCG_MBML2_TET_AR-GATCGATGTACCAGTT-1	WCBM	3.38596	880
SCG_MBML2_TET_AR-GATCGCGAGTGAACGC-1	WCBM	3.37365	975
SCG_MBML2_TET_AR-GATCGCGGTGACTACT-1	WCBM	3.34163	817
SCG_MBML2_TET_AR-GATCGCGGTTCGCGAC-1	WCBM	3.73695	1714
SCG_MBML2_TET_AR-GATCGTAAGAAACCGC-1	WCBM	3.35889	885
SCG_MBML2_TET_AR-GATCGTAAGAGTAAGG-1	WCBM	3.27207	708
SCG_MBML2_TET_AR-GATCGTAAGCCGATTT-1	WCBM	3.28556	853
SCG_MBML2_TET_AR-GATCGTACAAACTGTC-1	WCBM	3.22686	702
SCG_MBML2_TET_AR-GATCGTATCTCAACTT-1	WCBM	4.0204	2716
SCG_MBML2_TET_AR-GATCTAGCATTGGTAC-1	WCBM	4.1125	2801
SCG_MBML2_TET_AR-GATGAAATCTGAAAGA-1	WCBM	3.13481	589
SCG_MBML2_TET_AR-GATGAAATCTGTCTAT-1	WCBM	3.42651	957
SCG_MBML2_TET_AR-GATGAGGAGGCACATG-1	WCBM	3.26387	767
SCG_MBML2_TET_AR-GATGAGGGTTCCCGAG-1	WCBM	3.75709	1689
SCG_MBML2_TET_AR-GATGCTACAAGTTAAG-1	WCBM	3.29003	864
SCG_MBML2_TET_AR-GATGCTACATTAGGCT-1	WCBM	3.63929	1468
SCG_MBML2_TET_AR-GATGCTATCACCGTAA-1	WCBM	3.46404	1019
SCG_MBML2_TET_AR-GATGCTATCGCGTTTC-1	WCBM	3.11793	480
SCG_MBML2_TET_AR-GATGCTATCTTGAGGT-1	WCBM	4.14965	3181
SCG_MBML2_TET_AR-GATTCAGCACGGCGTT-1	WCBM	3.3032	701
SCG_MBML2_TET_AR-GATTCAGTCGAACTGT-1	WCBM	3.08743	438
SCG_MBML2_TET_AR-GCAAACTAGACAGACC-1	WCBM	3.45712	987
SCG_MBML2_TET_AR-GCAAACTGTAAATGTG-1	WCBM	3.35851	988
SCG_MBML2_TET_AR-GCAAACTGTATAGGTA-1	WCBM	3.39759	762
SCG_MBML2_TET_AR-GCAAACTGTCTTTCAT-1	WCBM	3.24105	630
SCG_MBML2_TET_AR-GCAAACTTCAGCGACC-1	WCBM	3.29929	820
SCG_MBML2_TET_AR-GCAAACTTCGTGACAT-1	WCBM	3.55931	1361
SCG_MBML2_TET_AR-GCAATCAAGAAGATTC-1	WCBM	3.2413	810
SCG_MBML2_TET_AR-GCAATCAAGGGTTCCC-1	WCBM	3.51481	1069
SCG_MBML2_TET_AR-GCAATCACATGGTCTA-1	WCBM	3.09552	485
SCG_MBML2_TET_AR-GCAATCAGTGGCCCTA-1	WCBM	3.39375	932
SCG_MBML2_TET_AR-GCAATCATCGGTCCGA-1	WCBM	3.41564	1009
SCG_MBML2_TET_AR-GCACATAAGCGAAGGG-1	WCBM	3.50311	1195
SCG_MBML2_TET_AR-GCACATACAAGTTGTC-1	WCBM	3.17231	555
SCG_MBML2_TET_AR-GCACATACACAGACTT-1	WCBM	3.14457	409
SCG_MBML2_TET_AR-GCACATACATGCAACT-1	WCBM	3.55691	1445
SCG_MBML2_TET_AR-GCACATATCAACCATG-1	WCBM	3.30664	646
SCG_MBML2_TET_AR-GCACTCTAGCGTGAAC-1	WCBM	3.24674	782
SCG_MBML2_TET_AR-GCACTCTGTGAGGGTT-1	WCBM	3.47085	1066
SCG_MBML2_TET_AR-GCAGCCAAGACACGAC-1	WCBM	3.26435	283
SCG_MBML2_TET_AR-GCAGCCACACCAGGTC-1	WCBM	3.95942	2092
SCG_MBML2_TET_AR-GCAGTTAAGATCCGAG-1	WCBM	3.08243	381
SCG_MBML2_TET_AR-GCAGTTACAAGAAGAG-1	WCBM	3.6721	1446
SCG_MBML2_TET_AR-GCAGTTACATGCCACG-1	WCBM	3.44762	1008
SCG_MBML2_TET_AR-GCAGTTATCGCCTGAG-1	WCBM	3.077	482
SCG_MBML2_TET_AR-GCAGTTATCTCCGGTT-1	WCBM	4.03739	2352
SCG_MBML2_TET_AR-GCATACAAGTACGACG-1	WCBM	3.09934	380
SCG_MBML2_TET_AR-GCATACACAGATTGCT-1	WCBM	3.12385	630
SCG_MBML2_TET_AR-GCATACAGTCTACCTC-1	WCBM	3.10789	607
SCG_MBML2_TET_AR-GCATACAGTGAGTATA-1	WCBM	3.14768	368
SCG_MBML2_TET_AR-GCATACAGTGTTTGGT-1	WCBM	3.78462	1933
SCG_MBML2_TET_AR-GCATGATAGCAGGTCA-1	WCBM	3.32263	784
SCG_MBML2_TET_AR-GCATGATAGCGTGTCC-1	WCBM	3.20276	522
SCG_MBML2_TET_AR-GCATGATCAGATCCAT-1	WCBM	3.4679	910
SCG_MBML2_TET_AR-GCATGATCAGGAATCG-1	WCBM	3.38686	998
SCG_MBML2_TET_AR-GCATGCGGTCAATGTC-1	WCBM	3.07262	276
SCG_MBML2_TET_AR-GCATGCGTCCTGCTTG-1	WCBM	3.19201	673
SCG_MBML2_TET_AR-GCATGTAAGTACGCGA-1	WCBM	3.07882	503
SCG_MBML2_TET_AR-GCATGTATCAGGCGAA-1	WCBM	3.3483	763
SCG_MBML2_TET_AR-GCCAAATCATAACCTG-1	WCBM	3.27646	776
SCG_MBML2_TET_AR-GCCTCTAAGTTAGGTA-1	WCBM	3.29645	456
SCG_MBML2_TET_AR-GCCTCTATCAACGGGA-1	WCBM	3.73472	1728
SCG_MBML2_TET_AR-GCCTCTATCGCGATCG-1	WCBM	4.03563	2649
SCG_MBML2_TET_AR-GCCTCTATCTGGGCCA-1	WCBM	3.94542	2144
SCG_MBML2_TET_AR-GCGACCAAGCCACCTG-1	WCBM	3.5244	1172
SCG_MBML2_TET_AR-GCGACCACAGAGTGTG-1	WCBM	3.18041	673
SCG_MBML2_TET_AR-GCGACCAGTAGCACGA-1	WCBM	3.09132	560
SCG_MBML2_TET_AR-GCGAGAACATGCCCGA-1	WCBM	3.7834	1680
SCG_MBML2_TET_AR-GCGAGAATCCCACTTG-1	WCBM	3.27554	812
SCG_MBML2_TET_AR-GCGCAACCACAACGCC-1	WCBM	3.55485	1537
SCG_MBML2_TET_AR-GCGCAACGTAAACGCG-1	WCBM	3.81578	1922
SCG_MBML2_TET_AR-GCGCAACGTCTAGCCG-1	WCBM	3.08386	601
SCG_MBML2_TET_AR-GCGCAACTCACGAAGG-1	WCBM	3.256	686
SCG_MBML2_TET_AR-GCGCAGTAGTATCTCG-1	WCBM	3.16584	426
SCG_MBML2_TET_AR-GCGCAGTCAAGGACAC-1	WCBM	3.28892	679
SCG_MBML2_TET_AR-GCGCAGTTCTCATTCA-1	WCBM	3.14489	673
SCG_MBML2_TET_AR-GCGCCAAAGCTATGCT-1	WCBM	3.18667	754
SCG_MBML2_TET_AR-GCGCCAACATATACCG-1	WCBM	3.78972	2101
SCG_MBML2_TET_AR-GCGCCAATCAAGCCTA-1	WCBM	3.29336	867
SCG_MBML2_TET_AR-GCGCGATAGCCAACAG-1	WCBM	3.52905	1306
SCG_MBML2_TET_AR-GCGCGATTCATTTGGG-1	WCBM	3.49776	1114
SCG_MBML2_TET_AR-GCGCGATTCGGAGGTA-1	WCBM	3.50893	1246
SCG_MBML2_TET_AR-GCGGGTTCAGGACGTA-1	WCBM	3.28103	785
SCG_MBML2_TET_AR-GCTCCTAAGAAAGTGG-1	WCBM	3.13956	343
SCG_MBML2_TET_AR-GCTCCTAAGAAGGACA-1	WCBM	3.29842	809
SCG_MBML2_TET_AR-GCTCCTAAGCCCAGCT-1	WCBM	3.25744	647
SCG_MBML2_TET_AR-GCTCCTAAGCTGTTCA-1	WCBM	3.17026	456
SCG_MBML2_TET_AR-GCTCCTACACACAGAG-1	WCBM	3.14333	439
SCG_MBML2_TET_AR-GCTCCTACACGCGAAA-1	WCBM	3.11394	441
SCG_MBML2_TET_AR-GCTCCTACAGCAGTTT-1	WCBM	3.50024	1122
SCG_MBML2_TET_AR-GCTCCTACAGTTCATG-1	WCBM	3.07372	411
SCG_MBML2_TET_AR-GCTCTGTAGCAATCTC-1	WCBM	3.84442	1927
SCG_MBML2_TET_AR-GCTCTGTAGTACGTTC-1	WCBM	3.70569	1846
SCG_MBML2_TET_AR-GCTCTGTCAGGCAGTA-1	WCBM	3.87599	1973
SCG_MBML2_TET_AR-GCTCTGTTCCACGTGG-1	WCBM	3.48629	1041
SCG_MBML2_TET_AR-GCTGCAGCACCCATGG-1	WCBM	3.49178	1274
SCG_MBML2_TET_AR-GCTGCAGGTGAGGGAG-1	WCBM	3.66474	1284
SCG_MBML2_TET_AR-GCTGCAGGTTTGACAC-1	WCBM	3.79092	2021
SCG_MBML2_TET_AR-GCTGCGAAGCTAGCCC-1	WCBM	3.62346	1432
SCG_MBML2_TET_AR-GCTGCGACACAGTCGC-1	WCBM	3.72337	1302
SCG_MBML2_TET_AR-GCTGCGATCCAGATCA-1	WCBM	4.03411	2563
SCG_MBML2_TET_AR-GCTGCTTGTGCATCTA-1	WCBM	3.44059	866
SCG_MBML2_TET_AR-GCTGCTTTCCTTGCCA-1	WCBM	3.30492	707
SCG_MBML2_TET_AR-GCTGCTTTCTGTCAAG-1	WCBM	3.67979	1421
SCG_MBML2_TET_AR-GCTGGGTAGCGTAGTG-1	WCBM	3.2307	481
SCG_MBML2_TET_AR-GCTGGGTAGGCGATAC-1	WCBM	3.22115	493
SCG_MBML2_TET_AR-GCTGGGTAGTAATCCC-1	WCBM	3.14333	432
SCG_MBML2_TET_AR-GCTTCCAAGCCAGTAG-1	WCBM	3.306	777
SCG_MBML2_TET_AR-GCTTCCAAGCTAGTCT-1	WCBM	3.62644	1373
SCG_MBML2_TET_AR-GCTTCCACAAAGTGCG-1	WCBM	3.18583	481
SCG_MBML2_TET_AR-GCTTGAACAAGCTGGA-1	WCBM	3.44138	965
SCG_MBML2_TET_AR-GCTTGAATCTCCAACC-1	WCBM	3.09726	497
SCG_MBML2_TET_AR-GGAAAGCAGTCGATAA-1	WCBM	3.26553	591
SCG_MBML2_TET_AR-GGAAAGCAGTGATCGG-1	WCBM	3.18611	503
SCG_MBML2_TET_AR-GGAAAGCCACGACTCG-1	WCBM	3.63428	1422
SCG_MBML2_TET_AR-GGAAAGCGTGCACGAA-1	WCBM	3.08493	535
SCG_MBML2_TET_AR-GGAAAGCTCTTGACGA-1	WCBM	3.30557	764
SCG_MBML2_TET_AR-GGAACTTCAAGTTAAG-1	WCBM	3.06707	503
SCG_MBML2_TET_AR-GGAACTTGTTGGTAAA-1	WCBM	3.39915	969
SCG_MBML2_TET_AR-GGAACTTTCACTCCTG-1	WCBM	3.45286	959
SCG_MBML2_TET_AR-GGAATAAAGCGTGAGT-1	WCBM	3.40569	1059
SCG_MBML2_TET_AR-GGAATAAAGCGTGTCC-1	WCBM	3.60466	1302
SCG_MBML2_TET_AR-GGAATAAAGTGGAGAA-1	WCBM	3.12024	553
SCG_MBML2_TET_AR-GGAATAACAATCTACG-1	WCBM	3.42177	956
SCG_MBML2_TET_AR-GGAATAACACGCCAGT-1	WCBM	3.63649	1221
SCG_MBML2_TET_AR-GGAATAACAGTATGCT-1	WCBM	3.70036	1622
SCG_MBML2_TET_AR-GGAATAACATGGAATA-1	WCBM	3.22583	749
SCG_MBML2_TET_AR-GGAATAATCCTTGCCA-1	WCBM	3.06893	582
SCG_MBML2_TET_AR-GGACAAGTCGTCCGTT-1	WCBM	3.62232	1343
SCG_MBML2_TET_AR-GGACAGAAGGAATTAC-1	WCBM	3.40071	756
SCG_MBML2_TET_AR-GGACAGACAGTAGAGC-1	WCBM	3.70509	1439
SCG_MBML2_TET_AR-GGACAGACATCCAACA-1	WCBM	3.44373	953
SCG_MBML2_TET_AR-GGACAGACATCGTCGG-1	WCBM	3.52699	1228
SCG_MBML2_TET_AR-GGACAGAGTGGTTTCA-1	WCBM	3.09237	436
SCG_MBML2_TET_AR-GGACAGATCACCATAG-1	WCBM	3.09587	571
SCG_MBML2_TET_AR-GGACATTAGAACAATC-1	WCBM	3.06893	485
SCG_MBML2_TET_AR-GGACATTAGCCTTGAT-1	WCBM	3.13513	636
SCG_MBML2_TET_AR-GGACATTAGCGTGAAC-1	WCBM	3.06967	508
SCG_MBML2_TET_AR-GGACATTCACGGTGTC-1	WCBM	3.54432	1281
SCG_MBML2_TET_AR-GGACATTCAGACAAAT-1	WCBM	3.30016	796
SCG_MBML2_TET_AR-GGACATTGTCGTCTTC-1	WCBM	3.2284	484
SCG_MBML2_TET_AR-GGACATTGTCTTGCGG-1	WCBM	3.83658	1933
SCG_MBML2_TET_AR-GGACATTGTTAAGAAC-1	WCBM	3.10619	410
SCG_MBML2_TET_AR-GGACATTTCACATACG-1	WCBM	3.95211	2088
SCG_MBML2_TET_AR-GGACATTTCACCAGGC-1	WCBM	3.10209	497
SCG_MBML2_TET_AR-GGACGTCAGTAGGTGC-1	WCBM	3.09899	523
SCG_MBML2_TET_AR-GGACGTCAGTCATGCT-1	WCBM	3.3813	818
SCG_MBML2_TET_AR-GGACGTCGTAGGGACT-1	WCBM	3.40739	1083
SCG_MBML2_TET_AR-GGACGTCGTCTCTTTA-1	WCBM	3.52789	847
SCG_MBML2_TET_AR-GGACGTCGTTACTGAC-1	WCBM	3.17114	628
SCG_MBML2_TET_AR-GGACGTCTCACCATAG-1	WCBM	3.41847	821
SCG_MBML2_TET_AR-GGAGCAACAGCTTAAC-1	WCBM	3.17609	661
SCG_MBML2_TET_AR-GGAGCAAGTTCCCTTG-1	WCBM	3.38952	689
SCG_MBML2_TET_AR-GGAGCAATCACATAGC-1	WCBM	3.87921	1815
SCG_MBML2_TET_AR-GGAGCAATCTTGCAAG-1	WCBM	3.2266	752
SCG_MBML2_TET_AR-GGATGTTAGTGCTGCC-1	WCBM	3.30942	763
SCG_MBML2_TET_AR-GGATGTTGTCAGCTAT-1	WCBM	3.11959	528
SCG_MBML2_TET_AR-GGATGTTTCGAGCCCA-1	WCBM	3.14176	544
SCG_MBML2_TET_AR-GGATGTTTCTGCGACG-1	WCBM	3.96605	2344
SCG_MBML2_TET_AR-GGATTACAGGTTACCT-1	WCBM	3.80536	2002
SCG_MBML2_TET_AR-GGATTACAGTATGACA-1	WCBM	3.50772	998
SCG_MBML2_TET_AR-GGATTACAGTCCGGTC-1	WCBM	3.58816	581
SCG_MBML2_TET_AR-GGCAATTCAGTAAGAT-1	WCBM	3.08422	313
SCG_MBML2_TET_AR-GGCAATTCATCCAACA-1	WCBM	3.78017	1463
SCG_MBML2_TET_AR-GGCAATTTCACGCGGT-1	WCBM	3.34869	954
SCG_MBML2_TET_AR-GGCCGATAGCTAGGCA-1	WCBM	3.95236	2563
SCG_MBML2_TET_AR-GGCCGATAGGTGTGGT-1	WCBM	3.08207	375
SCG_MBML2_TET_AR-GGCCGATCACGGACAA-1	WCBM	3.17085	495
SCG_MBML2_TET_AR-GGCCGATTCACAGTAC-1	WCBM	3.21958	445
SCG_MBML2_TET_AR-GGCCGATTCCATGAAC-1	WCBM	3.65533	1446
SCG_MBML2_TET_AR-GGCGACTAGGCAATTA-1	WCBM	3.45803	1110
SCG_MBML2_TET_AR-GGCGACTGTTACGCGC-1	WCBM	3.41581	874
SCG_MBML2_TET_AR-GGCTCGAAGAAGGACA-1	WCBM	3.06819	314
SCG_MBML2_TET_AR-GGCTCGAAGTCATGCT-1	WCBM	3.20003	635
SCG_MBML2_TET_AR-GGCTCGACAAGCTGGA-1	WCBM	3.24944	761
SCG_MBML2_TET_AR-GGCTCGATCATCATTC-1	WCBM	3.3955	885
SCG_MBML2_TET_AR-GGCTCGATCGCTTAGA-1	WCBM	3.46923	1085
SCG_MBML2_TET_AR-GGCTGGTAGGGCTTGA-1	WCBM	3.19948	518
SCG_MBML2_TET_AR-GGCTGGTGTGTGCGTC-1	WCBM	3.88184	1916
SCG_MBML2_TET_AR-GGCTGGTGTTAAGACA-1	WCBM	3.11461	674
SCG_MBML2_TET_AR-GGCTGGTTCACCATAG-1	WCBM	3.26928	709
SCG_MBML2_TET_AR-GGCTGGTTCGTTGACA-1	WCBM	3.47041	1225
SCG_MBML2_TET_AR-GGCTGGTTCTGTCCGT-1	WCBM	3.3742	874
SCG_MBML2_TET_AR-GGGAATGAGTCGTACT-1	WCBM	3.31973	666
SCG_MBML2_TET_AR-GGGAATGGTATGAAAC-1	WCBM	3.29226	647
SCG_MBML2_TET_AR-GGGAATGGTCCATCCT-1	WCBM	3.42374	1016
SCG_MBML2_TET_AR-GGGAATGTCACGCATA-1	WCBM	3.84485	1991
SCG_MBML2_TET_AR-GGGAATGTCCTGTACC-1	WCBM	3.273	844
SCG_MBML2_TET_AR-GGGACCTAGACTAGGC-1	WCBM	3.35774	846
SCG_MBML2_TET_AR-GGGACCTAGAGAACAG-1	WCBM	3.10653	578
SCG_MBML2_TET_AR-GGGACCTAGATCCCAT-1	WCBM	3.21564	678
SCG_MBML2_TET_AR-GGGACCTCAAACCTAC-1	WCBM	3.25959	770
SCG_MBML2_TET_AR-GGGACCTCAAGCTGGA-1	WCBM	3.42991	1114
SCG_MBML2_TET_AR-GGGACCTTCCACGAAT-1	WCBM	3.63022	1500
SCG_MBML2_TET_AR-GGGACCTTCGGACAAG-1	WCBM	3.90276	1776
SCG_MBML2_TET_AR-GGGAGATAGCTAGCCC-1	WCBM	3.1959	693
SCG_MBML2_TET_AR-GGGAGATAGTGGTCCC-1	WCBM	3.1245	733
SCG_MBML2_TET_AR-GGGAGATCACATAACC-1	WCBM	4.00937	2246
SCG_MBML2_TET_AR-GGGAGATTCAGTGCAT-1	WCBM	4.20252	3223
SCG_MBML2_TET_AR-GGGAGATTCCCATTTA-1	WCBM	3.06446	275
SCG_MBML2_TET_AR-GGGATGAAGCGCTCCA-1	WCBM	3.93621	2044
SCG_MBML2_TET_AR-GGGATGAAGGCAATTA-1	WCBM	3.16495	625
SCG_MBML2_TET_AR-GGGCACTGTCATACTG-1	WCBM	3.46716	1058
SCG_MBML2_TET_AR-GGGCATCAGAGCTGCA-1	WCBM	3.47943	1162
SCG_MBML2_TET_AR-GGGCATCCAATCCAAC-1	WCBM	3.34203	833
SCG_MBML2_TET_AR-GGGCATCGTATATGAG-1	WCBM	3.51825	451
SCG_MBML2_TET_AR-GGGCATCGTCAAAGCG-1	WCBM	3.27254	765
SCG_MBML2_TET_AR-GGGCATCTCGTCTGCT-1	WCBM	3.15836	446
SCG_MBML2_TET_AR-GGGTCTGAGAGAACAG-1	WCBM	3.15806	615
SCG_MBML2_TET_AR-GGGTCTGAGATCCGAG-1	WCBM	3.97118	2440
SCG_MBML2_TET_AR-GGGTCTGGTCTGGTCG-1	WCBM	3.32387	627
SCG_MBML2_TET_AR-GGGTCTGTCCGCGGTA-1	WCBM	3.3948	1046
SCG_MBML2_TET_AR-GGGTCTGTCGTGGACC-1	WCBM	3.18355	684
SCG_MBML2_TET_AR-GGGTTGCAGCCCAGCT-1	WCBM	3.57669	1392
SCG_MBML2_TET_AR-GGTATTGAGGAATGGA-1	WCBM	3.4748	1035
SCG_MBML2_TET_AR-GGTATTGCAGTCCTTC-1	WCBM	3.32634	832
SCG_MBML2_TET_AR-GGTATTGGTAGCTTGT-1	WCBM	3.07225	498
SCG_MBML2_TET_AR-GGTATTGGTTAAGACA-1	WCBM	3.45194	644
SCG_MBML2_TET_AR-GGTGAAGGTTCCAACA-1	WCBM	3.70995	1380
SCG_MBML2_TET_AR-GGTGAAGTCTCCCTGA-1	WCBM	3.69302	1453
SCG_MBML2_TET_AR-GGTGCGTAGACGCAAC-1	WCBM	3.16732	384
SCG_MBML2_TET_AR-GGTGCGTCACATGTGT-1	WCBM	3.27416	431
SCG_MBML2_TET_AR-GGTGCGTCATTACGAC-1	WCBM	3.3032	880
SCG_MBML2_TET_AR-GGTGCGTGTCTGATCA-1	WCBM	3.30771	931
SCG_MBML2_TET_AR-GGTGCGTGTTAGAACA-1	WCBM	3.14051	372
SCG_MBML2_TET_AR-GGTGCGTTCATGTAGC-1	WCBM	3.7246	1697
SCG_MBML2_TET_AR-GGTGTTAAGTATCGAA-1	WCBM	3.22453	461
SCG_MBML2_TET_AR-GGTGTTAGTCAGAATA-1	WCBM	3.43361	1016
SCG_MBML2_TET_AR-GGTGTTATCGGAAACG-1	WCBM	3.27021	765
SCG_MBML2_TET_AR-GGTGTTATCTACCTGC-1	WCBM	3.08458	419
SCG_MBML2_TET_AR-GTAACGTAGATATGCA-1	WCBM	3.16997	404
SCG_MBML2_TET_AR-GTAACGTCACGGATAG-1	WCBM	3.10483	454
SCG_MBML2_TET_AR-GTAACGTCACGTCAGC-1	WCBM	3.41996	981
SCG_MBML2_TET_AR-GTAACGTTCCAAATGC-1	WCBM	3.66238	1451
SCG_MBML2_TET_AR-GTAACTGAGTACATGA-1	WCBM	4.08318	2709
SCG_MBML2_TET_AR-GTAACTGAGTGGGATC-1	WCBM	3.55823	1136
SCG_MBML2_TET_AR-GTAACTGGTCAGAGGT-1	WCBM	3.53007	1107
SCG_MBML2_TET_AR-GTAACTGGTGCGATAG-1	WCBM	3.30492	888
SCG_MBML2_TET_AR-GTACGTATCGCACTCT-1	WCBM	3.81184	1647
SCG_MBML2_TET_AR-GTACGTATCGGCTACG-1	WCBM	3.3955	805
SCG_MBML2_TET_AR-GTACGTATCGGTGTTA-1	WCBM	3.1486	464
SCG_MBML2_TET_AR-GTACGTATCGTCCAGG-1	WCBM	3.1209	374
SCG_MBML2_TET_AR-GTACTCCCATGCAACT-1	WCBM	3.26811	724
SCG_MBML2_TET_AR-GTACTCCCATTAGCCA-1	WCBM	3.19089	620
SCG_MBML2_TET_AR-GTACTCCGTTGACGTT-1	WCBM	3.82666	2144
SCG_MBML2_TET_AR-GTACTTTAGGCCCGTT-1	WCBM	3.36078	670
SCG_MBML2_TET_AR-GTACTTTCAGACAAGC-1	WCBM	3.3249	571
SCG_MBML2_TET_AR-GTACTTTGTACCATCA-1	WCBM	3.38256	348
SCG_MBML2_TET_AR-GTACTTTTCGCTGATA-1	WCBM	3.33021	729
SCG_MBML2_TET_AR-GTAGGCCAGAAGATTC-1	WCBM	3.59759	1340
SCG_MBML2_TET_AR-GTAGGCCAGGTGCAAC-1	WCBM	3.13956	492
SCG_MBML2_TET_AR-GTAGGCCTCTATCCTA-1	WCBM	3.10175	474
SCG_MBML2_TET_AR-GTAGTCAAGTTAACGA-1	WCBM	3.54949	972
SCG_MBML2_TET_AR-GTAGTCACATTAACCG-1	WCBM	3.34341	418
SCG_MBML2_TET_AR-GTAGTCAGTACGCACC-1	WCBM	3.10823	420
SCG_MBML2_TET_AR-GTAGTCATCCAAACAC-1	WCBM	3.64542	1341
SCG_MBML2_TET_AR-GTATCTTAGATGCGAC-1	WCBM	3.39777	941
SCG_MBML2_TET_AR-GTATCTTAGTTGAGTA-1	WCBM	3.16227	453
SCG_MBML2_TET_AR-GTATCTTGTACGCTGC-1	WCBM	4.14082	3265
SCG_MBML2_TET_AR-GTATCTTGTCGCCATG-1	WCBM	3.69099	1060
SCG_MBML2_TET_AR-GTATCTTGTTTAGCTG-1	WCBM	3.84874	2066
SCG_MBML2_TET_AR-GTATCTTTCCTACAGA-1	WCBM	3.18013	592
SCG_MBML2_TET_AR-GTATCTTTCGTAGATC-1	WCBM	3.25358	315
SCG_MBML2_TET_AR-GTATTCTCAAACTGCT-1	WCBM	3.6602	649
SCG_MBML2_TET_AR-GTATTCTCAGATGGCA-1	WCBM	4.19039	3153
SCG_MBML2_TET_AR-GTATTCTGTCAGATAA-1	WCBM	3.43537	759
SCG_MBML2_TET_AR-GTATTCTGTTGTGGAG-1	WCBM	3.48173	965
SCG_MBML2_TET_AR-GTATTCTTCCGAAGAG-1	WCBM	3.51282	1177
SCG_MBML2_TET_AR-GTATTCTTCGTGACAT-1	WCBM	3.29951	845
SCG_MBML2_TET_AR-GTCAAGTAGAATTGTG-1	WCBM	3.32243	798
SCG_MBML2_TET_AR-GTCAAGTAGAGCTGCA-1	WCBM	3.08243	479
SCG_MBML2_TET_AR-GTCAAGTGTGGGTATG-1	WCBM	3.46165	1024
SCG_MBML2_TET_AR-GTCAAGTTCAAGCCTA-1	WCBM	3.76185	1540
SCG_MBML2_TET_AR-GTCAAGTTCTTCAACT-1	WCBM	3.79281	1935
SCG_MBML2_TET_AR-GTCAAGTTCTTGACGA-1	WCBM	3.71029	1598
SCG_MBML2_TET_AR-GTCACAATCGCATGAT-1	WCBM	3.54045	1206
SCG_MBML2_TET_AR-GTCACAATCGGTCCGA-1	WCBM	3.70252	1874
SCG_MBML2_TET_AR-GTCACGGAGGTGCACA-1	WCBM	3.40449	917
SCG_MBML2_TET_AR-GTCACGGCAAACTGCT-1	WCBM	3.06446	522
SCG_MBML2_TET_AR-GTCACGGCATTCGACA-1	WCBM	3.14613	680
SCG_MBML2_TET_AR-GTCACGGGTAAGTAGT-1	WCBM	4.02743	2375
SCG_MBML2_TET_AR-GTCACGGGTCGCCATG-1	WCBM	3.30341	787
SCG_MBML2_TET_AR-GTCACGGGTTACTGAC-1	WCBM	3.51362	1070
SCG_MBML2_TET_AR-GTCACGGGTTAGGGTG-1	WCBM	3.6602	1416
SCG_MBML2_TET_AR-GTCACGGGTTCACCTC-1	WCBM	3.1758	572
SCG_MBML2_TET_AR-GTCATTTAGAAACCTA-1	WCBM	3.07918	527
SCG_MBML2_TET_AR-GTCATTTAGGCCCTTG-1	WCBM	3.59151	1425
SCG_MBML2_TET_AR-GTCATTTGTAAAGTCA-1	WCBM	3.39985	1029
SCG_MBML2_TET_AR-GTCCTCAAGTCCCACG-1	WCBM	3.30211	816
SCG_MBML2_TET_AR-GTCCTCACAATAGCGG-1	WCBM	3.38917	1056
SCG_MBML2_TET_AR-GTCCTCACAGGACCCT-1	WCBM	3.10346	560
SCG_MBML2_TET_AR-GTCCTCAGTACAGTGG-1	WCBM	3.09864	454
SCG_MBML2_TET_AR-GTCCTCAGTAGAAGGA-1	WCBM	3.0983	548
SCG_MBML2_TET_AR-GTCCTCAGTCTAGTCA-1	WCBM	3.07041	413
SCG_MBML2_TET_AR-GTCCTCATCCTGCTTG-1	WCBM	3.67906	1541
SCG_MBML2_TET_AR-GTCGGGTCATGATCCA-1	WCBM	3.09061	318
SCG_MBML2_TET_AR-GTCGGGTGTGACGCCT-1	WCBM	3.14644	687
SCG_MBML2_TET_AR-GTCGGGTTCCCTGACT-1	WCBM	3.708	1363
SCG_MBML2_TET_AR-GTCGTAACAGCAGTTT-1	WCBM	3.75717	1374
SCG_MBML2_TET_AR-GTCGTAAGTACGAAAT-1	WCBM	3.39217	906
SCG_MBML2_TET_AR-GTCGTAAGTCCGTCAG-1	WCBM	3.52827	379
SCG_MBML2_TET_AR-GTCTCGTCATGGAATA-1	WCBM	4.17307	3076
SCG_MBML2_TET_AR-GTCTCGTTCACCTTAT-1	WCBM	3.38899	926
SCG_MBML2_TET_AR-GTCTCGTTCACTGGGC-1	WCBM	3.65002	1523
SCG_MBML2_TET_AR-GTCTCGTTCGGCCGAT-1	WCBM	3.45408	645
SCG_MBML2_TET_AR-GTCTTCGCAAGCCCAC-1	WCBM	3.82197	2016
SCG_MBML2_TET_AR-GTCTTCGGTTCGGGCT-1	WCBM	3.61909	902
SCG_MBML2_TET_AR-GTCTTCGTCCTGTAGA-1	WCBM	3.25261	740
SCG_MBML2_TET_AR-GTGAAGGTCTTGACGA-1	WCBM	3.62387	1431
SCG_MBML2_TET_AR-GTGCAGCAGCTGAAAT-1	WCBM	3.21801	700
SCG_MBML2_TET_AR-GTGCAGCAGTTGAGAT-1	WCBM	3.3032	805
SCG_MBML2_TET_AR-GTGCAGCCACGTAAGG-1	WCBM	3.07628	312
SCG_MBML2_TET_AR-GTGCAGCCAGATCGGA-1	WCBM	3.3948	917
SCG_MBML2_TET_AR-GTGCAGCGTGAGGGAG-1	WCBM	3.11093	428
SCG_MBML2_TET_AR-GTGCAGCGTTTCCACC-1	WCBM	3.39094	726
SCG_MBML2_TET_AR-GTGCAGCTCAGTGTTG-1	WCBM	3.197	708
SCG_MBML2_TET_AR-GTGCAGCTCCTTTCTC-1	WCBM	3.58422	1273
SCG_MBML2_TET_AR-GTGCAGCTCGTCCAGG-1	WCBM	3.62211	1451
SCG_MBML2_TET_AR-GTGCATAAGCTAACTC-1	WCBM	3.06595	432
SCG_MBML2_TET_AR-GTGCATAAGCTAGTCT-1	WCBM	3.93982	1904
SCG_MBML2_TET_AR-GTGCATAAGGGTCGAT-1	WCBM	3.79288	2173
SCG_MBML2_TET_AR-GTGCATACATGTTGAC-1	WCBM	3.25768	677
SCG_MBML2_TET_AR-GTGCATATCGGATGGA-1	WCBM	3.81889	1722
SCG_MBML2_TET_AR-GTGCATATCGGGAGTA-1	WCBM	3.41347	881
SCG_MBML2_TET_AR-GTGCATATCTATCGCC-1	WCBM	3.21299	708
SCG_MBML2_TET_AR-GTGCGGTAGACCACGA-1	WCBM	3.29645	822
SCG_MBML2_TET_AR-GTGCGGTAGATGTGGC-1	WCBM	3.69073	1599
SCG_MBML2_TET_AR-GTGCGGTCAAGCCGTC-1	WCBM	3.16732	470
SCG_MBML2_TET_AR-GTGCGGTGTATTCTCT-1	WCBM	3.26126	787
SCG_MBML2_TET_AR-GTGCGGTGTTTGACAC-1	WCBM	3.68278	1460
SCG_MBML2_TET_AR-GTGCTTCAGGTACTCT-1	WCBM	3.93737	2174
SCG_MBML2_TET_AR-GTGCTTCGTAATAGCA-1	WCBM	3.54407	1057
SCG_MBML2_TET_AR-GTGCTTCGTCGCGGTT-1	WCBM	3.35736	969
SCG_MBML2_TET_AR-GTGCTTCGTGTAACGG-1	WCBM	3.80706	1789
SCG_MBML2_TET_AR-GTGCTTCGTGTGACGA-1	WCBM	3.20385	804
SCG_MBML2_TET_AR-GTGGGTCAGCCACGTC-1	WCBM	3.11528	349
SCG_MBML2_TET_AR-GTGGGTCCAATGGAAT-1	WCBM	3.14051	386
SCG_MBML2_TET_AR-GTGGGTCGTAGCTTGT-1	WCBM	3.21617	422
SCG_MBML2_TET_AR-GTGGGTCTCAAGCCTA-1	WCBM	3.47085	1005
SCG_MBML2_TET_AR-GTGGGTCTCGAGGTAG-1	WCBM	3.46464	508
SCG_MBML2_TET_AR-GTGTGCGAGCCACTAT-1	WCBM	3.0693	580
SCG_MBML2_TET_AR-GTGTGCGGTCCGACGT-1	WCBM	3.89642	1755
SCG_MBML2_TET_AR-GTGTGCGTCAACCAAC-1	WCBM	3.34557	554
SCG_MBML2_TET_AR-GTGTTAGAGTACGACG-1	WCBM	3.17202	669
SCG_MBML2_TET_AR-GTGTTAGAGTGTTGAA-1	WCBM	3.44279	1109
SCG_MBML2_TET_AR-GTGTTAGCAAACTGTC-1	WCBM	3.21669	549
SCG_MBML2_TET_AR-GTTAAGCAGATCCGAG-1	WCBM	3.45788	994
SCG_MBML2_TET_AR-GTTAAGCGTGAAAGAG-1	WCBM	3.10958	329
SCG_MBML2_TET_AR-GTTAAGCTCGCCATAA-1	WCBM	3.65763	1652
SCG_MBML2_TET_AR-GTTAAGCTCTGGTATG-1	WCBM	3.30103	841
SCG_MBML2_TET_AR-GTTACAGTCACCTTAT-1	WCBM	3.50406	1113
SCG_MBML2_TET_AR-GTTACAGTCATTTGGG-1	WCBM	3.92542	2134
SCG_MBML2_TET_AR-GTTCATTAGATGTGGC-1	WCBM	3.73672	1464
SCG_MBML2_TET_AR-GTTCATTGTAAATACG-1	WCBM	3.85095	1998
SCG_MBML2_TET_AR-GTTCATTGTACTTGAC-1	WCBM	3.78675	1650
SCG_MBML2_TET_AR-GTTCGGGAGTTGAGAT-1	WCBM	3.20412	838
SCG_MBML2_TET_AR-GTTCGGGCAAGGGTCA-1	WCBM	3.625	1676
SCG_MBML2_TET_AR-GTTCGGGCATACGCCG-1	WCBM	3.37566	392
SCG_MBML2_TET_AR-GTTCTCGCAAGGCTCC-1	WCBM	3.69205	1001
SCG_MBML2_TET_AR-GTTCTCGCATCACCCT-1	WCBM	3.79546	1548
SCG_MBML2_TET_AR-GTTCTCGCATTAGCCA-1	WCBM	3.90369	1935
SCG_MBML2_TET_AR-GTTCTCGTCGATCCCT-1	WCBM	3.84899	2093
SCG_MBML2_TET_AR-GTTTCTAAGAGTCTGG-1	WCBM	3.54307	1196
SCG_MBML2_TET_AR-GTTTCTAAGTCTCGGC-1	WCBM	3.55291	1254
SCG_MBML2_TET_AR-GTTTCTAGTATAGTAG-1	WCBM	3.18639	506
SCG_MBML2_TET_AR-GTTTCTAGTTAGATGA-1	WCBM	3.71383	1655
SCG_MBML2_TET_AR-TAAACCGCACTGTTAG-1	WCBM	3.19976	569
SCG_MBML2_TET_AR-TAAACCGCAGCCTTGG-1	WCBM	3.65341	1421
SCG_MBML2_TET_AR-TAAACCGCATGTCCTC-1	WCBM	3.17056	599
SCG_MBML2_TET_AR-TAAACCGTCCTGCAGG-1	WCBM	3.97996	2136
SCG_MBML2_TET_AR-TAAGAGACACAGACAG-1	WCBM	3.17696	446
SCG_MBML2_TET_AR-TAAGAGAGTATTCTCT-1	WCBM	3.21696	747
SCG_MBML2_TET_AR-TAAGAGATCTGTCTAT-1	WCBM	3.077	606
SCG_MBML2_TET_AR-TAAGCGTAGGCCGAAT-1	WCBM	3.15655	482
SCG_MBML2_TET_AR-TAAGCGTAGTTCGATC-1	WCBM	3.38202	757
SCG_MBML2_TET_AR-TAAGCGTCAGTAACGG-1	WCBM	3.44217	805
SCG_MBML2_TET_AR-TAAGTGCCATACAGCT-1	WCBM	3.2783	367
SCG_MBML2_TET_AR-TAAGTGCCATACTACG-1	WCBM	3.59879	1421
SCG_MBML2_TET_AR-TAAGTGCGTGGCGAAT-1	WCBM	3.76545	1694
SCG_MBML2_TET_AR-TACACGACATCACGTA-1	WCBM	3.50853	1149
SCG_MBML2_TET_AR-TACACGAGTTGTCTTT-1	WCBM	3.81003	1867
SCG_MBML2_TET_AR-TACACGATCCAGTATG-1	WCBM	3.65196	1379
SCG_MBML2_TET_AR-TACACGATCCTGCCAT-1	WCBM	3.37731	629
SCG_MBML2_TET_AR-TACACGATCTGCTTGC-1	WCBM	3.12287	420
SCG_MBML2_TET_AR-TACAGTGCACGTCTCT-1	WCBM	3.41597	1027
SCG_MBML2_TET_AR-TACAGTGCAGCAGTTT-1	WCBM	3.66969	1490
SCG_MBML2_TET_AR-TACAGTGGTCTCTTAT-1	WCBM	3.13322	406
SCG_MBML2_TET_AR-TACAGTGGTCTTGCGG-1	WCBM	3.39637	964
SCG_MBML2_TET_AR-TACAGTGTCATCTGTT-1	WCBM	3.63043	1147
SCG_MBML2_TET_AR-TACCTATAGGCGTACA-1	WCBM	3.25792	547
SCG_MBML2_TET_AR-TACCTATCATCGGACC-1	WCBM	3.27485	701
SCG_MBML2_TET_AR-TACCTATGTACAGACG-1	WCBM	3.30146	767
SCG_MBML2_TET_AR-TACCTATGTCAATACC-1	WCBM	3.06145	531
SCG_MBML2_TET_AR-TACCTATGTCCGAGTC-1	WCBM	3.1878	494
SCG_MBML2_TET_AR-TACCTATGTTAGGGTG-1	WCBM	3.27623	774
SCG_MBML2_TET_AR-TACCTATTCCTCGCAT-1	WCBM	3.35276	227
SCG_MBML2_TET_AR-TACCTTAAGAGCTGCA-1	WCBM	3.3298	865
SCG_MBML2_TET_AR-TACCTTACAGCTTAAC-1	WCBM	3.1529	644
SCG_MBML2_TET_AR-TACCTTACAGGGAGAG-1	WCBM	3.94468	2100
SCG_MBML2_TET_AR-TACCTTAGTTCCCTTG-1	WCBM	3.36642	937
SCG_MBML2_TET_AR-TACCTTATCTATCCTA-1	WCBM	3.19645	422
SCG_MBML2_TET_AR-TACGGATCAGCGTAAG-1	WCBM	3.46434	1160
SCG_MBML2_TET_AR-TACGGATCATACGCCG-1	WCBM	3.15534	577
SCG_MBML2_TET_AR-TACGGATGTTTCCACC-1	WCBM	3.18837	624
SCG_MBML2_TET_AR-TACGGATTCCGAAGAG-1	WCBM	3.63165	1250
SCG_MBML2_TET_AR-TACGGGCAGATCCGAG-1	WCBM	3.28959	764
SCG_MBML2_TET_AR-TACGGTAAGACCCACC-1	WCBM	3.12024	434
SCG_MBML2_TET_AR-TACGGTACATCACGAT-1	WCBM	3.53453	1241
SCG_MBML2_TET_AR-TACGGTAGTTGGTAAA-1	WCBM	3.79817	1908
SCG_MBML2_TET_AR-TACTCATAGAGCTTCT-1	WCBM	3.71172	1214
SCG_MBML2_TET_AR-TACTCATCAGCCTTGG-1	WCBM	3.21696	671
SCG_MBML2_TET_AR-TACTCATTCAATACCG-1	WCBM	3.85956	1882
SCG_MBML2_TET_AR-TACTCATTCCTAGGGC-1	WCBM	4.16361	2965
SCG_MBML2_TET_AR-TACTCGCAGGGCTTGA-1	WCBM	3.22712	490
SCG_MBML2_TET_AR-TACTCGCCAAGGTTTC-1	WCBM	3.09795	442
SCG_MBML2_TET_AR-TACTCGCCACGTCAGC-1	WCBM	3.32201	782
SCG_MBML2_TET_AR-TACTCGCGTACACCGC-1	WCBM	3.56443	1137
SCG_MBML2_TET_AR-TACTTACAGCTTTGGT-1	WCBM	3.39915	475
SCG_MBML2_TET_AR-TACTTACAGTCCTCCT-1	WCBM	3.15229	626
SCG_MBML2_TET_AR-TACTTACTCCTATGTT-1	WCBM	3.64953	1301
SCG_MBML2_TET_AR-TACTTACTCGTCTGCT-1	WCBM	3.17609	589
SCG_MBML2_TET_AR-TAGACCAAGCTAGCCC-1	WCBM	3.58737	1372
SCG_MBML2_TET_AR-TAGACCACACATTAGC-1	WCBM	3.68314	1567
SCG_MBML2_TET_AR-TAGACCAGTCGAGATG-1	WCBM	3.13418	414
SCG_MBML2_TET_AR-TAGACCATCCTGCTTG-1	WCBM	3.70157	1600
SCG_MBML2_TET_AR-TAGAGCTTCAGCATGT-1	WCBM	3.73815	1848
SCG_MBML2_TET_AR-TAGAGCTTCTTCATGT-1	WCBM	3.05881	376
SCG_MBML2_TET_AR-TAGCCGGCATCACAAC-1	WCBM	3.15715	542
SCG_MBML2_TET_AR-TAGGCATAGAGCTTCT-1	WCBM	3.52479	1099
SCG_MBML2_TET_AR-TAGGCATAGAGGTACC-1	WCBM	3.60842	1252
SCG_MBML2_TET_AR-TAGGCATCAATCGGTT-1	WCBM	3.2615	700
SCG_MBML2_TET_AR-TAGTGGTAGACCTAGG-1	WCBM	3.53719	1323
SCG_MBML2_TET_AR-TAGTGGTAGCGTTTAC-1	WCBM	3.1176	577
SCG_MBML2_TET_AR-TAGTGGTAGGACTGGT-1	WCBM	3.7788	1800
SCG_MBML2_TET_AR-TAGTGGTCAGCTCGCA-1	WCBM	3.88161	2153
SCG_MBML2_TET_AR-TAGTGGTGTCCAAGTT-1	WCBM	3.52192	1114
SCG_MBML2_TET_AR-TAGTGGTTCCGAATGT-1	WCBM	3.14922	442
SCG_MBML2_TET_AR-TAGTGGTTCGTTACAG-1	WCBM	3.23629	655
SCG_MBML2_TET_AR-TAGTTGGAGGTGATTA-1	WCBM	3.70001	1542
SCG_MBML2_TET_AR-TAGTTGGAGTGCAAGC-1	WCBM	3.13098	452
SCG_MBML2_TET_AR-TAGTTGGCATTCTCAT-1	WCBM	3.44793	980
SCG_MBML2_TET_AR-TAGTTGGTCAAAGTAG-1	WCBM	3.5382	1117
SCG_MBML2_TET_AR-TAGTTGGTCGTCACGG-1	WCBM	3.08884	449
SCG_MBML2_TET_AR-TATCAGGCACAACTGT-1	WCBM	3.31534	313
SCG_MBML2_TET_AR-TATCAGGCAGTCGATT-1	WCBM	3.34537	674
SCG_MBML2_TET_AR-TATCAGGGTGTGGTTT-1	WCBM	3.20385	468
SCG_MBML2_TET_AR-TATCAGGTCTAGCACA-1	WCBM	3.26458	678
SCG_MBML2_TET_AR-TATCAGGTCTGATACG-1	WCBM	3.9428	2101
SCG_MBML2_TET_AR-TATCTCAAGAAGGACA-1	WCBM	3.09968	391
SCG_MBML2_TET_AR-TATCTCACAGCGAACA-1	WCBM	3.75504	1569
SCG_MBML2_TET_AR-TATCTCAGTAGATTAG-1	WCBM	3.0835	395
SCG_MBML2_TET_AR-TATCTCATCAAAGTAG-1	WCBM	3.42959	1091
SCG_MBML2_TET_AR-TATGCCCAGATGTAAC-1	WCBM	3.17609	493
SCG_MBML2_TET_AR-TATGCCCAGTTGTAGA-1	WCBM	3.21722	309
SCG_MBML2_TET_AR-TATGCCCCAGCTGCTG-1	WCBM	3.33846	734
SCG_MBML2_TET_AR-TATTACCAGACTAAGT-1	WCBM	3.11561	400
SCG_MBML2_TET_AR-TATTACCTCAGCTCGG-1	WCBM	3.76522	1725
SCG_MBML2_TET_AR-TATTACCTCGGACAAG-1	WCBM	3.29292	287
SCG_MBML2_TET_AR-TCAACGACACAACGTT-1	WCBM	3.89126	2098
SCG_MBML2_TET_AR-TCAACGACAGCGTAAG-1	WCBM	3.51362	1153
SCG_MBML2_TET_AR-TCAACGAGTTAGGGTG-1	WCBM	3.81131	1964
SCG_MBML2_TET_AR-TCAACGATCTCGCATC-1	WCBM	3.73743	1544
SCG_MBML2_TET_AR-TCAATCTAGACATAAC-1	WCBM	3.44059	1013
SCG_MBML2_TET_AR-TCAATCTAGATGAGAG-1	WCBM	4.11474	2831
SCG_MBML2_TET_AR-TCAATCTCACAACTGT-1	WCBM	3.52556	934
SCG_MBML2_TET_AR-TCAATCTCACGAGGTA-1	WCBM	3.41847	977
SCG_MBML2_TET_AR-TCAATCTCAGTTTACG-1	WCBM	3.2307	284
SCG_MBML2_TET_AR-TCAATCTTCGTGGTCG-1	WCBM	3.43902	958
SCG_MBML2_TET_AR-TCACAAGAGCAATATG-1	WCBM	3.3566	850
SCG_MBML2_TET_AR-TCACAAGCACGCTTTC-1	WCBM	3.07004	604
SCG_MBML2_TET_AR-TCACAAGCAGCCTTGG-1	WCBM	3.57807	1145
SCG_MBML2_TET_AR-TCACAAGTCGCCAAAT-1	WCBM	3.84702	2006
SCG_MBML2_TET_AR-TCACGAACAGCTGCTG-1	WCBM	3.2531	515
SCG_MBML2_TET_AR-TCACGAATCACGAAGG-1	WCBM	3.14489	656
SCG_MBML2_TET_AR-TCACGAATCTATCCTA-1	WCBM	3.36211	854
SCG_MBML2_TET_AR-TCAGATGGTCAATGTC-1	WCBM	3.74656	1667
SCG_MBML2_TET_AR-TCAGCAACACCCATGG-1	WCBM	3.18156	649
SCG_MBML2_TET_AR-TCAGCAACATGTTGAC-1	WCBM	3.33506	1017
SCG_MBML2_TET_AR-TCAGCAAGTCAAAGAT-1	WCBM	3.20276	651
SCG_MBML2_TET_AR-TCAGCAAGTCTAAAGA-1	WCBM	3.41397	1013
SCG_MBML2_TET_AR-TCAGCAATCGCATGAT-1	WCBM	3.99774	2665
SCG_MBML2_TET_AR-TCAGCTCTCAGCTGGC-1	WCBM	3.22479	624
SCG_MBML2_TET_AR-TCAGGATAGTGATCGG-1	WCBM	3.72835	1744
SCG_MBML2_TET_AR-TCAGGATAGTTCCACA-1	WCBM	3.26387	625
SCG_MBML2_TET_AR-TCAGGATCACAGCCCA-1	WCBM	3.7124	1561
SCG_MBML2_TET_AR-TCAGGATCATTCCTCG-1	WCBM	3.38003	955
SCG_MBML2_TET_AR-TCAGGATGTTGTGGCC-1	WCBM	3.74507	1453
SCG_MBML2_TET_AR-TCAGGTAGTACCGTTA-1	WCBM	3.14675	414
SCG_MBML2_TET_AR-TCAGGTAGTCCAGTGC-1	WCBM	3.24155	723
SCG_MBML2_TET_AR-TCAGGTAGTCGCATCG-1	WCBM	3.86326	2052
SCG_MBML2_TET_AR-TCATTACGTAATAGCA-1	WCBM	3.66285	1191
SCG_MBML2_TET_AR-TCATTACGTATGGTTC-1	WCBM	3.95607	2384
SCG_MBML2_TET_AR-TCATTACGTCATATGC-1	WCBM	3.06108	557
SCG_MBML2_TET_AR-TCATTACTCGGAGCAA-1	WCBM	3.1209	421
SCG_MBML2_TET_AR-TCATTACTCTTGTTTG-1	WCBM	3.76103	1580
SCG_MBML2_TET_AR-TCATTTGAGAGCTGGT-1	WCBM	3.8757	1613
SCG_MBML2_TET_AR-TCATTTGCATGAACCT-1	WCBM	3.75412	1682
SCG_MBML2_TET_AR-TCATTTGGTAAGGGCT-1	WCBM	3.0976	553
SCG_MBML2_TET_AR-TCATTTGGTACCATCA-1	WCBM	3.0607	443
SCG_MBML2_TET_AR-TCATTTGTCACCACCT-1	WCBM	3.49554	813
SCG_MBML2_TET_AR-TCCACACGTTCATGGT-1	WCBM	3.0799	676
SCG_MBML2_TET_AR-TCCACACTCACAAACC-1	WCBM	3.41564	991
SCG_MBML2_TET_AR-TCGAGGCAGACACTAA-1	WCBM	3.11193	251
SCG_MBML2_TET_AR-TCGAGGCGTCCATCCT-1	WCBM	3.25503	697
SCG_MBML2_TET_AR-TCGAGGCTCAAGATCC-1	WCBM	3.13226	440
SCG_MBML2_TET_AR-TCGAGGCTCGTACGGC-1	WCBM	3.4014	898
SCG_MBML2_TET_AR-TCGCGAGCAGGGATTG-1	WCBM	3.09307	608
SCG_MBML2_TET_AR-TCGCGAGGTGCACTTA-1	WCBM	3.36021	787
SCG_MBML2_TET_AR-TCGCGAGGTGCAGTAG-1	WCBM	3.61909	1326
SCG_MBML2_TET_AR-TCGCGAGTCAGCGACC-1	WCBM	3.74803	1733
SCG_MBML2_TET_AR-TCGCGAGTCCTTAATC-1	WCBM	3.50174	1074
SCG_MBML2_TET_AR-TCGCGTTAGAATAGGG-1	WCBM	3.64523	1463
SCG_MBML2_TET_AR-TCGCGTTCAACTTGAC-1	WCBM	3.24229	717
SCG_MBML2_TET_AR-TCGCGTTCACCGCTAG-1	WCBM	3.08529	531
SCG_MBML2_TET_AR-TCGCGTTGTACTTCTT-1	WCBM	3.23172	630
SCG_MBML2_TET_AR-TCGGGACAGAGAACAG-1	WCBM	3.97882	2519
SCG_MBML2_TET_AR-TCGGGACAGGGTTCCC-1	WCBM	3.22557	677
SCG_MBML2_TET_AR-TCGGGACCAAGCCATT-1	WCBM	3.35392	656
SCG_MBML2_TET_AR-TCGGGACCACTGTGTA-1	WCBM	3.20358	612
SCG_MBML2_TET_AR-TCGGGACGTCCAGTTA-1	WCBM	3.13226	267
SCG_MBML2_TET_AR-TCGGGACTCACTTATC-1	WCBM	3.37767	917
SCG_MBML2_TET_AR-TCGGTAAAGCGTCTAT-1	WCBM	3.40569	745
SCG_MBML2_TET_AR-TCGGTAAAGCGTGAAC-1	WCBM	3.10551	392
SCG_MBML2_TET_AR-TCGGTAACACCATCCT-1	WCBM	3.33122	691
SCG_MBML2_TET_AR-TCGGTAACATGGAATA-1	WCBM	4.02821	2771
SCG_MBML2_TET_AR-TCGGTAAGTCATGCAT-1	WCBM	3.09132	515
SCG_MBML2_TET_AR-TCGGTAAGTCTTGCGG-1	WCBM	3.79623	1871
SCG_MBML2_TET_AR-TCGTACCGTACGACCC-1	WCBM	3.82092	1628
SCG_MBML2_TET_AR-TCGTACCGTAGTAGTA-1	WCBM	3.77974	1641
SCG_MBML2_TET_AR-TCGTACCGTTGTCTTT-1	WCBM	3.38775	610
SCG_MBML2_TET_AR-TCGTACCTCGAACTGT-1	WCBM	3.11461	638
SCG_MBML2_TET_AR-TCGTACCTCGCGGATC-1	WCBM	3.66792	1505
SCG_MBML2_TET_AR-TCGTACCTCTGGTTCC-1	WCBM	3.26411	873
SCG_MBML2_TET_AR-TCGTACCTCTTCCTTC-1	WCBM	3.56301	1178
SCG_MBML2_TET_AR-TCGTAGATCAAGATCC-1	WCBM	3.1383	521
SCG_MBML2_TET_AR-TCGTAGATCGGCGGTT-1	WCBM	3.19866	374
SCG_MBML2_TET_AR-TCTATTGGTAGTACCT-1	WCBM	3.613	1163
SCG_MBML2_TET_AR-TCTATTGGTCCGTTAA-1	WCBM	3.59384	1330
SCG_MBML2_TET_AR-TCTATTGTCACAGGCC-1	WCBM	3.41597	165
SCG_MBML2_TET_AR-TCTATTGTCAGCTCTC-1	WCBM	3.1284	632
SCG_MBML2_TET_AR-TCTCATAAGTTAGGTA-1	WCBM	3.11193	105
SCG_MBML2_TET_AR-TCTCATAGTCCCTTGT-1	WCBM	3.17056	524
SCG_MBML2_TET_AR-TCTCATATCAGGTAAA-1	WCBM	3.88818	1062
SCG_MBML2_TET_AR-TCTCATATCGCTAGCG-1	WCBM	4.3095	3976
SCG_MBML2_TET_AR-TCTCATATCGGATGGA-1	WCBM	3.14891	423
SCG_MBML2_TET_AR-TCTCTAAAGCAGGTCA-1	WCBM	3.50947	1260
SCG_MBML2_TET_AR-TCTCTAAGTGAACCTT-1	WCBM	3.35717	792
SCG_MBML2_TET_AR-TCTGGAACACATTTCT-1	WCBM	4.06028	2480
SCG_MBML2_TET_AR-TCTGGAACATTCACTT-1	WCBM	3.40722	785
SCG_MBML2_TET_AR-TCTTCGGAGGCCCGTT-1	WCBM	3.13893	384
SCG_MBML2_TET_AR-TCTTCGGGTAAGAGAG-1	WCBM	3.31806	798
SCG_MBML2_TET_AR-TCTTCGGTCTCTAAGG-1	WCBM	3.09237	543
SCG_MBML2_TET_AR-TCTTCGGTCTTACCTA-1	WCBM	3.13033	492
SCG_MBML2_TET_AR-TCTTTCCCATGTCGAT-1	WCBM	3.6067	1086
SCG_MBML2_TET_AR-TCTTTCCGTCTGCGGT-1	WCBM	3.46509	1001
SCG_MBML2_TET_AR-TCTTTCCGTCTTGTCC-1	WCBM	3.70278	1435
SCG_MBML2_TET_AR-TCTTTCCGTTGGTTTG-1	WCBM	3.40432	984
SCG_MBML2_TET_AR-TCTTTCCGTTTCGCTC-1	WCBM	3.14582	535
SCG_MBML2_TET_AR-TCTTTCCTCTCGGACG-1	WCBM	3.46953	1061
SCG_MBML2_TET_AR-TGAAAGAAGAGGACGG-1	WCBM	3.3092	854
SCG_MBML2_TET_AR-TGAAAGAGTTTAGGAA-1	WCBM	3.13322	686
SCG_MBML2_TET_AR-TGACAACAGCCCAGCT-1	WCBM	3.40654	547
SCG_MBML2_TET_AR-TGACAACCACGGCGTT-1	WCBM	3.57461	1262
SCG_MBML2_TET_AR-TGACAACGTCGCCATG-1	WCBM	3.34203	909
SCG_MBML2_TET_AR-TGACAACTCTGAAAGA-1	WCBM	3.17898	663
SCG_MBML2_TET_AR-TGACGGCCAAACCTAC-1	WCBM	3.077	559
SCG_MBML2_TET_AR-TGACTAGCACATTAGC-1	WCBM	3.13098	655
SCG_MBML2_TET_AR-TGACTAGCAGATCGGA-1	WCBM	3.15014	603
SCG_MBML2_TET_AR-TGACTAGGTCAGCTAT-1	WCBM	3.2266	693
SCG_MBML2_TET_AR-TGACTAGGTCTTTCAT-1	WCBM	3.14675	609
SCG_MBML2_TET_AR-TGACTAGTCACATGCA-1	WCBM	3.78682	1664
SCG_MBML2_TET_AR-TGACTTTCAAGTTGTC-1	WCBM	3.59051	1415
SCG_MBML2_TET_AR-TGACTTTCAGGCTGAA-1	WCBM	3.08636	435
SCG_MBML2_TET_AR-TGACTTTGTCGTCTTC-1	WCBM	3.20548	696
SCG_MBML2_TET_AR-TGACTTTGTGGACGAT-1	WCBM	3.14426	735
SCG_MBML2_TET_AR-TGAGAGGAGGTCATCT-1	WCBM	3.09377	648
SCG_MBML2_TET_AR-TGAGAGGAGTACGTAA-1	WCBM	3.21484	512
SCG_MBML2_TET_AR-TGAGAGGGTCGCGGTT-1	WCBM	3.63256	1311
SCG_MBML2_TET_AR-TGAGAGGGTCTGATTG-1	WCBM	3.28937	797
SCG_MBML2_TET_AR-TGAGCATTCGCCTGAG-1	WCBM	3.20249	637
SCG_MBML2_TET_AR-TGAGCATTCGGCATCG-1	WCBM	3.30363	793
SCG_MBML2_TET_AR-TGAGCCGAGCAGGTCA-1	WCBM	3.39985	1179
SCG_MBML2_TET_AR-TGAGCCGTCTGGAGCC-1	WCBM	3.22712	516
SCG_MBML2_TET_AR-TGAGGGACAATGGATA-1	WCBM	3.10585	398
SCG_MBML2_TET_AR-TGAGGGACACAACTGT-1	WCBM	4.05316	2567
SCG_MBML2_TET_AR-TGAGGGACACTGTCGG-1	WCBM	3.89752	2168
SCG_MBML2_TET_AR-TGAGGGACATCACGTA-1	WCBM	3.26741	606
SCG_MBML2_TET_AR-TGATTTCAGCGATAGC-1	WCBM	3.68717	1589
SCG_MBML2_TET_AR-TGATTTCAGCTGGAAC-1	WCBM	3.25261	690
SCG_MBML2_TET_AR-TGATTTCCATGTTGAC-1	WCBM	3.11361	588
SCG_MBML2_TET_AR-TGATTTCTCAACACCA-1	WCBM	3.33143	1049
SCG_MBML2_TET_AR-TGATTTCTCACCGGGT-1	WCBM	3.39305	692
SCG_MBML2_TET_AR-TGCACCTAGACCTAGG-1	WCBM	3.09342	457
SCG_MBML2_TET_AR-TGCACCTAGTCCGGTC-1	WCBM	3.14953	597
SCG_MBML2_TET_AR-TGCACCTCATTAACCG-1	WCBM	3.2307	707
SCG_MBML2_TET_AR-TGCACCTGTGCTTCTC-1	WCBM	3.20548	448
SCG_MBML2_TET_AR-TGCACCTGTTTAGGAA-1	WCBM	4.02123	2202
SCG_MBML2_TET_AR-TGCCAAAAGTTCGCGC-1	WCBM	3.68547	1500
SCG_MBML2_TET_AR-TGCCAAACAGACAGGT-1	WCBM	3.26905	844
SCG_MBML2_TET_AR-TGCCAAAGTAAGTGGC-1	WCBM	3.41697	911
SCG_MBML2_TET_AR-TGCCCATAGCAACGGT-1	WCBM	3.28556	402
SCG_MBML2_TET_AR-TGCCCATCAAGGCTCC-1	WCBM	3.23729	554
SCG_MBML2_TET_AR-TGCCCTAAGAATGTGT-1	WCBM	3.16017	594
SCG_MBML2_TET_AR-TGCCCTAAGAGTCTGG-1	WCBM	3.41196	932
SCG_MBML2_TET_AR-TGCCCTAGTGCAACGA-1	WCBM	3.8221	2002
SCG_MBML2_TET_AR-TGCCCTATCCTTTCGG-1	WCBM	3.66577	1455
SCG_MBML2_TET_AR-TGCCCTATCGGTTAAC-1	WCBM	3.13545	603
SCG_MBML2_TET_AR-TGCCCTATCTCCTATA-1	WCBM	3.38917	911
SCG_MBML2_TET_AR-TGCGCAGAGGCTCAGA-1	WCBM	3.84708	2040
SCG_MBML2_TET_AR-TGCGCAGTCAACCAAC-1	WCBM	3.43759	908
SCG_MBML2_TET_AR-TGCGCAGTCGCGGATC-1	WCBM	3.13577	441
SCG_MBML2_TET_AR-TGCGCAGTCTACCAGA-1	WCBM	3.34616	881
SCG_MBML2_TET_AR-TGCGCAGTCTCATTCA-1	WCBM	3.62562	499
SCG_MBML2_TET_AR-TGCGGGTCAAGCCGTC-1	WCBM	3.28035	707
SCG_MBML2_TET_AR-TGCGGGTCACGGCTAC-1	WCBM	3.15625	741
SCG_MBML2_TET_AR-TGCGGGTCATCCGTGG-1	WCBM	3.29137	752
SCG_MBML2_TET_AR-TGCGGGTCATGACATC-1	WCBM	3.51228	1130
SCG_MBML2_TET_AR-TGCGTGGCAAGCTGTT-1	WCBM	3.19976	710
SCG_MBML2_TET_AR-TGCGTGGTCCTATTCA-1	WCBM	3.62829	1300
SCG_MBML2_TET_AR-TGCGTGGTCTCCGGTT-1	WCBM	3.3298	881
SCG_MBML2_TET_AR-TGCTACCAGGAGCGTT-1	WCBM	3.08422	430
SCG_MBML2_TET_AR-TGCTACCCAAAGGTGC-1	WCBM	3.07846	396
SCG_MBML2_TET_AR-TGCTACCCAGCTCGCA-1	WCBM	3.11959	469
SCG_MBML2_TET_AR-TGCTACCGTTGGTTTG-1	WCBM	3.09132	473
SCG_MBML2_TET_AR-TGCTGCTAGGAGTTGC-1	WCBM	3.07918	343
SCG_MBML2_TET_AR-TGCTGCTAGGTGCTAG-1	WCBM	3.81385	1724
SCG_MBML2_TET_AR-TGCTGCTGTGTTTGTG-1	WCBM	3.21511	586
SCG_MBML2_TET_AR-TGGACGCAGACTAAGT-1	WCBM	3.08422	375
SCG_MBML2_TET_AR-TGGACGCAGCCATCGC-1	WCBM	3.49803	511
SCG_MBML2_TET_AR-TGGACGCAGGCGATAC-1	WCBM	3.26998	845
SCG_MBML2_TET_AR-TGGACGCAGTGGGATC-1	WCBM	3.31408	773
SCG_MBML2_TET_AR-TGGACGCCACACCGAC-1	WCBM	3.34616	580
SCG_MBML2_TET_AR-TGGACGCCAGCCTTTC-1	WCBM	3.08814	493
SCG_MBML2_TET_AR-TGGACGCCATTAACCG-1	WCBM	3.18441	695
SCG_MBML2_TET_AR-TGGACGCGTTCCCGAG-1	WCBM	3.79021	1878
SCG_MBML2_TET_AR-TGGCCAGAGGGTCGAT-1	WCBM	3.57066	1188
SCG_MBML2_TET_AR-TGGCCAGTCGCCCTTA-1	WCBM	3.23679	502
SCG_MBML2_TET_AR-TGGCCAGTCGTTTATC-1	WCBM	3.07188	412
SCG_MBML2_TET_AR-TGGCCAGTCTATCCCG-1	WCBM	3.67742	1531
SCG_MBML2_TET_AR-TGGCGCACACATTAGC-1	WCBM	3.87204	2201
SCG_MBML2_TET_AR-TGGCTGGAGCGATGAC-1	WCBM	3.39252	919
SCG_MBML2_TET_AR-TGGCTGGAGGCCCTCA-1	WCBM	3.40654	1011
SCG_MBML2_TET_AR-TGGCTGGCACTTAACG-1	WCBM	3.21165	284
SCG_MBML2_TET_AR-TGGGAAGAGAAGGTGA-1	WCBM	3.67688	1689
SCG_MBML2_TET_AR-TGGGAAGAGCCAACAG-1	WCBM	3.41364	766
SCG_MBML2_TET_AR-TGGGAAGAGGTCATCT-1	WCBM	3.27554	818
SCG_MBML2_TET_AR-TGGGAAGAGTGCGTGA-1	WCBM	3.5605	1308
SCG_MBML2_TET_AR-TGGGCGTGTTTCCACC-1	WCBM	3.2403	544
SCG_MBML2_TET_AR-TGGTTAGGTCGAAAGC-1	WCBM	3.1116	444
SCG_MBML2_TET_AR-TGGTTAGTCAGGTAAA-1	WCBM	3.39005	945
SCG_MBML2_TET_AR-TGGTTCCCATCAGTAC-1	WCBM	3.72591	1362
SCG_MBML2_TET_AR-TGGTTCCGTATAATGG-1	WCBM	3.53135	1278
SCG_MBML2_TET_AR-TGGTTCCGTTTCGCTC-1	WCBM	3.31911	845
SCG_MBML2_TET_AR-TGGTTCCTCAGTACGT-1	WCBM	3.49982	1025
SCG_MBML2_TET_AR-TGTATTCCAGGCTCAC-1	WCBM	3.1232	480
SCG_MBML2_TET_AR-TGTATTCGTGAGGGTT-1	WCBM	3.29623	848
SCG_MBML2_TET_AR-TGTATTCGTTGACGTT-1	WCBM	3.52101	1238
SCG_MBML2_TET_AR-TGTATTCTCGGTTCGG-1	WCBM	3.36884	1018
SCG_MBML2_TET_AR-TGTCCCAGTCTCACCT-1	WCBM	3.53732	1251
SCG_MBML2_TET_AR-TGTCCCAGTTACGTCA-1	WCBM	3.31555	799
SCG_MBML2_TET_AR-TGTCCCATCTGGTTCC-1	WCBM	3.54345	1058
SCG_MBML2_TET_AR-TGTGGTACACACCGCA-1	WCBM	3.72263	1728
SCG_MBML2_TET_AR-TGTGGTAGTTGTACAC-1	WCBM	3.81525	1879
SCG_MBML2_TET_AR-TGTGGTATCTGATACG-1	WCBM	3.7876	1627
SCG_MBML2_TET_AR-TGTGTTTGTACAGACG-1	WCBM	3.58263	1322
SCG_MBML2_TET_AR-TGTGTTTTCGCCTGAG-1	WCBM	3.15776	526
SCG_MBML2_TET_AR-TGTTCCGAGATGTCGG-1	WCBM	3.17638	482
SCG_MBML2_TET_AR-TGTTCCGAGCCCGAAA-1	WCBM	3.26316	699
SCG_MBML2_TET_AR-TGTTCCGAGTGCGTGA-1	WCBM	3.31597	649
SCG_MBML2_TET_AR-TGTTCCGCACATTAGC-1	WCBM	3.23019	625
SCG_MBML2_TET_AR-TGTTCCGCAGCGAACA-1	WCBM	3.87448	2085
SCG_MBML2_TET_AR-TGTTCCGCAGGAATCG-1	WCBM	3.13322	357
SCG_MBML2_TET_AR-TGTTCCGTCGAACTGT-1	WCBM	3.26576	755
SCG_MBML2_TET_AR-TTAACTCAGCGTGAAC-1	WCBM	3.71767	1447
SCG_MBML2_TET_AR-TTAACTCCAAGCGATG-1	WCBM	3.11093	397
SCG_MBML2_TET_AR-TTAACTCGTAGCCTCG-1	WCBM	3.29688	827
SCG_MBML2_TET_AR-TTAACTCGTAGGGACT-1	WCBM	3.36135	375
SCG_MBML2_TET_AR-TTAACTCGTGTGGCTC-1	WCBM	3.32736	538
SCG_MBML2_TET_AR-TTAACTCTCTACGAGT-1	WCBM	3.13066	405
SCG_MBML2_TET_AR-TTAGGACGTTCCGGCA-1	WCBM	3.43632	996
SCG_MBML2_TET_AR-TTAGGACTCATAAAGG-1	WCBM	3.56679	1037
SCG_MBML2_TET_AR-TTAGGACTCCATGAAC-1	WCBM	3.29667	688
SCG_MBML2_TET_AR-TTAGGCAAGTACGTTC-1	WCBM	3.49318	1080
SCG_MBML2_TET_AR-TTAGGCAGTGACGCCT-1	WCBM	3.93039	2434
SCG_MBML2_TET_AR-TTAGTTCAGCACACAG-1	WCBM	3.36418	854
SCG_MBML2_TET_AR-TTAGTTCCACGCGAAA-1	WCBM	3.64963	1276
SCG_MBML2_TET_AR-TTAGTTCGTACAGACG-1	WCBM	3.39533	982
SCG_MBML2_TET_AR-TTAGTTCGTGCAGGTA-1	WCBM	3.64709	1485
SCG_MBML2_TET_AR-TTAGTTCGTGTCCTCT-1	WCBM	3.61469	1487
SCG_MBML2_TET_AR-TTAGTTCTCCGAGCCA-1	WCBM	3.14333	435
SCG_MBML2_TET_AR-TTAGTTCTCGTGTAGT-1	WCBM	3.54925	981
SCG_MBML2_TET_AR-TTAGTTCTCTTTAGTC-1	WCBM	3.65591	1326
SCG_MBML2_TET_AR-TTATGCTGTGGTCTCG-1	WCBM	3.14426	575
SCG_MBML2_TET_AR-TTATGCTTCAACACCA-1	WCBM	3.5392	1198
SCG_MBML2_TET_AR-TTATGCTTCACAGGCC-1	WCBM	3.91924	2316
SCG_MBML2_TET_AR-TTATGCTTCTAGAGTC-1	WCBM	3.67284	1544
SCG_MBML2_TET_AR-TTATGCTTCTCCCTGA-1	WCBM	3.09061	550
SCG_MBML2_TET_AR-TTCCCAGCACAACTGT-1	WCBM	3.52349	1022
SCG_MBML2_TET_AR-TTCCCAGTCCCTAATT-1	WCBM	3.2403	549
SCG_MBML2_TET_AR-TTCGAAGGTCACCTAA-1	WCBM	3.41946	830
SCG_MBML2_TET_AR-TTCGAAGTCAACGAAA-1	WCBM	3.92314	1205
SCG_MBML2_TET_AR-TTCGAAGTCCAGAAGG-1	WCBM	3.64591	1210
SCG_MBML2_TET_AR-TTCGGTCCAAGCCGCT-1	WCBM	3.27462	518
SCG_MBML2_TET_AR-TTCGGTCCAGACAGGT-1	WCBM	3.43489	1035
SCG_MBML2_TET_AR-TTCGGTCGTCAACATC-1	WCBM	4.01389	3098
SCG_MBML2_TET_AR-TTCTACAAGTCATCCA-1	WCBM	3.96369	2070
SCG_MBML2_TET_AR-TTCTACACACGGCGTT-1	WCBM	3.086	403
SCG_MBML2_TET_AR-TTCTACACATTGTGCA-1	WCBM	3.36248	792
SCG_MBML2_TET_AR-TTCTACATCGCTTAGA-1	WCBM	3.44809	922
SCG_MBML2_TET_AR-TTCTACATCTCGTATT-1	WCBM	3.42193	978
SCG_MBML2_TET_AR-TTCTCAATCAGCTGGC-1	WCBM	3.3784	803
SCG_MBML2_TET_AR-TTCTCAATCATGTCCC-1	WCBM	3.71105	1842
SCG_MBML2_TET_AR-TTCTCCTAGCAGCGTA-1	WCBM	3.26126	788
SCG_MBML2_TET_AR-TTCTCCTCAACGCACC-1	WCBM	3.83359	1730
SCG_MBML2_TET_AR-TTCTCCTCAGGTTTCA-1	WCBM	3.49982	1276
SCG_MBML2_TET_AR-TTCTCCTGTAAACACA-1	WCBM	3.77232	1815
SCG_MBML2_TET_AR-TTCTCCTTCAGATAAG-1	WCBM	3.24674	531
SCG_MBML2_TET_AR-TTCTCCTTCCTGCAGG-1	WCBM	4.11448	3065
SCG_MBML2_TET_AR-TTGAACGAGGACAGAA-1	WCBM	3.32777	822
SCG_MBML2_TET_AR-TTGAACGAGTAAGTAC-1	WCBM	3.84004	1998
SCG_MBML2_TET_AR-TTGAACGAGTGCCAGA-1	WCBM	3.64758	1333
SCG_MBML2_TET_AR-TTGAACGAGTGTACCT-1	WCBM	3.35025	780
SCG_MBML2_TET_AR-TTGAACGCACCATCCT-1	WCBM	3.41044	1012
SCG_MBML2_TET_AR-TTGAACGCAGCTGCTG-1	WCBM	3.11361	542
SCG_MBML2_TET_AR-TTGACTTTCTCCGGTT-1	WCBM	3.77605	1987
SCG_MBML2_TET_AR-TTGCCGTAGTGTGAAT-1	WCBM	3.1245	274
SCG_MBML2_TET_AR-TTGCCGTCAATGGAGC-1	WCBM	3.45362	880
SCG_MBML2_TET_AR-TTGCCGTCATCAGTAC-1	WCBM	3.39515	897
SCG_MBML2_TET_AR-TTGCGTCTCAGTACGT-1	WCBM	3.62315	1208
SCG_MBML2_TET_AR-TTGCGTCTCTCGCATC-1	WCBM	3.67806	1695
SCG_MBML2_TET_AR-TTGGAACAGGTGGGTT-1	WCBM	3.4079	1186
SCG_MBML2_TET_AR-TTGGAACCAAGTCTAC-1	WCBM	3.64286	1580
SCG_MBML2_TET_AR-TTGGAACTCGAGAACG-1	WCBM	3.25334	678
SCG_MBML2_TET_AR-TTGGAACTCGTAGGAG-1	WCBM	3.13258	622
SCG_MBML2_TET_AR-TTGGCAAAGACATAAC-1	WCBM	3.26387	804
SCG_MBML2_TET_AR-TTGGCAAAGATATACG-1	WCBM	3.51188	1099
SCG_MBML2_TET_AR-TTGGCAACACATTCGA-1	WCBM	3.95143	2313
SCG_MBML2_TET_AR-TTGGCAAGTCTGCCAG-1	WCBM	3.25959	720
SCG_MBML2_TET_AR-TTGGCAAGTTACGCGC-1	WCBM	3.42177	682
SCG_MBML2_TET_AR-TTGTAGGCATGACATC-1	WCBM	3.07151	367
SCG_MBML2_TET_AR-TTGTAGGGTCTAGTGT-1	WCBM	3.28601	815
SCG_MBML2_TET_AR-TTGTAGGGTGTGCGTC-1	WCBM	3.90998	2028
SCG_MBML2_TET_AR-TTGTAGGTCAAACCGT-1	WCBM	3.33082	815
SCG_MBML2_TET_AR-TTGTAGGTCGCGTTTC-1	WCBM	3.33244	436
SCG_MBML2_TET_AR-TTGTAGGTCTACCAGA-1	WCBM	3.65504	1587
SCG_MBML2_TET_AR-TTGTAGGTCTCTTATG-1	WCBM	3.71003	1741
SCG_MBML2_TET_AR-TTTACTGCATGTCGAT-1	WCBM	4.00134	2765
SCG_MBML2_TET_AR-TTTACTGGTCTTGATG-1	WCBM	3.24329	717
SCG_MBML2_TET_AR-TTTATGCAGAGCCTAG-1	WCBM	3.35392	960
SCG_MBML2_TET_AR-TTTATGCCACTTGGAT-1	WCBM	3.7478	1827
SCG_MBML2_TET_AR-TTTATGCGTACTTCTT-1	WCBM	3.27091	591
SCG_MBML2_TET_AR-TTTATGCTCCAAGTAC-1	WCBM	3.06558	358
SCG_MBML2_TET_AR-TTTCCTCCATGAGCGA-1	WCBM	3.15836	602
SCG_MBML2_TET_AR-TTTCCTCGTAGCAAAT-1	WCBM	3.06446	398
SCG_MBML2_TET_AR-TTTCCTCTCCAAGCCG-1	WCBM	3.19976	669
SCG_MBML2_TET_AR-TTTCCTCTCCTTGACC-1	WCBM	3.20112	667
SCG_MBML2_TET_AR-TTTCCTCTCGTACGGC-1	WCBM	3.2222	752
SCG_MBML2_TET_AR-TTTGCGCAGAGTTGGC-1	WCBM	3.07335	545
SCG_MBML2_TET_AR-TTTGCGCAGCATGGCA-1	WCBM	3.43537	762
SCG_MBML2_TET_AR-TTTGCGCAGGTACTCT-1	WCBM	3.60842	1044
SCG_MBML2_TET_AR-TTTGCGCAGTGGAGTC-1	WCBM	3.71189	1679
SCG_MBML2_TET_AR-TTTGCGCGTAAGTTCC-1	WCBM	3.23249	453
SCG_MBML2_TET_AR-TTTGCGCTCGAGGTAG-1	WCBM	3.09202	549
SCG_MBML2_TET_AR-TTTGCGCTCTAACTTC-1	WCBM	3.92675	2405
SCG_MBML2_TET_AR-TTTGGTTCATTCACTT-1	WCBM	3.64306	1629
SCG_MBML2_TET_AR-TTTGGTTGTTATCGGT-1	WCBM	3.26623	533
SCG_MBML2_TET_AR-TTTGTCACAGACGTAG-1	WCBM	3.97722	2537
SCG_MBML3_M-AAACCTGAGGCAGGTT-1	Image-seq	3.22401	459
SCG_MBML3_M-AAAGATGCAAGCTGAG-1	Image-seq	3.29842	538
SCG_MBML3_M-AAAGATGGTCGCTTTC-1	Image-seq	4.38446	4187
SCG_MBML3_M-AAAGATGTCACAGTAC-1	Image-seq	3.1682	522
SCG_MBML3_M-AAAGTAGTCTCAAGTG-1	Image-seq	3.82988	2037
SCG_MBML3_M-AAATGCCGTTCAGACT-1	Image-seq	3.38686	725
SCG_MBML3_M-AACACGTGTCTAGAGG-1	Image-seq	3.44498	1088
SCG_MBML3_M-AACCATGCAAGCTGGA-1	Image-seq	3.45148	1197
SCG_MBML3_M-AACCATGCAATAGAGT-1	Image-seq	3.79754	1854
SCG_MBML3_M-AACCATGCATTAACCG-1	Image-seq	3.52035	1312
SCG_MBML3_M-AACTCTTCACCGAAAG-1	Image-seq	3.76901	1060
SCG_MBML3_M-AAGACCTCACGAAAGC-1	Image-seq	3.32879	1004
SCG_MBML3_M-AAGACCTTCTCCAACC-1	Image-seq	3.66257	1124
SCG_MBML3_M-AAGCCGCGTAGCTGCC-1	Image-seq	3.74554	1787
SCG_MBML3_M-AAGCCGCTCCCTTGTG-1	Image-seq	3.95114	2036
SCG_MBML3_M-AAGCCGCTCCGCAAGC-1	Image-seq	3.43008	1134
SCG_MBML3_M-AAGGAGCGTATTACCG-1	Image-seq	3.4922	1041
SCG_MBML3_M-AAGGAGCGTGGCAAAC-1	Image-seq	3.44201	1037
SCG_MBML3_M-AAGGAGCGTTGAGTTC-1	Image-seq	3.13001	34
SCG_MBML3_M-AAGGAGCTCCTCTAGC-1	Image-seq	3.93136	1560
SCG_MBML3_M-AAGGTTCGTGATGTCT-1	Image-seq	3.99016	2501
SCG_MBML3_M-AAGTCTGGTCTCTCGT-1	Image-seq	3.88417	1225
SCG_MBML3_M-AAGTCTGTCTATCGCC-1	Image-seq	3.81809	1468
SCG_MBML3_M-ACACCAACAGCTGTTA-1	Image-seq	3.56478	497
SCG_MBML3_M-ACACCCTCATCTCGCT-1	Image-seq	4.60103	4451
SCG_MBML3_M-ACACCGGGTGGGTATG-1	Image-seq	3.40209	731
SCG_MBML3_M-ACATCAGAGATCTGAA-1	Image-seq	3.19424	759
SCG_MBML3_M-ACATCAGCATCCTAGA-1	Image-seq	3.22943	826
SCG_MBML3_M-ACCAGTATCCGCATAA-1	Image-seq	3.53857	573
SCG_MBML3_M-ACCCACTTCAGCCTAA-1	Image-seq	4.05767	2527
SCG_MBML3_M-ACCGTAAGTAGCGCTC-1	Image-seq	3.12548	436
SCG_MBML3_M-ACCTTTACAGGGTACA-1	Image-seq	3.57795	1075
SCG_MBML3_M-ACGAGCCAGATATGGT-1	Image-seq	3.40552	742
SCG_MBML3_M-ACGAGCCCATGGTCTA-1	Image-seq	3.31869	598
SCG_MBML3_M-ACGATACAGACTTTCG-1	Image-seq	3.88632	2307
SCG_MBML3_M-ACGATGTAGTACGCGA-1	Image-seq	3.10755	469
SCG_MBML3_M-ACGATGTAGTTGTCGT-1	Image-seq	3.11793	632
SCG_MBML3_M-ACGATGTCAAACCCAT-1	Image-seq	4.3673	4095
SCG_MBML3_M-ACGATGTGTTCGGCAC-1	Image-seq	3.09621	582
SCG_MBML3_M-ACGATGTTCATTTGGG-1	Image-seq	3.765	1842
SCG_MBML3_M-ACGGAGAAGTTAAGTG-1	Image-seq	3.15776	561
SCG_MBML3_M-ACGGCCAAGCGATTCT-1	Image-seq	3.10449	525
SCG_MBML3_M-ACGGCCAAGTGAACGC-1	Image-seq	3.18808	649
SCG_MBML3_M-ACGGCCACATATACGC-1	Image-seq	3.12969	626
SCG_MBML3_M-ACGGCCATCACGAAGG-1	Image-seq	3.71433	120
SCG_MBML3_M-ACGGGCTGTTGCTCCT-1	Image-seq	3.36305	939
SCG_MBML3_M-ACGGGTCAGACAGGCT-1	Image-seq	3.4961	76
SCG_MBML3_M-ACGTCAAGTGACAAAT-1	Image-seq	3.14829	622
SCG_MBML3_M-ACGTCAATCAAGGTAA-1	Image-seq	3.92603	830
SCG_MBML3_M-ACGTCAATCAATACCG-1	Image-seq	4.35951	3599
SCG_MBML3_M-ACTGAACCAATCCAAC-1	Image-seq	3.38686	1032
SCG_MBML3_M-ACTGAACGTGCACGAA-1	Image-seq	3.21085	577
SCG_MBML3_M-ACTGAGTAGCTGGAAC-1	Image-seq	3.90331	1757
SCG_MBML3_M-ACTGAGTAGTTAGGTA-1	Image-seq	3.40773	38
SCG_MBML3_M-ACTGAGTTCCCTCTTT-1	Image-seq	3.51415	1221
SCG_MBML3_M-ACTGATGAGCCCAACC-1	Image-seq	3.56455	1243
SCG_MBML3_M-ACTGCTCGTCCAACTA-1	Image-seq	3.59472	1023
SCG_MBML3_M-ACTGTCCAGGCCCGTT-1	Image-seq	3.17667	23
SCG_MBML3_M-AGACGTTCATCCGTGG-1	Image-seq	3.12613	640
SCG_MBML3_M-AGACGTTCATTAGCCA-1	Image-seq	3.50637	73
SCG_MBML3_M-AGAGCGAGTACCGAGA-1	Image-seq	3.48756	1227
SCG_MBML3_M-AGAGCGAGTCGATTGT-1	Image-seq	3.68052	1688
SCG_MBML3_M-AGAGCGAGTGATAAGT-1	Image-seq	3.28578	567
SCG_MBML3_M-AGAGCTTGTTGACGTT-1	Image-seq	3.23019	53
SCG_MBML3_M-AGAGCTTTCTCTTATG-1	Image-seq	3.54765	1067
SCG_MBML3_M-AGAGTGGAGCTCTCGG-1	Image-seq	3.43185	599
SCG_MBML3_M-AGATCTGAGCCTCGTG-1	Image-seq	3.36866	268
SCG_MBML3_M-AGATCTGTCCGATATG-1	Image-seq	3.18498	499
SCG_MBML3_M-AGATTGCAGATCCCGC-1	Image-seq	3.17609	470
SCG_MBML3_M-AGATTGCTCCGTCAAA-1	Image-seq	3.11428	548
SCG_MBML3_M-AGCAGCCTCCCAACGG-1	Image-seq	3.14489	531
SCG_MBML3_M-AGCATACCAAGCCGTC-1	Image-seq	3.11594	634
SCG_MBML3_M-AGCATACGTAAAGTCA-1	Image-seq	3.21906	482
SCG_MBML3_M-AGCATACTCGCCATAA-1	Image-seq	4.00492	1918
SCG_MBML3_M-AGCCTAACAAGTAATG-1	Image-seq	3.68006	1486
SCG_MBML3_M-AGCCTAATCACCGTAA-1	Image-seq	3.27231	672
SCG_MBML3_M-AGCGGTCCAACGCACC-1	Image-seq	3.16316	512
SCG_MBML3_M-AGCGGTCCAGGTTTCA-1	Image-seq	3.44436	1045
SCG_MBML3_M-AGCGTCGCATAACCTG-1	Image-seq	3.28171	600
SCG_MBML3_M-AGCTCCTAGGGAAACA-1	Image-seq	3.82007	1989
SCG_MBML3_M-AGCTCCTAGGTGATTA-1	Image-seq	3.15014	501
SCG_MBML3_M-AGCTCTCCAAAGGTGC-1	Image-seq	3.15229	471
SCG_MBML3_M-AGCTCTCGTCCCTTGT-1	Image-seq	3.66708	893
SCG_MBML3_M-AGCTTGACATGTTCCC-1	Image-seq	3.61711	532
SCG_MBML3_M-AGCTTGATCAAGCCTA-1	Image-seq	3.26458	560
SCG_MBML3_M-AGGCCACCAGGATTGG-1	Image-seq	4.01853	2366
SCG_MBML3_M-AGGCCACCATGCCTAA-1	Image-seq	3.18696	484
SCG_MBML3_M-AGGCCGTAGAACAACT-1	Image-seq	3.51825	1257
SCG_MBML3_M-AGGCCGTGTCTAGCCG-1	Image-seq	3.17667	666
SCG_MBML3_M-AGGGAGTCAGCTGGCT-1	Image-seq	3.78547	1932
SCG_MBML3_M-AGGGTGAGTGCTGTAT-1	Image-seq	3.14799	409
SCG_MBML3_M-AGGGTGATCAGCACAT-1	Image-seq	3.23096	411
SCG_MBML3_M-AGGTCCGAGCAGCGTA-1	Image-seq	3.33786	957
SCG_MBML3_M-AGTAGTCAGCAGGTCA-1	Image-seq	3.59084	664
SCG_MBML3_M-AGTCTTTCAGCCACCA-1	Image-seq	3.32818	894
SCG_MBML3_M-AGTCTTTTCATCTGCC-1	Image-seq	3.94817	2243
SCG_MBML3_M-AGTGAGGTCACAAACC-1	Image-seq	4.22991	3059
SCG_MBML3_M-AGTGGGACAAGAGTCG-1	Image-seq	4.10254	2711
SCG_MBML3_M-AGTGGGAGTTGTCTTT-1	Image-seq	3.6066	780
SCG_MBML3_M-AGTGTCAGTAAATACG-1	Image-seq	3.16938	576
SCG_MBML3_M-AGTTGGTTCTAACTGG-1	Image-seq	3.66885	751
SCG_MBML3_M-AGTTGGTTCTCACATT-1	Image-seq	3.37218	764
SCG_MBML3_M-ATAACGCAGTAAGTAC-1	Image-seq	3.35064	598
SCG_MBML3_M-ATAACGCGTTAGAACA-1	Image-seq	3.81111	1931
SCG_MBML3_M-ATAAGAGCACCGTTGG-1	Image-seq	3.19451	493
SCG_MBML3_M-ATAAGAGCATAAAGGT-1	Image-seq	3.78262	1779
SCG_MBML3_M-ATAAGAGCATGGATGG-1	Image-seq	3.78211	1589
SCG_MBML3_M-ATAAGAGGTAACGCGA-1	Image-seq	3.96577	2403
SCG_MBML3_M-ATCACGAAGCAACGGT-1	Image-seq	3.97021	1988
SCG_MBML3_M-ATCATCTCATGAAGTA-1	Image-seq	3.10346	596
SCG_MBML3_M-ATCATGGCAAGTTGTC-1	Image-seq	3.37328	172
SCG_MBML3_M-ATCCACCCAGCTGTAT-1	Image-seq	3.3638	1060
SCG_MBML3_M-ATCTACTTCCGTTGCT-1	Image-seq	3.21906	838
SCG_MBML3_M-ATGAGGGTCAGTTAGC-1	Image-seq	3.33746	1020
SCG_MBML3_M-ATGCGATGTCAATACC-1	Image-seq	3.8493	1653
SCG_MBML3_M-ATGGGAGAGGACACCA-1	Image-seq	3.51095	578
SCG_MBML3_M-ATGGGAGTCAGCATGT-1	Image-seq	3.85673	94
SCG_MBML3_M-ATGGGAGTCCCAAGTA-1	Image-seq	3.95458	1860
SCG_MBML3_M-ATGTGTGCAGTGACAG-1	Image-seq	3.44855	1090
SCG_MBML3_M-ATTACTCGTGCACGAA-1	Image-seq	4.28858	3623
SCG_MBML3_M-ATTCTACAGAGATGAG-1	Image-seq	3.38238	852
SCG_MBML3_M-ATTGGACCACTCAGGC-1	Image-seq	4.09878	2651
SCG_MBML3_M-ATTGGACCAGGACGTA-1	Image-seq	3.16584	621
SCG_MBML3_M-ATTGGACGTCTGATTG-1	Image-seq	3.91046	1808
SCG_MBML3_M-ATTTCTGAGCACAGGT-1	Image-seq	3.86794	1913
SCG_MBML3_M-ATTTCTGAGGCGATAC-1	Image-seq	3.717	1661
SCG_MBML3_M-CAACCAAAGCGTTCCG-1	Image-seq	3.87552	2318
SCG_MBML3_M-CAACCAACACCTATCC-1	Image-seq	3.20952	621
SCG_MBML3_M-CAACCAATCTTGGGTA-1	Image-seq	3.6288	880
SCG_MBML3_M-CAACTAGCAGATGAGC-1	Image-seq	3.6721	1482
SCG_MBML3_M-CAAGAAATCATGCAAC-1	Image-seq	3.93334	2415
SCG_MBML3_M-CAAGATCCAGTATCTG-1	Image-seq	3.53263	934
SCG_MBML3_M-CAAGATCGTTACCAGT-1	Image-seq	3.14019	425
SCG_MBML3_M-CAAGGCCAGGACCACA-1	Image-seq	4.38428	4176
SCG_MBML3_M-CAAGGCCGTAGTGAAT-1	Image-seq	3.87064	2194
SCG_MBML3_M-CAAGTTGAGATATGGT-1	Image-seq	3.15381	453
SCG_MBML3_M-CAAGTTGAGGCCATAG-1	Image-seq	3.38917	226
SCG_MBML3_M-CAAGTTGCAACAACCT-1	Image-seq	3.31027	567
SCG_MBML3_M-CAAGTTGCACAAGCCC-1	Image-seq	3.5402	1053
SCG_MBML3_M-CAAGTTGTCGGATGTT-1	Image-seq	3.79817	1439
SCG_MBML3_M-CACAAACTCAAACCAC-1	Image-seq	3.2335	507
SCG_MBML3_M-CACACAAAGTGGAGTC-1	Image-seq	3.10483	697
SCG_MBML3_M-CACACAAGTTCGCTAA-1	Image-seq	3.38739	665
SCG_MBML3_M-CACACAATCAGAGGTG-1	Image-seq	3.85132	2177
SCG_MBML3_M-CACACCTCATGACGGA-1	Image-seq	3.20466	708
SCG_MBML3_M-CACAGTAGTGAGTGAC-1	Image-seq	3.61321	1434
SCG_MBML3_M-CACAGTAGTGTAAGTA-1	Image-seq	3.42488	848
SCG_MBML3_M-CACCAGGAGCCAGTTT-1	Image-seq	4.03635	2208
SCG_MBML3_M-CACCAGGAGCCCAATT-1	Image-seq	3.33304	667
SCG_MBML3_M-CACCAGGCAAGTTAAG-1	Image-seq	4.21168	3245
SCG_MBML3_M-CACCAGGCACAGATTC-1	Image-seq	3.28914	79
SCG_MBML3_M-CAGAATCCATTAACCG-1	Image-seq	3.60423	982
SCG_MBML3_M-CAGAGAGAGATGCCAG-1	Image-seq	3.68637	1585
SCG_MBML3_M-CAGAGAGAGGGCACTA-1	Image-seq	3.3668	336
SCG_MBML3_M-CAGATCAAGTTGTAGA-1	Image-seq	3.55979	980
SCG_MBML3_M-CAGATCATCGGACAAG-1	Image-seq	3.25358	816
[truncated: 11,375 more rows]

## Sheet: ED Figure 5d
The number of expressed genes and total mapped reads in each cell from our WCBM (10x), Image-seq (10x) and Image-seq SMART-seqv4 AML data. Each row represents a cell.
Sample ID (10x data) or cell ID (Smartseq data)	Sample type	log10.TotalUMI	number.of.expressed.genes
SCG_MBML2_TET_AR-AAACCTGAGTGCTGCC-1	WCBM	4.01072	2432
SCG_MBML2_TET_AR-AAACCTGCACTCTGTC-1	WCBM	3.86219	1813
SCG_MBML2_TET_AR-AAACCTGCATGCCTTC-1	WCBM	3.35793	687
SCG_MBML2_TET_AR-AAACCTGGTGTGAAAT-1	WCBM	3.55678	1243
SCG_MBML2_TET_AR-AAACGGGCACGACTCG-1	WCBM	3.11793	444
SCG_MBML2_TET_AR-AAACGGGCAGTATGCT-1	WCBM	3.28713	799
SCG_MBML2_TET_AR-AAACGGGGTCAGAGGT-1	WCBM	3.3518	610
SCG_MBML2_TET_AR-AAACGGGTCAATACCG-1	WCBM	3.18041	632
SCG_MBML2_TET_AR-AAAGATGAGAAACCGC-1	WCBM	3.07445	555
SCG_MBML2_TET_AR-AAAGCAAAGCTAGCCC-1	WCBM	3.08279	505
SCG_MBML2_TET_AR-AAAGCAAAGGTGCTAG-1	WCBM	3.58647	1237
SCG_MBML2_TET_AR-AAAGCAAAGTGTACTC-1	WCBM	3.13098	611
SCG_MBML2_TET_AR-AAAGCAACACGGCCAT-1	WCBM	3.4553	1147
SCG_MBML2_TET_AR-AAAGCAACATGTCTCC-1	WCBM	3.51255	1009
SCG_MBML2_TET_AR-AAAGCAATCGATGAGG-1	WCBM	3.61119	1386
SCG_MBML2_TET_AR-AAAGCAATCTCGAGTA-1	WCBM	3.34163	773
SCG_MBML2_TET_AR-AAAGCAATCTGGCGAC-1	WCBM	3.54593	1310
SCG_MBML2_TET_AR-AAATGCCAGTGCTGCC-1	WCBM	3.13672	417
SCG_MBML2_TET_AR-AAATGCCCAATAAGCA-1	WCBM	3.89204	2381
SCG_MBML2_TET_AR-AAATGCCCAGATGGCA-1	WCBM	3.68395	1455
SCG_MBML2_TET_AR-AAATGCCGTAGGCATG-1	WCBM	3.57229	920
SCG_MBML2_TET_AR-AAATGCCTCGGAAACG-1	WCBM	3.4128	482
SCG_MBML2_TET_AR-AACACGTAGCTGTTCA-1	WCBM	3.37694	922
SCG_MBML2_TET_AR-AACACGTGTATTCGTG-1	WCBM	3.84584	2096
SCG_MBML2_TET_AR-AACACGTTCAAGCCTA-1	WCBM	3.49122	1211
SCG_MBML2_TET_AR-AACACGTTCGACAGCC-1	WCBM	3.08814	396
SCG_MBML2_TET_AR-AACACGTTCTCGTTTA-1	WCBM	4.00672	1915
SCG_MBML2_TET_AR-AACCATGCAACTGCTA-1	WCBM	3.15503	658
SCG_MBML2_TET_AR-AACCATGTCACGCATA-1	WCBM	3.47451	1025
SCG_MBML2_TET_AR-AACCGCGAGGCTACGA-1	WCBM	3.68655	1359
SCG_MBML2_TET_AR-AACCGCGCAATGTAAG-1	WCBM	3.57392	1248
SCG_MBML2_TET_AR-AACGTTGAGGGTCTCC-1	WCBM	3.36418	1022
SCG_MBML2_TET_AR-AACGTTGCAACTGCGC-1	WCBM	3.64157	1276
SCG_MBML2_TET_AR-AACGTTGGTTAAAGAC-1	WCBM	3.68097	1592
SCG_MBML2_TET_AR-AACTCAGAGGATGCGT-1	WCBM	3.22063	901
SCG_MBML2_TET_AR-AACTCAGCACCTTGTC-1	WCBM	3.19117	612
SCG_MBML2_TET_AR-AACTCAGGTACAAGTA-1	WCBM	3.11361	397
SCG_MBML2_TET_AR-AACTCAGTCAAACCGT-1	WCBM	3.32797	837
SCG_MBML2_TET_AR-AACTCAGTCTTGTCAT-1	WCBM	3.17926	736
SCG_MBML2_TET_AR-AACTCCCCACCACGTG-1	WCBM	3.73719	1933
SCG_MBML2_TET_AR-AACTCCCGTACTCAAC-1	WCBM	3.60509	1410
SCG_MBML2_TET_AR-AACTCCCGTGGGTATG-1	WCBM	3.75312	1854
SCG_MBML2_TET_AR-AACTCCCGTGTCAATC-1	WCBM	3.63225	1686
SCG_MBML2_TET_AR-AACTCCCTCTGGCGAC-1	WCBM	3.38987	1002
SCG_MBML2_TET_AR-AACTCCCTCTGGTTCC-1	WCBM	3.38489	826
SCG_MBML2_TET_AR-AACTCTTAGATGTTAG-1	WCBM	3.84689	1844
SCG_MBML2_TET_AR-AACTCTTCAAAGTCAA-1	WCBM	3.1313	644
SCG_MBML2_TET_AR-AACTCTTCACGAAACG-1	WCBM	3.96223	2192
SCG_MBML2_TET_AR-AACTCTTGTAAGGGCT-1	WCBM	3.34498	566
SCG_MBML2_TET_AR-AACTCTTGTCCTGCTT-1	WCBM	3.31471	814
SCG_MBML2_TET_AR-AACTGGTCACGGCGTT-1	WCBM	3.94836	2243
SCG_MBML2_TET_AR-AACTGGTCATGGGACA-1	WCBM	3.62315	1093
SCG_MBML2_TET_AR-AACTTTCCATCCGGGT-1	WCBM	3.23528	776
SCG_MBML2_TET_AR-AACTTTCGTATCTGCA-1	WCBM	3.63799	1132
SCG_MBML2_TET_AR-AACTTTCGTTACCGAT-1	WCBM	3.17026	400
SCG_MBML2_TET_AR-AAGACCTAGCATCATC-1	WCBM	4.05763	2697
SCG_MBML2_TET_AR-AAGACCTCAGCTCCGA-1	WCBM	4.07744	2491
SCG_MBML2_TET_AR-AAGACCTGTGTTGGGA-1	WCBM	3.5849	1272
SCG_MBML2_TET_AR-AAGACCTTCGCGCCAA-1	WCBM	3.50147	1058
SCG_MBML2_TET_AR-AAGACCTTCTCGCTTG-1	WCBM	3.27761	783
SCG_MBML2_TET_AR-AAGACCTTCTTGAGAC-1	WCBM	4.08246	1916
SCG_MBML2_TET_AR-AAGCCGCAGCGTTCCG-1	WCBM	3.44716	964
SCG_MBML2_TET_AR-AAGCCGCAGGTGCTAG-1	WCBM	3.48144	844
SCG_MBML2_TET_AR-AAGCCGCAGTGACTCT-1	WCBM	3.14799	681
SCG_MBML2_TET_AR-AAGCCGCGTATAGGGC-1	WCBM	3.82834	1935
SCG_MBML2_TET_AR-AAGCCGCTCTGGCGAC-1	WCBM	3.9234	2203
SCG_MBML2_TET_AR-AAGGAGCTCAGATAAG-1	WCBM	3.19061	627
SCG_MBML2_TET_AR-AAGGCAGCAATCCGAT-1	WCBM	3.74084	1965
SCG_MBML2_TET_AR-AAGGCAGCATCGACGC-1	WCBM	3.662	1552
SCG_MBML2_TET_AR-AAGGCAGCATGGGAAC-1	WCBM	3.1427	407
SCG_MBML2_TET_AR-AAGGCAGGTAGATTAG-1	WCBM	3.19507	655
SCG_MBML2_TET_AR-AAGGCAGGTATAGTAG-1	WCBM	3.47625	939
SCG_MBML2_TET_AR-AAGGCAGTCACCCTCA-1	WCBM	3.39933	897
SCG_MBML2_TET_AR-AAGGCAGTCCCTCTTT-1	WCBM	3.15564	574
SCG_MBML2_TET_AR-AAGGCAGTCTCTGAGA-1	WCBM	3.2284	747
SCG_MBML2_TET_AR-AAGGTTCGTTCACCTC-1	WCBM	3.17522	310
SCG_MBML2_TET_AR-AAGGTTCTCACGCATA-1	WCBM	3.6535	1367
SCG_MBML2_TET_AR-AAGTCTGCACCGATAT-1	WCBM	3.44778	1213
SCG_MBML2_TET_AR-AAGTCTGTCAGCGATT-1	WCBM	3.36642	837
SCG_MBML2_TET_AR-AATCCAGAGCAGACTG-1	WCBM	3.27462	630
SCG_MBML2_TET_AR-AATCCAGCACAGAGGT-1	WCBM	3.7653	1721
SCG_MBML2_TET_AR-AATCCAGGTGCCTTGG-1	WCBM	3.59737	1283
SCG_MBML2_TET_AR-AATCCAGGTTAAGACA-1	WCBM	3.28937	830
SCG_MBML2_TET_AR-AATCGGTAGCCTATGT-1	WCBM	3.87128	2190
SCG_MBML2_TET_AR-ACACCAACACCTCGTT-1	WCBM	3.42765	400
SCG_MBML2_TET_AR-ACACCAAGTAGATTAG-1	WCBM	3.35622	779
SCG_MBML2_TET_AR-ACACCCTGTCTAGCCG-1	WCBM	3.46598	936
SCG_MBML2_TET_AR-ACACCCTGTTGGAGGT-1	WCBM	3.60021	1196
SCG_MBML2_TET_AR-ACACCCTTCAACACGT-1	WCBM	3.44762	889
SCG_MBML2_TET_AR-ACACCGGAGACTAGAT-1	WCBM	3.43569	965
SCG_MBML2_TET_AR-ACACCGGAGAGCTGGT-1	WCBM	3.13956	521
SCG_MBML2_TET_AR-ACACCGGAGCGGATCA-1	WCBM	3.57415	818
SCG_MBML2_TET_AR-ACACCGGCAAGCGAGT-1	WCBM	3.67034	1528
SCG_MBML2_TET_AR-ACACCGGGTACCGTAT-1	WCBM	3.09934	453
SCG_MBML2_TET_AR-ACACTGAAGGCGATAC-1	WCBM	3.9195	2024
SCG_MBML2_TET_AR-ACACTGAAGGGTGTGT-1	WCBM	3.69949	1057
SCG_MBML2_TET_AR-ACACTGACAATAAGCA-1	WCBM	3.60358	1373
SCG_MBML2_TET_AR-ACACTGACACGTAAGG-1	WCBM	3.27784	347
SCG_MBML2_TET_AR-ACACTGACAGACACTT-1	WCBM	3.33626	821
SCG_MBML2_TET_AR-ACACTGACAGGGTACA-1	WCBM	3.30081	798
SCG_MBML2_TET_AR-ACACTGATCATATCGG-1	WCBM	3.56632	1314
SCG_MBML2_TET_AR-ACACTGATCCCATTTA-1	WCBM	3.70876	1482
SCG_MBML2_TET_AR-ACACTGATCTAACGGT-1	WCBM	3.1284	624
SCG_MBML2_TET_AR-ACAGCCGCACATGGGA-1	WCBM	3.22866	784
SCG_MBML2_TET_AR-ACAGCCGCACCGTTGG-1	WCBM	3.98439	2370
SCG_MBML2_TET_AR-ACAGCCGCACTCGACG-1	WCBM	3.11126	423
SCG_MBML2_TET_AR-ACAGCCGGTCTGCAAT-1	WCBM	3.37749	975
SCG_MBML2_TET_AR-ACAGCCGTCATGCAAC-1	WCBM	3.88007	1895
SCG_MBML2_TET_AR-ACAGCCGTCCCTGACT-1	WCBM	3.47305	783
SCG_MBML2_TET_AR-ACAGCTAGTACTCAAC-1	WCBM	3.66932	1450
SCG_MBML2_TET_AR-ACAGCTAGTCAGGACA-1	WCBM	3.59999	1300
SCG_MBML2_TET_AR-ACATACGAGGCACATG-1	WCBM	3.35583	297
SCG_MBML2_TET_AR-ACATACGGTGACCAAG-1	WCBM	3.16495	639
SCG_MBML2_TET_AR-ACATACGGTTAAAGAC-1	WCBM	3.37621	663
SCG_MBML2_TET_AR-ACATACGTCGGCGCTA-1	WCBM	3.13988	651
SCG_MBML2_TET_AR-ACATCAGAGACTGGGT-1	WCBM	3.14489	679
SCG_MBML2_TET_AR-ACATCAGAGGATTCGG-1	WCBM	3.44545	863
SCG_MBML2_TET_AR-ACATCAGCAAGCCCAC-1	WCBM	3.95746	2334
SCG_MBML2_TET_AR-ACATCAGCAGCCAGAA-1	WCBM	3.30081	550
SCG_MBML2_TET_AR-ACATCAGGTTATCGGT-1	WCBM	3.58377	990
SCG_MBML2_TET_AR-ACATGGTAGATGCCTT-1	WCBM	3.31429	706
SCG_MBML2_TET_AR-ACATGGTAGGCTCATT-1	WCBM	3.66773	1498
SCG_MBML2_TET_AR-ACATGGTCAGCCAATT-1	WCBM	3.35908	830
SCG_MBML2_TET_AR-ACATGGTCAGGGTTAG-1	WCBM	3.80161	1872
SCG_MBML2_TET_AR-ACATGGTCATACGCTA-1	WCBM	3.73504	1538
SCG_MBML2_TET_AR-ACATGGTGTACCTACA-1	WCBM	4.11521	3122
SCG_MBML2_TET_AR-ACATGGTGTCACTTCC-1	WCBM	3.76238	1649
SCG_MBML2_TET_AR-ACATGGTTCCCTTGTG-1	WCBM	3.15806	417
SCG_MBML2_TET_AR-ACATGGTTCCTGTAGA-1	WCBM	3.89109	2049
SCG_MBML2_TET_AR-ACATGGTTCGATCCCT-1	WCBM	3.06483	367
SCG_MBML2_TET_AR-ACCAGTAAGATCCGAG-1	WCBM	3.629	1179
SCG_MBML2_TET_AR-ACCAGTACAAACAACA-1	WCBM	3.17173	377
SCG_MBML2_TET_AR-ACCAGTACATCCGCGA-1	WCBM	3.15685	518
SCG_MBML2_TET_AR-ACCAGTAGTCGACTGC-1	WCBM	3.16879	533
SCG_MBML2_TET_AR-ACCAGTAGTCGCCATG-1	WCBM	3.08171	335
SCG_MBML2_TET_AR-ACCAGTAGTCGCTTTC-1	WCBM	3.21669	866
SCG_MBML2_TET_AR-ACCAGTATCGCGATCG-1	WCBM	3.2159	598
SCG_MBML2_TET_AR-ACCAGTATCGTATCAG-1	WCBM	3.84466	2024
SCG_MBML2_TET_AR-ACCAGTATCTACCTGC-1	WCBM	3.44607	1015
SCG_MBML2_TET_AR-ACCCACTAGTCCGGTC-1	WCBM	3.49374	1083
SCG_MBML2_TET_AR-ACCCACTAGTGTACTC-1	WCBM	3.25935	618
SCG_MBML2_TET_AR-ACCGTAAAGAGTCGGT-1	WCBM	4.14476	3038
SCG_MBML2_TET_AR-ACCGTAAGTAAATGTG-1	WCBM	3.21219	93
SCG_MBML2_TET_AR-ACCGTAAGTACCGTTA-1	WCBM	3.28847	498
SCG_MBML2_TET_AR-ACCGTAAGTCACCTAA-1	WCBM	3.19618	757
SCG_MBML2_TET_AR-ACCGTAATCGCGTAGC-1	WCBM	3.19312	679
SCG_MBML2_TET_AR-ACCTTTAGTCCAGTAT-1	WCBM	3.87286	1984
SCG_MBML2_TET_AR-ACCTTTAGTGCTAGCC-1	WCBM	3.2737	595
SCG_MBML2_TET_AR-ACCTTTATCAAGATCC-1	WCBM	3.07809	511
SCG_MBML2_TET_AR-ACCTTTATCCTATTCA-1	WCBM	3.33325	964
SCG_MBML2_TET_AR-ACGAGCCAGGAGTTGC-1	WCBM	3.21958	631
SCG_MBML2_TET_AR-ACGAGCCAGGCTATCT-1	WCBM	3.5955	1347
SCG_MBML2_TET_AR-ACGAGCCAGTCCCACG-1	WCBM	3.30963	860
SCG_MBML2_TET_AR-ACGAGCCCAATCTACG-1	WCBM	3.21748	455
SCG_MBML2_TET_AR-ACGAGCCCACACGCTG-1	WCBM	3.17984	525
SCG_MBML2_TET_AR-ACGAGCCGTAATTGGA-1	WCBM	3.51014	1195
SCG_MBML2_TET_AR-ACGAGCCGTACAGACG-1	WCBM	3.14983	527
SCG_MBML2_TET_AR-ACGAGCCGTCGAAAGC-1	WCBM	3.49374	359
SCG_MBML2_TET_AR-ACGAGCCGTCTCTTTA-1	WCBM	3.49052	1011
SCG_MBML2_TET_AR-ACGAGCCGTGGTTTCA-1	WCBM	3.3784	1008
SCG_MBML2_TET_AR-ACGAGGAGTAAACGCG-1	WCBM	3.08099	381
SCG_MBML2_TET_AR-ACGAGGAGTATGAAAC-1	WCBM	3.25018	788
SCG_MBML2_TET_AR-ACGATACAGTGTACGG-1	WCBM	3.33143	589
SCG_MBML2_TET_AR-ACGATACCAACACGCC-1	WCBM	3.16047	558
SCG_MBML2_TET_AR-ACGATACCATCCCACT-1	WCBM	3.28103	491
SCG_MBML2_TET_AR-ACGATACTCCTATGTT-1	WCBM	3.09795	504
SCG_MBML2_TET_AR-ACGATGTGTACCGTTA-1	WCBM	3.19618	668
SCG_MBML2_TET_AR-ACGATGTTCGGAGGTA-1	WCBM	3.62055	1339
SCG_MBML2_TET_AR-ACGCAGCGTCCGAAGA-1	WCBM	3.2284	737
SCG_MBML2_TET_AR-ACGCAGCGTTACGTCA-1	WCBM	3.34616	809
SCG_MBML2_TET_AR-ACGCAGCTCAGCGATT-1	WCBM	3.06558	624
SCG_MBML2_TET_AR-ACGCAGCTCCTTTCTC-1	WCBM	3.46479	986
SCG_MBML2_TET_AR-ACGCAGCTCTACTCAT-1	WCBM	3.46997	1201
SCG_MBML2_TET_AR-ACGCAGCTCTCGCTTG-1	WCBM	3.41044	981
SCG_MBML2_TET_AR-ACGCCAGAGCAATCTC-1	WCBM	3.95785	2213
SCG_MBML2_TET_AR-ACGCCAGAGCGCCTTG-1	WCBM	3.47538	1034
SCG_MBML2_TET_AR-ACGCCAGAGTGCAAGC-1	WCBM	3.41614	377
SCG_MBML2_TET_AR-ACGCCAGGTGCACTTA-1	WCBM	3.22943	703
SCG_MBML2_TET_AR-ACGCCGAAGAGCAATT-1	WCBM	3.14582	382
SCG_MBML2_TET_AR-ACGCCGACACTTAACG-1	WCBM	3.9087	1849
SCG_MBML2_TET_AR-ACGCCGACAGCTCGAC-1	WCBM	3.75831	1230
SCG_MBML2_TET_AR-ACGCCGACATTCACTT-1	WCBM	3.27967	791
SCG_MBML2_TET_AR-ACGCCGAGTAAACCTC-1	WCBM	3.729	1796
SCG_MBML2_TET_AR-ACGCCGAGTTATCGGT-1	WCBM	3.10992	641
SCG_MBML2_TET_AR-ACGGAGAAGTATTGGA-1	WCBM	3.20844	624
SCG_MBML2_TET_AR-ACGGAGAAGTGAACGC-1	WCBM	3.09517	456
SCG_MBML2_TET_AR-ACGGAGACAGCCACCA-1	WCBM	3.49803	855
SCG_MBML2_TET_AR-ACGGAGAGTTCCACAA-1	WCBM	3.51322	1185
SCG_MBML2_TET_AR-ACGGCCAAGCGTCTAT-1	WCBM	3.11059	362
SCG_MBML2_TET_AR-ACGGCCACAAGCGTAG-1	WCBM	3.18469	436
SCG_MBML2_TET_AR-ACGGCCACACTGAAGG-1	WCBM	3.05881	588
SCG_MBML2_TET_AR-ACGGCCAGTGGACGAT-1	WCBM	3.1827	543
SCG_MBML2_TET_AR-ACGGGCTAGACTAGAT-1	WCBM	3.51733	825
SCG_MBML2_TET_AR-ACGGGCTAGAGCTTCT-1	WCBM	3.3784	851
SCG_MBML2_TET_AR-ACGGGCTAGTATGACA-1	WCBM	3.46523	939
SCG_MBML2_TET_AR-ACGGGCTGTTCGCGAC-1	WCBM	3.28466	719
SCG_MBML2_TET_AR-ACGGGCTTCAGTGCAT-1	WCBM	3.64523	1568
SCG_MBML2_TET_AR-ACGGGTCAGTTCGCAT-1	WCBM	3.39498	364
SCG_MBML2_TET_AR-ACGGGTCCACATGGGA-1	WCBM	4.07129	3033
SCG_MBML2_TET_AR-ACGGGTCGTACAAGTA-1	WCBM	3.19811	675
SCG_MBML2_TET_AR-ACGTCAAAGAAACGAG-1	WCBM	4.0182	2413
SCG_MBML2_TET_AR-ACGTCAAAGCAATCTC-1	WCBM	3.36754	759
SCG_MBML2_TET_AR-ACGTCAAGTGGCCCTA-1	WCBM	3.7796	1742
SCG_MBML2_TET_AR-ACGTCAAGTTTGTTTC-1	WCBM	3.24846	533
SCG_MBML2_TET_AR-ACGTCAATCTCAAGTG-1	WCBM	4.02555	2273
SCG_MBML2_TET_AR-ACTGAACCAAGCTGGA-1	WCBM	3.90859	2418
SCG_MBML2_TET_AR-ACTGAACCACGTGAGA-1	WCBM	3.12905	636
SCG_MBML2_TET_AR-ACTGAACCATCACAAC-1	WCBM	3.08707	383
SCG_MBML2_TET_AR-ACTGAACTCAACTCTT-1	WCBM	3.71667	1824
SCG_MBML2_TET_AR-ACTGAACTCAAGAAGT-1	WCBM	3.38899	637
SCG_MBML2_TET_AR-ACTGATGGTGTAATGA-1	WCBM	3.06521	516
SCG_MBML2_TET_AR-ACTGATGGTTACGTCA-1	WCBM	3.37365	854
SCG_MBML2_TET_AR-ACTGCTCCACGCCAGT-1	WCBM	3.67321	1553
SCG_MBML2_TET_AR-ACTGCTCCACTTAACG-1	WCBM	3.23172	741
SCG_MBML2_TET_AR-ACTGCTCTCAATACCG-1	WCBM	3.64992	1590
SCG_MBML2_TET_AR-ACTGCTCTCCGCATAA-1	WCBM	3.39985	798
SCG_MBML2_TET_AR-ACTGCTCTCGTTACGA-1	WCBM	3.42045	850
SCG_MBML2_TET_AR-ACTGTCCAGACGCAAC-1	WCBM	3.25744	493
SCG_MBML2_TET_AR-ACTGTCCAGAGTACCG-1	WCBM	3.30963	791
SCG_MBML2_TET_AR-ACTGTCCGTAATCACC-1	WCBM	3.56797	1123
SCG_MBML2_TET_AR-ACTTACTAGAGCTTCT-1	WCBM	3.39058	1026
SCG_MBML2_TET_AR-ACTTACTAGAGTACCG-1	WCBM	3.16673	664
SCG_MBML2_TET_AR-ACTTACTAGTTAAGTG-1	WCBM	3.94807	2035
SCG_MBML2_TET_AR-ACTTACTGTGGTGTAG-1	WCBM	3.34064	765
SCG_MBML2_TET_AR-ACTTACTTCACAAACC-1	WCBM	3.1807	477
SCG_MBML2_TET_AR-ACTTACTTCGGCTACG-1	WCBM	3.9933	2280
SCG_MBML2_TET_AR-ACTTACTTCTAACTGG-1	WCBM	3.44917	1157
SCG_MBML2_TET_AR-ACTTGTTCATACTCTT-1	WCBM	3.18696	713
SCG_MBML2_TET_AR-ACTTGTTGTAAGGGAA-1	WCBM	3.27277	295
SCG_MBML2_TET_AR-ACTTGTTGTACAGTTC-1	WCBM	3.55582	1058
SCG_MBML2_TET_AR-ACTTGTTGTAGCGTAG-1	WCBM	3.21352	573
SCG_MBML2_TET_AR-ACTTGTTGTTCACCTC-1	WCBM	3.68224	1516
SCG_MBML2_TET_AR-ACTTTCAAGGACACCA-1	WCBM	3.24155	426
SCG_MBML2_TET_AR-ACTTTCATCGGATGGA-1	WCBM	3.18977	273
SCG_MBML2_TET_AR-ACTTTCATCTATCCCG-1	WCBM	3.05956	467
SCG_MBML2_TET_AR-ACTTTCATCTCTTATG-1	WCBM	3.26764	552
SCG_MBML2_TET_AR-AGAATAGAGAATCTCC-1	WCBM	3.35965	920
SCG_MBML2_TET_AR-AGAATAGCACGTTGGC-1	WCBM	3.23274	657
SCG_MBML2_TET_AR-AGAATAGGTGTGAAAT-1	WCBM	3.65176	1497
SCG_MBML2_TET_AR-AGAATAGGTTGGGACA-1	WCBM	3.67997	1415
SCG_MBML2_TET_AR-AGAATAGTCCTTTACA-1	WCBM	3.1014	404
SCG_MBML2_TET_AR-AGACGTTGTAGCTAAA-1	WCBM	3.08099	344
SCG_MBML2_TET_AR-AGACGTTTCAGCTGGC-1	WCBM	3.78611	1939
SCG_MBML2_TET_AR-AGACGTTTCGCGTTTC-1	WCBM	3.29403	924
SCG_MBML2_TET_AR-AGAGCTTTCAGTTGAC-1	WCBM	3.29535	605
SCG_MBML2_TET_AR-AGAGTGGAGCACCGTC-1	WCBM	3.10721	456
SCG_MBML2_TET_AR-AGAGTGGTCCCACTTG-1	WCBM	3.12969	603
SCG_MBML2_TET_AR-AGATCTGAGATATACG-1	WCBM	3.49499	877
SCG_MBML2_TET_AR-AGATCTGAGATTACCC-1	WCBM	3.37767	761
SCG_MBML2_TET_AR-AGATCTGCAAACCCAT-1	WCBM	3.39129	862
SCG_MBML2_TET_AR-AGATCTGCAGATGGCA-1	WCBM	3.2824	787
SCG_MBML2_TET_AR-AGATCTGCATAGTAAG-1	WCBM	3.21906	362
SCG_MBML2_TET_AR-AGATCTGGTAAGTTCC-1	WCBM	3.21405	696
SCG_MBML2_TET_AR-AGATCTGGTGCGATAG-1	WCBM	3.50215	1136
SCG_MBML2_TET_AR-AGATCTGGTGGCAAAC-1	WCBM	3.11628	464
SCG_MBML2_TET_AR-AGATCTGTCAGCTCGG-1	WCBM	3.41044	653
SCG_MBML2_TET_AR-AGATCTGTCCGAGCCA-1	WCBM	3.13925	580
SCG_MBML2_TET_AR-AGATTGCAGCGTCTAT-1	WCBM	3.11727	376
SCG_MBML2_TET_AR-AGATTGCGTCAGATAA-1	WCBM	3.57101	1118
SCG_MBML2_TET_AR-AGATTGCGTCGCATCG-1	WCBM	3.77931	1951
SCG_MBML2_TET_AR-AGATTGCTCCCAACGG-1	WCBM	3.62613	1468
SCG_MBML2_TET_AR-AGCAGCCCAATAAGCA-1	WCBM	3.16376	356
SCG_MBML2_TET_AR-AGCAGCCGTAAGGGAA-1	WCBM	3.30856	764
SCG_MBML2_TET_AR-AGCAGCCTCTAACTTC-1	WCBM	3.24674	836
SCG_MBML2_TET_AR-AGCAGCCTCTCCGGTT-1	WCBM	3.12581	444
SCG_MBML2_TET_AR-AGCATACCAAATTGCC-1	WCBM	3.63458	1224
SCG_MBML2_TET_AR-AGCATACCACTCAGGC-1	WCBM	3.10175	595
SCG_MBML2_TET_AR-AGCATACCATGTCCTC-1	WCBM	3.22401	647
SCG_MBML2_TET_AR-AGCCTAAAGTTCCACA-1	WCBM	3.88121	1961
SCG_MBML2_TET_AR-AGCCTAACAACACGCC-1	WCBM	3.40054	919
SCG_MBML2_TET_AR-AGCCTAATCCGATATG-1	WCBM	3.07918	512
SCG_MBML2_TET_AR-AGCGGTCGTCCCTACT-1	WCBM	3.83594	1811
SCG_MBML2_TET_AR-AGCGGTCGTGCACGAA-1	WCBM	3.45133	1082
SCG_MBML2_TET_AR-AGCGGTCTCTGCTGCT-1	WCBM	3.16167	271
SCG_MBML2_TET_AR-AGCGTATCAATGTAAG-1	WCBM	3.22298	497
SCG_MBML2_TET_AR-AGCGTATCATTGGTAC-1	WCBM	3.36399	878
SCG_MBML2_TET_AR-AGCGTATTCTCTTATG-1	WCBM	3.42602	1072
SCG_MBML2_TET_AR-AGCGTCGCACCTCGTT-1	WCBM	3.14737	378
SCG_MBML2_TET_AR-AGCGTCGCACTGTGTA-1	WCBM	3.73046	1431
SCG_MBML2_TET_AR-AGCGTCGCATCGATTG-1	WCBM	3.28847	672
SCG_MBML2_TET_AR-AGCGTCGGTTCGCTAA-1	WCBM	3.68931	1431
SCG_MBML2_TET_AR-AGCGTCGTCACCATAG-1	WCBM	3.32387	787
SCG_MBML2_TET_AR-AGCTCCTCACGCATCG-1	WCBM	3.17811	669
SCG_MBML2_TET_AR-AGCTTGACAGATGGGT-1	WCBM	3.34361	583
SCG_MBML2_TET_AR-AGCTTGATCCTATGTT-1	WCBM	3.24969	732
SCG_MBML2_TET_AR-AGGCCACAGCAGGCTA-1	WCBM	3.06446	480
SCG_MBML2_TET_AR-AGGCCACCATTCCTGC-1	WCBM	3.34242	693
SCG_MBML2_TET_AR-AGGCCGTGTGCACCAC-1	WCBM	3.30038	929
SCG_MBML2_TET_AR-AGGGAGTAGATCGATA-1	WCBM	3.32919	726
SCG_MBML2_TET_AR-AGGGAGTAGTACGCGA-1	WCBM	3.2408	286
SCG_MBML2_TET_AR-AGGGATGTCTATCGCC-1	WCBM	3.42472	854
SCG_MBML2_TET_AR-AGGGTGACAATCGGTT-1	WCBM	3.97063	2332
SCG_MBML2_TET_AR-AGGGTGACATTTCAGG-1	WCBM	3.44902	897
SCG_MBML2_TET_AR-AGGGTGAGTCTAGAGG-1	WCBM	3.34655	706
SCG_MBML2_TET_AR-AGGTCATCAAGCCGTC-1	WCBM	3.4188	957
SCG_MBML2_TET_AR-AGGTCATGTCTAGCCG-1	WCBM	3.09934	380
SCG_MBML2_TET_AR-AGGTCATGTGCGCTTG-1	WCBM	3.47202	959
SCG_MBML2_TET_AR-AGGTCCGAGCTAGCCC-1	WCBM	3.49276	1058
SCG_MBML2_TET_AR-AGGTCCGCACAGGAGT-1	WCBM	3.4615	998
SCG_MBML2_TET_AR-AGGTCCGCACTAGTAC-1	WCBM	3.46479	472
SCG_MBML2_TET_AR-AGGTCCGGTAAATGTG-1	WCBM	3.47669	1035
SCG_MBML2_TET_AR-AGGTCCGGTCCATGAT-1	WCBM	3.76537	1904
SCG_MBML2_TET_AR-AGGTCCGGTCGCATAT-1	WCBM	3.76148	1636
SCG_MBML2_TET_AR-AGGTCCGGTGCACTTA-1	WCBM	3.70552	1642
SCG_MBML2_TET_AR-AGGTCCGTCCTAGGGC-1	WCBM	3.10924	425
SCG_MBML2_TET_AR-AGGTCCGTCTTGCAAG-1	WCBM	3.69548	1609
SCG_MBML2_TET_AR-AGTAGTCAGATCCTGT-1	WCBM	3.30514	855
SCG_MBML2_TET_AR-AGTAGTCAGCTGCAAG-1	WCBM	3.06333	414
SCG_MBML2_TET_AR-AGTAGTCAGGTGTGGT-1	WCBM	3.10312	574
SCG_MBML2_TET_AR-AGTAGTCAGTGTACGG-1	WCBM	3.34811	893
SCG_MBML2_TET_AR-AGTAGTCCACGCTTTC-1	WCBM	3.16316	618
SCG_MBML2_TET_AR-AGTAGTCGTAGCGCAA-1	WCBM	3.14799	338
SCG_MBML2_TET_AR-AGTAGTCGTCTGGTCG-1	WCBM	3.83771	1988
SCG_MBML2_TET_AR-AGTAGTCGTGCTCTTC-1	WCBM	3.086	288
SCG_MBML2_TET_AR-AGTCTTTGTGTAACGG-1	WCBM	3.68024	1502
SCG_MBML2_TET_AR-AGTCTTTGTTTAGCTG-1	WCBM	3.67431	1497
SCG_MBML2_TET_AR-AGTGAGGAGTCAATAG-1	WCBM	3.26269	796
SCG_MBML2_TET_AR-AGTGAGGGTCGAACAG-1	WCBM	4.07722	2620
SCG_MBML2_TET_AR-AGTGAGGTCCAAACAC-1	WCBM	3.19866	271
SCG_MBML2_TET_AR-AGTGAGGTCGCGTTTC-1	WCBM	3.09377	569
SCG_MBML2_TET_AR-AGTGAGGTCGTTTGCC-1	WCBM	3.80672	2006
SCG_MBML2_TET_AR-AGTGGGAAGTTACCCA-1	WCBM	3.06633	462
SCG_MBML2_TET_AR-AGTGGGACAAGTTAAG-1	WCBM	3.29159	673
SCG_MBML2_TET_AR-AGTGGGAGTACAGCAG-1	WCBM	3.40892	976
SCG_MBML2_TET_AR-AGTGGGAGTAGCTTGT-1	WCBM	3.59594	1340
SCG_MBML2_TET_AR-AGTGGGATCTGAGGGA-1	WCBM	3.09968	651
SCG_MBML2_TET_AR-AGTGTCAGTCCGTTAA-1	WCBM	3.15168	217
SCG_MBML2_TET_AR-AGTGTCAGTCTAGAGG-1	WCBM	3.68115	1351
SCG_MBML2_TET_AR-AGTGTCATCTCTGCTG-1	WCBM	3.15625	418
SCG_MBML2_TET_AR-AGTTGGTCAAACGCGA-1	WCBM	3.26435	822
SCG_MBML2_TET_AR-AGTTGGTCATATACCG-1	WCBM	3.75572	1878
SCG_MBML2_TET_AR-AGTTGGTGTGCCTGTG-1	WCBM	3.45834	757
SCG_MBML2_TET_AR-AGTTGGTTCCAAAGTC-1	WCBM	3.23452	735
SCG_MBML2_TET_AR-ATAACGCAGAGGACGG-1	WCBM	3.40466	982
SCG_MBML2_TET_AR-ATAACGCAGCGAAGGG-1	WCBM	3.47246	1142
SCG_MBML2_TET_AR-ATAACGCAGCGATGAC-1	WCBM	3.20358	516
SCG_MBML2_TET_AR-ATAACGCAGGCGATAC-1	WCBM	3.44436	839
SCG_MBML2_TET_AR-ATAACGCCAAGGCTCC-1	WCBM	3.83753	2061
SCG_MBML2_TET_AR-ATAACGCCACAGATTC-1	WCBM	3.09026	291
SCG_MBML2_TET_AR-ATAACGCCAGACAAGC-1	WCBM	3.28307	505
SCG_MBML2_TET_AR-ATAACGCGTACGCTGC-1	WCBM	3.42439	890
SCG_MBML2_TET_AR-ATAACGCGTCTCATCC-1	WCBM	3.71466	816
SCG_MBML2_TET_AR-ATAACGCTCAACACTG-1	WCBM	3.45286	1043
SCG_MBML2_TET_AR-ATAAGAGCAAGTCATC-1	WCBM	3.07555	465
SCG_MBML2_TET_AR-ATAAGAGTCGTGGACC-1	WCBM	3.18213	304
SCG_MBML2_TET_AR-ATAGACCAGTATTGGA-1	WCBM	3.86929	2006
SCG_MBML2_TET_AR-ATAGACCCACTGTGTA-1	WCBM	3.72354	1383
SCG_MBML2_TET_AR-ATAGACCGTCAGAAGC-1	WCBM	3.25139	802
SCG_MBML2_TET_AR-ATAGACCTCGCAAACT-1	WCBM	3.13893	445
SCG_MBML2_TET_AR-ATCACGAAGGCAGGTT-1	WCBM	3.2393	798
SCG_MBML2_TET_AR-ATCACGACACGAGGTA-1	WCBM	3.29403	539
SCG_MBML2_TET_AR-ATCACGACAGAGCCAA-1	WCBM	3.10415	394
SCG_MBML2_TET_AR-ATCACGAGTACACCGC-1	WCBM	3.67191	1016
SCG_MBML2_TET_AR-ATCACGATCTTGTACT-1	WCBM	3.09726	340
SCG_MBML2_TET_AR-ATCATCTCACCAGTTA-1	WCBM	3.21059	454
SCG_MBML2_TET_AR-ATCATCTCAGATGGCA-1	WCBM	3.38863	1003
SCG_MBML2_TET_AR-ATCATCTGTTCGTTGA-1	WCBM	3.43854	947
SCG_MBML2_TET_AR-ATCATCTTCAAGATCC-1	WCBM	3.14082	529
SCG_MBML2_TET_AR-ATCATCTTCCAGTAGT-1	WCBM	3.22583	519
SCG_MBML2_TET_AR-ATCATGGAGACTTGAA-1	WCBM	3.20003	630
SCG_MBML2_TET_AR-ATCATGGAGCCACTAT-1	WCBM	3.49996	1351
SCG_MBML2_TET_AR-ATCATGGCAGGTGCCT-1	WCBM	3.57715	1195
SCG_MBML2_TET_AR-ATCATGGCATTCACTT-1	WCBM	3.37236	843
SCG_MBML2_TET_AR-ATCCACCAGCTTCGCG-1	WCBM	3.56455	1157
SCG_MBML2_TET_AR-ATCCACCAGGGCTTCC-1	WCBM	3.21272	539
SCG_MBML2_TET_AR-ATCCACCCAAGCTGAG-1	WCBM	3.97007	2392
SCG_MBML2_TET_AR-ATCCACCGTACCGGCT-1	WCBM	3.44731	924
SCG_MBML2_TET_AR-ATCCACCTCGACCAGC-1	WCBM	3.72705	1683
SCG_MBML2_TET_AR-ATCCGAAGTTCAGTAC-1	WCBM	3.79505	2126
SCG_MBML2_TET_AR-ATCGAGTTCGTAGATC-1	WCBM	3.0799	630
SCG_MBML2_TET_AR-ATCGAGTTCTGCAGTA-1	WCBM	3.256	360
SCG_MBML2_TET_AR-ATCTACTAGTACGACG-1	WCBM	3.51561	1438
SCG_MBML2_TET_AR-ATCTACTCAAAGGTGC-1	WCBM	3.33626	794
SCG_MBML2_TET_AR-ATCTACTCACCGATAT-1	WCBM	3.08171	465
SCG_MBML2_TET_AR-ATCTACTGTCTCACCT-1	WCBM	3.33284	794
SCG_MBML2_TET_AR-ATCTGCCCATTCTTAC-1	WCBM	3.67797	1501
SCG_MBML2_TET_AR-ATCTGCCGTCGAACAG-1	WCBM	3.16435	414
SCG_MBML2_TET_AR-ATCTGCCGTTAAGGGC-1	WCBM	3.63124	1424
SCG_MBML2_TET_AR-ATCTGCCTCCATGAAC-1	WCBM	3.09061	613
SCG_MBML2_TET_AR-ATGAGGGGTACCAGTT-1	WCBM	3.9882	2501
SCG_MBML2_TET_AR-ATGCGATAGAAGATTC-1	WCBM	3.70851	1606
SCG_MBML2_TET_AR-ATGCGATAGGTGTGGT-1	WCBM	3.81305	1391
SCG_MBML2_TET_AR-ATGCGATCACAGTCGC-1	WCBM	3.42975	1123
SCG_MBML2_TET_AR-ATGCGATCAGTGACAG-1	WCBM	3.81571	1819
SCG_MBML2_TET_AR-ATGCGATGTAAGTTCC-1	WCBM	3.14333	489
SCG_MBML2_TET_AR-ATGCGATGTAGAGTGC-1	WCBM	3.40824	1001
SCG_MBML2_TET_AR-ATGCGATTCCTGCAGG-1	WCBM	3.46	1034
SCG_MBML2_TET_AR-ATGGGAGCAGTCTTCC-1	WCBM	3.27138	810
SCG_MBML2_TET_AR-ATGGGAGTCAATACCG-1	WCBM	3.28937	613
SCG_MBML2_TET_AR-ATGTGTGAGGGTGTTG-1	WCBM	3.18837	707
SCG_MBML2_TET_AR-ATTACTCAGACTCGGA-1	WCBM	3.40569	1083
SCG_MBML2_TET_AR-ATTACTCCAGGAATGC-1	WCBM	3.9588	2323
SCG_MBML2_TET_AR-ATTACTCTCAGTCCCT-1	WCBM	3.73448	1574
SCG_MBML2_TET_AR-ATTACTCTCCTGTACC-1	WCBM	3.46864	756
SCG_MBML2_TET_AR-ATTACTCTCTGCTGCT-1	WCBM	3.21219	709
SCG_MBML2_TET_AR-ATTATCCCAAGAAGAG-1	WCBM	3.32756	522
SCG_MBML2_TET_AR-ATTATCCCACATTCGA-1	WCBM	3.96085	1915
SCG_MBML2_TET_AR-ATTATCCCAGAAGCAC-1	WCBM	3.18384	549
SCG_MBML2_TET_AR-ATTATCCGTGCGGTAA-1	WCBM	3.26975	790
SCG_MBML2_TET_AR-ATTATCCGTTAAGATG-1	WCBM	3.19173	625
SCG_MBML2_TET_AR-ATTCTACCATGATCCA-1	WCBM	3.32756	802
SCG_MBML2_TET_AR-ATTGGACAGATCACGG-1	WCBM	3.08279	527
SCG_MBML2_TET_AR-ATTGGACAGCTTCGCG-1	WCBM	3.96388	2131
SCG_MBML2_TET_AR-ATTGGACCAGACAAAT-1	WCBM	3.64797	1231
SCG_MBML2_TET_AR-ATTGGACGTATTCTCT-1	WCBM	3.12516	619
SCG_MBML2_TET_AR-ATTGGACGTGTAATGA-1	WCBM	3.60097	1271
SCG_MBML2_TET_AR-ATTGGACTCCGAATGT-1	WCBM	3.57392	1082
SCG_MBML2_TET_AR-ATTGGTGAGACAATAC-1	WCBM	3.53504	1163
SCG_MBML2_TET_AR-ATTGGTGAGCAGGTCA-1	WCBM	3.63357	1467
SCG_MBML2_TET_AR-ATTGGTGCAATCCGAT-1	WCBM	3.79609	2112
SCG_MBML2_TET_AR-ATTGGTGCAGTTTACG-1	WCBM	3.40278	888
SCG_MBML2_TET_AR-ATTGGTGCATGGTTGT-1	WCBM	3.83518	1950
SCG_MBML2_TET_AR-ATTGGTGGTTCCCGAG-1	WCBM	3.05956	580
SCG_MBML2_TET_AR-ATTTCTGCAAGCGTAG-1	WCBM	3.33345	849
SCG_MBML2_TET_AR-ATTTCTGGTCAAAGCG-1	WCBM	3.11528	429
SCG_MBML2_TET_AR-CAACCAACACTCGACG-1	WCBM	3.56667	1215
SCG_MBML2_TET_AR-CAACCAATCCGAGCCA-1	WCBM	3.2003	612
SCG_MBML2_TET_AR-CAACCTCCACTTCGAA-1	WCBM	3.51388	1228
SCG_MBML2_TET_AR-CAACCTCGTCTTCAAG-1	WCBM	3.34183	632
SCG_MBML2_TET_AR-CAACCTCTCTATCGCC-1	WCBM	3.17435	275
SCG_MBML2_TET_AR-CAACCTCTCTCGAGTA-1	WCBM	3.26411	510
SCG_MBML2_TET_AR-CAACCTCTCTCTGAGA-1	WCBM	3.42537	1050
SCG_MBML2_TET_AR-CAACTAGGTCCGACGT-1	WCBM	3.69329	1502
SCG_MBML2_TET_AR-CAAGAAAAGCTAGGCA-1	WCBM	3.41731	992
SCG_MBML2_TET_AR-CAAGAAAAGGAATGGA-1	WCBM	3.14829	448
SCG_MBML2_TET_AR-CAAGAAAAGGCTAGGT-1	WCBM	3.11126	566
SCG_MBML2_TET_AR-CAAGAAAAGTGGTAAT-1	WCBM	3.06446	665
SCG_MBML2_TET_AR-CAAGAAACAAGGTGTG-1	WCBM	4.01136	2387
SCG_MBML2_TET_AR-CAAGAAATCAGGTAAA-1	WCBM	3.29003	581
SCG_MBML2_TET_AR-CAAGAAATCCGTACAA-1	WCBM	3.63286	1427
SCG_MBML2_TET_AR-CAAGATCAGAAGAAGC-1	WCBM	3.36436	927
SCG_MBML2_TET_AR-CAAGATCAGATGCGAC-1	WCBM	3.42243	744
SCG_MBML2_TET_AR-CAAGATCAGGTGCACA-1	WCBM	3.49568	1129
SCG_MBML2_TET_AR-CAAGATCGTCATGCAT-1	WCBM	3.27184	379
SCG_MBML2_TET_AR-CAAGATCGTCTTGCGG-1	WCBM	3.47407	317
SCG_MBML2_TET_AR-CAAGGCCCAATCTACG-1	WCBM	3.08672	555
SCG_MBML2_TET_AR-CAAGGCCCAGATGAGC-1	WCBM	3.52075	959
SCG_MBML2_TET_AR-CAAGTTGAGATGTGTA-1	WCBM	3.47349	957
SCG_MBML2_TET_AR-CAAGTTGAGTTCGATC-1	WCBM	3.89154	2214
SCG_MBML2_TET_AR-CAAGTTGCAAGCTGAG-1	WCBM	3.29754	730
SCG_MBML2_TET_AR-CAAGTTGCAATGTAAG-1	WCBM	3.11594	643
SCG_MBML2_TET_AR-CAAGTTGGTAGCCTAT-1	WCBM	3.06595	394
SCG_MBML2_TET_AR-CAAGTTGGTTGAGGTG-1	WCBM	3.13988	394
SCG_MBML2_TET_AR-CAAGTTGTCATTGCCC-1	WCBM	3.2335	732
SCG_MBML2_TET_AR-CAAGTTGTCCATGCTC-1	WCBM	3.35679	869
SCG_MBML2_TET_AR-CACAAACAGCCCGAAA-1	WCBM	3.09621	396
SCG_MBML2_TET_AR-CACAAACAGTTTCCTT-1	WCBM	3.26881	919
SCG_MBML2_TET_AR-CACAAACTCCTCTAGC-1	WCBM	3.38489	365
SCG_MBML2_TET_AR-CACAAACTCTACTCAT-1	WCBM	3.20575	614
SCG_MBML2_TET_AR-CACACAAAGTGCCATT-1	WCBM	3.45652	1267
SCG_MBML2_TET_AR-CACACAATCCAAAGTC-1	WCBM	3.51135	1392
SCG_MBML2_TET_AR-CACACCTAGATATACG-1	WCBM	3.21352	587
SCG_MBML2_TET_AR-CACACCTGTGATGTCT-1	WCBM	3.11294	427
SCG_MBML2_TET_AR-CACACCTTCACTTATC-1	WCBM	4.03515	2790
SCG_MBML2_TET_AR-CACACTCCACCAGGTC-1	WCBM	3.22608	722
SCG_MBML2_TET_AR-CACACTCGTACCGAGA-1	WCBM	3.18327	656
SCG_MBML2_TET_AR-CACAGGCCATGAAGTA-1	WCBM	3.69627	1625
SCG_MBML2_TET_AR-CACAGGCGTTCAGACT-1	WCBM	3.40654	776
SCG_MBML2_TET_AR-CACAGGCTCACCCGAG-1	WCBM	3.90789	2123
SCG_MBML2_TET_AR-CACAGGCTCGCTTAGA-1	WCBM	3.717	1526
SCG_MBML2_TET_AR-CACAGTAAGAAGATTC-1	WCBM	3.30514	815
SCG_MBML2_TET_AR-CACAGTAAGTCATCCA-1	WCBM	3.11327	373
SCG_MBML2_TET_AR-CACATAGAGTGGACGT-1	WCBM	3.82582	2064
SCG_MBML2_TET_AR-CACATAGCACCATCCT-1	WCBM	3.15014	582
SCG_MBML2_TET_AR-CACATAGGTTATGTGC-1	WCBM	3.60065	1374
SCG_MBML2_TET_AR-CACATAGTCCAAACTG-1	WCBM	3.83985	1949
SCG_MBML2_TET_AR-CACATAGTCGTATCAG-1	WCBM	3.21722	535
SCG_MBML2_TET_AR-CACATAGTCTCGATGA-1	WCBM	3.71525	1532
SCG_MBML2_TET_AR-CACATTTAGCTGCGAA-1	WCBM	3.55691	1119
SCG_MBML2_TET_AR-CACATTTCATAGTAAG-1	WCBM	3.10243	441
SCG_MBML2_TET_AR-CACATTTCATCGATTG-1	WCBM	3.24797	707
SCG_MBML2_TET_AR-CACATTTGTCCTGCTT-1	WCBM	3.26623	311
SCG_MBML2_TET_AR-CACATTTTCATGTCTT-1	WCBM	3.27184	820
SCG_MBML2_TET_AR-CACATTTTCGCCTGTT-1	WCBM	3.50379	1121
SCG_MBML2_TET_AR-CACCACTAGCAATATG-1	WCBM	3.33244	886
SCG_MBML2_TET_AR-CACCACTAGGAACTGC-1	WCBM	3.27091	747
SCG_MBML2_TET_AR-CACCACTCACAGGAGT-1	WCBM	3.0607	346
SCG_MBML2_TET_AR-CACCACTGTGCAGACA-1	WCBM	3.15014	628
SCG_MBML2_TET_AR-CACCACTTCAAGGTAA-1	WCBM	3.44809	1067
SCG_MBML2_TET_AR-CACCACTTCAGATAAG-1	WCBM	3.78039	1899
SCG_MBML2_TET_AR-CACCAGGAGGAGTCTG-1	WCBM	3.4979	975
SCG_MBML2_TET_AR-CACCAGGCAAGCTGAG-1	WCBM	3.26858	858
SCG_MBML2_TET_AR-CACCAGGGTGCGAAAC-1	WCBM	3.39375	1072
SCG_MBML2_TET_AR-CACCAGGGTTTAAGCC-1	WCBM	3.74981	1729
SCG_MBML2_TET_AR-CACCTTGCACAGACTT-1	WCBM	3.66115	1373
SCG_MBML2_TET_AR-CACCTTGTCAGGCGAA-1	WCBM	3.21748	676
SCG_MBML2_TET_AR-CACTCCAAGGTGTTAA-1	WCBM	3.56241	1348
SCG_MBML2_TET_AR-CACTCCAGTCCGTTAA-1	WCBM	3.11227	305
SCG_MBML2_TET_AR-CACTCCAGTCCTCTTG-1	WCBM	3.6066	1437
SCG_MBML2_TET_AR-CACTCCATCACCGTAA-1	WCBM	3.44264	1118
SCG_MBML2_TET_AR-CAGAATCAGCATCATC-1	WCBM	3.41797	1003
SCG_MBML2_TET_AR-CAGAATCAGTTCGCGC-1	WCBM	3.43201	939
SCG_MBML2_TET_AR-CAGAATCGTCAATACC-1	WCBM	3.34005	112
SCG_MBML2_TET_AR-CAGAATCGTTGCTCCT-1	WCBM	3.758	1370
SCG_MBML2_TET_AR-CAGAATCTCCAGAAGG-1	WCBM	3.30406	561
SCG_MBML2_TET_AR-CAGAGAGCAGCGAACA-1	WCBM	3.27531	699
SCG_MBML2_TET_AR-CAGAGAGGTCCCGACA-1	WCBM	3.68106	1473
SCG_MBML2_TET_AR-CAGATCACAGTATCTG-1	WCBM	3.15229	637
SCG_MBML2_TET_AR-CAGCAGCTCCTTGACC-1	WCBM	3.53706	996
SCG_MBML2_TET_AR-CAGCATAAGCTAGTCT-1	WCBM	3.63689	1412
SCG_MBML2_TET_AR-CAGCATAAGTAACCCT-1	WCBM	3.10449	435
SCG_MBML2_TET_AR-CAGCATACAGGTCTCG-1	WCBM	3.4618	1038
SCG_MBML2_TET_AR-CAGCATAGTTTACTCT-1	WCBM	3.74343	1750
SCG_MBML2_TET_AR-CAGCATATCGGTGTTA-1	WCBM	3.75397	1629
SCG_MBML2_TET_AR-CAGCATATCGGTTCGG-1	WCBM	3.30341	822
SCG_MBML2_TET_AR-CAGCCGAAGAGTAAGG-1	WCBM	3.05843	517
SCG_MBML2_TET_AR-CAGCCGAAGGAGCGTT-1	WCBM	3.38093	971
SCG_MBML2_TET_AR-CAGCCGACAGTAACGG-1	WCBM	3.23426	652
SCG_MBML2_TET_AR-CAGCGACAGACCGGAT-1	WCBM	3.49304	796
SCG_MBML2_TET_AR-CAGCGACAGACTTTCG-1	WCBM	3.69975	1440
SCG_MBML2_TET_AR-CAGCGACTCAGCTTAG-1	WCBM	3.50529	1075
SCG_MBML2_TET_AR-CAGCGACTCGTTTATC-1	WCBM	3.59737	1199
SCG_MBML2_TET_AR-CAGCTAAAGCCGCCTA-1	WCBM	3.64326	1342
SCG_MBML2_TET_AR-CAGCTAACAGCTGTTA-1	WCBM	3.27231	642
SCG_MBML2_TET_AR-CAGCTAACATCTCCCA-1	WCBM	3.80862	2048
SCG_MBML2_TET_AR-CAGCTAAGTAAATACG-1	WCBM	3.07846	314
SCG_MBML2_TET_AR-CAGCTAAGTACGACCC-1	WCBM	3.18498	544
SCG_MBML2_TET_AR-CAGCTAAGTGTGGTTT-1	WCBM	3.33062	1029
SCG_MBML2_TET_AR-CAGCTAATCCGCATCT-1	WCBM	3.54654	1376
SCG_MBML2_TET_AR-CAGCTGGAGATATGGT-1	WCBM	3.36436	346
SCG_MBML2_TET_AR-CAGCTGGAGGAATCGC-1	WCBM	3.56098	1319
SCG_MBML2_TET_AR-CAGCTGGCAGCGTTCG-1	WCBM	3.25285	715
SCG_MBML2_TET_AR-CAGCTGGGTAAAGTCA-1	WCBM	3.18213	682
SCG_MBML2_TET_AR-CAGCTGGTCACAGTAC-1	WCBM	3.75305	1798
SCG_MBML2_TET_AR-CAGCTGGTCTTGGGTA-1	WCBM	3.07004	397
SCG_MBML2_TET_AR-CAGGTGCAGTTATCGC-1	WCBM	3.44012	951
SCG_MBML2_TET_AR-CAGGTGCCAGCGAACA-1	WCBM	3.20575	663
SCG_MBML2_TET_AR-CAGGTGCGTAGGGTAC-1	WCBM	3.09447	421
SCG_MBML2_TET_AR-CAGGTGCTCAACCATG-1	WCBM	3.55979	706
SCG_MBML2_TET_AR-CAGTAACAGACAGAGA-1	WCBM	3.43441	1057
SCG_MBML2_TET_AR-CAGTAACAGGCTATCT-1	WCBM	3.26858	737
SCG_MBML2_TET_AR-CAGTAACTCATCTGTT-1	WCBM	3.93384	1951
SCG_MBML2_TET_AR-CAGTAACTCTCCAGGG-1	WCBM	3.2982	774
SCG_MBML2_TET_AR-CAGTAACTCTGTTGAG-1	WCBM	3.78412	1792
SCG_MBML2_TET_AR-CAGTAACTCTTCTGGC-1	WCBM	3.58343	1276
SCG_MBML2_TET_AR-CAGTCCTAGCGTGTCC-1	WCBM	3.73512	1816
SCG_MBML2_TET_AR-CAGTCCTAGGAGCGTT-1	WCBM	3.35641	883
SCG_MBML2_TET_AR-CAGTCCTCATAGGATA-1	WCBM	3.45803	991
SCG_MBML2_TET_AR-CAGTCCTGTTCCCTTG-1	WCBM	3.53466	1229
SCG_MBML2_TET_AR-CAGTCCTTCCCAAGTA-1	WCBM	3.9857	2737
SCG_MBML2_TET_AR-CATATGGCAACACCCG-1	WCBM	3.98277	2203
SCG_MBML2_TET_AR-CATATGGCAATCAGAA-1	WCBM	3.05843	340
SCG_MBML2_TET_AR-CATATGGCACGCTTTC-1	WCBM	3.10415	540
SCG_MBML2_TET_AR-CATATGGTCAAACAAG-1	WCBM	3.66932	1405
SCG_MBML2_TET_AR-CATATTCCACCCATGG-1	WCBM	3.48629	1081
SCG_MBML2_TET_AR-CATATTCCATGGTTGT-1	WCBM	3.12905	663
SCG_MBML2_TET_AR-CATATTCGTCTCACCT-1	WCBM	3.15927	431
SCG_MBML2_TET_AR-CATCAAGGTCGAGATG-1	WCBM	3.12678	300
SCG_MBML2_TET_AR-CATCAAGTCTGTGCAA-1	WCBM	3.54765	1305
SCG_MBML2_TET_AR-CATCAGAAGATCGATA-1	WCBM	3.1345	691
SCG_MBML2_TET_AR-CATCAGACAAGCGAGT-1	WCBM	3.18977	485
SCG_MBML2_TET_AR-CATCAGACATAAAGGT-1	WCBM	3.21192	471
SCG_MBML2_TET_AR-CATCAGACATCCCACT-1	WCBM	4.00681	2430
SCG_MBML2_TET_AR-CATCAGACATCCGTGG-1	WCBM	3.19061	415
SCG_MBML2_TET_AR-CATCAGACATTCACTT-1	WCBM	3.41497	1075
SCG_MBML2_TET_AR-CATCAGAGTAACGCGA-1	WCBM	3.36286	946
SCG_MBML2_TET_AR-CATCCACAGCCACCTG-1	WCBM	3.31175	844
SCG_MBML2_TET_AR-CATCCACCAAACCTAC-1	WCBM	3.45163	955
SCG_MBML2_TET_AR-CATCCACGTTCGTCTC-1	WCBM	3.78781	1964
SCG_MBML2_TET_AR-CATCGAAAGAAGCCCA-1	WCBM	3.10789	83
SCG_MBML2_TET_AR-CATCGAAAGATGTGGC-1	WCBM	3.24993	768
SCG_MBML2_TET_AR-CATCGAAAGTAGGCCA-1	WCBM	3.31302	436
SCG_MBML2_TET_AR-CATCGAACAGCATGAG-1	WCBM	3.20358	746
SCG_MBML2_TET_AR-CATCGAAGTAAATGAC-1	WCBM	4.08575	2424
SCG_MBML2_TET_AR-CATCGAAGTACTTGAC-1	WCBM	4.04466	2429
SCG_MBML2_TET_AR-CATCGAAGTATCACCA-1	WCBM	3.45439	997
SCG_MBML2_TET_AR-CATCGAAGTCAGTGGA-1	WCBM	3.59539	1316
SCG_MBML2_TET_AR-CATCGAATCCTCAATT-1	WCBM	3.19535	508
SCG_MBML2_TET_AR-CATCGAATCGTTTGCC-1	WCBM	3.43313	796
SCG_MBML2_TET_AR-CATCGGGAGATCCCGC-1	WCBM	3.08099	469
SCG_MBML2_TET_AR-CATCGGGCAGCTGTTA-1	WCBM	3.61784	1390
SCG_MBML2_TET_AR-CATCGGGGTAGCGCTC-1	WCBM	3.07188	399
SCG_MBML2_TET_AR-CATCGGGTCGGAATCT-1	WCBM	3.57078	809
SCG_MBML2_TET_AR-CATGACAAGTAAGTAC-1	WCBM	3.21192	695
SCG_MBML2_TET_AR-CATGACACAACAACCT-1	WCBM	3.09899	410
SCG_MBML2_TET_AR-CATGACAGTGTCTGAT-1	WCBM	3.59151	1338
SCG_MBML2_TET_AR-CATGACAGTTATTCTC-1	WCBM	3.51388	1035
SCG_MBML2_TET_AR-CATGACATCAGCTCGG-1	WCBM	3.3438	261
SCG_MBML2_TET_AR-CATGCCTAGGCTAGAC-1	WCBM	3.799	1870
SCG_MBML2_TET_AR-CATGCCTGTCTAGCGC-1	WCBM	3.07372	348
SCG_MBML2_TET_AR-CATGCCTTCACGGTTA-1	WCBM	3.39322	997
SCG_MBML2_TET_AR-CATGGCGAGGGTGTTG-1	WCBM	3.64018	1551
SCG_MBML2_TET_AR-CATTATCGTCCATGAT-1	WCBM	3.37712	836
SCG_MBML2_TET_AR-CATTATCGTGACGCCT-1	WCBM	3.18583	460
SCG_MBML2_TET_AR-CATTATCGTGCGAAAC-1	WCBM	3.9163	2301
SCG_MBML2_TET_AR-CATTATCGTGTCGCTG-1	WCBM	3.68332	1515
SCG_MBML2_TET_AR-CATTATCTCGACAGCC-1	WCBM	3.89371	2017
SCG_MBML2_TET_AR-CATTATCTCGATGAGG-1	WCBM	3.11826	425
SCG_MBML2_TET_AR-CATTATCTCTTAGCCC-1	WCBM	4.07199	2402
SCG_MBML2_TET_AR-CATTCGCCACATAACC-1	WCBM	3.78944	2074
SCG_MBML2_TET_AR-CATTCGCCAGCTGTAT-1	WCBM	3.10415	465
SCG_MBML2_TET_AR-CATTCGCCATCTGGTA-1	WCBM	3.62726	1453
SCG_MBML2_TET_AR-CATTCGCGTAAACACA-1	WCBM	3.87749	1665
SCG_MBML2_TET_AR-CATTCGCGTATATGAG-1	WCBM	3.4606	990
SCG_MBML2_TET_AR-CATTCGCGTTGGTAAA-1	WCBM	3.91535	2150
SCG_MBML2_TET_AR-CCAATCCAGTCTTGCA-1	WCBM	3.37051	807
SCG_MBML2_TET_AR-CCAATCCTCTTTACAC-1	WCBM	3.12156	497
SCG_MBML2_TET_AR-CCACCTAAGCCCAATT-1	WCBM	3.25382	860
SCG_MBML2_TET_AR-CCACCTAAGGTGTGGT-1	WCBM	3.43664	973
SCG_MBML2_TET_AR-CCACGGAAGGACCACA-1	WCBM	3.38828	951
SCG_MBML2_TET_AR-CCACGGAGTGCAGTAG-1	WCBM	3.09691	471
SCG_MBML2_TET_AR-CCACGGAGTTATCCGA-1	WCBM	3.35315	876
SCG_MBML2_TET_AR-CCACGGAGTTGGGACA-1	WCBM	3.48742	1135
SCG_MBML2_TET_AR-CCACGGATCGTCGTTC-1	WCBM	3.13386	534
SCG_MBML2_TET_AR-CCACTACCAAGGTGTG-1	WCBM	3.28937	788
SCG_MBML2_TET_AR-CCACTACCACATCCGG-1	WCBM	3.62366	1005
SCG_MBML2_TET_AR-CCACTACCATGACGGA-1	WCBM	3.42193	1013
SCG_MBML2_TET_AR-CCACTACTCTCTAAGG-1	WCBM	3.52375	1121
SCG_MBML2_TET_AR-CCACTACTCTTTCCTC-1	WCBM	3.12418	654
SCG_MBML2_TET_AR-CCAGCGACATTGGGCC-1	WCBM	3.58883	1253
SCG_MBML2_TET_AR-CCAGCGATCATTATCC-1	WCBM	3.43249	976
SCG_MBML2_TET_AR-CCAGCGATCTCCCTGA-1	WCBM	3.17493	618
SCG_MBML2_TET_AR-CCATGTCGTCCAGTGC-1	WCBM	3.84528	1965
SCG_MBML2_TET_AR-CCATGTCGTTTGGGCC-1	WCBM	3.39358	837
SCG_MBML2_TET_AR-CCATGTCTCGGATGTT-1	WCBM	3.17085	756
SCG_MBML2_TET_AR-CCATTCGGTTTAAGCC-1	WCBM	3.21854	679
SCG_MBML2_TET_AR-CCATTCGTCATTCACT-1	WCBM	3.10346	485
SCG_MBML2_TET_AR-CCCAATCAGAAGATTC-1	WCBM	3.33365	936
SCG_MBML2_TET_AR-CCCAATCAGACGCACA-1	WCBM	3.3668	907
SCG_MBML2_TET_AR-CCCAATCTCTTGCATT-1	WCBM	3.1345	597
SCG_MBML2_TET_AR-CCCAGTTCATTTCACT-1	WCBM	3.13577	372
SCG_MBML2_TET_AR-CCCAGTTGTCTAGTGT-1	WCBM	3.14051	434
SCG_MBML2_TET_AR-CCCAGTTTCGTTACAG-1	WCBM	3.62024	1371
SCG_MBML2_TET_AR-CCCATACCATGTCTCC-1	WCBM	3.28058	507
SCG_MBML2_TET_AR-CCCATACTCGACGGAA-1	WCBM	3.12808	534
SCG_MBML2_TET_AR-CCCATACTCGCGATCG-1	WCBM	3.34792	700
SCG_MBML2_TET_AR-CCCTCCTAGAAGCCCA-1	WCBM	3.85679	1885
SCG_MBML2_TET_AR-CCCTCCTAGTTACGGG-1	WCBM	3.56396	1319
SCG_MBML2_TET_AR-CCCTCCTTCAGCAACT-1	WCBM	3.30341	716
SCG_MBML2_TET_AR-CCGGGATCAGCTATTG-1	WCBM	3.44451	1135
SCG_MBML2_TET_AR-CCGGGATCAGGATTGG-1	WCBM	3.07335	192
SCG_MBML2_TET_AR-CCGGTAGAGACTGGGT-1	WCBM	3.15412	714
SCG_MBML2_TET_AR-CCGGTAGAGTACGTTC-1	WCBM	3.38112	939
SCG_MBML2_TET_AR-CCGGTAGGTATATCCG-1	WCBM	3.1758	216
SCG_MBML2_TET_AR-CCGGTAGGTGAACCTT-1	WCBM	3.22115	716
SCG_MBML2_TET_AR-CCGTACTAGATGTTAG-1	WCBM	3.25237	402
SCG_MBML2_TET_AR-CCGTACTTCACTTCAT-1	WCBM	3.34674	897
SCG_MBML2_TET_AR-CCGTGGACAGCGAACA-1	WCBM	3.54332	1328
SCG_MBML2_TET_AR-CCGTGGAGTAGAAGGA-1	WCBM	3.26482	787
SCG_MBML2_TET_AR-CCGTGGAGTTCACCTC-1	WCBM	3.34596	946
SCG_MBML2_TET_AR-CCGTGGAGTTGCGTTA-1	WCBM	3.08991	295
SCG_MBML2_TET_AR-CCGTGGATCCTGTAGA-1	WCBM	3.32325	744
SCG_MBML2_TET_AR-CCGTTCACAACTGGCC-1	WCBM	3.4843	1055
SCG_MBML2_TET_AR-CCGTTCACAAGTAATG-1	WCBM	3.65002	1526
SCG_MBML2_TET_AR-CCGTTCACAATAAGCA-1	WCBM	3.12678	614
SCG_MBML2_TET_AR-CCGTTCACATTGGCGC-1	WCBM	3.59017	1256
SCG_MBML2_TET_AR-CCGTTCATCAACACAC-1	WCBM	3.25575	368
SCG_MBML2_TET_AR-CCTAAAGCAGCGTTCG-1	WCBM	3.52297	1065
SCG_MBML2_TET_AR-CCTAAAGCAGGGCATA-1	WCBM	3.21405	754
SCG_MBML2_TET_AR-CCTAAAGCATATGAGA-1	WCBM	3.37603	927
SCG_MBML2_TET_AR-CCTAAAGTCCAAAGTC-1	WCBM	3.22866	642
SCG_MBML2_TET_AR-CCTACACGTCATCCCT-1	WCBM	3.24822	709
SCG_MBML2_TET_AR-CCTACCAGTAAGAGGA-1	WCBM	3.08063	592
SCG_MBML2_TET_AR-CCTAGCTAGCCACGCT-1	WCBM	4.00766	2440
SCG_MBML2_TET_AR-CCTAGCTGTACAGACG-1	WCBM	3.48897	1152
SCG_MBML2_TET_AR-CCTAGCTGTCGGCATC-1	WCBM	3.31765	788
SCG_MBML2_TET_AR-CCTAGCTGTGTTAAGA-1	WCBM	3.41229	571
SCG_MBML2_TET_AR-CCTAGCTTCCAGTATG-1	WCBM	3.47494	1057
SCG_MBML2_TET_AR-CCTAGCTTCGGTGTTA-1	WCBM	3.16702	638
SCG_MBML2_TET_AR-CCTATTAAGATGCCTT-1	WCBM	3.72057	1614
SCG_MBML2_TET_AR-CCTATTAGTAACGTTC-1	WCBM	3.92381	2037
SCG_MBML2_TET_AR-CCTATTAGTACATGTC-1	WCBM	3.57623	1110
SCG_MBML2_TET_AR-CCTCTGACATCTATGG-1	WCBM	3.42029	522
SCG_MBML2_TET_AR-CCTCTGAGTACCGTAT-1	WCBM	3.3681	565
SCG_MBML2_TET_AR-CCTCTGAGTAGATTAG-1	WCBM	3.39881	984
SCG_MBML2_TET_AR-CCTCTGAGTGAGTGAC-1	WCBM	3.27439	568
SCG_MBML2_TET_AR-CCTCTGATCACTTCAT-1	WCBM	3.48487	1095
SCG_MBML2_TET_AR-CCTCTGATCCTCGCAT-1	WCBM	3.99454	2418
SCG_MBML2_TET_AR-CCTTACGCAGATAATG-1	WCBM	3.16435	332
SCG_MBML2_TET_AR-CCTTACGGTGCACCAC-1	WCBM	3.10653	449
SCG_MBML2_TET_AR-CCTTACGTCAACACGT-1	WCBM	3.26858	715
SCG_MBML2_TET_AR-CCTTCCCAGCTGCAAG-1	WCBM	3.99568	2306
SCG_MBML2_TET_AR-CCTTCCCAGTGGCACA-1	WCBM	3.50188	803
SCG_MBML2_TET_AR-CCTTCCCCACAGACTT-1	WCBM	3.45378	1022
SCG_MBML2_TET_AR-CCTTCCCTCAACCAAC-1	WCBM	3.71315	2028
SCG_MBML2_TET_AR-CCTTCGAAGTCTTGCA-1	WCBM	3.23955	703
SCG_MBML2_TET_AR-CCTTCGAGTTCAGACT-1	WCBM	3.42259	850
SCG_MBML2_TET_AR-CCTTCGAGTTGGGACA-1	WCBM	3.8334	1968
SCG_MBML2_TET_AR-CCTTCGATCTGTCTCG-1	WCBM	3.2824	731
SCG_MBML2_TET_AR-CCTTTCTAGCGTAGTG-1	WCBM	3.53845	1326
SCG_MBML2_TET_AR-CCTTTCTAGCTGCGAA-1	WCBM	3.64797	1481
SCG_MBML2_TET_AR-CCTTTCTCACATCTTT-1	WCBM	3.30233	764
SCG_MBML2_TET_AR-CGAACATAGCGAGAAA-1	WCBM	3.14829	580
SCG_MBML2_TET_AR-CGAACATAGGATGGAA-1	WCBM	3.55485	1307
SCG_MBML2_TET_AR-CGAACATAGGCGTACA-1	WCBM	3.8355	2124
SCG_MBML2_TET_AR-CGAACATAGGTAAACT-1	WCBM	3.15746	548
SCG_MBML2_TET_AR-CGAACATCAGGAACGT-1	WCBM	3.56561	1125
SCG_MBML2_TET_AR-CGAACATCAGGTGCCT-1	WCBM	3.21484	375
SCG_MBML2_TET_AR-CGAACATCATTTGCCC-1	WCBM	3.28578	857
SCG_MBML2_TET_AR-CGAACATTCTGGCGTG-1	WCBM	3.43345	915
SCG_MBML2_TET_AR-CGAATGTAGTGCGATG-1	WCBM	3.2014	905
SCG_MBML2_TET_AR-CGAATGTAGTTCGCGC-1	WCBM	4.03511	2638
SCG_MBML2_TET_AR-CGAATGTCAATCGGTT-1	WCBM	3.31848	468
SCG_MBML2_TET_AR-CGAATGTCAGCTTAAC-1	WCBM	3.16137	660
SCG_MBML2_TET_AR-CGAATGTCATTGAGCT-1	WCBM	3.75504	1698
SCG_MBML2_TET_AR-CGACCTTAGACCACGA-1	WCBM	3.38202	753
SCG_MBML2_TET_AR-CGACCTTAGTAGGCCA-1	WCBM	3.20656	761
SCG_MBML2_TET_AR-CGACCTTGTCCTGCTT-1	WCBM	3.50433	1122
SCG_MBML2_TET_AR-CGACTTCAGACACGAC-1	WCBM	3.40841	1048
SCG_MBML2_TET_AR-CGACTTCAGATGTAAC-1	WCBM	3.70364	1712
SCG_MBML2_TET_AR-CGACTTCAGCCCGAAA-1	WCBM	3.14644	649
SCG_MBML2_TET_AR-CGACTTCCACAACGCC-1	WCBM	3.63679	1508
SCG_MBML2_TET_AR-CGACTTCCATCACCCT-1	WCBM	3.8732	2132
SCG_MBML2_TET_AR-CGACTTCTCGACCAGC-1	WCBM	3.23198	737
SCG_MBML2_TET_AR-CGAGAAGAGGTGCTTT-1	WCBM	3.35083	862
SCG_MBML2_TET_AR-CGAGAAGCATTTGCTT-1	WCBM	3.42862	967
SCG_MBML2_TET_AR-CGAGAAGTCTTGTACT-1	WCBM	3.43996	883
SCG_MBML2_TET_AR-CGAGCACCAGTTCCCT-1	WCBM	3.07918	626
SCG_MBML2_TET_AR-CGAGCACGTTCGTGAT-1	WCBM	3.3813	895
SCG_MBML2_TET_AR-CGAGCACTCCTTCAAT-1	WCBM	3.21085	420
SCG_MBML2_TET_AR-CGAGCCAAGGACAGAA-1	WCBM	3.28533	895
SCG_MBML2_TET_AR-CGATCGGAGAATTCCC-1	WCBM	3.28171	516
SCG_MBML2_TET_AR-CGATCGGGTGTGCGTC-1	WCBM	3.08884	432
SCG_MBML2_TET_AR-CGATCGGTCGACCAGC-1	WCBM	3.22634	712
SCG_MBML2_TET_AR-CGATCGGTCTCTTGAT-1	WCBM	3.36568	728
SCG_MBML2_TET_AR-CGATCGGTCTTAACCT-1	WCBM	3.51904	661
SCG_MBML2_TET_AR-CGATGGCAGCTAAGAT-1	WCBM	3.59616	1366
SCG_MBML2_TET_AR-CGATGGCGTGCGGTAA-1	WCBM	3.48487	1011
SCG_MBML2_TET_AR-CGATGGCTCACGCATA-1	WCBM	3.90412	1970
SCG_MBML2_TET_AR-CGATGGCTCCAGAGGA-1	WCBM	3.37107	687
SCG_MBML2_TET_AR-CGATGGCTCCGTAGGC-1	WCBM	3.18752	625
SCG_MBML2_TET_AR-CGATGTACACAACGTT-1	WCBM	3.35295	901
SCG_MBML2_TET_AR-CGATGTACATGACATC-1	WCBM	3.39811	1057
SCG_MBML2_TET_AR-CGATGTAGTAGCACGA-1	WCBM	3.21112	745
SCG_MBML2_TET_AR-CGATGTAGTTACGACT-1	WCBM	3.65533	1583
SCG_MBML2_TET_AR-CGATGTATCCGAGCCA-1	WCBM	3.18327	683
SCG_MBML2_TET_AR-CGATGTATCCTCAATT-1	WCBM	3.41397	1069
SCG_MBML2_TET_AR-CGATTGAGTAGCGATG-1	WCBM	3.45758	1023
SCG_MBML2_TET_AR-CGATTGAGTAGCGTGA-1	WCBM	3.43996	926
SCG_MBML2_TET_AR-CGATTGATCAACACAC-1	WCBM	3.32634	698
SCG_MBML2_TET_AR-CGATTGATCCGTAGTA-1	WCBM	3.56038	1181
SCG_MBML2_TET_AR-CGCCAAGAGACAAAGG-1	WCBM	3.09096	361
SCG_MBML2_TET_AR-CGCCAAGAGTCGTACT-1	WCBM	3.38489	912
SCG_MBML2_TET_AR-CGCCAAGGTAGTAGTA-1	WCBM	3.57368	523
SCG_MBML2_TET_AR-CGCCAAGTCACCACCT-1	WCBM	3.17725	644
SCG_MBML2_TET_AR-CGCGGTACAGCGTCCA-1	WCBM	3.21669	721
SCG_MBML2_TET_AR-CGCGGTAGTCCGACGT-1	WCBM	3.60541	1366
SCG_MBML2_TET_AR-CGCGTTTAGTGGAGAA-1	WCBM	3.26458	770
SCG_MBML2_TET_AR-CGCGTTTCACGTAAGG-1	WCBM	3.08386	526
SCG_MBML2_TET_AR-CGCGTTTGTGCAACTT-1	WCBM	3.10789	387
SCG_MBML2_TET_AR-CGCTATCCACCTCGTT-1	WCBM	3.29358	910
SCG_MBML2_TET_AR-CGCTATCCACTTAACG-1	WCBM	3.27577	525
SCG_MBML2_TET_AR-CGCTATCTCTCTTATG-1	WCBM	3.21325	758
SCG_MBML2_TET_AR-CGCTGGAAGCCGGTAA-1	WCBM	3.35199	388
SCG_MBML2_TET_AR-CGCTGGAGTACCGTTA-1	WCBM	3.33726	1067
SCG_MBML2_TET_AR-CGCTGGAGTTACGACT-1	WCBM	3.52375	1348
SCG_MBML2_TET_AR-CGCTGGATCCAGTAGT-1	WCBM	3.13322	320
SCG_MBML2_TET_AR-CGCTTCACAACCGCCA-1	WCBM	3.14176	491
SCG_MBML2_TET_AR-CGCTTCACACGAGGTA-1	WCBM	3.65196	1362
SCG_MBML2_TET_AR-CGCTTCACATAGGATA-1	WCBM	3.4707	1058
SCG_MBML2_TET_AR-CGCTTCAGTCATCCCT-1	WCBM	3.57507	1123
SCG_MBML2_TET_AR-CGGACACCATCGGTTA-1	WCBM	3.27114	817
SCG_MBML2_TET_AR-CGGACACTCGTCACGG-1	WCBM	3.25912	467
SCG_MBML2_TET_AR-CGGACGTGTGACGGTA-1	WCBM	3.76886	1731
SCG_MBML2_TET_AR-CGGACTGCAAGAGGCT-1	WCBM	3.46285	376
SCG_MBML2_TET_AR-CGGACTGGTGCGCTTG-1	WCBM	3.09096	486
SCG_MBML2_TET_AR-CGGAGCTAGTACTTGC-1	WCBM	3.06707	280
SCG_MBML2_TET_AR-CGGAGCTCAATCTACG-1	WCBM	3.23477	94
SCG_MBML2_TET_AR-CGGAGCTGTAAACACA-1	WCBM	3.61888	1270
SCG_MBML2_TET_AR-CGGAGCTGTGATAAAC-1	WCBM	3.15259	584
SCG_MBML2_TET_AR-CGGAGCTGTTGGAGGT-1	WCBM	3.13513	329
SCG_MBML2_TET_AR-CGGAGCTTCGACAGCC-1	WCBM	3.31408	795
SCG_MBML2_TET_AR-CGGCTAGCATTAGGCT-1	WCBM	3.50556	537
SCG_MBML2_TET_AR-CGGCTAGGTGCCTTGG-1	WCBM	3.34104	921
SCG_MBML2_TET_AR-CGGGTCAAGATGGCGT-1	WCBM	4.07511	2591
SCG_MBML2_TET_AR-CGGGTCACACATGTGT-1	WCBM	3.28375	786
SCG_MBML2_TET_AR-CGGGTCACACTGTGTA-1	WCBM	3.11227	513
SCG_MBML2_TET_AR-CGGGTCAGTCTCCACT-1	WCBM	3.66633	1761
SCG_MBML2_TET_AR-CGGGTCAGTTGCTCCT-1	WCBM	3.14613	702
SCG_MBML2_TET_AR-CGGTTAAAGAGGACGG-1	WCBM	3.27944	809
SCG_MBML2_TET_AR-CGGTTAAAGAGTAATC-1	WCBM	3.3881	885
SCG_MBML2_TET_AR-CGGTTAACATGCATGT-1	WCBM	3.39094	929
SCG_MBML2_TET_AR-CGGTTAAGTTTGTTGG-1	WCBM	3.72493	1891
SCG_MBML2_TET_AR-CGGTTAATCAGAGCTT-1	WCBM	3.17638	644
SCG_MBML2_TET_AR-CGGTTAATCGCGGATC-1	WCBM	3.90162	2429
SCG_MBML2_TET_AR-CGGTTAATCGGAGGTA-1	WCBM	3.05881	281
SCG_MBML2_TET_AR-CGTAGCGCAAATCCGT-1	WCBM	3.82393	2025
SCG_MBML2_TET_AR-CGTAGCGCAACGATGG-1	WCBM	3.20412	698
SCG_MBML2_TET_AR-CGTAGCGCAAGAGTCG-1	WCBM	3.06707	355
SCG_MBML2_TET_AR-CGTAGCGTCCGTCAAA-1	WCBM	3.1452	446
SCG_MBML2_TET_AR-CGTAGGCGTCTAGTGT-1	WCBM	3.53807	1274
SCG_MBML2_TET_AR-CGTCACTAGACAAAGG-1	WCBM	3.09202	597
SCG_MBML2_TET_AR-CGTCACTCAAGCGCTC-1	WCBM	3.23452	678
SCG_MBML2_TET_AR-CGTCACTGTAATCACC-1	WCBM	3.53668	1264
SCG_MBML2_TET_AR-CGTCACTGTACAGTGG-1	WCBM	3.81144	1879
SCG_MBML2_TET_AR-CGTCACTGTTTAGCTG-1	WCBM	3.15594	543
SCG_MBML2_TET_AR-CGTCAGGAGCGTAGTG-1	WCBM	3.73432	1686
SCG_MBML2_TET_AR-CGTCAGGCAGCTATTG-1	WCBM	3.12222	493
SCG_MBML2_TET_AR-CGTCAGGGTAGGGTAC-1	WCBM	3.22531	776
SCG_MBML2_TET_AR-CGTCAGGTCATGCTCC-1	WCBM	3.50596	1034
SCG_MBML2_TET_AR-CGTCCATTCAATAAGG-1	WCBM	3.26623	577
SCG_MBML2_TET_AR-CGTCTACAGTGTACTC-1	WCBM	3.4417	1004
SCG_MBML2_TET_AR-CGTCTACCAGATTGCT-1	WCBM	3.21165	559
SCG_MBML2_TET_AR-CGTCTACTCCGAATGT-1	WCBM	3.51601	1188
SCG_MBML2_TET_AR-CGTCTACTCTTAGCCC-1	WCBM	3.41697	1013
SCG_MBML2_TET_AR-CGTCTACTCTTCTGGC-1	WCBM	3.27761	805
SCG_MBML2_TET_AR-CGTGAGCCAGCGATCC-1	WCBM	3.78319	1921
SCG_MBML2_TET_AR-CGTGAGCGTAGGCATG-1	WCBM	3.28488	822
SCG_MBML2_TET_AR-CGTGAGCTCCTGCTTG-1	WCBM	3.66978	1590
SCG_MBML2_TET_AR-CGTGAGCTCGTACCGG-1	WCBM	3.34203	787
SCG_MBML2_TET_AR-CGTGTAAAGCGACGTA-1	WCBM	3.10585	514
SCG_MBML2_TET_AR-CGTGTAACAAATACAG-1	WCBM	3.38686	683
SCG_MBML2_TET_AR-CGTGTAACATTCACTT-1	WCBM	3.31006	861
SCG_MBML2_TET_AR-CGTGTAATCCTGCTTG-1	WCBM	3.11628	596
SCG_MBML2_TET_AR-CGTGTCTGTCCATCCT-1	WCBM	3.40892	964
SCG_MBML2_TET_AR-CGTGTCTTCAACCATG-1	WCBM	3.6081	1407
SCG_MBML2_TET_AR-CGTGTCTTCGTTTGCC-1	WCBM	3.4624	1012
SCG_MBML2_TET_AR-CGTTAGACAAGCTGAG-1	WCBM	3.13735	437
SCG_MBML2_TET_AR-CGTTCTGAGTGTTGAA-1	WCBM	3.68993	1481
SCG_MBML2_TET_AR-CGTTCTGTCCAAGCCG-1	WCBM	3.60152	1218
SCG_MBML2_TET_AR-CGTTGGGAGAGTTGGC-1	WCBM	3.40875	431
SCG_MBML2_TET_AR-CGTTGGGGTTATCACG-1	WCBM	3.11361	665
SCG_MBML2_TET_AR-CGTTGGGTCCATGAGT-1	WCBM	3.13322	623
SCG_MBML2_TET_AR-CGTTGGGTCCTAGAAC-1	WCBM	4.00389	2452
SCG_MBML2_TET_AR-CTAACTTAGGCTCTTA-1	WCBM	3.28758	615
SCG_MBML2_TET_AR-CTAACTTAGTCAAGGC-1	WCBM	3.79029	1929
SCG_MBML2_TET_AR-CTAACTTGTCTAGAGG-1	WCBM	3.81378	2034
SCG_MBML2_TET_AR-CTAACTTTCCCAAGAT-1	WCBM	3.21352	776
SCG_MBML2_TET_AR-CTAACTTTCCTTTCTC-1	WCBM	3.57864	595
SCG_MBML2_TET_AR-CTAACTTTCTTCTGGC-1	WCBM	3.34889	842
SCG_MBML2_TET_AR-CTAAGACAGATAGGAG-1	WCBM	3.38686	843
SCG_MBML2_TET_AR-CTAAGACAGTATTGGA-1	WCBM	4.09496	2727
SCG_MBML2_TET_AR-CTAAGACGTGTAACGG-1	WCBM	3.19479	742
SCG_MBML2_TET_AR-CTAATGGAGTGGCACA-1	WCBM	3.85655	1952
SCG_MBML2_TET_AR-CTAATGGAGTGGTCCC-1	WCBM	3.70731	1642
SCG_MBML2_TET_AR-CTAATGGCAAACCTAC-1	WCBM	3.32366	443
SCG_MBML2_TET_AR-CTAATGGCAACGATGG-1	WCBM	3.23274	418
SCG_MBML2_TET_AR-CTAATGGGTAAGCACG-1	WCBM	3.54283	1298
SCG_MBML2_TET_AR-CTAATGGTCCATGAGT-1	WCBM	3.38525	847
SCG_MBML2_TET_AR-CTAATGGTCGACAGCC-1	WCBM	3.10958	468
SCG_MBML2_TET_AR-CTACACCGTGGGTCAA-1	WCBM	3.25285	933
SCG_MBML2_TET_AR-CTACATTAGACTCGGA-1	WCBM	3.18808	638
SCG_MBML2_TET_AR-CTACATTCACAACTGT-1	WCBM	3.32449	805
SCG_MBML2_TET_AR-CTACATTCAGATCCAT-1	WCBM	3.06707	303
SCG_MBML2_TET_AR-CTACATTGTGCCTGCA-1	WCBM	3.16702	682
SCG_MBML2_TET_AR-CTACATTTCATGTCTT-1	WCBM	3.08171	446
SCG_MBML2_TET_AR-CTACATTTCTGAAAGA-1	WCBM	3.98623	2529
SCG_MBML2_TET_AR-CTACCCAAGTCAATAG-1	WCBM	3.79616	1651
SCG_MBML2_TET_AR-CTACCCACACACAGAG-1	WCBM	3.37218	913
SCG_MBML2_TET_AR-CTACCCACACCAGGCT-1	WCBM	3.38863	934
SCG_MBML2_TET_AR-CTACCCAGTCTAGGTT-1	WCBM	3.83385	2217
SCG_MBML2_TET_AR-CTACCCAGTCTCTCGT-1	WCBM	3.16613	644
SCG_MBML2_TET_AR-CTACGTCAGTGTTTGC-1	WCBM	3.98516	2476
SCG_MBML2_TET_AR-CTACGTCCAGATGGCA-1	WCBM	3.79021	1622
SCG_MBML2_TET_AR-CTACGTCCATTTCAGG-1	WCBM	3.41647	813
SCG_MBML2_TET_AR-CTACGTCGTAGCTAAA-1	WCBM	3.26928	804
SCG_MBML2_TET_AR-CTACGTCTCTTTCCTC-1	WCBM	3.14301	600
SCG_MBML2_TET_AR-CTAGAGTAGCGTGAGT-1	WCBM	3.32428	446
SCG_MBML2_TET_AR-CTAGAGTCAAATCCGT-1	WCBM	3.70312	1541
SCG_MBML2_TET_AR-CTAGAGTGTTTAGCTG-1	WCBM	3.35238	859
SCG_MBML2_TET_AR-CTAGAGTTCACCGGGT-1	WCBM	3.20817	618
SCG_MBML2_TET_AR-CTAGAGTTCTCCCTGA-1	WCBM	3.26174	774
SCG_MBML2_TET_AR-CTAGCCTTCGCCAAAT-1	WCBM	3.14145	347
SCG_MBML2_TET_AR-CTAGCCTTCTAACGGT-1	WCBM	3.11261	661
SCG_MBML2_TET_AR-CTAGCCTTCTTTCCTC-1	WCBM	3.40637	935
SCG_MBML2_TET_AR-CTAGTGAAGCTGCCCA-1	WCBM	3.23805	700
SCG_MBML2_TET_AR-CTAGTGAAGCTGTTCA-1	WCBM	3.47582	857
SCG_MBML2_TET_AR-CTAGTGACAGCCTATA-1	WCBM	3.50447	981
SCG_MBML2_TET_AR-CTAGTGAGTACAAGTA-1	WCBM	3.07555	460
SCG_MBML2_TET_AR-CTAGTGAGTCAGCTAT-1	WCBM	3.30984	818
SCG_MBML2_TET_AR-CTCACACCAGCCAGAA-1	WCBM	3.96289	2499
SCG_MBML2_TET_AR-CTCACACCATGTAGTC-1	WCBM	3.1685	568
SCG_MBML2_TET_AR-CTCACACTCTAACCGA-1	WCBM	3.31806	820
SCG_MBML2_TET_AR-CTCACACTCTCAAGTG-1	WCBM	3.33806	503
SCG_MBML2_TET_AR-CTCAGAAAGGAGTCTG-1	WCBM	3.3483	780
SCG_MBML2_TET_AR-CTCAGAACAAGGACAC-1	WCBM	3.1345	519
SCG_MBML2_TET_AR-CTCAGAACAGGGCATA-1	WCBM	3.31848	784
SCG_MBML2_TET_AR-CTCAGAATCCCACTTG-1	WCBM	3.53186	1317
SCG_MBML2_TET_AR-CTCAGAATCTATCGCC-1	WCBM	3.2403	330
SCG_MBML2_TET_AR-CTCATTAAGTGCAAGC-1	WCBM	3.18013	499
SCG_MBML2_TET_AR-CTCATTACAGCGTCCA-1	WCBM	3.40157	993
SCG_MBML2_TET_AR-CTCATTAGTCGAGATG-1	WCBM	3.23426	673
SCG_MBML2_TET_AR-CTCCTAGAGTGAACAT-1	WCBM	3.47085	1064
SCG_MBML2_TET_AR-CTCCTAGGTCGGCTCA-1	WCBM	3.6878	1048
SCG_MBML2_TET_AR-CTCGAAACACTTAAGC-1	WCBM	3.21748	482
SCG_MBML2_TET_AR-CTCGAAACATGGAATA-1	WCBM	3.34889	378
SCG_MBML2_TET_AR-CTCGAAAGTATCACCA-1	WCBM	3.51375	1303
SCG_MBML2_TET_AR-CTCGAAATCAACACTG-1	WCBM	3.1176	588
SCG_MBML2_TET_AR-CTCGAAATCACGCATA-1	WCBM	3.18949	434
SCG_MBML2_TET_AR-CTCGAAATCTTGCAAG-1	WCBM	3.13767	358
SCG_MBML2_TET_AR-CTCGAGGAGACTGGGT-1	WCBM	3.42406	924
SCG_MBML2_TET_AR-CTCGAGGAGTACGTAA-1	WCBM	4.07842	2932
SCG_MBML2_TET_AR-CTCGAGGCAAGTTAAG-1	WCBM	3.79851	1576
SCG_MBML2_TET_AR-CTCGAGGCACCTGGTG-1	WCBM	3.68431	1638
SCG_MBML2_TET_AR-CTCGAGGCATGCAATC-1	WCBM	3.49024	993
SCG_MBML2_TET_AR-CTCGAGGCATTACGAC-1	WCBM	3.1383	437
SCG_MBML2_TET_AR-CTCGAGGCATTGTGCA-1	WCBM	3.63114	1237
SCG_MBML2_TET_AR-CTCGGAGAGTGGGATC-1	WCBM	3.37493	658
SCG_MBML2_TET_AR-CTCGGAGCAGAAGCAC-1	WCBM	3.11361	430
SCG_MBML2_TET_AR-CTCGGAGCAGCGTTCG-1	WCBM	3.41061	848
SCG_MBML2_TET_AR-CTCGGAGTCACGATGT-1	WCBM	3.46627	707
SCG_MBML2_TET_AR-CTCGGAGTCGTCGTTC-1	WCBM	3.64128	1396
SCG_MBML2_TET_AR-CTCGGGAAGTGGGTTG-1	WCBM	3.07954	424
SCG_MBML2_TET_AR-CTCGGGAGTTCGGCAC-1	WCBM	3.15259	594
SCG_MBML2_TET_AR-CTCGGGAGTTGGTTTG-1	WCBM	3.72876	1633
SCG_MBML2_TET_AR-CTCGTACAGCCTTGAT-1	WCBM	3.78711	1644
SCG_MBML2_TET_AR-CTCGTACAGGGCATGT-1	WCBM	3.23376	517
SCG_MBML2_TET_AR-CTCGTACTCAAGGCTT-1	WCBM	3.31281	724
SCG_MBML2_TET_AR-CTCGTACTCACTCTTA-1	WCBM	3.70131	1425
SCG_MBML2_TET_AR-CTCGTACTCTACTCAT-1	WCBM	3.13226	487
SCG_MBML2_TET_AR-CTCGTCAAGTCTCAAC-1	WCBM	3.15412	620
SCG_MBML2_TET_AR-CTCGTCATCACGCGGT-1	WCBM	3.73175	1559
SCG_MBML2_TET_AR-CTCTAATGTTATCACG-1	WCBM	3.52088	1126
SCG_MBML2_TET_AR-CTCTAATTCTAACTTC-1	WCBM	3.15076	576
SCG_MBML2_TET_AR-CTCTACGCATTCCTCG-1	WCBM	3.15957	549
SCG_MBML2_TET_AR-CTCTGGTAGATGCCAG-1	WCBM	3.44295	1137
SCG_MBML2_TET_AR-CTCTGGTAGTCCGTAT-1	WCBM	3.20817	270
SCG_MBML2_TET_AR-CTCTGGTAGTTAGGTA-1	WCBM	3.39182	886
SCG_MBML2_TET_AR-CTCTGGTCAGATGGGT-1	WCBM	3.43743	1051
SCG_MBML2_TET_AR-CTCTGGTCATCAGTAC-1	WCBM	3.97991	2515
SCG_MBML2_TET_AR-CTCTGGTTCAGAAATG-1	WCBM	3.80387	2008
SCG_MBML2_TET_AR-CTCTGGTTCTCGTTTA-1	WCBM	3.08171	323
SCG_MBML2_TET_AR-CTGAAACTCACGCATA-1	WCBM	3.06707	507
SCG_MBML2_TET_AR-CTGAAACTCGTAGGAG-1	WCBM	3.20683	722
SCG_MBML2_TET_AR-CTGAAACTCTACCTGC-1	WCBM	3.39515	977
SCG_MBML2_TET_AR-CTGAAGTCAACGATCT-1	WCBM	3.56984	1395
SCG_MBML2_TET_AR-CTGAAGTCACATGGGA-1	WCBM	3.72925	1623
SCG_MBML2_TET_AR-CTGAAGTCACGGTAGA-1	WCBM	3.19948	347
SCG_MBML2_TET_AR-CTGAAGTGTATAGGTA-1	WCBM	3.39967	715
SCG_MBML2_TET_AR-CTGAAGTGTCACCTAA-1	WCBM	3.33846	710
SCG_MBML2_TET_AR-CTGAAGTTCGCCCTTA-1	WCBM	3.40123	896
SCG_MBML2_TET_AR-CTGAAGTTCGGTCCGA-1	WCBM	3.81184	1901
SCG_MBML2_TET_AR-CTGATAGCACGGTGTC-1	WCBM	3.53668	1038
SCG_MBML2_TET_AR-CTGATAGCATCCCATC-1	WCBM	3.22557	622
SCG_MBML2_TET_AR-CTGATAGGTGCAGACA-1	WCBM	3.43965	740
SCG_MBML2_TET_AR-CTGATAGTCCTTGGTC-1	WCBM	3.06333	590
SCG_MBML2_TET_AR-CTGATCCAGGGCACTA-1	WCBM	3.197	669
SCG_MBML2_TET_AR-CTGATCCCAAGGTTTC-1	WCBM	3.52075	625
SCG_MBML2_TET_AR-CTGATCCTCCGCTGTT-1	WCBM	3.26694	345
SCG_MBML2_TET_AR-CTGATCCTCTAACCGA-1	WCBM	3.10278	420
SCG_MBML2_TET_AR-CTGCCTATCCACGTGG-1	WCBM	3.10857	405
SCG_MBML2_TET_AR-CTGCCTATCTGGTGTA-1	WCBM	3.2388	508
SCG_MBML2_TET_AR-CTGCGGAAGCTAGGCA-1	WCBM	3.19117	365
SCG_MBML2_TET_AR-CTGCGGACAATCGAAA-1	WCBM	3.1245	511
SCG_MBML2_TET_AR-CTGCGGACAGTACACT-1	WCBM	3.07846	446
SCG_MBML2_TET_AR-CTGCGGAGTAGCGTGA-1	WCBM	3.10037	374
SCG_MBML2_TET_AR-CTGCTGTAGGCTAGAC-1	WCBM	3.85745	2026
SCG_MBML2_TET_AR-CTGCTGTCATTAACCG-1	WCBM	3.23477	582
SCG_MBML2_TET_AR-CTGCTGTTCAACACGT-1	WCBM	3.13066	538
SCG_MBML2_TET_AR-CTGCTGTTCAGCTCTC-1	WCBM	3.7676	1438
SCG_MBML2_TET_AR-CTGGTCTCAATAGCGG-1	WCBM	3.11494	285
SCG_MBML2_TET_AR-CTGGTCTCACAGATTC-1	WCBM	3.08314	467
SCG_MBML2_TET_AR-CTGGTCTCATGAAGTA-1	WCBM	3.47012	862
SCG_MBML2_TET_AR-CTGGTCTGTGCCTGCA-1	WCBM	3.86237	1845
SCG_MBML2_TET_AR-CTGGTCTGTGCTAGCC-1	WCBM	3.22789	347
SCG_MBML2_TET_AR-CTGGTCTTCTGTCAAG-1	WCBM	3.28285	805
SCG_MBML2_TET_AR-CTGTGCTCACACCGAC-1	WCBM	3.10003	581
SCG_MBML2_TET_AR-CTGTGCTCATGAAGTA-1	WCBM	3.34479	861
SCG_MBML2_TET_AR-CTGTGCTTCTGGTTCC-1	WCBM	3.42095	899
SCG_MBML2_TET_AR-CTGTTTACAACGCACC-1	WCBM	3.35468	926
SCG_MBML2_TET_AR-CTGTTTACAAGTCTAC-1	WCBM	3.95313	2640
SCG_MBML2_TET_AR-CTGTTTATCGGTTAAC-1	WCBM	3.60141	1274
SCG_MBML2_TET_AR-CTTAACTGTTACGCGC-1	WCBM	3.8848	1892
SCG_MBML2_TET_AR-CTTAACTTCCAGAGGA-1	WCBM	3.19618	603
SCG_MBML2_TET_AR-CTTAACTTCCTTGCCA-1	WCBM	3.18013	588
SCG_MBML2_TET_AR-CTTACCGAGTAGTGCG-1	WCBM	3.19117	519
SCG_MBML2_TET_AR-CTTACCGGTCTTCAAG-1	WCBM	3.27921	260
SCG_MBML2_TET_AR-CTTAGGAAGCGCCTTG-1	WCBM	3.34321	914
SCG_MBML2_TET_AR-CTTAGGAAGGACAGAA-1	WCBM	3.13609	700
SCG_MBML2_TET_AR-CTTAGGACAAAGGAAG-1	WCBM	3.25888	602
SCG_MBML2_TET_AR-CTTAGGACATACCATG-1	WCBM	3.43088	916
SCG_MBML2_TET_AR-CTTAGGAGTTAAGACA-1	WCBM	3.58274	915
SCG_MBML2_TET_AR-CTTAGGATCCTGTACC-1	WCBM	3.16107	447
SCG_MBML2_TET_AR-CTTAGGATCGGTGTTA-1	WCBM	3.68485	1387
SCG_MBML2_TET_AR-CTTCTCTTCACCCTCA-1	WCBM	3.31302	753
SCG_MBML2_TET_AR-CTTGGCTAGTAGGCCA-1	WCBM	3.81445	1716
SCG_MBML2_TET_AR-CTTGGCTGTAAACCTC-1	WCBM	3.21245	75
SCG_MBML2_TET_AR-CTTGGCTGTCTCTTAT-1	WCBM	3.07041	505
SCG_MBML2_TET_AR-CTTGGCTTCTGTCTAT-1	WCBM	3.16435	552
SCG_MBML2_TET_AR-CTTTGCGCAAGTCTGT-1	WCBM	3.88195	2212
SCG_MBML2_TET_AR-CTTTGCGCACACCGCA-1	WCBM	3.08099	544
SCG_MBML2_TET_AR-CTTTGCGGTTACAGAA-1	WCBM	3.34203	875
SCG_MBML2_TET_AR-CTTTGCGTCCTGCAGG-1	WCBM	3.5275	498
SCG_MBML2_TET_AR-GAAACTCGTTATGCGT-1	WCBM	3.06108	426
SCG_MBML2_TET_AR-GAAACTCTCTGCTGCT-1	WCBM	3.08063	359
SCG_MBML2_TET_AR-GAAATGACAATGAAAC-1	WCBM	3.83136	2182
SCG_MBML2_TET_AR-GAAATGAGTATGGTTC-1	WCBM	3.05956	571
SCG_MBML2_TET_AR-GAAATGAGTCTTCAAG-1	WCBM	3.3516	343
SCG_MBML2_TET_AR-GAAATGATCATGCTCC-1	WCBM	3.66521	1542
SCG_MBML2_TET_AR-GAAATGATCCCAGGTG-1	WCBM	3.16017	529
SCG_MBML2_TET_AR-GAACATCAGAACTGTA-1	WCBM	3.06781	516
SCG_MBML2_TET_AR-GAACATCAGATGTTAG-1	WCBM	3.15957	372
SCG_MBML2_TET_AR-GAACATCAGCTAGCCC-1	WCBM	3.27738	613
SCG_MBML2_TET_AR-GAACATCCACAGACTT-1	WCBM	3.84223	1945
SCG_MBML2_TET_AR-GAACATCCAGTTCATG-1	WCBM	3.0693	465
SCG_MBML2_TET_AR-GAACATCCATGCAATC-1	WCBM	3.28012	758
SCG_MBML2_TET_AR-GAACATCGTGCACGAA-1	WCBM	3.12548	326
SCG_MBML2_TET_AR-GAACATCTCACTCCTG-1	WCBM	3.26482	783
SCG_MBML2_TET_AR-GAACATCTCATTCACT-1	WCBM	3.58184	1150
SCG_MBML2_TET_AR-GAACATCTCGAGGTAG-1	WCBM	3.44389	889
SCG_MBML2_TET_AR-GAACCTACAGGGTACA-1	WCBM	3.14829	588
SCG_MBML2_TET_AR-GAACCTAGTCAGTGGA-1	WCBM	3.31931	778
SCG_MBML2_TET_AR-GAACCTATCAGTGCAT-1	WCBM	3.36286	857
SCG_MBML2_TET_AR-GAACGGAAGACTAGGC-1	WCBM	3.06296	376
SCG_MBML2_TET_AR-GAACGGAAGGGCACTA-1	WCBM	3.87772	2142
SCG_MBML2_TET_AR-GAACGGAAGTGTTTGC-1	WCBM	3.45909	950
SCG_MBML2_TET_AR-GAACGGAGTACCCAAT-1	WCBM	3.48572	1201
SCG_MBML2_TET_AR-GAACGGATCTTGGGTA-1	WCBM	3.21669	633
SCG_MBML2_TET_AR-GAAGCAGAGGCGCTCT-1	WCBM	3.33866	671
SCG_MBML2_TET_AR-GAAGCAGAGGTAGCCA-1	WCBM	3.31618	814
SCG_MBML2_TET_AR-GAAGCAGCAGATTGCT-1	WCBM	3.79218	1978
SCG_MBML2_TET_AR-GAAGCAGCATGGATGG-1	WCBM	3.59791	1208
SCG_MBML2_TET_AR-GAAGCAGTCATGCTCC-1	WCBM	3.16465	776
SCG_MBML2_TET_AR-GAAGCAGTCCTTGGTC-1	WCBM	3.50853	787
SCG_MBML2_TET_AR-GAATAAGAGAACTCGG-1	WCBM	3.56146	1283
SCG_MBML2_TET_AR-GAATAAGAGATGTAAC-1	WCBM	3.40106	838
SCG_MBML2_TET_AR-GAATAAGAGGCTAGGT-1	WCBM	3.87662	2233
SCG_MBML2_TET_AR-GAATAAGCACCACGTG-1	WCBM	3.2492	763
SCG_MBML2_TET_AR-GAATAAGCACGCCAGT-1	WCBM	3.06781	671
SCG_MBML2_TET_AR-GAATAAGCAGCTTAAC-1	WCBM	3.63769	1205
SCG_MBML2_TET_AR-GAATAAGCATTAGGCT-1	WCBM	3.28058	621
SCG_MBML2_TET_AR-GAATAAGGTTGTCTTT-1	WCBM	3.54083	1340
SCG_MBML2_TET_AR-GAATAAGTCCTTTACA-1	WCBM	3.28937	731
SCG_MBML2_TET_AR-GAATGAACAAGGTTCT-1	WCBM	3.79505	1631
SCG_MBML2_TET_AR-GAATGAACACTAAGTC-1	WCBM	3.48287	1126
SCG_MBML2_TET_AR-GAATGAAGTATCACCA-1	WCBM	3.54543	1293
SCG_MBML2_TET_AR-GAATGAATCTTGCAAG-1	WCBM	3.23376	726
SCG_MBML2_TET_AR-GACACGCAGACTGGGT-1	WCBM	3.12483	500
SCG_MBML2_TET_AR-GACACGCCAAATCCGT-1	WCBM	3.11561	599
SCG_MBML2_TET_AR-GACACGCCAGACGCTC-1	WCBM	3.1807	142
SCG_MBML2_TET_AR-GACACGCCAGATGGGT-1	WCBM	3.48558	1059
SCG_MBML2_TET_AR-GACACGCTCCAATGGT-1	WCBM	3.58659	1489
SCG_MBML2_TET_AR-GACAGAGCAGACTCGC-1	WCBM	4.21333	3301
SCG_MBML2_TET_AR-GACAGAGCAGCTATTG-1	WCBM	3.18156	623
SCG_MBML2_TET_AR-GACCAATAGACCACGA-1	WCBM	3.7175	1311
SCG_MBML2_TET_AR-GACCAATAGGCATGGT-1	WCBM	3.08458	262
SCG_MBML2_TET_AR-GACCAATAGGTTACCT-1	WCBM	3.27577	579
SCG_MBML2_TET_AR-GACCAATAGTGTCCCG-1	WCBM	3.51255	548
SCG_MBML2_TET_AR-GACCAATGTACCGTAT-1	WCBM	3.33304	696
SCG_MBML2_TET_AR-GACCAATGTAGTAGTA-1	WCBM	3.69434	1392
SCG_MBML2_TET_AR-GACCAATGTCTTGCGG-1	WCBM	3.97234	2212
SCG_MBML2_TET_AR-GACCAATGTTCACGGC-1	WCBM	3.10483	399
SCG_MBML2_TET_AR-GACCAATTCGGCTACG-1	WCBM	3.86124	1978
SCG_MBML2_TET_AR-GACCTGGCAAAGTCAA-1	WCBM	3.25479	661
SCG_MBML2_TET_AR-GACCTGGCAGAAGCAC-1	WCBM	3.22479	722
SCG_MBML2_TET_AR-GACCTGGCAGCCAATT-1	WCBM	3.62798	1622
SCG_MBML2_TET_AR-GACCTGGCAGCGAACA-1	WCBM	3.77916	1749
SCG_MBML2_TET_AR-GACCTGGGTGCATCTA-1	WCBM	3.53441	1150
SCG_MBML2_TET_AR-GACCTGGTCGAGAGCA-1	WCBM	3.07918	424
SCG_MBML2_TET_AR-GACGCGTCAGCGTTCG-1	WCBM	3.66913	1396
SCG_MBML2_TET_AR-GACGGCTCAGACAAAT-1	WCBM	3.56074	834
SCG_MBML2_TET_AR-GACGTGCAGAAACGCC-1	WCBM	3.75343	1352
SCG_MBML2_TET_AR-GACGTGCAGGCATGTG-1	WCBM	3.10517	254
SCG_MBML2_TET_AR-GACGTGCCAGGTCCAC-1	WCBM	3.15806	430
SCG_MBML2_TET_AR-GACGTGCTCCTGCTTG-1	WCBM	3.11126	509
SCG_MBML2_TET_AR-GACGTGCTCGAATGCT-1	WCBM	3.74624	1527
SCG_MBML2_TET_AR-GACGTTAAGCTGCGAA-1	WCBM	3.62624	1467
SCG_MBML2_TET_AR-GACGTTACAGGATCGA-1	WCBM	3.15625	474
SCG_MBML2_TET_AR-GACGTTAGTGTAATGA-1	WCBM	3.11059	408
SCG_MBML2_TET_AR-GACGTTATCGTGGACC-1	WCBM	3.27784	263
SCG_MBML2_TET_AR-GACGTTATCGTGTAGT-1	WCBM	3.60552	1063
SCG_MBML2_TET_AR-GACTAACAGCACAGGT-1	WCBM	3.16227	644
SCG_MBML2_TET_AR-GACTAACAGTCCGTAT-1	WCBM	3.91455	2100
SCG_MBML2_TET_AR-GACTAACGTCCATGAT-1	WCBM	3.12581	499
SCG_MBML2_TET_AR-GACTACACATGGGACA-1	WCBM	3.54998	783
SCG_MBML2_TET_AR-GACTACAGTCATGCAT-1	WCBM	3.38453	120
SCG_MBML2_TET_AR-GACTACATCGGTTCGG-1	WCBM	3.5849	1297
SCG_MBML2_TET_AR-GACTACATCTGCGGCA-1	WCBM	3.21722	728
SCG_MBML2_TET_AR-GACTGCGCAAACCCAT-1	WCBM	3.2388	634
SCG_MBML2_TET_AR-GACTGCGCATAGTAAG-1	WCBM	3.41664	970
SCG_MBML2_TET_AR-GAGCAGACAATCCGAT-1	WCBM	3.51521	970
SCG_MBML2_TET_AR-GAGCAGACATCGGACC-1	WCBM	3.30276	785
SCG_MBML2_TET_AR-GAGCAGACATCGGGTC-1	WCBM	3.2307	710
SCG_MBML2_TET_AR-GAGCAGAGTACTCGCG-1	WCBM	3.26764	540
SCG_MBML2_TET_AR-GAGGTGAAGGCAAAGA-1	WCBM	3.22943	583
SCG_MBML2_TET_AR-GAGGTGACACTCTGTC-1	WCBM	3.11126	497
SCG_MBML2_TET_AR-GAGGTGACAGATTGCT-1	WCBM	3.87806	2243
SCG_MBML2_TET_AR-GAGGTGACATCAGTAC-1	WCBM	3.3566	486
SCG_MBML2_TET_AR-GAGGTGAGTCCGAGTC-1	WCBM	3.21564	709
SCG_MBML2_TET_AR-GAGGTGAGTGATAAGT-1	WCBM	3.47943	942
SCG_MBML2_TET_AR-GAGGTGATCCACGAAT-1	WCBM	3.27485	422
SCG_MBML2_TET_AR-GAGTCCGCATTATCTC-1	WCBM	3.19645	643
SCG_MBML2_TET_AR-GAGTCCGTCGCATGGC-1	WCBM	3.51772	1088
SCG_MBML2_TET_AR-GATCAGTTCGGTGTCG-1	WCBM	3.73687	1704
SCG_MBML2_TET_AR-GATCGATAGTGAACAT-1	WCBM	3.56146	1416
SCG_MBML2_TET_AR-GATCGATGTACCAGTT-1	WCBM	3.38596	880
SCG_MBML2_TET_AR-GATCGCGAGTGAACGC-1	WCBM	3.37365	975
SCG_MBML2_TET_AR-GATCGCGGTGACTACT-1	WCBM	3.34163	817
SCG_MBML2_TET_AR-GATCGCGGTTCGCGAC-1	WCBM	3.73695	1714
SCG_MBML2_TET_AR-GATCGTAAGAAACCGC-1	WCBM	3.35889	885
SCG_MBML2_TET_AR-GATCGTAAGAGTAAGG-1	WCBM	3.27207	708
SCG_MBML2_TET_AR-GATCGTAAGCCGATTT-1	WCBM	3.28556	853
SCG_MBML2_TET_AR-GATCGTACAAACTGTC-1	WCBM	3.22686	702
SCG_MBML2_TET_AR-GATCGTATCTCAACTT-1	WCBM	4.0204	2716
SCG_MBML2_TET_AR-GATCTAGCATTGGTAC-1	WCBM	4.1125	2801
SCG_MBML2_TET_AR-GATGAAATCTGAAAGA-1	WCBM	3.13481	589
SCG_MBML2_TET_AR-GATGAAATCTGTCTAT-1	WCBM	3.42651	957
SCG_MBML2_TET_AR-GATGAGGAGGCACATG-1	WCBM	3.26387	767
SCG_MBML2_TET_AR-GATGAGGGTTCCCGAG-1	WCBM	3.75709	1689
SCG_MBML2_TET_AR-GATGCTACAAGTTAAG-1	WCBM	3.29003	864
SCG_MBML2_TET_AR-GATGCTACATTAGGCT-1	WCBM	3.63929	1468
SCG_MBML2_TET_AR-GATGCTATCACCGTAA-1	WCBM	3.46404	1019
SCG_MBML2_TET_AR-GATGCTATCGCGTTTC-1	WCBM	3.11793	480
SCG_MBML2_TET_AR-GATGCTATCTTGAGGT-1	WCBM	4.14965	3181
SCG_MBML2_TET_AR-GATTCAGCACGGCGTT-1	WCBM	3.3032	701
SCG_MBML2_TET_AR-GATTCAGTCGAACTGT-1	WCBM	3.08743	438
SCG_MBML2_TET_AR-GCAAACTAGACAGACC-1	WCBM	3.45712	987
SCG_MBML2_TET_AR-GCAAACTGTAAATGTG-1	WCBM	3.35851	988
SCG_MBML2_TET_AR-GCAAACTGTATAGGTA-1	WCBM	3.39759	762
SCG_MBML2_TET_AR-GCAAACTGTCTTTCAT-1	WCBM	3.24105	630
SCG_MBML2_TET_AR-GCAAACTTCAGCGACC-1	WCBM	3.29929	820
SCG_MBML2_TET_AR-GCAAACTTCGTGACAT-1	WCBM	3.55931	1361
SCG_MBML2_TET_AR-GCAATCAAGAAGATTC-1	WCBM	3.2413	810
SCG_MBML2_TET_AR-GCAATCAAGGGTTCCC-1	WCBM	3.51481	1069
SCG_MBML2_TET_AR-GCAATCACATGGTCTA-1	WCBM	3.09552	485
SCG_MBML2_TET_AR-GCAATCAGTGGCCCTA-1	WCBM	3.39375	932
SCG_MBML2_TET_AR-GCAATCATCGGTCCGA-1	WCBM	3.41564	1009
SCG_MBML2_TET_AR-GCACATAAGCGAAGGG-1	WCBM	3.50311	1195
SCG_MBML2_TET_AR-GCACATACAAGTTGTC-1	WCBM	3.17231	555
SCG_MBML2_TET_AR-GCACATACACAGACTT-1	WCBM	3.14457	409
SCG_MBML2_TET_AR-GCACATACATGCAACT-1	WCBM	3.55691	1445
SCG_MBML2_TET_AR-GCACATATCAACCATG-1	WCBM	3.30664	646
SCG_MBML2_TET_AR-GCACTCTAGCGTGAAC-1	WCBM	3.24674	782
SCG_MBML2_TET_AR-GCACTCTGTGAGGGTT-1	WCBM	3.47085	1066
SCG_MBML2_TET_AR-GCAGCCAAGACACGAC-1	WCBM	3.26435	283
SCG_MBML2_TET_AR-GCAGCCACACCAGGTC-1	WCBM	3.95942	2092
SCG_MBML2_TET_AR-GCAGTTAAGATCCGAG-1	WCBM	3.08243	381
SCG_MBML2_TET_AR-GCAGTTACAAGAAGAG-1	WCBM	3.6721	1446
SCG_MBML2_TET_AR-GCAGTTACATGCCACG-1	WCBM	3.44762	1008
SCG_MBML2_TET_AR-GCAGTTATCGCCTGAG-1	WCBM	3.077	482
SCG_MBML2_TET_AR-GCAGTTATCTCCGGTT-1	WCBM	4.03739	2352
SCG_MBML2_TET_AR-GCATACAAGTACGACG-1	WCBM	3.09934	380
SCG_MBML2_TET_AR-GCATACACAGATTGCT-1	WCBM	3.12385	630
SCG_MBML2_TET_AR-GCATACAGTCTACCTC-1	WCBM	3.10789	607
SCG_MBML2_TET_AR-GCATACAGTGAGTATA-1	WCBM	3.14768	368
SCG_MBML2_TET_AR-GCATACAGTGTTTGGT-1	WCBM	3.78462	1933
SCG_MBML2_TET_AR-GCATGATAGCAGGTCA-1	WCBM	3.32263	784
SCG_MBML2_TET_AR-GCATGATAGCGTGTCC-1	WCBM	3.20276	522
SCG_MBML2_TET_AR-GCATGATCAGATCCAT-1	WCBM	3.4679	910
SCG_MBML2_TET_AR-GCATGATCAGGAATCG-1	WCBM	3.38686	998
SCG_MBML2_TET_AR-GCATGCGGTCAATGTC-1	WCBM	3.07262	276
SCG_MBML2_TET_AR-GCATGCGTCCTGCTTG-1	WCBM	3.19201	673
SCG_MBML2_TET_AR-GCATGTAAGTACGCGA-1	WCBM	3.07882	503
SCG_MBML2_TET_AR-GCATGTATCAGGCGAA-1	WCBM	3.3483	763
SCG_MBML2_TET_AR-GCCAAATCATAACCTG-1	WCBM	3.27646	776
SCG_MBML2_TET_AR-GCCTCTAAGTTAGGTA-1	WCBM	3.29645	456
SCG_MBML2_TET_AR-GCCTCTATCAACGGGA-1	WCBM	3.73472	1728
SCG_MBML2_TET_AR-GCCTCTATCGCGATCG-1	WCBM	4.03563	2649
SCG_MBML2_TET_AR-GCCTCTATCTGGGCCA-1	WCBM	3.94542	2144
SCG_MBML2_TET_AR-GCGACCAAGCCACCTG-1	WCBM	3.5244	1172
SCG_MBML2_TET_AR-GCGACCACAGAGTGTG-1	WCBM	3.18041	673
SCG_MBML2_TET_AR-GCGACCAGTAGCACGA-1	WCBM	3.09132	560
SCG_MBML2_TET_AR-GCGAGAACATGCCCGA-1	WCBM	3.7834	1680
SCG_MBML2_TET_AR-GCGAGAATCCCACTTG-1	WCBM	3.27554	812
SCG_MBML2_TET_AR-GCGCAACCACAACGCC-1	WCBM	3.55485	1537
SCG_MBML2_TET_AR-GCGCAACGTAAACGCG-1	WCBM	3.81578	1922
SCG_MBML2_TET_AR-GCGCAACGTCTAGCCG-1	WCBM	3.08386	601
SCG_MBML2_TET_AR-GCGCAACTCACGAAGG-1	WCBM	3.256	686
SCG_MBML2_TET_AR-GCGCAGTAGTATCTCG-1	WCBM	3.16584	426
SCG_MBML2_TET_AR-GCGCAGTCAAGGACAC-1	WCBM	3.28892	679
SCG_MBML2_TET_AR-GCGCAGTTCTCATTCA-1	WCBM	3.14489	673
SCG_MBML2_TET_AR-GCGCCAAAGCTATGCT-1	WCBM	3.18667	754
SCG_MBML2_TET_AR-GCGCCAACATATACCG-1	WCBM	3.78972	2101
SCG_MBML2_TET_AR-GCGCCAATCAAGCCTA-1	WCBM	3.29336	867
SCG_MBML2_TET_AR-GCGCGATAGCCAACAG-1	WCBM	3.52905	1306
SCG_MBML2_TET_AR-GCGCGATTCATTTGGG-1	WCBM	3.49776	1114
SCG_MBML2_TET_AR-GCGCGATTCGGAGGTA-1	WCBM	3.50893	1246
SCG_MBML2_TET_AR-GCGGGTTCAGGACGTA-1	WCBM	3.28103	785
SCG_MBML2_TET_AR-GCTCCTAAGAAAGTGG-1	WCBM	3.13956	343
SCG_MBML2_TET_AR-GCTCCTAAGAAGGACA-1	WCBM	3.29842	809
SCG_MBML2_TET_AR-GCTCCTAAGCCCAGCT-1	WCBM	3.25744	647
SCG_MBML2_TET_AR-GCTCCTAAGCTGTTCA-1	WCBM	3.17026	456
SCG_MBML2_TET_AR-GCTCCTACACACAGAG-1	WCBM	3.14333	439
SCG_MBML2_TET_AR-GCTCCTACACGCGAAA-1	WCBM	3.11394	441
SCG_MBML2_TET_AR-GCTCCTACAGCAGTTT-1	WCBM	3.50024	1122
SCG_MBML2_TET_AR-GCTCCTACAGTTCATG-1	WCBM	3.07372	411
SCG_MBML2_TET_AR-GCTCTGTAGCAATCTC-1	WCBM	3.84442	1927
SCG_MBML2_TET_AR-GCTCTGTAGTACGTTC-1	WCBM	3.70569	1846
SCG_MBML2_TET_AR-GCTCTGTCAGGCAGTA-1	WCBM	3.87599	1973
SCG_MBML2_TET_AR-GCTCTGTTCCACGTGG-1	WCBM	3.48629	1041
SCG_MBML2_TET_AR-GCTGCAGCACCCATGG-1	WCBM	3.49178	1274
SCG_MBML2_TET_AR-GCTGCAGGTGAGGGAG-1	WCBM	3.66474	1284
SCG_MBML2_TET_AR-GCTGCAGGTTTGACAC-1	WCBM	3.79092	2021
SCG_MBML2_TET_AR-GCTGCGAAGCTAGCCC-1	WCBM	3.62346	1432
SCG_MBML2_TET_AR-GCTGCGACACAGTCGC-1	WCBM	3.72337	1302
SCG_MBML2_TET_AR-GCTGCGATCCAGATCA-1	WCBM	4.03411	2563
SCG_MBML2_TET_AR-GCTGCTTGTGCATCTA-1	WCBM	3.44059	866
SCG_MBML2_TET_AR-GCTGCTTTCCTTGCCA-1	WCBM	3.30492	707
SCG_MBML2_TET_AR-GCTGCTTTCTGTCAAG-1	WCBM	3.67979	1421
SCG_MBML2_TET_AR-GCTGGGTAGCGTAGTG-1	WCBM	3.2307	481
SCG_MBML2_TET_AR-GCTGGGTAGGCGATAC-1	WCBM	3.22115	493
SCG_MBML2_TET_AR-GCTGGGTAGTAATCCC-1	WCBM	3.14333	432
SCG_MBML2_TET_AR-GCTTCCAAGCCAGTAG-1	WCBM	3.306	777
SCG_MBML2_TET_AR-GCTTCCAAGCTAGTCT-1	WCBM	3.62644	1373
SCG_MBML2_TET_AR-GCTTCCACAAAGTGCG-1	WCBM	3.18583	481
SCG_MBML2_TET_AR-GCTTGAACAAGCTGGA-1	WCBM	3.44138	965
SCG_MBML2_TET_AR-GCTTGAATCTCCAACC-1	WCBM	3.09726	497
SCG_MBML2_TET_AR-GGAAAGCAGTCGATAA-1	WCBM	3.26553	591
SCG_MBML2_TET_AR-GGAAAGCAGTGATCGG-1	WCBM	3.18611	503
SCG_MBML2_TET_AR-GGAAAGCCACGACTCG-1	WCBM	3.63428	1422
SCG_MBML2_TET_AR-GGAAAGCGTGCACGAA-1	WCBM	3.08493	535
SCG_MBML2_TET_AR-GGAAAGCTCTTGACGA-1	WCBM	3.30557	764
SCG_MBML2_TET_AR-GGAACTTCAAGTTAAG-1	WCBM	3.06707	503
SCG_MBML2_TET_AR-GGAACTTGTTGGTAAA-1	WCBM	3.39915	969
SCG_MBML2_TET_AR-GGAACTTTCACTCCTG-1	WCBM	3.45286	959
SCG_MBML2_TET_AR-GGAATAAAGCGTGAGT-1	WCBM	3.40569	1059
SCG_MBML2_TET_AR-GGAATAAAGCGTGTCC-1	WCBM	3.60466	1302
SCG_MBML2_TET_AR-GGAATAAAGTGGAGAA-1	WCBM	3.12024	553
SCG_MBML2_TET_AR-GGAATAACAATCTACG-1	WCBM	3.42177	956
SCG_MBML2_TET_AR-GGAATAACACGCCAGT-1	WCBM	3.63649	1221
SCG_MBML2_TET_AR-GGAATAACAGTATGCT-1	WCBM	3.70036	1622
SCG_MBML2_TET_AR-GGAATAACATGGAATA-1	WCBM	3.22583	749
SCG_MBML2_TET_AR-GGAATAATCCTTGCCA-1	WCBM	3.06893	582
SCG_MBML2_TET_AR-GGACAAGTCGTCCGTT-1	WCBM	3.62232	1343
SCG_MBML2_TET_AR-GGACAGAAGGAATTAC-1	WCBM	3.40071	756
SCG_MBML2_TET_AR-GGACAGACAGTAGAGC-1	WCBM	3.70509	1439
SCG_MBML2_TET_AR-GGACAGACATCCAACA-1	WCBM	3.44373	953
SCG_MBML2_TET_AR-GGACAGACATCGTCGG-1	WCBM	3.52699	1228
SCG_MBML2_TET_AR-GGACAGAGTGGTTTCA-1	WCBM	3.09237	436
SCG_MBML2_TET_AR-GGACAGATCACCATAG-1	WCBM	3.09587	571
SCG_MBML2_TET_AR-GGACATTAGAACAATC-1	WCBM	3.06893	485
SCG_MBML2_TET_AR-GGACATTAGCCTTGAT-1	WCBM	3.13513	636
SCG_MBML2_TET_AR-GGACATTAGCGTGAAC-1	WCBM	3.06967	508
SCG_MBML2_TET_AR-GGACATTCACGGTGTC-1	WCBM	3.54432	1281
SCG_MBML2_TET_AR-GGACATTCAGACAAAT-1	WCBM	3.30016	796
SCG_MBML2_TET_AR-GGACATTGTCGTCTTC-1	WCBM	3.2284	484
SCG_MBML2_TET_AR-GGACATTGTCTTGCGG-1	WCBM	3.83658	1933
SCG_MBML2_TET_AR-GGACATTGTTAAGAAC-1	WCBM	3.10619	410
SCG_MBML2_TET_AR-GGACATTTCACATACG-1	WCBM	3.95211	2088
SCG_MBML2_TET_AR-GGACATTTCACCAGGC-1	WCBM	3.10209	497
SCG_MBML2_TET_AR-GGACGTCAGTAGGTGC-1	WCBM	3.09899	523
SCG_MBML2_TET_AR-GGACGTCAGTCATGCT-1	WCBM	3.3813	818
SCG_MBML2_TET_AR-GGACGTCGTAGGGACT-1	WCBM	3.40739	1083
SCG_MBML2_TET_AR-GGACGTCGTCTCTTTA-1	WCBM	3.52789	847
SCG_MBML2_TET_AR-GGACGTCGTTACTGAC-1	WCBM	3.17114	628
SCG_MBML2_TET_AR-GGACGTCTCACCATAG-1	WCBM	3.41847	821
SCG_MBML2_TET_AR-GGAGCAACAGCTTAAC-1	WCBM	3.17609	661
SCG_MBML2_TET_AR-GGAGCAAGTTCCCTTG-1	WCBM	3.38952	689
SCG_MBML2_TET_AR-GGAGCAATCACATAGC-1	WCBM	3.87921	1815
SCG_MBML2_TET_AR-GGAGCAATCTTGCAAG-1	WCBM	3.2266	752
SCG_MBML2_TET_AR-GGATGTTAGTGCTGCC-1	WCBM	3.30942	763
SCG_MBML2_TET_AR-GGATGTTGTCAGCTAT-1	WCBM	3.11959	528
SCG_MBML2_TET_AR-GGATGTTTCGAGCCCA-1	WCBM	3.14176	544
SCG_MBML2_TET_AR-GGATGTTTCTGCGACG-1	WCBM	3.96605	2344
SCG_MBML2_TET_AR-GGATTACAGGTTACCT-1	WCBM	3.80536	2002
SCG_MBML2_TET_AR-GGATTACAGTATGACA-1	WCBM	3.50772	998
SCG_MBML2_TET_AR-GGATTACAGTCCGGTC-1	WCBM	3.58816	581
SCG_MBML2_TET_AR-GGCAATTCAGTAAGAT-1	WCBM	3.08422	313
SCG_MBML2_TET_AR-GGCAATTCATCCAACA-1	WCBM	3.78017	1463
SCG_MBML2_TET_AR-GGCAATTTCACGCGGT-1	WCBM	3.34869	954
SCG_MBML2_TET_AR-GGCCGATAGCTAGGCA-1	WCBM	3.95236	2563
SCG_MBML2_TET_AR-GGCCGATAGGTGTGGT-1	WCBM	3.08207	375
SCG_MBML2_TET_AR-GGCCGATCACGGACAA-1	WCBM	3.17085	495
SCG_MBML2_TET_AR-GGCCGATTCACAGTAC-1	WCBM	3.21958	445
SCG_MBML2_TET_AR-GGCCGATTCCATGAAC-1	WCBM	3.65533	1446
SCG_MBML2_TET_AR-GGCGACTAGGCAATTA-1	WCBM	3.45803	1110
SCG_MBML2_TET_AR-GGCGACTGTTACGCGC-1	WCBM	3.41581	874
SCG_MBML2_TET_AR-GGCTCGAAGAAGGACA-1	WCBM	3.06819	314
SCG_MBML2_TET_AR-GGCTCGAAGTCATGCT-1	WCBM	3.20003	635
SCG_MBML2_TET_AR-GGCTCGACAAGCTGGA-1	WCBM	3.24944	761
SCG_MBML2_TET_AR-GGCTCGATCATCATTC-1	WCBM	3.3955	885
SCG_MBML2_TET_AR-GGCTCGATCGCTTAGA-1	WCBM	3.46923	1085
SCG_MBML2_TET_AR-GGCTGGTAGGGCTTGA-1	WCBM	3.19948	518
SCG_MBML2_TET_AR-GGCTGGTGTGTGCGTC-1	WCBM	3.88184	1916
SCG_MBML2_TET_AR-GGCTGGTGTTAAGACA-1	WCBM	3.11461	674
SCG_MBML2_TET_AR-GGCTGGTTCACCATAG-1	WCBM	3.26928	709
SCG_MBML2_TET_AR-GGCTGGTTCGTTGACA-1	WCBM	3.47041	1225
SCG_MBML2_TET_AR-GGCTGGTTCTGTCCGT-1	WCBM	3.3742	874
SCG_MBML2_TET_AR-GGGAATGAGTCGTACT-1	WCBM	3.31973	666
SCG_MBML2_TET_AR-GGGAATGGTATGAAAC-1	WCBM	3.29226	647
SCG_MBML2_TET_AR-GGGAATGGTCCATCCT-1	WCBM	3.42374	1016
SCG_MBML2_TET_AR-GGGAATGTCACGCATA-1	WCBM	3.84485	1991
SCG_MBML2_TET_AR-GGGAATGTCCTGTACC-1	WCBM	3.273	844
SCG_MBML2_TET_AR-GGGACCTAGACTAGGC-1	WCBM	3.35774	846
SCG_MBML2_TET_AR-GGGACCTAGAGAACAG-1	WCBM	3.10653	578
SCG_MBML2_TET_AR-GGGACCTAGATCCCAT-1	WCBM	3.21564	678
SCG_MBML2_TET_AR-GGGACCTCAAACCTAC-1	WCBM	3.25959	770
SCG_MBML2_TET_AR-GGGACCTCAAGCTGGA-1	WCBM	3.42991	1114
SCG_MBML2_TET_AR-GGGACCTTCCACGAAT-1	WCBM	3.63022	1500
SCG_MBML2_TET_AR-GGGACCTTCGGACAAG-1	WCBM	3.90276	1776
SCG_MBML2_TET_AR-GGGAGATAGCTAGCCC-1	WCBM	3.1959	693
SCG_MBML2_TET_AR-GGGAGATAGTGGTCCC-1	WCBM	3.1245	733
SCG_MBML2_TET_AR-GGGAGATCACATAACC-1	WCBM	4.00937	2246
SCG_MBML2_TET_AR-GGGAGATTCAGTGCAT-1	WCBM	4.20252	3223
SCG_MBML2_TET_AR-GGGAGATTCCCATTTA-1	WCBM	3.06446	275
SCG_MBML2_TET_AR-GGGATGAAGCGCTCCA-1	WCBM	3.93621	2044
SCG_MBML2_TET_AR-GGGATGAAGGCAATTA-1	WCBM	3.16495	625
SCG_MBML2_TET_AR-GGGCACTGTCATACTG-1	WCBM	3.46716	1058
SCG_MBML2_TET_AR-GGGCATCAGAGCTGCA-1	WCBM	3.47943	1162
SCG_MBML2_TET_AR-GGGCATCCAATCCAAC-1	WCBM	3.34203	833
SCG_MBML2_TET_AR-GGGCATCGTATATGAG-1	WCBM	3.51825	451
SCG_MBML2_TET_AR-GGGCATCGTCAAAGCG-1	WCBM	3.27254	765
SCG_MBML2_TET_AR-GGGCATCTCGTCTGCT-1	WCBM	3.15836	446
SCG_MBML2_TET_AR-GGGTCTGAGAGAACAG-1	WCBM	3.15806	615
SCG_MBML2_TET_AR-GGGTCTGAGATCCGAG-1	WCBM	3.97118	2440
SCG_MBML2_TET_AR-GGGTCTGGTCTGGTCG-1	WCBM	3.32387	627
SCG_MBML2_TET_AR-GGGTCTGTCCGCGGTA-1	WCBM	3.3948	1046
SCG_MBML2_TET_AR-GGGTCTGTCGTGGACC-1	WCBM	3.18355	684
SCG_MBML2_TET_AR-GGGTTGCAGCCCAGCT-1	WCBM	3.57669	1392
SCG_MBML2_TET_AR-GGTATTGAGGAATGGA-1	WCBM	3.4748	1035
SCG_MBML2_TET_AR-GGTATTGCAGTCCTTC-1	WCBM	3.32634	832
SCG_MBML2_TET_AR-GGTATTGGTAGCTTGT-1	WCBM	3.07225	498
SCG_MBML2_TET_AR-GGTATTGGTTAAGACA-1	WCBM	3.45194	644
SCG_MBML2_TET_AR-GGTGAAGGTTCCAACA-1	WCBM	3.70995	1380
SCG_MBML2_TET_AR-GGTGAAGTCTCCCTGA-1	WCBM	3.69302	1453
SCG_MBML2_TET_AR-GGTGCGTAGACGCAAC-1	WCBM	3.16732	384
SCG_MBML2_TET_AR-GGTGCGTCACATGTGT-1	WCBM	3.27416	431
SCG_MBML2_TET_AR-GGTGCGTCATTACGAC-1	WCBM	3.3032	880
SCG_MBML2_TET_AR-GGTGCGTGTCTGATCA-1	WCBM	3.30771	931
SCG_MBML2_TET_AR-GGTGCGTGTTAGAACA-1	WCBM	3.14051	372
SCG_MBML2_TET_AR-GGTGCGTTCATGTAGC-1	WCBM	3.7246	1697
SCG_MBML2_TET_AR-GGTGTTAAGTATCGAA-1	WCBM	3.22453	461
SCG_MBML2_TET_AR-GGTGTTAGTCAGAATA-1	WCBM	3.43361	1016
SCG_MBML2_TET_AR-GGTGTTATCGGAAACG-1	WCBM	3.27021	765
SCG_MBML2_TET_AR-GGTGTTATCTACCTGC-1	WCBM	3.08458	419
SCG_MBML2_TET_AR-GTAACGTAGATATGCA-1	WCBM	3.16997	404
SCG_MBML2_TET_AR-GTAACGTCACGGATAG-1	WCBM	3.10483	454
SCG_MBML2_TET_AR-GTAACGTCACGTCAGC-1	WCBM	3.41996	981
SCG_MBML2_TET_AR-GTAACGTTCCAAATGC-1	WCBM	3.66238	1451
SCG_MBML2_TET_AR-GTAACTGAGTACATGA-1	WCBM	4.08318	2709
SCG_MBML2_TET_AR-GTAACTGAGTGGGATC-1	WCBM	3.55823	1136
SCG_MBML2_TET_AR-GTAACTGGTCAGAGGT-1	WCBM	3.53007	1107
SCG_MBML2_TET_AR-GTAACTGGTGCGATAG-1	WCBM	3.30492	888
SCG_MBML2_TET_AR-GTACGTATCGCACTCT-1	WCBM	3.81184	1647
SCG_MBML2_TET_AR-GTACGTATCGGCTACG-1	WCBM	3.3955	805
SCG_MBML2_TET_AR-GTACGTATCGGTGTTA-1	WCBM	3.1486	464
SCG_MBML2_TET_AR-GTACGTATCGTCCAGG-1	WCBM	3.1209	374
SCG_MBML2_TET_AR-GTACTCCCATGCAACT-1	WCBM	3.26811	724
SCG_MBML2_TET_AR-GTACTCCCATTAGCCA-1	WCBM	3.19089	620
SCG_MBML2_TET_AR-GTACTCCGTTGACGTT-1	WCBM	3.82666	2144
SCG_MBML2_TET_AR-GTACTTTAGGCCCGTT-1	WCBM	3.36078	670
SCG_MBML2_TET_AR-GTACTTTCAGACAAGC-1	WCBM	3.3249	571
SCG_MBML2_TET_AR-GTACTTTGTACCATCA-1	WCBM	3.38256	348
SCG_MBML2_TET_AR-GTACTTTTCGCTGATA-1	WCBM	3.33021	729
SCG_MBML2_TET_AR-GTAGGCCAGAAGATTC-1	WCBM	3.59759	1340
SCG_MBML2_TET_AR-GTAGGCCAGGTGCAAC-1	WCBM	3.13956	492
SCG_MBML2_TET_AR-GTAGGCCTCTATCCTA-1	WCBM	3.10175	474
SCG_MBML2_TET_AR-GTAGTCAAGTTAACGA-1	WCBM	3.54949	972
SCG_MBML2_TET_AR-GTAGTCACATTAACCG-1	WCBM	3.34341	418
SCG_MBML2_TET_AR-GTAGTCAGTACGCACC-1	WCBM	3.10823	420
SCG_MBML2_TET_AR-GTAGTCATCCAAACAC-1	WCBM	3.64542	1341
SCG_MBML2_TET_AR-GTATCTTAGATGCGAC-1	WCBM	3.39777	941
SCG_MBML2_TET_AR-GTATCTTAGTTGAGTA-1	WCBM	3.16227	453
SCG_MBML2_TET_AR-GTATCTTGTACGCTGC-1	WCBM	4.14082	3265
SCG_MBML2_TET_AR-GTATCTTGTCGCCATG-1	WCBM	3.69099	1060
SCG_MBML2_TET_AR-GTATCTTGTTTAGCTG-1	WCBM	3.84874	2066
SCG_MBML2_TET_AR-GTATCTTTCCTACAGA-1	WCBM	3.18013	592
SCG_MBML2_TET_AR-GTATCTTTCGTAGATC-1	WCBM	3.25358	315
SCG_MBML2_TET_AR-GTATTCTCAAACTGCT-1	WCBM	3.6602	649
SCG_MBML2_TET_AR-GTATTCTCAGATGGCA-1	WCBM	4.19039	3153
SCG_MBML2_TET_AR-GTATTCTGTCAGATAA-1	WCBM	3.43537	759
SCG_MBML2_TET_AR-GTATTCTGTTGTGGAG-1	WCBM	3.48173	965
SCG_MBML2_TET_AR-GTATTCTTCCGAAGAG-1	WCBM	3.51282	1177
SCG_MBML2_TET_AR-GTATTCTTCGTGACAT-1	WCBM	3.29951	845
SCG_MBML2_TET_AR-GTCAAGTAGAATTGTG-1	WCBM	3.32243	798
SCG_MBML2_TET_AR-GTCAAGTAGAGCTGCA-1	WCBM	3.08243	479
SCG_MBML2_TET_AR-GTCAAGTGTGGGTATG-1	WCBM	3.46165	1024
SCG_MBML2_TET_AR-GTCAAGTTCAAGCCTA-1	WCBM	3.76185	1540
SCG_MBML2_TET_AR-GTCAAGTTCTTCAACT-1	WCBM	3.79281	1935
SCG_MBML2_TET_AR-GTCAAGTTCTTGACGA-1	WCBM	3.71029	1598
SCG_MBML2_TET_AR-GTCACAATCGCATGAT-1	WCBM	3.54045	1206
SCG_MBML2_TET_AR-GTCACAATCGGTCCGA-1	WCBM	3.70252	1874
SCG_MBML2_TET_AR-GTCACGGAGGTGCACA-1	WCBM	3.40449	917
SCG_MBML2_TET_AR-GTCACGGCAAACTGCT-1	WCBM	3.06446	522
SCG_MBML2_TET_AR-GTCACGGCATTCGACA-1	WCBM	3.14613	680
SCG_MBML2_TET_AR-GTCACGGGTAAGTAGT-1	WCBM	4.02743	2375
SCG_MBML2_TET_AR-GTCACGGGTCGCCATG-1	WCBM	3.30341	787
SCG_MBML2_TET_AR-GTCACGGGTTACTGAC-1	WCBM	3.51362	1070
SCG_MBML2_TET_AR-GTCACGGGTTAGGGTG-1	WCBM	3.6602	1416
SCG_MBML2_TET_AR-GTCACGGGTTCACCTC-1	WCBM	3.1758	572
SCG_MBML2_TET_AR-GTCATTTAGAAACCTA-1	WCBM	3.07918	527
SCG_MBML2_TET_AR-GTCATTTAGGCCCTTG-1	WCBM	3.59151	1425
SCG_MBML2_TET_AR-GTCATTTGTAAAGTCA-1	WCBM	3.39985	1029
SCG_MBML2_TET_AR-GTCCTCAAGTCCCACG-1	WCBM	3.30211	816
SCG_MBML2_TET_AR-GTCCTCACAATAGCGG-1	WCBM	3.38917	1056
SCG_MBML2_TET_AR-GTCCTCACAGGACCCT-1	WCBM	3.10346	560
SCG_MBML2_TET_AR-GTCCTCAGTACAGTGG-1	WCBM	3.09864	454
SCG_MBML2_TET_AR-GTCCTCAGTAGAAGGA-1	WCBM	3.0983	548
SCG_MBML2_TET_AR-GTCCTCAGTCTAGTCA-1	WCBM	3.07041	413
SCG_MBML2_TET_AR-GTCCTCATCCTGCTTG-1	WCBM	3.67906	1541
SCG_MBML2_TET_AR-GTCGGGTCATGATCCA-1	WCBM	3.09061	318
SCG_MBML2_TET_AR-GTCGGGTGTGACGCCT-1	WCBM	3.14644	687
SCG_MBML2_TET_AR-GTCGGGTTCCCTGACT-1	WCBM	3.708	1363
SCG_MBML2_TET_AR-GTCGTAACAGCAGTTT-1	WCBM	3.75717	1374
SCG_MBML2_TET_AR-GTCGTAAGTACGAAAT-1	WCBM	3.39217	906
SCG_MBML2_TET_AR-GTCGTAAGTCCGTCAG-1	WCBM	3.52827	379
SCG_MBML2_TET_AR-GTCTCGTCATGGAATA-1	WCBM	4.17307	3076
SCG_MBML2_TET_AR-GTCTCGTTCACCTTAT-1	WCBM	3.38899	926
SCG_MBML2_TET_AR-GTCTCGTTCACTGGGC-1	WCBM	3.65002	1523
SCG_MBML2_TET_AR-GTCTCGTTCGGCCGAT-1	WCBM	3.45408	645
SCG_MBML2_TET_AR-GTCTTCGCAAGCCCAC-1	WCBM	3.82197	2016
SCG_MBML2_TET_AR-GTCTTCGGTTCGGGCT-1	WCBM	3.61909	902
SCG_MBML2_TET_AR-GTCTTCGTCCTGTAGA-1	WCBM	3.25261	740
SCG_MBML2_TET_AR-GTGAAGGTCTTGACGA-1	WCBM	3.62387	1431
SCG_MBML2_TET_AR-GTGCAGCAGCTGAAAT-1	WCBM	3.21801	700
SCG_MBML2_TET_AR-GTGCAGCAGTTGAGAT-1	WCBM	3.3032	805
SCG_MBML2_TET_AR-GTGCAGCCACGTAAGG-1	WCBM	3.07628	312
SCG_MBML2_TET_AR-GTGCAGCCAGATCGGA-1	WCBM	3.3948	917
SCG_MBML2_TET_AR-GTGCAGCGTGAGGGAG-1	WCBM	3.11093	428
SCG_MBML2_TET_AR-GTGCAGCGTTTCCACC-1	WCBM	3.39094	726
SCG_MBML2_TET_AR-GTGCAGCTCAGTGTTG-1	WCBM	3.197	708
SCG_MBML2_TET_AR-GTGCAGCTCCTTTCTC-1	WCBM	3.58422	1273
SCG_MBML2_TET_AR-GTGCAGCTCGTCCAGG-1	WCBM	3.62211	1451
SCG_MBML2_TET_AR-GTGCATAAGCTAACTC-1	WCBM	3.06595	432
SCG_MBML2_TET_AR-GTGCATAAGCTAGTCT-1	WCBM	3.93982	1904
SCG_MBML2_TET_AR-GTGCATAAGGGTCGAT-1	WCBM	3.79288	2173
SCG_MBML2_TET_AR-GTGCATACATGTTGAC-1	WCBM	3.25768	677
SCG_MBML2_TET_AR-GTGCATATCGGATGGA-1	WCBM	3.81889	1722
SCG_MBML2_TET_AR-GTGCATATCGGGAGTA-1	WCBM	3.41347	881
SCG_MBML2_TET_AR-GTGCATATCTATCGCC-1	WCBM	3.21299	708
SCG_MBML2_TET_AR-GTGCGGTAGACCACGA-1	WCBM	3.29645	822
SCG_MBML2_TET_AR-GTGCGGTAGATGTGGC-1	WCBM	3.69073	1599
SCG_MBML2_TET_AR-GTGCGGTCAAGCCGTC-1	WCBM	3.16732	470
SCG_MBML2_TET_AR-GTGCGGTGTATTCTCT-1	WCBM	3.26126	787
SCG_MBML2_TET_AR-GTGCGGTGTTTGACAC-1	WCBM	3.68278	1460
SCG_MBML2_TET_AR-GTGCTTCAGGTACTCT-1	WCBM	3.93737	2174
SCG_MBML2_TET_AR-GTGCTTCGTAATAGCA-1	WCBM	3.54407	1057
SCG_MBML2_TET_AR-GTGCTTCGTCGCGGTT-1	WCBM	3.35736	969
SCG_MBML2_TET_AR-GTGCTTCGTGTAACGG-1	WCBM	3.80706	1789
SCG_MBML2_TET_AR-GTGCTTCGTGTGACGA-1	WCBM	3.20385	804
SCG_MBML2_TET_AR-GTGGGTCAGCCACGTC-1	WCBM	3.11528	349
SCG_MBML2_TET_AR-GTGGGTCCAATGGAAT-1	WCBM	3.14051	386
SCG_MBML2_TET_AR-GTGGGTCGTAGCTTGT-1	WCBM	3.21617	422
SCG_MBML2_TET_AR-GTGGGTCTCAAGCCTA-1	WCBM	3.47085	1005
SCG_MBML2_TET_AR-GTGGGTCTCGAGGTAG-1	WCBM	3.46464	508
SCG_MBML2_TET_AR-GTGTGCGAGCCACTAT-1	WCBM	3.0693	580
SCG_MBML2_TET_AR-GTGTGCGGTCCGACGT-1	WCBM	3.89642	1755
SCG_MBML2_TET_AR-GTGTGCGTCAACCAAC-1	WCBM	3.34557	554
SCG_MBML2_TET_AR-GTGTTAGAGTACGACG-1	WCBM	3.17202	669
SCG_MBML2_TET_AR-GTGTTAGAGTGTTGAA-1	WCBM	3.44279	1109
SCG_MBML2_TET_AR-GTGTTAGCAAACTGTC-1	WCBM	3.21669	549
SCG_MBML2_TET_AR-GTTAAGCAGATCCGAG-1	WCBM	3.45788	994
SCG_MBML2_TET_AR-GTTAAGCGTGAAAGAG-1	WCBM	3.10958	329
SCG_MBML2_TET_AR-GTTAAGCTCGCCATAA-1	WCBM	3.65763	1652
SCG_MBML2_TET_AR-GTTAAGCTCTGGTATG-1	WCBM	3.30103	841
SCG_MBML2_TET_AR-GTTACAGTCACCTTAT-1	WCBM	3.50406	1113
SCG_MBML2_TET_AR-GTTACAGTCATTTGGG-1	WCBM	3.92542	2134
SCG_MBML2_TET_AR-GTTCATTAGATGTGGC-1	WCBM	3.73672	1464
SCG_MBML2_TET_AR-GTTCATTGTAAATACG-1	WCBM	3.85095	1998
SCG_MBML2_TET_AR-GTTCATTGTACTTGAC-1	WCBM	3.78675	1650
SCG_MBML2_TET_AR-GTTCGGGAGTTGAGAT-1	WCBM	3.20412	838
SCG_MBML2_TET_AR-GTTCGGGCAAGGGTCA-1	WCBM	3.625	1676
SCG_MBML2_TET_AR-GTTCGGGCATACGCCG-1	WCBM	3.37566	392
SCG_MBML2_TET_AR-GTTCTCGCAAGGCTCC-1	WCBM	3.69205	1001
SCG_MBML2_TET_AR-GTTCTCGCATCACCCT-1	WCBM	3.79546	1548
SCG_MBML2_TET_AR-GTTCTCGCATTAGCCA-1	WCBM	3.90369	1935
SCG_MBML2_TET_AR-GTTCTCGTCGATCCCT-1	WCBM	3.84899	2093
SCG_MBML2_TET_AR-GTTTCTAAGAGTCTGG-1	WCBM	3.54307	1196
SCG_MBML2_TET_AR-GTTTCTAAGTCTCGGC-1	WCBM	3.55291	1254
SCG_MBML2_TET_AR-GTTTCTAGTATAGTAG-1	WCBM	3.18639	506
SCG_MBML2_TET_AR-GTTTCTAGTTAGATGA-1	WCBM	3.71383	1655
SCG_MBML2_TET_AR-TAAACCGCACTGTTAG-1	WCBM	3.19976	569
SCG_MBML2_TET_AR-TAAACCGCAGCCTTGG-1	WCBM	3.65341	1421
SCG_MBML2_TET_AR-TAAACCGCATGTCCTC-1	WCBM	3.17056	599
SCG_MBML2_TET_AR-TAAACCGTCCTGCAGG-1	WCBM	3.97996	2136
SCG_MBML2_TET_AR-TAAGAGACACAGACAG-1	WCBM	3.17696	446
SCG_MBML2_TET_AR-TAAGAGAGTATTCTCT-1	WCBM	3.21696	747
SCG_MBML2_TET_AR-TAAGAGATCTGTCTAT-1	WCBM	3.077	606
SCG_MBML2_TET_AR-TAAGCGTAGGCCGAAT-1	WCBM	3.15655	482
SCG_MBML2_TET_AR-TAAGCGTAGTTCGATC-1	WCBM	3.38202	757
SCG_MBML2_TET_AR-TAAGCGTCAGTAACGG-1	WCBM	3.44217	805
SCG_MBML2_TET_AR-TAAGTGCCATACAGCT-1	WCBM	3.2783	367
SCG_MBML2_TET_AR-TAAGTGCCATACTACG-1	WCBM	3.59879	1421
SCG_MBML2_TET_AR-TAAGTGCGTGGCGAAT-1	WCBM	3.76545	1694
SCG_MBML2_TET_AR-TACACGACATCACGTA-1	WCBM	3.50853	1149
SCG_MBML2_TET_AR-TACACGAGTTGTCTTT-1	WCBM	3.81003	1867
SCG_MBML2_TET_AR-TACACGATCCAGTATG-1	WCBM	3.65196	1379
SCG_MBML2_TET_AR-TACACGATCCTGCCAT-1	WCBM	3.37731	629
SCG_MBML2_TET_AR-TACACGATCTGCTTGC-1	WCBM	3.12287	420
SCG_MBML2_TET_AR-TACAGTGCACGTCTCT-1	WCBM	3.41597	1027
SCG_MBML2_TET_AR-TACAGTGCAGCAGTTT-1	WCBM	3.66969	1490
SCG_MBML2_TET_AR-TACAGTGGTCTCTTAT-1	WCBM	3.13322	406
SCG_MBML2_TET_AR-TACAGTGGTCTTGCGG-1	WCBM	3.39637	964
SCG_MBML2_TET_AR-TACAGTGTCATCTGTT-1	WCBM	3.63043	1147
SCG_MBML2_TET_AR-TACCTATAGGCGTACA-1	WCBM	3.25792	547
SCG_MBML2_TET_AR-TACCTATCATCGGACC-1	WCBM	3.27485	701
SCG_MBML2_TET_AR-TACCTATGTACAGACG-1	WCBM	3.30146	767
SCG_MBML2_TET_AR-TACCTATGTCAATACC-1	WCBM	3.06145	531
SCG_MBML2_TET_AR-TACCTATGTCCGAGTC-1	WCBM	3.1878	494
SCG_MBML2_TET_AR-TACCTATGTTAGGGTG-1	WCBM	3.27623	774
SCG_MBML2_TET_AR-TACCTATTCCTCGCAT-1	WCBM	3.35276	227
SCG_MBML2_TET_AR-TACCTTAAGAGCTGCA-1	WCBM	3.3298	865
SCG_MBML2_TET_AR-TACCTTACAGCTTAAC-1	WCBM	3.1529	644
SCG_MBML2_TET_AR-TACCTTACAGGGAGAG-1	WCBM	3.94468	2100
SCG_MBML2_TET_AR-TACCTTAGTTCCCTTG-1	WCBM	3.36642	937
SCG_MBML2_TET_AR-TACCTTATCTATCCTA-1	WCBM	3.19645	422
SCG_MBML2_TET_AR-TACGGATCAGCGTAAG-1	WCBM	3.46434	1160
SCG_MBML2_TET_AR-TACGGATCATACGCCG-1	WCBM	3.15534	577
SCG_MBML2_TET_AR-TACGGATGTTTCCACC-1	WCBM	3.18837	624
SCG_MBML2_TET_AR-TACGGATTCCGAAGAG-1	WCBM	3.63165	1250
SCG_MBML2_TET_AR-TACGGGCAGATCCGAG-1	WCBM	3.28959	764
SCG_MBML2_TET_AR-TACGGTAAGACCCACC-1	WCBM	3.12024	434
SCG_MBML2_TET_AR-TACGGTACATCACGAT-1	WCBM	3.53453	1241
SCG_MBML2_TET_AR-TACGGTAGTTGGTAAA-1	WCBM	3.79817	1908
SCG_MBML2_TET_AR-TACTCATAGAGCTTCT-1	WCBM	3.71172	1214
SCG_MBML2_TET_AR-TACTCATCAGCCTTGG-1	WCBM	3.21696	671
SCG_MBML2_TET_AR-TACTCATTCAATACCG-1	WCBM	3.85956	1882
SCG_MBML2_TET_AR-TACTCATTCCTAGGGC-1	WCBM	4.16361	2965
SCG_MBML2_TET_AR-TACTCGCAGGGCTTGA-1	WCBM	3.22712	490
SCG_MBML2_TET_AR-TACTCGCCAAGGTTTC-1	WCBM	3.09795	442
SCG_MBML2_TET_AR-TACTCGCCACGTCAGC-1	WCBM	3.32201	782
SCG_MBML2_TET_AR-TACTCGCGTACACCGC-1	WCBM	3.56443	1137
SCG_MBML2_TET_AR-TACTTACAGCTTTGGT-1	WCBM	3.39915	475
SCG_MBML2_TET_AR-TACTTACAGTCCTCCT-1	WCBM	3.15229	626
SCG_MBML2_TET_AR-TACTTACTCCTATGTT-1	WCBM	3.64953	1301
SCG_MBML2_TET_AR-TACTTACTCGTCTGCT-1	WCBM	3.17609	589
SCG_MBML2_TET_AR-TAGACCAAGCTAGCCC-1	WCBM	3.58737	1372
SCG_MBML2_TET_AR-TAGACCACACATTAGC-1	WCBM	3.68314	1567
SCG_MBML2_TET_AR-TAGACCAGTCGAGATG-1	WCBM	3.13418	414
SCG_MBML2_TET_AR-TAGACCATCCTGCTTG-1	WCBM	3.70157	1600
SCG_MBML2_TET_AR-TAGAGCTTCAGCATGT-1	WCBM	3.73815	1848
SCG_MBML2_TET_AR-TAGAGCTTCTTCATGT-1	WCBM	3.05881	376
SCG_MBML2_TET_AR-TAGCCGGCATCACAAC-1	WCBM	3.15715	542
SCG_MBML2_TET_AR-TAGGCATAGAGCTTCT-1	WCBM	3.52479	1099
SCG_MBML2_TET_AR-TAGGCATAGAGGTACC-1	WCBM	3.60842	1252
SCG_MBML2_TET_AR-TAGGCATCAATCGGTT-1	WCBM	3.2615	700
SCG_MBML2_TET_AR-TAGTGGTAGACCTAGG-1	WCBM	3.53719	1323
SCG_MBML2_TET_AR-TAGTGGTAGCGTTTAC-1	WCBM	3.1176	577
SCG_MBML2_TET_AR-TAGTGGTAGGACTGGT-1	WCBM	3.7788	1800
SCG_MBML2_TET_AR-TAGTGGTCAGCTCGCA-1	WCBM	3.88161	2153
SCG_MBML2_TET_AR-TAGTGGTGTCCAAGTT-1	WCBM	3.52192	1114
SCG_MBML2_TET_AR-TAGTGGTTCCGAATGT-1	WCBM	3.14922	442
SCG_MBML2_TET_AR-TAGTGGTTCGTTACAG-1	WCBM	3.23629	655
SCG_MBML2_TET_AR-TAGTTGGAGGTGATTA-1	WCBM	3.70001	1542
SCG_MBML2_TET_AR-TAGTTGGAGTGCAAGC-1	WCBM	3.13098	452
SCG_MBML2_TET_AR-TAGTTGGCATTCTCAT-1	WCBM	3.44793	980
SCG_MBML2_TET_AR-TAGTTGGTCAAAGTAG-1	WCBM	3.5382	1117
SCG_MBML2_TET_AR-TAGTTGGTCGTCACGG-1	WCBM	3.08884	449
SCG_MBML2_TET_AR-TATCAGGCACAACTGT-1	WCBM	3.31534	313
SCG_MBML2_TET_AR-TATCAGGCAGTCGATT-1	WCBM	3.34537	674
SCG_MBML2_TET_AR-TATCAGGGTGTGGTTT-1	WCBM	3.20385	468
SCG_MBML2_TET_AR-TATCAGGTCTAGCACA-1	WCBM	3.26458	678
SCG_MBML2_TET_AR-TATCAGGTCTGATACG-1	WCBM	3.9428	2101
SCG_MBML2_TET_AR-TATCTCAAGAAGGACA-1	WCBM	3.09968	391
SCG_MBML2_TET_AR-TATCTCACAGCGAACA-1	WCBM	3.75504	1569
SCG_MBML2_TET_AR-TATCTCAGTAGATTAG-1	WCBM	3.0835	395
SCG_MBML2_TET_AR-TATCTCATCAAAGTAG-1	WCBM	3.42959	1091
SCG_MBML2_TET_AR-TATGCCCAGATGTAAC-1	WCBM	3.17609	493
SCG_MBML2_TET_AR-TATGCCCAGTTGTAGA-1	WCBM	3.21722	309
SCG_MBML2_TET_AR-TATGCCCCAGCTGCTG-1	WCBM	3.33846	734
SCG_MBML2_TET_AR-TATTACCAGACTAAGT-1	WCBM	3.11561	400
SCG_MBML2_TET_AR-TATTACCTCAGCTCGG-1	WCBM	3.76522	1725
SCG_MBML2_TET_AR-TATTACCTCGGACAAG-1	WCBM	3.29292	287
SCG_MBML2_TET_AR-TCAACGACACAACGTT-1	WCBM	3.89126	2098
SCG_MBML2_TET_AR-TCAACGACAGCGTAAG-1	WCBM	3.51362	1153
SCG_MBML2_TET_AR-TCAACGAGTTAGGGTG-1	WCBM	3.81131	1964
SCG_MBML2_TET_AR-TCAACGATCTCGCATC-1	WCBM	3.73743	1544
SCG_MBML2_TET_AR-TCAATCTAGACATAAC-1	WCBM	3.44059	1013
SCG_MBML2_TET_AR-TCAATCTAGATGAGAG-1	WCBM	4.11474	2831
SCG_MBML2_TET_AR-TCAATCTCACAACTGT-1	WCBM	3.52556	934
SCG_MBML2_TET_AR-TCAATCTCACGAGGTA-1	WCBM	3.41847	977
SCG_MBML2_TET_AR-TCAATCTCAGTTTACG-1	WCBM	3.2307	284
SCG_MBML2_TET_AR-TCAATCTTCGTGGTCG-1	WCBM	3.43902	958
SCG_MBML2_TET_AR-TCACAAGAGCAATATG-1	WCBM	3.3566	850
SCG_MBML2_TET_AR-TCACAAGCACGCTTTC-1	WCBM	3.07004	604
SCG_MBML2_TET_AR-TCACAAGCAGCCTTGG-1	WCBM	3.57807	1145
SCG_MBML2_TET_AR-TCACAAGTCGCCAAAT-1	WCBM	3.84702	2006
SCG_MBML2_TET_AR-TCACGAACAGCTGCTG-1	WCBM	3.2531	515
SCG_MBML2_TET_AR-TCACGAATCACGAAGG-1	WCBM	3.14489	656
SCG_MBML2_TET_AR-TCACGAATCTATCCTA-1	WCBM	3.36211	854
SCG_MBML2_TET_AR-TCAGATGGTCAATGTC-1	WCBM	3.74656	1667
SCG_MBML2_TET_AR-TCAGCAACACCCATGG-1	WCBM	3.18156	649
SCG_MBML2_TET_AR-TCAGCAACATGTTGAC-1	WCBM	3.33506	1017
SCG_MBML2_TET_AR-TCAGCAAGTCAAAGAT-1	WCBM	3.20276	651
SCG_MBML2_TET_AR-TCAGCAAGTCTAAAGA-1	WCBM	3.41397	1013
SCG_MBML2_TET_AR-TCAGCAATCGCATGAT-1	WCBM	3.99774	2665
SCG_MBML2_TET_AR-TCAGCTCTCAGCTGGC-1	WCBM	3.22479	624
SCG_MBML2_TET_AR-TCAGGATAGTGATCGG-1	WCBM	3.72835	1744
SCG_MBML2_TET_AR-TCAGGATAGTTCCACA-1	WCBM	3.26387	625
SCG_MBML2_TET_AR-TCAGGATCACAGCCCA-1	WCBM	3.7124	1561
SCG_MBML2_TET_AR-TCAGGATCATTCCTCG-1	WCBM	3.38003	955
SCG_MBML2_TET_AR-TCAGGATGTTGTGGCC-1	WCBM	3.74507	1453
SCG_MBML2_TET_AR-TCAGGTAGTACCGTTA-1	WCBM	3.14675	414
SCG_MBML2_TET_AR-TCAGGTAGTCCAGTGC-1	WCBM	3.24155	723
SCG_MBML2_TET_AR-TCAGGTAGTCGCATCG-1	WCBM	3.86326	2052
SCG_MBML2_TET_AR-TCATTACGTAATAGCA-1	WCBM	3.66285	1191
SCG_MBML2_TET_AR-TCATTACGTATGGTTC-1	WCBM	3.95607	2384
SCG_MBML2_TET_AR-TCATTACGTCATATGC-1	WCBM	3.06108	557
SCG_MBML2_TET_AR-TCATTACTCGGAGCAA-1	WCBM	3.1209	421
SCG_MBML2_TET_AR-TCATTACTCTTGTTTG-1	WCBM	3.76103	1580
SCG_MBML2_TET_AR-TCATTTGAGAGCTGGT-1	WCBM	3.8757	1613
SCG_MBML2_TET_AR-TCATTTGCATGAACCT-1	WCBM	3.75412	1682
SCG_MBML2_TET_AR-TCATTTGGTAAGGGCT-1	WCBM	3.0976	553
SCG_MBML2_TET_AR-TCATTTGGTACCATCA-1	WCBM	3.0607	443
SCG_MBML2_TET_AR-TCATTTGTCACCACCT-1	WCBM	3.49554	813
SCG_MBML2_TET_AR-TCCACACGTTCATGGT-1	WCBM	3.0799	676
SCG_MBML2_TET_AR-TCCACACTCACAAACC-1	WCBM	3.41564	991
SCG_MBML2_TET_AR-TCGAGGCAGACACTAA-1	WCBM	3.11193	251
SCG_MBML2_TET_AR-TCGAGGCGTCCATCCT-1	WCBM	3.25503	697
SCG_MBML2_TET_AR-TCGAGGCTCAAGATCC-1	WCBM	3.13226	440
SCG_MBML2_TET_AR-TCGAGGCTCGTACGGC-1	WCBM	3.4014	898
SCG_MBML2_TET_AR-TCGCGAGCAGGGATTG-1	WCBM	3.09307	608
SCG_MBML2_TET_AR-TCGCGAGGTGCACTTA-1	WCBM	3.36021	787
SCG_MBML2_TET_AR-TCGCGAGGTGCAGTAG-1	WCBM	3.61909	1326
SCG_MBML2_TET_AR-TCGCGAGTCAGCGACC-1	WCBM	3.74803	1733
SCG_MBML2_TET_AR-TCGCGAGTCCTTAATC-1	WCBM	3.50174	1074
SCG_MBML2_TET_AR-TCGCGTTAGAATAGGG-1	WCBM	3.64523	1463
SCG_MBML2_TET_AR-TCGCGTTCAACTTGAC-1	WCBM	3.24229	717
SCG_MBML2_TET_AR-TCGCGTTCACCGCTAG-1	WCBM	3.08529	531
SCG_MBML2_TET_AR-TCGCGTTGTACTTCTT-1	WCBM	3.23172	630
SCG_MBML2_TET_AR-TCGGGACAGAGAACAG-1	WCBM	3.97882	2519
SCG_MBML2_TET_AR-TCGGGACAGGGTTCCC-1	WCBM	3.22557	677
SCG_MBML2_TET_AR-TCGGGACCAAGCCATT-1	WCBM	3.35392	656
SCG_MBML2_TET_AR-TCGGGACCACTGTGTA-1	WCBM	3.20358	612
SCG_MBML2_TET_AR-TCGGGACGTCCAGTTA-1	WCBM	3.13226	267
SCG_MBML2_TET_AR-TCGGGACTCACTTATC-1	WCBM	3.37767	917
SCG_MBML2_TET_AR-TCGGTAAAGCGTCTAT-1	WCBM	3.40569	745
SCG_MBML2_TET_AR-TCGGTAAAGCGTGAAC-1	WCBM	3.10551	392
SCG_MBML2_TET_AR-TCGGTAACACCATCCT-1	WCBM	3.33122	691
SCG_MBML2_TET_AR-TCGGTAACATGGAATA-1	WCBM	4.02821	2771
SCG_MBML2_TET_AR-TCGGTAAGTCATGCAT-1	WCBM	3.09132	515
SCG_MBML2_TET_AR-TCGGTAAGTCTTGCGG-1	WCBM	3.79623	1871
SCG_MBML2_TET_AR-TCGTACCGTACGACCC-1	WCBM	3.82092	1628
SCG_MBML2_TET_AR-TCGTACCGTAGTAGTA-1	WCBM	3.77974	1641
SCG_MBML2_TET_AR-TCGTACCGTTGTCTTT-1	WCBM	3.38775	610
SCG_MBML2_TET_AR-TCGTACCTCGAACTGT-1	WCBM	3.11461	638
SCG_MBML2_TET_AR-TCGTACCTCGCGGATC-1	WCBM	3.66792	1505
SCG_MBML2_TET_AR-TCGTACCTCTGGTTCC-1	WCBM	3.26411	873
SCG_MBML2_TET_AR-TCGTACCTCTTCCTTC-1	WCBM	3.56301	1178
SCG_MBML2_TET_AR-TCGTAGATCAAGATCC-1	WCBM	3.1383	521
SCG_MBML2_TET_AR-TCGTAGATCGGCGGTT-1	WCBM	3.19866	374
SCG_MBML2_TET_AR-TCTATTGGTAGTACCT-1	WCBM	3.613	1163
SCG_MBML2_TET_AR-TCTATTGGTCCGTTAA-1	WCBM	3.59384	1330
SCG_MBML2_TET_AR-TCTATTGTCACAGGCC-1	WCBM	3.41597	165
SCG_MBML2_TET_AR-TCTATTGTCAGCTCTC-1	WCBM	3.1284	632
SCG_MBML2_TET_AR-TCTCATAAGTTAGGTA-1	WCBM	3.11193	105
SCG_MBML2_TET_AR-TCTCATAGTCCCTTGT-1	WCBM	3.17056	524
SCG_MBML2_TET_AR-TCTCATATCAGGTAAA-1	WCBM	3.88818	1062
SCG_MBML2_TET_AR-TCTCATATCGCTAGCG-1	WCBM	4.3095	3976
SCG_MBML2_TET_AR-TCTCATATCGGATGGA-1	WCBM	3.14891	423
SCG_MBML2_TET_AR-TCTCTAAAGCAGGTCA-1	WCBM	3.50947	1260
SCG_MBML2_TET_AR-TCTCTAAGTGAACCTT-1	WCBM	3.35717	792
SCG_MBML2_TET_AR-TCTGGAACACATTTCT-1	WCBM	4.06028	2480
SCG_MBML2_TET_AR-TCTGGAACATTCACTT-1	WCBM	3.40722	785
SCG_MBML2_TET_AR-TCTTCGGAGGCCCGTT-1	WCBM	3.13893	384
SCG_MBML2_TET_AR-TCTTCGGGTAAGAGAG-1	WCBM	3.31806	798
SCG_MBML2_TET_AR-TCTTCGGTCTCTAAGG-1	WCBM	3.09237	543
SCG_MBML2_TET_AR-TCTTCGGTCTTACCTA-1	WCBM	3.13033	492
SCG_MBML2_TET_AR-TCTTTCCCATGTCGAT-1	WCBM	3.6067	1086
SCG_MBML2_TET_AR-TCTTTCCGTCTGCGGT-1	WCBM	3.46509	1001
SCG_MBML2_TET_AR-TCTTTCCGTCTTGTCC-1	WCBM	3.70278	1435
SCG_MBML2_TET_AR-TCTTTCCGTTGGTTTG-1	WCBM	3.40432	984
SCG_MBML2_TET_AR-TCTTTCCGTTTCGCTC-1	WCBM	3.14582	535
SCG_MBML2_TET_AR-TCTTTCCTCTCGGACG-1	WCBM	3.46953	1061
SCG_MBML2_TET_AR-TGAAAGAAGAGGACGG-1	WCBM	3.3092	854
SCG_MBML2_TET_AR-TGAAAGAGTTTAGGAA-1	WCBM	3.13322	686
SCG_MBML2_TET_AR-TGACAACAGCCCAGCT-1	WCBM	3.40654	547
SCG_MBML2_TET_AR-TGACAACCACGGCGTT-1	WCBM	3.57461	1262
SCG_MBML2_TET_AR-TGACAACGTCGCCATG-1	WCBM	3.34203	909
SCG_MBML2_TET_AR-TGACAACTCTGAAAGA-1	WCBM	3.17898	663
SCG_MBML2_TET_AR-TGACGGCCAAACCTAC-1	WCBM	3.077	559
SCG_MBML2_TET_AR-TGACTAGCACATTAGC-1	WCBM	3.13098	655
SCG_MBML2_TET_AR-TGACTAGCAGATCGGA-1	WCBM	3.15014	603
SCG_MBML2_TET_AR-TGACTAGGTCAGCTAT-1	WCBM	3.2266	693
SCG_MBML2_TET_AR-TGACTAGGTCTTTCAT-1	WCBM	3.14675	609
SCG_MBML2_TET_AR-TGACTAGTCACATGCA-1	WCBM	3.78682	1664
SCG_MBML2_TET_AR-TGACTTTCAAGTTGTC-1	WCBM	3.59051	1415
SCG_MBML2_TET_AR-TGACTTTCAGGCTGAA-1	WCBM	3.08636	435
SCG_MBML2_TET_AR-TGACTTTGTCGTCTTC-1	WCBM	3.20548	696
SCG_MBML2_TET_AR-TGACTTTGTGGACGAT-1	WCBM	3.14426	735
SCG_MBML2_TET_AR-TGAGAGGAGGTCATCT-1	WCBM	3.09377	648
SCG_MBML2_TET_AR-TGAGAGGAGTACGTAA-1	WCBM	3.21484	512
SCG_MBML2_TET_AR-TGAGAGGGTCGCGGTT-1	WCBM	3.63256	1311
SCG_MBML2_TET_AR-TGAGAGGGTCTGATTG-1	WCBM	3.28937	797
SCG_MBML2_TET_AR-TGAGCATTCGCCTGAG-1	WCBM	3.20249	637
SCG_MBML2_TET_AR-TGAGCATTCGGCATCG-1	WCBM	3.30363	793
SCG_MBML2_TET_AR-TGAGCCGAGCAGGTCA-1	WCBM	3.39985	1179
SCG_MBML2_TET_AR-TGAGCCGTCTGGAGCC-1	WCBM	3.22712	516
SCG_MBML2_TET_AR-TGAGGGACAATGGATA-1	WCBM	3.10585	398
SCG_MBML2_TET_AR-TGAGGGACACAACTGT-1	WCBM	4.05316	2567
SCG_MBML2_TET_AR-TGAGGGACACTGTCGG-1	WCBM	3.89752	2168
SCG_MBML2_TET_AR-TGAGGGACATCACGTA-1	WCBM	3.26741	606
SCG_MBML2_TET_AR-TGATTTCAGCGATAGC-1	WCBM	3.68717	1589
SCG_MBML2_TET_AR-TGATTTCAGCTGGAAC-1	WCBM	3.25261	690
SCG_MBML2_TET_AR-TGATTTCCATGTTGAC-1	WCBM	3.11361	588
SCG_MBML2_TET_AR-TGATTTCTCAACACCA-1	WCBM	3.33143	1049
SCG_MBML2_TET_AR-TGATTTCTCACCGGGT-1	WCBM	3.39305	692
SCG_MBML2_TET_AR-TGCACCTAGACCTAGG-1	WCBM	3.09342	457
SCG_MBML2_TET_AR-TGCACCTAGTCCGGTC-1	WCBM	3.14953	597
SCG_MBML2_TET_AR-TGCACCTCATTAACCG-1	WCBM	3.2307	707
SCG_MBML2_TET_AR-TGCACCTGTGCTTCTC-1	WCBM	3.20548	448
SCG_MBML2_TET_AR-TGCACCTGTTTAGGAA-1	WCBM	4.02123	2202
SCG_MBML2_TET_AR-TGCCAAAAGTTCGCGC-1	WCBM	3.68547	1500
SCG_MBML2_TET_AR-TGCCAAACAGACAGGT-1	WCBM	3.26905	844
SCG_MBML2_TET_AR-TGCCAAAGTAAGTGGC-1	WCBM	3.41697	911
SCG_MBML2_TET_AR-TGCCCATAGCAACGGT-1	WCBM	3.28556	402
SCG_MBML2_TET_AR-TGCCCATCAAGGCTCC-1	WCBM	3.23729	554
SCG_MBML2_TET_AR-TGCCCTAAGAATGTGT-1	WCBM	3.16017	594
SCG_MBML2_TET_AR-TGCCCTAAGAGTCTGG-1	WCBM	3.41196	932
SCG_MBML2_TET_AR-TGCCCTAGTGCAACGA-1	WCBM	3.8221	2002
SCG_MBML2_TET_AR-TGCCCTATCCTTTCGG-1	WCBM	3.66577	1455
SCG_MBML2_TET_AR-TGCCCTATCGGTTAAC-1	WCBM	3.13545	603
SCG_MBML2_TET_AR-TGCCCTATCTCCTATA-1	WCBM	3.38917	911
SCG_MBML2_TET_AR-TGCGCAGAGGCTCAGA-1	WCBM	3.84708	2040
SCG_MBML2_TET_AR-TGCGCAGTCAACCAAC-1	WCBM	3.43759	908
SCG_MBML2_TET_AR-TGCGCAGTCGCGGATC-1	WCBM	3.13577	441
SCG_MBML2_TET_AR-TGCGCAGTCTACCAGA-1	WCBM	3.34616	881
SCG_MBML2_TET_AR-TGCGCAGTCTCATTCA-1	WCBM	3.62562	499
SCG_MBML2_TET_AR-TGCGGGTCAAGCCGTC-1	WCBM	3.28035	707
SCG_MBML2_TET_AR-TGCGGGTCACGGCTAC-1	WCBM	3.15625	741
SCG_MBML2_TET_AR-TGCGGGTCATCCGTGG-1	WCBM	3.29137	752
SCG_MBML2_TET_AR-TGCGGGTCATGACATC-1	WCBM	3.51228	1130
SCG_MBML2_TET_AR-TGCGTGGCAAGCTGTT-1	WCBM	3.19976	710
SCG_MBML2_TET_AR-TGCGTGGTCCTATTCA-1	WCBM	3.62829	1300
SCG_MBML2_TET_AR-TGCGTGGTCTCCGGTT-1	WCBM	3.3298	881
SCG_MBML2_TET_AR-TGCTACCAGGAGCGTT-1	WCBM	3.08422	430
SCG_MBML2_TET_AR-TGCTACCCAAAGGTGC-1	WCBM	3.07846	396
SCG_MBML2_TET_AR-TGCTACCCAGCTCGCA-1	WCBM	3.11959	469
SCG_MBML2_TET_AR-TGCTACCGTTGGTTTG-1	WCBM	3.09132	473
SCG_MBML2_TET_AR-TGCTGCTAGGAGTTGC-1	WCBM	3.07918	343
SCG_MBML2_TET_AR-TGCTGCTAGGTGCTAG-1	WCBM	3.81385	1724
SCG_MBML2_TET_AR-TGCTGCTGTGTTTGTG-1	WCBM	3.21511	586
SCG_MBML2_TET_AR-TGGACGCAGACTAAGT-1	WCBM	3.08422	375
SCG_MBML2_TET_AR-TGGACGCAGCCATCGC-1	WCBM	3.49803	511
SCG_MBML2_TET_AR-TGGACGCAGGCGATAC-1	WCBM	3.26998	845
SCG_MBML2_TET_AR-TGGACGCAGTGGGATC-1	WCBM	3.31408	773
SCG_MBML2_TET_AR-TGGACGCCACACCGAC-1	WCBM	3.34616	580
SCG_MBML2_TET_AR-TGGACGCCAGCCTTTC-1	WCBM	3.08814	493
SCG_MBML2_TET_AR-TGGACGCCATTAACCG-1	WCBM	3.18441	695
SCG_MBML2_TET_AR-TGGACGCGTTCCCGAG-1	WCBM	3.79021	1878
SCG_MBML2_TET_AR-TGGCCAGAGGGTCGAT-1	WCBM	3.57066	1188
SCG_MBML2_TET_AR-TGGCCAGTCGCCCTTA-1	WCBM	3.23679	502
SCG_MBML2_TET_AR-TGGCCAGTCGTTTATC-1	WCBM	3.07188	412
SCG_MBML2_TET_AR-TGGCCAGTCTATCCCG-1	WCBM	3.67742	1531
SCG_MBML2_TET_AR-TGGCGCACACATTAGC-1	WCBM	3.87204	2201
SCG_MBML2_TET_AR-TGGCTGGAGCGATGAC-1	WCBM	3.39252	919
SCG_MBML2_TET_AR-TGGCTGGAGGCCCTCA-1	WCBM	3.40654	1011
SCG_MBML2_TET_AR-TGGCTGGCACTTAACG-1	WCBM	3.21165	284
SCG_MBML2_TET_AR-TGGGAAGAGAAGGTGA-1	WCBM	3.67688	1689
SCG_MBML2_TET_AR-TGGGAAGAGCCAACAG-1	WCBM	3.41363	766
SCG_MBML2_TET_AR-TGGGAAGAGGTCATCT-1	WCBM	3.27554	818
SCG_MBML2_TET_AR-TGGGAAGAGTGCGTGA-1	WCBM	3.5605	1308
SCG_MBML2_TET_AR-TGGGCGTGTTTCCACC-1	WCBM	3.2403	544
SCG_MBML2_TET_AR-TGGTTAGGTCGAAAGC-1	WCBM	3.1116	444
SCG_MBML2_TET_AR-TGGTTAGTCAGGTAAA-1	WCBM	3.39005	945
SCG_MBML2_TET_AR-TGGTTCCCATCAGTAC-1	WCBM	3.72591	1362
SCG_MBML2_TET_AR-TGGTTCCGTATAATGG-1	WCBM	3.53135	1278
SCG_MBML2_TET_AR-TGGTTCCGTTTCGCTC-1	WCBM	3.31911	845
SCG_MBML2_TET_AR-TGGTTCCTCAGTACGT-1	WCBM	3.49982	1025
SCG_MBML2_TET_AR-TGTATTCCAGGCTCAC-1	WCBM	3.1232	480
SCG_MBML2_TET_AR-TGTATTCGTGAGGGTT-1	WCBM	3.29623	848
SCG_MBML2_TET_AR-TGTATTCGTTGACGTT-1	WCBM	3.52101	1238
SCG_MBML2_TET_AR-TGTATTCTCGGTTCGG-1	WCBM	3.36884	1018
SCG_MBML2_TET_AR-TGTCCCAGTCTCACCT-1	WCBM	3.53732	1251
SCG_MBML2_TET_AR-TGTCCCAGTTACGTCA-1	WCBM	3.31555	799
SCG_MBML2_TET_AR-TGTCCCATCTGGTTCC-1	WCBM	3.54345	1058
SCG_MBML2_TET_AR-TGTGGTACACACCGCA-1	WCBM	3.72263	1728
SCG_MBML2_TET_AR-TGTGGTAGTTGTACAC-1	WCBM	3.81525	1879
SCG_MBML2_TET_AR-TGTGGTATCTGATACG-1	WCBM	3.7876	1627
SCG_MBML2_TET_AR-TGTGTTTGTACAGACG-1	WCBM	3.58263	1322
SCG_MBML2_TET_AR-TGTGTTTTCGCCTGAG-1	WCBM	3.15776	526
SCG_MBML2_TET_AR-TGTTCCGAGATGTCGG-1	WCBM	3.17638	482
SCG_MBML2_TET_AR-TGTTCCGAGCCCGAAA-1	WCBM	3.26316	699
SCG_MBML2_TET_AR-TGTTCCGAGTGCGTGA-1	WCBM	3.31597	649
SCG_MBML2_TET_AR-TGTTCCGCACATTAGC-1	WCBM	3.23019	625
SCG_MBML2_TET_AR-TGTTCCGCAGCGAACA-1	WCBM	3.87448	2085
SCG_MBML2_TET_AR-TGTTCCGCAGGAATCG-1	WCBM	3.13322	357
SCG_MBML2_TET_AR-TGTTCCGTCGAACTGT-1	WCBM	3.26576	755
SCG_MBML2_TET_AR-TTAACTCAGCGTGAAC-1	WCBM	3.71767	1447
SCG_MBML2_TET_AR-TTAACTCCAAGCGATG-1	WCBM	3.11093	397
SCG_MBML2_TET_AR-TTAACTCGTAGCCTCG-1	WCBM	3.29688	827
SCG_MBML2_TET_AR-TTAACTCGTAGGGACT-1	WCBM	3.36135	375
SCG_MBML2_TET_AR-TTAACTCGTGTGGCTC-1	WCBM	3.32736	538
SCG_MBML2_TET_AR-TTAACTCTCTACGAGT-1	WCBM	3.13066	405
SCG_MBML2_TET_AR-TTAGGACGTTCCGGCA-1	WCBM	3.43632	996
SCG_MBML2_TET_AR-TTAGGACTCATAAAGG-1	WCBM	3.56679	1037
SCG_MBML2_TET_AR-TTAGGACTCCATGAAC-1	WCBM	3.29667	688
SCG_MBML2_TET_AR-TTAGGCAAGTACGTTC-1	WCBM	3.49318	1080
SCG_MBML2_TET_AR-TTAGGCAGTGACGCCT-1	WCBM	3.93039	2434
SCG_MBML2_TET_AR-TTAGTTCAGCACACAG-1	WCBM	3.36418	854
SCG_MBML2_TET_AR-TTAGTTCCACGCGAAA-1	WCBM	3.64963	1276
SCG_MBML2_TET_AR-TTAGTTCGTACAGACG-1	WCBM	3.39533	982
SCG_MBML2_TET_AR-TTAGTTCGTGCAGGTA-1	WCBM	3.64709	1485
SCG_MBML2_TET_AR-TTAGTTCGTGTCCTCT-1	WCBM	3.61469	1487
SCG_MBML2_TET_AR-TTAGTTCTCCGAGCCA-1	WCBM	3.14333	435
SCG_MBML2_TET_AR-TTAGTTCTCGTGTAGT-1	WCBM	3.54925	981
SCG_MBML2_TET_AR-TTAGTTCTCTTTAGTC-1	WCBM	3.65591	1326
SCG_MBML2_TET_AR-TTATGCTGTGGTCTCG-1	WCBM	3.14426	575
SCG_MBML2_TET_AR-TTATGCTTCAACACCA-1	WCBM	3.5392	1198
SCG_MBML2_TET_AR-TTATGCTTCACAGGCC-1	WCBM	3.91924	2316
SCG_MBML2_TET_AR-TTATGCTTCTAGAGTC-1	WCBM	3.67284	1544
SCG_MBML2_TET_AR-TTATGCTTCTCCCTGA-1	WCBM	3.09061	550
SCG_MBML2_TET_AR-TTCCCAGCACAACTGT-1	WCBM	3.52349	1022
SCG_MBML2_TET_AR-TTCCCAGTCCCTAATT-1	WCBM	3.2403	549
SCG_MBML2_TET_AR-TTCGAAGGTCACCTAA-1	WCBM	3.41946	830
SCG_MBML2_TET_AR-TTCGAAGTCAACGAAA-1	WCBM	3.92314	1205
SCG_MBML2_TET_AR-TTCGAAGTCCAGAAGG-1	WCBM	3.64591	1210
SCG_MBML2_TET_AR-TTCGGTCCAAGCCGCT-1	WCBM	3.27462	518
SCG_MBML2_TET_AR-TTCGGTCCAGACAGGT-1	WCBM	3.43489	1035
SCG_MBML2_TET_AR-TTCGGTCGTCAACATC-1	WCBM	4.01389	3098
SCG_MBML2_TET_AR-TTCTACAAGTCATCCA-1	WCBM	3.96369	2070
SCG_MBML2_TET_AR-TTCTACACACGGCGTT-1	WCBM	3.086	403
SCG_MBML2_TET_AR-TTCTACACATTGTGCA-1	WCBM	3.36248	792
SCG_MBML2_TET_AR-TTCTACATCGCTTAGA-1	WCBM	3.44809	922
SCG_MBML2_TET_AR-TTCTACATCTCGTATT-1	WCBM	3.42193	978
SCG_MBML2_TET_AR-TTCTCAATCAGCTGGC-1	WCBM	3.3784	803
SCG_MBML2_TET_AR-TTCTCAATCATGTCCC-1	WCBM	3.71105	1842
SCG_MBML2_TET_AR-TTCTCCTAGCAGCGTA-1	WCBM	3.26126	788
SCG_MBML2_TET_AR-TTCTCCTCAACGCACC-1	WCBM	3.83359	1730
SCG_MBML2_TET_AR-TTCTCCTCAGGTTTCA-1	WCBM	3.49982	1276
SCG_MBML2_TET_AR-TTCTCCTGTAAACACA-1	WCBM	3.77232	1815
SCG_MBML2_TET_AR-TTCTCCTTCAGATAAG-1	WCBM	3.24674	531
SCG_MBML2_TET_AR-TTCTCCTTCCTGCAGG-1	WCBM	4.11448	3065
SCG_MBML2_TET_AR-TTGAACGAGGACAGAA-1	WCBM	3.32777	822
SCG_MBML2_TET_AR-TTGAACGAGTAAGTAC-1	WCBM	3.84004	1998
SCG_MBML2_TET_AR-TTGAACGAGTGCCAGA-1	WCBM	3.64758	1333
SCG_MBML2_TET_AR-TTGAACGAGTGTACCT-1	WCBM	3.35025	780
SCG_MBML2_TET_AR-TTGAACGCACCATCCT-1	WCBM	3.41044	1012
SCG_MBML2_TET_AR-TTGAACGCAGCTGCTG-1	WCBM	3.11361	542
SCG_MBML2_TET_AR-TTGACTTTCTCCGGTT-1	WCBM	3.77605	1987
SCG_MBML2_TET_AR-TTGCCGTAGTGTGAAT-1	WCBM	3.1245	274
SCG_MBML2_TET_AR-TTGCCGTCAATGGAGC-1	WCBM	3.45362	880
SCG_MBML2_TET_AR-TTGCCGTCATCAGTAC-1	WCBM	3.39515	897
SCG_MBML2_TET_AR-TTGCGTCTCAGTACGT-1	WCBM	3.62315	1208
SCG_MBML2_TET_AR-TTGCGTCTCTCGCATC-1	WCBM	3.67806	1695
SCG_MBML2_TET_AR-TTGGAACAGGTGGGTT-1	WCBM	3.4079	1186
SCG_MBML2_TET_AR-TTGGAACCAAGTCTAC-1	WCBM	3.64286	1580
SCG_MBML2_TET_AR-TTGGAACTCGAGAACG-1	WCBM	3.25334	678
SCG_MBML2_TET_AR-TTGGAACTCGTAGGAG-1	WCBM	3.13258	622
SCG_MBML2_TET_AR-TTGGCAAAGACATAAC-1	WCBM	3.26387	804
SCG_MBML2_TET_AR-TTGGCAAAGATATACG-1	WCBM	3.51188	1099
SCG_MBML2_TET_AR-TTGGCAACACATTCGA-1	WCBM	3.95143	2313
SCG_MBML2_TET_AR-TTGGCAAGTCTGCCAG-1	WCBM	3.25959	720
SCG_MBML2_TET_AR-TTGGCAAGTTACGCGC-1	WCBM	3.42177	682
SCG_MBML2_TET_AR-TTGTAGGCATGACATC-1	WCBM	3.07151	367
SCG_MBML2_TET_AR-TTGTAGGGTCTAGTGT-1	WCBM	3.28601	815
SCG_MBML2_TET_AR-TTGTAGGGTGTGCGTC-1	WCBM	3.90998	2028
SCG_MBML2_TET_AR-TTGTAGGTCAAACCGT-1	WCBM	3.33082	815
SCG_MBML2_TET_AR-TTGTAGGTCGCGTTTC-1	WCBM	3.33244	436
SCG_MBML2_TET_AR-TTGTAGGTCTACCAGA-1	WCBM	3.65504	1587
SCG_MBML2_TET_AR-TTGTAGGTCTCTTATG-1	WCBM	3.71003	1741
SCG_MBML2_TET_AR-TTTACTGCATGTCGAT-1	WCBM	4.00134	2765
SCG_MBML2_TET_AR-TTTACTGGTCTTGATG-1	WCBM	3.24329	717
SCG_MBML2_TET_AR-TTTATGCAGAGCCTAG-1	WCBM	3.35392	960
SCG_MBML2_TET_AR-TTTATGCCACTTGGAT-1	WCBM	3.7478	1827
SCG_MBML2_TET_AR-TTTATGCGTACTTCTT-1	WCBM	3.27091	591
SCG_MBML2_TET_AR-TTTATGCTCCAAGTAC-1	WCBM	3.06558	358
SCG_MBML2_TET_AR-TTTCCTCCATGAGCGA-1	WCBM	3.15836	602
SCG_MBML2_TET_AR-TTTCCTCGTAGCAAAT-1	WCBM	3.06446	398
SCG_MBML2_TET_AR-TTTCCTCTCCAAGCCG-1	WCBM	3.19976	669
SCG_MBML2_TET_AR-TTTCCTCTCCTTGACC-1	WCBM	3.20112	667
SCG_MBML2_TET_AR-TTTCCTCTCGTACGGC-1	WCBM	3.2222	752
SCG_MBML2_TET_AR-TTTGCGCAGAGTTGGC-1	WCBM	3.07335	545
SCG_MBML2_TET_AR-TTTGCGCAGCATGGCA-1	WCBM	3.43537	762
SCG_MBML2_TET_AR-TTTGCGCAGGTACTCT-1	WCBM	3.60842	1044
SCG_MBML2_TET_AR-TTTGCGCAGTGGAGTC-1	WCBM	3.71189	1679
SCG_MBML2_TET_AR-TTTGCGCGTAAGTTCC-1	WCBM	3.23249	453
SCG_MBML2_TET_AR-TTTGCGCTCGAGGTAG-1	WCBM	3.09202	549
SCG_MBML2_TET_AR-TTTGCGCTCTAACTTC-1	WCBM	3.92675	2405
SCG_MBML2_TET_AR-TTTGGTTCATTCACTT-1	WCBM	3.64306	1629
SCG_MBML2_TET_AR-TTTGGTTGTTATCGGT-1	WCBM	3.26623	533
SCG_MBML2_TET_AR-TTTGTCACAGACGTAG-1	WCBM	3.97722	2537
SCG_MBML3_M-AAACCTGAGGCAGGTT-1	Image-seq	3.22401	459
SCG_MBML3_M-AAAGATGCAAGCTGAG-1	Image-seq	3.29842	538
SCG_MBML3_M-AAAGATGGTCGCTTTC-1	Image-seq	4.38446	4187
SCG_MBML3_M-AAAGATGTCACAGTAC-1	Image-seq	3.1682	522
SCG_MBML3_M-AAAGTAGTCTCAAGTG-1	Image-seq	3.82988	2037
SCG_MBML3_M-AAATGCCGTTCAGACT-1	Image-seq	3.38686	725
SCG_MBML3_M-AACACGTGTCTAGAGG-1	Image-seq	3.44498	1088
SCG_MBML3_M-AACCATGCAAGCTGGA-1	Image-seq	3.45148	1197
SCG_MBML3_M-AACCATGCAATAGAGT-1	Image-seq	3.79754	1854
SCG_MBML3_M-AACCATGCATTAACCG-1	Image-seq	3.52035	1312
SCG_MBML3_M-AACTCTTCACCGAAAG-1	Image-seq	3.76901	1060
SCG_MBML3_M-AAGACCTCACGAAAGC-1	Image-seq	3.32879	1004
SCG_MBML3_M-AAGACCTTCTCCAACC-1	Image-seq	3.66257	1124
SCG_MBML3_M-AAGCCGCGTAGCTGCC-1	Image-seq	3.74554	1787
SCG_MBML3_M-AAGCCGCTCCCTTGTG-1	Image-seq	3.95114	2036
SCG_MBML3_M-AAGCCGCTCCGCAAGC-1	Image-seq	3.43008	1134
SCG_MBML3_M-AAGGAGCGTATTACCG-1	Image-seq	3.4922	1041
SCG_MBML3_M-AAGGAGCGTGGCAAAC-1	Image-seq	3.44201	1037
SCG_MBML3_M-AAGGAGCGTTGAGTTC-1	Image-seq	3.13001	34
SCG_MBML3_M-AAGGAGCTCCTCTAGC-1	Image-seq	3.93136	1560
SCG_MBML3_M-AAGGTTCGTGATGTCT-1	Image-seq	3.99016	2501
SCG_MBML3_M-AAGTCTGGTCTCTCGT-1	Image-seq	3.88417	1225
SCG_MBML3_M-AAGTCTGTCTATCGCC-1	Image-seq	3.81809	1468
SCG_MBML3_M-ACACCAACAGCTGTTA-1	Image-seq	3.56478	497
SCG_MBML3_M-ACACCCTCATCTCGCT-1	Image-seq	4.60103	4451
SCG_MBML3_M-ACACCGGGTGGGTATG-1	Image-seq	3.40209	731
SCG_MBML3_M-ACATCAGAGATCTGAA-1	Image-seq	3.19424	759
SCG_MBML3_M-ACATCAGCATCCTAGA-1	Image-seq	3.22943	826
SCG_MBML3_M-ACCAGTATCCGCATAA-1	Image-seq	3.53857	573
SCG_MBML3_M-ACCCACTTCAGCCTAA-1	Image-seq	4.05767	2527
SCG_MBML3_M-ACCGTAAGTAGCGCTC-1	Image-seq	3.12548	436
SCG_MBML3_M-ACCTTTACAGGGTACA-1	Image-seq	3.57795	1075
SCG_MBML3_M-ACGAGCCAGATATGGT-1	Image-seq	3.40552	742
SCG_MBML3_M-ACGAGCCCATGGTCTA-1	Image-seq	3.31869	598
SCG_MBML3_M-ACGATACAGACTTTCG-1	Image-seq	3.88632	2307
SCG_MBML3_M-ACGATGTAGTACGCGA-1	Image-seq	3.10755	469
SCG_MBML3_M-ACGATGTAGTTGTCGT-1	Image-seq	3.11793	632
SCG_MBML3_M-ACGATGTCAAACCCAT-1	Image-seq	4.3673	4095
SCG_MBML3_M-ACGATGTGTTCGGCAC-1	Image-seq	3.09621	582
SCG_MBML3_M-ACGATGTTCATTTGGG-1	Image-seq	3.765	1842
SCG_MBML3_M-ACGGAGAAGTTAAGTG-1	Image-seq	3.15776	561
SCG_MBML3_M-ACGGCCAAGCGATTCT-1	Image-seq	3.10449	525
SCG_MBML3_M-ACGGCCAAGTGAACGC-1	Image-seq	3.18808	649
SCG_MBML3_M-ACGGCCACATATACGC-1	Image-seq	3.12969	626
SCG_MBML3_M-ACGGCCATCACGAAGG-1	Image-seq	3.71433	120
SCG_MBML3_M-ACGGGCTGTTGCTCCT-1	Image-seq	3.36305	939
SCG_MBML3_M-ACGGGTCAGACAGGCT-1	Image-seq	3.4961	76
SCG_MBML3_M-ACGTCAAGTGACAAAT-1	Image-seq	3.14829	622
SCG_MBML3_M-ACGTCAATCAAGGTAA-1	Image-seq	3.92603	830
SCG_MBML3_M-ACGTCAATCAATACCG-1	Image-seq	4.35951	3599
SCG_MBML3_M-ACTGAACCAATCCAAC-1	Image-seq	3.38686	1032
SCG_MBML3_M-ACTGAACGTGCACGAA-1	Image-seq	3.21085	577
SCG_MBML3_M-ACTGAGTAGCTGGAAC-1	Image-seq	3.90331	1757
SCG_MBML3_M-ACTGAGTAGTTAGGTA-1	Image-seq	3.40773	38
SCG_MBML3_M-ACTGAGTTCCCTCTTT-1	Image-seq	3.51415	1221
SCG_MBML3_M-ACTGATGAGCCCAACC-1	Image-seq	3.56455	1243
SCG_MBML3_M-ACTGCTCGTCCAACTA-1	Image-seq	3.59472	1023
SCG_MBML3_M-ACTGTCCAGGCCCGTT-1	Image-seq	3.17667	23
SCG_MBML3_M-AGACGTTCATCCGTGG-1	Image-seq	3.12613	640
SCG_MBML3_M-AGACGTTCATTAGCCA-1	Image-seq	3.50637	73
SCG_MBML3_M-AGAGCGAGTACCGAGA-1	Image-seq	3.48756	1227
SCG_MBML3_M-AGAGCGAGTCGATTGT-1	Image-seq	3.68052	1688
SCG_MBML3_M-AGAGCGAGTGATAAGT-1	Image-seq	3.28578	567
SCG_MBML3_M-AGAGCTTGTTGACGTT-1	Image-seq	3.23019	53
SCG_MBML3_M-AGAGCTTTCTCTTATG-1	Image-seq	3.54765	1067
SCG_MBML3_M-AGAGTGGAGCTCTCGG-1	Image-seq	3.43185	599
SCG_MBML3_M-AGATCTGAGCCTCGTG-1	Image-seq	3.36866	268
SCG_MBML3_M-AGATCTGTCCGATATG-1	Image-seq	3.18498	499
SCG_MBML3_M-AGATTGCAGATCCCGC-1	Image-seq	3.17609	470
SCG_MBML3_M-AGATTGCTCCGTCAAA-1	Image-seq	3.11428	548
SCG_MBML3_M-AGCAGCCTCCCAACGG-1	Image-seq	3.14489	531
SCG_MBML3_M-AGCATACCAAGCCGTC-1	Image-seq	3.11594	634
SCG_MBML3_M-AGCATACGTAAAGTCA-1	Image-seq	3.21906	482
SCG_MBML3_M-AGCATACTCGCCATAA-1	Image-seq	4.00492	1918
SCG_MBML3_M-AGCCTAACAAGTAATG-1	Image-seq	3.68006	1486
SCG_MBML3_M-AGCCTAATCACCGTAA-1	Image-seq	3.27231	672
SCG_MBML3_M-AGCGGTCCAACGCACC-1	Image-seq	3.16316	512
SCG_MBML3_M-AGCGGTCCAGGTTTCA-1	Image-seq	3.44436	1045
SCG_MBML3_M-AGCGTCGCATAACCTG-1	Image-seq	3.28171	600
SCG_MBML3_M-AGCTCCTAGGGAAACA-1	Image-seq	3.82007	1989
SCG_MBML3_M-AGCTCCTAGGTGATTA-1	Image-seq	3.15014	501
SCG_MBML3_M-AGCTCTCCAAAGGTGC-1	Image-seq	3.15229	471
SCG_MBML3_M-AGCTCTCGTCCCTTGT-1	Image-seq	3.66708	893
SCG_MBML3_M-AGCTTGACATGTTCCC-1	Image-seq	3.61711	532
SCG_MBML3_M-AGCTTGATCAAGCCTA-1	Image-seq	3.26458	560
SCG_MBML3_M-AGGCCACCAGGATTGG-1	Image-seq	4.01853	2366
SCG_MBML3_M-AGGCCACCATGCCTAA-1	Image-seq	3.18696	484
SCG_MBML3_M-AGGCCGTAGAACAACT-1	Image-seq	3.51825	1257
SCG_MBML3_M-AGGCCGTGTCTAGCCG-1	Image-seq	3.17667	666
SCG_MBML3_M-AGGGAGTCAGCTGGCT-1	Image-seq	3.78547	1932
SCG_MBML3_M-AGGGTGAGTGCTGTAT-1	Image-seq	3.14799	409
SCG_MBML3_M-AGGGTGATCAGCACAT-1	Image-seq	3.23096	411
SCG_MBML3_M-AGGTCCGAGCAGCGTA-1	Image-seq	3.33786	957
SCG_MBML3_M-AGTAGTCAGCAGGTCA-1	Image-seq	3.59084	664
SCG_MBML3_M-AGTCTTTCAGCCACCA-1	Image-seq	3.32818	894
SCG_MBML3_M-AGTCTTTTCATCTGCC-1	Image-seq	3.94817	2243
SCG_MBML3_M-AGTGAGGTCACAAACC-1	Image-seq	4.22991	3059
SCG_MBML3_M-AGTGGGACAAGAGTCG-1	Image-seq	4.10254	2711
SCG_MBML3_M-AGTGGGAGTTGTCTTT-1	Image-seq	3.6066	780
SCG_MBML3_M-AGTGTCAGTAAATACG-1	Image-seq	3.16938	576
SCG_MBML3_M-AGTTGGTTCTAACTGG-1	Image-seq	3.66885	751
SCG_MBML3_M-AGTTGGTTCTCACATT-1	Image-seq	3.37218	764
SCG_MBML3_M-ATAACGCAGTAAGTAC-1	Image-seq	3.35064	598
SCG_MBML3_M-ATAACGCGTTAGAACA-1	Image-seq	3.81111	1931
SCG_MBML3_M-ATAAGAGCACCGTTGG-1	Image-seq	3.19451	493
SCG_MBML3_M-ATAAGAGCATAAAGGT-1	Image-seq	3.78262	1779
SCG_MBML3_M-ATAAGAGCATGGATGG-1	Image-seq	3.78211	1589
SCG_MBML3_M-ATAAGAGGTAACGCGA-1	Image-seq	3.96577	2403
SCG_MBML3_M-ATCACGAAGCAACGGT-1	Image-seq	3.97021	1988
SCG_MBML3_M-ATCATCTCATGAAGTA-1	Image-seq	3.10346	596
SCG_MBML3_M-ATCATGGCAAGTTGTC-1	Image-seq	3.37328	172
SCG_MBML3_M-ATCCACCCAGCTGTAT-1	Image-seq	3.3638	1060
SCG_MBML3_M-ATCTACTTCCGTTGCT-1	Image-seq	3.21906	838
SCG_MBML3_M-ATGAGGGTCAGTTAGC-1	Image-seq	3.33746	1020
SCG_MBML3_M-ATGCGATGTCAATACC-1	Image-seq	3.8493	1653
SCG_MBML3_M-ATGGGAGAGGACACCA-1	Image-seq	3.51095	578
SCG_MBML3_M-ATGGGAGTCAGCATGT-1	Image-seq	3.85673	94
SCG_MBML3_M-ATGGGAGTCCCAAGTA-1	Image-seq	3.95458	1860
SCG_MBML3_M-ATGTGTGCAGTGACAG-1	Image-seq	3.44855	1090
SCG_MBML3_M-ATTACTCGTGCACGAA-1	Image-seq	4.28858	3623
SCG_MBML3_M-ATTCTACAGAGATGAG-1	Image-seq	3.38238	852
SCG_MBML3_M-ATTGGACCACTCAGGC-1	Image-seq	4.09878	2651
SCG_MBML3_M-ATTGGACCAGGACGTA-1	Image-seq	3.16584	621
SCG_MBML3_M-ATTGGACGTCTGATTG-1	Image-seq	3.91046	1808
SCG_MBML3_M-ATTTCTGAGCACAGGT-1	Image-seq	3.86794	1913
SCG_MBML3_M-ATTTCTGAGGCGATAC-1	Image-seq	3.717	1661
SCG_MBML3_M-CAACCAAAGCGTTCCG-1	Image-seq	3.87552	2318
SCG_MBML3_M-CAACCAACACCTATCC-1	Image-seq	3.20952	621
SCG_MBML3_M-CAACCAATCTTGGGTA-1	Image-seq	3.6288	880
SCG_MBML3_M-CAACTAGCAGATGAGC-1	Image-seq	3.6721	1482
SCG_MBML3_M-CAAGAAATCATGCAAC-1	Image-seq	3.93334	2415
SCG_MBML3_M-CAAGATCCAGTATCTG-1	Image-seq	3.53263	934
SCG_MBML3_M-CAAGATCGTTACCAGT-1	Image-seq	3.14019	425
SCG_MBML3_M-CAAGGCCAGGACCACA-1	Image-seq	4.38428	4176
SCG_MBML3_M-CAAGGCCGTAGTGAAT-1	Image-seq	3.87064	2194
SCG_MBML3_M-CAAGTTGAGATATGGT-1	Image-seq	3.15381	453
SCG_MBML3_M-CAAGTTGAGGCCATAG-1	Image-seq	3.38917	226
SCG_MBML3_M-CAAGTTGCAACAACCT-1	Image-seq	3.31027	567
SCG_MBML3_M-CAAGTTGCACAAGCCC-1	Image-seq	3.5402	1053
SCG_MBML3_M-CAAGTTGTCGGATGTT-1	Image-seq	3.79817	1439
SCG_MBML3_M-CACAAACTCAAACCAC-1	Image-seq	3.2335	507
SCG_MBML3_M-CACACAAAGTGGAGTC-1	Image-seq	3.10483	697
SCG_MBML3_M-CACACAAGTTCGCTAA-1	Image-seq	3.38739	665
SCG_MBML3_M-CACACAATCAGAGGTG-1	Image-seq	3.85132	2177
SCG_MBML3_M-CACACCTCATGACGGA-1	Image-seq	3.20466	708
SCG_MBML3_M-CACAGTAGTGAGTGAC-1	Image-seq	3.61321	1434
SCG_MBML3_M-CACAGTAGTGTAAGTA-1	Image-seq	3.42488	848
SCG_MBML3_M-CACCAGGAGCCAGTTT-1	Image-seq	4.03635	2208
SCG_MBML3_M-CACCAGGAGCCCAATT-1	Image-seq	3.33304	667
SCG_MBML3_M-CACCAGGCAAGTTAAG-1	Image-seq	4.21168	3245
SCG_MBML3_M-CACCAGGCACAGATTC-1	Image-seq	3.28914	79
SCG_MBML3_M-CAGAATCCATTAACCG-1	Image-seq	3.60423	982
SCG_MBML3_M-CAGAGAGAGATGCCAG-1	Image-seq	3.68637	1585
SCG_MBML3_M-CAGAGAGAGGGCACTA-1	Image-seq	3.3668	336
SCG_MBML3_M-CAGATCAAGTTGTAGA-1	Image-seq	3.55979	980
SCG_MBML3_M-CAGATCATCGGACAAG-1	Image-seq	3.25358	816
[truncated: 11,459 more rows]

## Sheet: ED Figure 5e
Number of expressed genes and the total number of mapped reads (=molecules) in each AML cell processed with the Smartseq-v4 protocol. Each row represents a cell.
Cell ID	number.of.expressed.genes	total molecules	log10 total molecules
20191030_B01_S1	6825	1.58764e+06	6.20075
20191031_A01_S2	4825	1.82191e+06	6.26053
20191031_A03_S9	7244	2.02733e+06	6.30692
20191031_B01_S3	7481	2.04109e+06	6.30986
20191031_B03_S10	8138	2.0331e+06	6.30816
20191031_C01_S4	7806	1.83476e+06	6.26358
20191031_C03_S11	7657	2.11132e+06	6.32455
20191031_D03_S12	7169	2.12447e+06	6.32725
20191031_E01_S5	8335	2.35352e+06	6.37172
20191031_E03_S13	7387	2.06886e+06	6.31573
20191031_F01_S6	5231	1.924e+06	6.28421
20191031_G01_S7	7530	2.06058e+06	6.31399
20191031_H01_S8	3651	2.03791e+06	6.30918
20191104_A01_S14	7757	2.01986e+06	6.30532
20191104_A03_S26	7349	1.80131e+06	6.25559
20191104_A05_S35	8056	1.59622e+06	6.20309
20191104_B03_S27	7944	1.82555e+06	6.26139
20191104_B05_S36	8802	1.64414e+06	6.21594
20191104_C01_S15	8398	1.83922e+06	6.26463
20191104_C03_S28	8005	1.71356e+06	6.2339
20191104_C05_S37	8621	1.62722e+06	6.21145
20191104_D01_S16	8048	2.03158e+06	6.30783
20191104_D02_S21	8368	1.96218e+06	6.29274
20191104_D03_S29	7092	1.59406e+06	6.20251
20191104_D05_S38	7909	1.95857e+06	6.29194
20191104_E01_S17	7515	1.88521e+06	6.27536
20191104_E02_S22	8501	1.73877e+06	6.24024
20191104_E03_S30	9002	1.4097e+06	6.14913
20191104_E05_S39	8680	2.13909e+06	6.33023
20191104_F01_S18	7962	1.76122e+06	6.24581
20191104_F02_S23	7761	1.58582e+06	6.20025
20191104_F03_S31	8030	1.35641e+06	6.13239
20191104_F05_S40	7458	3.02844e+06	6.48122
20191104_G01_S19	9209	2.09666e+06	6.32153
20191104_G02_S24	5109	1.45478e+06	6.1628
20191104_G03_S32	7480	1.55863e+06	6.19274
20191104_G05_S41	8174	2.02362e+06	6.30613
20191104_G06_S43	8848	2.71618e+06	6.43396
20191104_H01_S20	5450	1.96026e+06	6.29231
20191104_H02_S25	4818	1.44398e+06	6.15956
20191104_H03_S33	7001	1.40145e+06	6.14658
20191104_H04_S34	4676	1.63316e+06	6.21303
20191104_H05_S42	9439	3.04041e+06	6.48293
20191104_H06_S44	5623	1.77755e+06	6.24982
20191105_A01_S45	8165	2.60621e+06	6.41601
20191105_B01_S46	6775	1.46157e+06	6.16482
20191105_B03_S48	6582	1.69669e+06	6.2296
20191105_C01_S47	8260	1.7973e+06	6.25462
20191105_C03_S49	6825	1.74697e+06	6.24229
20191105_D03_S50	6566	1.90066e+06	6.2789
20191105_E03_S51	6276	2.04552e+06	6.3108
20191105_F03_S52	5982	1.99256e+06	6.29941
20191106_F12_S53	8318	1.48309e+06	6.17117
20191106_G12_S54	7696	1.63881e+06	6.21453
20191106_H12_S55	7566	1.75847e+06	6.24514
20191107_A01_S56	7426	1.76307e+06	6.24627
20191107_B01_S57	7155	1.71796e+06	6.23501
20191009_2_A01_S7	10089	3.23659e+06	6.51009
20191009_2_A02_S15	10469	3.77504e+06	6.57692
20191009_2_B01_S8	9679	2.83055e+06	6.45187
20191009_2_B02_S16	10341	2.91318e+06	6.46437
20191009_2_B03_S24	10118	3.21919e+06	6.50775
20191009_2_C01_S9	8894	2.93493e+06	6.4676
20191009_2_C02_S17	10163	3.24336e+06	6.511
20191009_2_C03_S25	9598	3.4935e+06	6.54326
20191009_2_D01_S10	9308	2.98694e+06	6.47523
20191009_2_D02_S18	10415	5.01318e+06	6.70011
20191009_2_D03_S26	9691	3.11708e+06	6.49375
20191009_2_E01_S11	9498	3.35228e+06	6.52534
20191009_2_F01_S12	9753	3.23017e+06	6.50923
20191009_2_F02_S20	10242	3.15101e+06	6.49845
20191009_2_G01_S13	6056	2.87097e+06	6.45803
20191009_2_G02_S21	9790	3.0923e+06	6.49028
20191009_2_H01_S14	9325	2.32621e+06	6.36665
20191009_4_A04_S27	9060	3.27497e+06	6.51521
20191009_4_C04_S29	10064	3.27467e+06	6.51517
20191019_NoPro_A01_2_S34	9474	3.00107e+06	6.47728
20191019_NoPro_B01_1_S31	9776	3.75799e+06	6.57496
20191019_NoPro_B01_2_S35	10020	3.56996e+06	6.55266
20191019_NoPro_C01_1_S32	7277	3.04217e+06	6.48318
20191019_NoPro_C01_2_S36	9303	3.09845e+06	6.49115
20191019_NoPro_D01_1_S33	9073	3.07916e+06	6.48843
20191019_NoPro_D01_2_S37	9466	3.56743e+06	6.55236
20191019_NoPro_E01_2_S38	9572	3.31341e+06	6.52028
