# Supplementary material for: Image-seq: spatially resolved single-cell sequencing guided by in situ and in vivo imaging
Source: Nat Methods. 2022 Nov 24;19(12):1622–33. doi: 10.1038/s41592-022-01673-2 (PMC9718684; doi:10.1038/s41592-022-01673-2)
Supplement: Source Data Extended Data Fig. 6 — 6a: Coordinates for each cell from UMAP embedding of stroma cells including cell annotation. 6c: Expression levels of genes in each stromal cell that are shown in the heatmap from Extended Data Fig. 4c. 6d: Expression levels of literature marker genes (DOI: 10.1016/j.cell.2019.04.040) in each stromal cell. [file 41592_2022_1673_MOESM15_ESM.xlsx]

## Sheet: ED Figure 6b
Coordinates for each cell from UMAP embedding of stroma cells including cell annotation
Cell ID	UMAP_1	UMAP_2	Annotation
PREP0020_CHaas09906A_B01v1_20200123_2_Sample4_RFP	0.418963	1.62196	Mesenchymal Stromal
PREP0020_CHaas09906A_C01v1_20200123_2_Sample4_RFP	0.126236	0.0297568	Mesenchymal Stromal
PREP0020_CHaas09906A_C07v1_20200123_1_Sample2_RFP	-2.27392	1.71121	Endothelial
PREP0020_CHaas09906A_G03v1_20200123_2_Sample4_RFP	-3.63044	2.92294	Endothelial
PREP0020_CHaas09906A_G07v1_20200123_1_Sample2_RFP	-2.55283	2.51954	Endothelial
PREP0031_CHaas10169A_A01v1_NP_DsR_20200305_S1	-2.35352	3.12136	Endothelial
PREP0031_CHaas10169A_A01v1_NP_DsR_20200317_P1_1	0.386772	1.0115	Mesenchymal Stromal
PREP0031_CHaas10169A_A02v1_NP_DsR_20200303_S2	1.33333	-0.999806	Mesenchymal Stromal
PREP0031_CHaas10169A_A02v1_NP_DsR_20200305_S4	-2.28777	0.965125	Endothelial
PREP0031_CHaas10169A_A03v1_NP_DsR_20200305_S3	-1.8096	2.80138	Endothelial
PREP0031_CHaas10169A_A03v1_P_DsR_20200312_S4	-0.461069	0.739053	Mesenchymal Stromal
PREP0031_CHaas10169A_A04v1_P_DsR_20200310_S3	-2.61686	2.65016	Endothelial
PREP0031_CHaas10169A_A06v1_P_DsR_20200312_S3	0.770369	-0.0832707	Mesenchymal Stromal
PREP0031_CHaas10169A_B01v1_NP_DsR_20200317_P1_1	0.80861	0.819132	Mesenchymal Stromal
PREP0031_CHaas10169A_B02v1_P_DsR_20200312_S4	-3.79901	2.39368	Endothelial
PREP0031_CHaas10169A_B03v1_NP_DsR_20200305_S3	-0.0524226	1.28501	Mesenchymal Stromal
PREP0031_CHaas10169A_B04v1_NP_DsR_20200305_S1	-1.14223	1.19071	Mesenchymal Stromal
PREP0031_CHaas10169A_B06v1_P_DsR_20200312_S3	-2.96578	2.59931	Endothelial
PREP0031_CHaas10169A_C01v1_NP_DsR_20200305_S1	-0.80747	1.39309	Mesenchymal Stromal
PREP0031_CHaas10169A_C02v1_P_DsR_20200310_S4	-2.29601	1.87343	Endothelial
PREP0031_CHaas10169A_C03v1_NP_DsR_20200305_S3	-3.57398	2.10178	Endothelial
PREP0031_CHaas10169A_C04v1_P_DsR_20200312_S2	-2.82362	0.861773	Endothelial
PREP0031_CHaas10169A_C05v1_P_DsR_20200312_S3	-2.80901	1.95094	Endothelial
PREP0031_CHaas10169A_C06v1_P_DsR_20200312_S3	-0.537161	0.192154	Mesenchymal Stromal
PREP0031_CHaas10169A_D01v1_NP_DsR_20200305_S1	0.352337	0.554157	Mesenchymal Stromal
PREP0031_CHaas10169A_D02v1_NP_DsR_20200303_S2	0.383187	0.270147	Mesenchymal Stromal
PREP0031_CHaas10169A_D02v1_P_DsR_20200310_S4	-2.93148	3.32403	Endothelial
PREP0031_CHaas10169A_D03v1_NP_DsR_20200305_S3	1.72154	-0.411271	Mesenchymal Stromal
PREP0031_CHaas10169A_D04v1_P_DsR_20200312_S2	-2.83058	1.45346	Endothelial
PREP0031_CHaas10169A_D06v1_P_DsR_20200312_S3	-2.21826	2.2664	Endothelial
PREP0031_CHaas10169A_E01v1_NP_DsR_20200305_S1	-0.208888	1.45546	Mesenchymal Stromal
PREP0031_CHaas10169A_E03v1_NP_DsR_20200305_S3	0.213843	-1.90177	Endothelial
PREP0031_CHaas10169A_E05v1_P_DsR_20200312_S3	1.17791	0.156686	Mesenchymal Stromal
PREP0031_CHaas10169A_E07v1_P_DsR_20200312_S3	0.917088	0.409647	Mesenchymal Stromal
PREP0031_CHaas10169A_F01v1_NP_DsR_20200305_S1	-0.85608	1.80714	Mesenchymal Stromal
PREP0031_CHaas10169A_F02v1_P_DsR_20200312_S4	-0.81531	0.340627	Mesenchymal Stromal
PREP0031_CHaas10169A_G01v1_NP_DsR_20200305_S1	-1.8277	2.06948	Endothelial
PREP0031_CHaas10169A_G02v1_P_DsR_20200312_S4	-3.09679	2.14949	Endothelial
PREP0031_CHaas10169A_G05v1_P_DsR_20200312_S3	-3.252	2.62168	Endothelial
PREP0031_CHaas10169A_G06v1_P_DsR_20200312_S3	1.94451	-1.0596	Mesenchymal Stromal
PREP0031_CHaas10169A_G07v1_P_DsR_20200312_S3	1.23111	-0.429628	Mesenchymal Stromal
PREP0031_CHaas10169A_H02v1_P_DsR_20200310_S4	-3.61368	1.84301	Endothelial
PREP0031_CHaas10169A_H02v1_P_DsR_20200312_S4	-3.11668	1.87598	Endothelial
PREP0031_CHaas10169A_H03v1_P_DsR_20200310_S4	-3.11163	3.09799	Endothelial

## Sheet: ED Figure 6c
Expression levels of genes in each stromal cell that are shown in the heatmap from Extended Data Figure 4c. Cell annotation is also listed.
Cell ID	Pcolce	Ogn	Clu	Apod	Sfrp4	Cxcl12	Gas6	Hp	Lpl	Serping1	Cxcl14	Adipoq	Gdpd2	Esm1	Apoe	Kitl	Dpep1	Gpx3	Ebf1	Fbln5	Egfl7	Fabp4	Ly6e	Plvap	Cldn5	Cdh5	Sepp1	Eng	Kdr	Lrg1	Tfpi	Marcksl1	Ctla2a	Emcn	Gpihbp1	Esam	Mmrn2	Cd93	Gng11	cell annotation
PREP0020_CHaas09906A_C07v1_20200123_1_Sample2_RFP	-0.731483	-0.705652	-0.696766	-0.796086	-0.655187	-0.827836	-0.722866	-0.754337	-0.847522	-0.843191	-0.580026	-0.69873	-0.557541	-0.580423	-1.11241	-0.380071	-0.692135	-0.979967	1.53352	-0.775104	1.28392	0.818756	1.04688	-0.976448	1.88872	-0.393957	-1.53165	1.62213	-0.839701	-0.951804	-1.02051	-0.917789	-0.76362	-0.764342	1.64368	1.43559	1.72742	0.875281	1.77598	Endothelial
PREP0020_CHaas09906A_G03v1_20200123_2_Sample4_RFP	-0.731483	-0.705652	-0.696766	-0.793728	-0.655187	-0.831455	-0.722866	-0.754337	-0.826605	-0.843191	-0.580026	-0.69873	-0.557541	-0.580423	-1.34038	-0.380071	-0.692135	-0.979967	-0.713569	-0.775104	1.46378	1.19041	-0.0446488	0.108203	-0.702625	1.63975	0.684331	1.49	1.50895	0.0569837	0.657618	1.46769	0.91837	-0.606752	1.53978	1.34126	1.60864	1.57094	1.6506	Endothelial
PREP0020_CHaas09906A_G07v1_20200123_1_Sample2_RFP	-0.731483	-0.705652	-0.696766	-0.796086	-0.655187	-0.829405	-0.722866	-0.754337	-0.5748	-0.843191	-0.580026	-0.69873	-0.557541	-0.580423	-0.792495	-0.380071	-0.692135	-0.979967	-0.0980743	-0.775104	0.0052121	0.751423	0.110631	0.18061	1.85522	1.74667	0.540057	-0.425771	0.779641	0.190482	1.38677	1.55883	1.79597	-0.259978	-0.255998	0.302613	1.6976	1.66223	1.74456	Endothelial
PREP0031_CHaas10169A_A01v1_NP_DsR_20200305_S1	-0.731483	-0.705652	-0.696766	-0.796086	-0.653675	-0.666874	0.158018	-0.754337	-0.386136	-0.843191	-0.580026	-0.69873	-0.557541	-0.580423	0.120891	-0.380071	-0.692135	-0.963378	-0.713569	-0.775104	0.653368	1.10687	1.02138	1.19727	1.50147	1.36977	1.04938	1.23756	1.30557	1.16382	1.22286	0.537902	1.53411	1.50631	1.33672	1.15587	1.37966	-0.242771	0.895719	Endothelial
PREP0031_CHaas10169A_A02v1_NP_DsR_20200305_S4	-0.731483	-0.705652	-0.696766	-0.796086	-0.655187	-0.819701	-0.722866	-0.754337	-0.847522	-0.843191	-0.580026	-0.69873	-0.557541	-0.580423	-1.51679	-0.380071	-0.692135	-0.979967	0.739928	1.63256	-0.320079	0.184587	1.35714	0.780514	-0.709487	0.457302	-0.181972	-0.0778823	-0.839701	1.25034	-1.02051	-0.917789	2.02618	-0.760811	1.01314	1.63937	-0.697163	1.96276	0.164443	Endothelial
PREP0031_CHaas10169A_A03v1_NP_DsR_20200305_S3	-0.731483	-0.705652	0.0584255	-0.796086	-0.655187	-0.581841	-0.720005	-0.754337	-0.847522	-0.843191	-0.580026	-0.69873	-0.557541	-0.580423	-1.23175	0.451574	-0.692135	-0.979967	1.49274	1.48146	0.705334	0.502522	1.08017	0.85312	1.84274	-0.510066	-0.783733	1.5765	-0.471898	0.354793	-1.02051	-0.917789	-0.380413	0.418305	0.121274	1.40322	1.68648	-0.768786	-0.155687	Endothelial
PREP0031_CHaas10169A_A04v1_P_DsR_20200310_S3	-0.731483	-0.705652	-0.696766	-0.796086	-0.655187	-0.831455	-0.722866	-0.754337	-0.408119	-0.843191	-0.580026	-0.69873	-0.557541	-0.580423	-0.631655	-0.380071	-0.692135	-0.852551	-0.713569	-0.775104	0.489792	1.09712	1.00604	0.937709	1.47322	1.34	0.836568	-0.0195743	0.481346	0.773177	0.735695	1.20749	0.890277	1.48551	0.196562	-0.0910987	1.35402	-0.405496	1.3799	Endothelial
PREP0031_CHaas10169A_B02v1_P_DsR_20200312_S4	-0.731483	-0.705652	-0.696766	-0.796086	-0.655187	-0.830488	-0.722866	-0.62932	-0.293912	-0.843191	-0.580026	-0.69873	-0.557541	-0.580423	-0.0518506	-0.380071	-0.692135	-0.840063	-0.713569	-0.775104	1.29095	1.01818	0.580527	1.01717	1.45268	1.0064	0.738145	1.18906	1.2658	1.14256	1.09772	1.18845	0.211379	1.47031	1.29698	1.11943	1.33536	1.29183	0.0203002	Endothelial
PREP0031_CHaas10169A_B06v1_P_DsR_20200312_S3	-0.731483	-0.705652	-0.696766	-0.0343843	-0.655187	-0.272924	1.36947	0.0716983	-0.683666	-0.0621476	-0.580026	-0.170362	-0.557541	0.656809	0.450205	-0.380071	-0.692135	-0.00944767	-0.713569	-0.197829	1.41704	1.15183	0.513877	1.27914	-0.709487	-0.660272	1.12396	1.40624	1.44212	1.23521	1.30369	0.748316	0.56362	1.62886	1.47308	0.608198	1.53296	1.42185	0.110877	Endothelial
PREP0031_CHaas10169A_C02v1_P_DsR_20200310_S4	-0.731483	-0.705652	-0.283231	-0.796086	-0.655187	-0.768367	0.346182	-0.754337	-0.488236	-0.843191	-0.580026	-0.69873	-0.557541	-0.580423	-0.687817	-0.380071	-0.692135	-0.979967	-0.713569	-0.267181	1.31744	0.97572	1.01925	1.19532	0.781133	1.36562	0.767955	1.23364	-0.248111	1.16212	1.22094	1.23	0.743506	1.50341	-0.372082	1.15294	-0.677426	-0.765295	1.10216	Endothelial
PREP0031_CHaas10169A_C03v1_NP_DsR_20200305_S3	-0.731483	-0.705652	-0.696766	-0.796086	-0.655187	-0.831455	-0.722866	-0.754337	-0.261174	-0.843191	-0.580026	-0.69873	-0.557541	-0.580423	-0.386835	-0.380071	-0.692135	-0.858874	-0.713569	-0.775104	1.36008	0.884363	1.05851	1.23127	-0.520689	-0.244926	1.03589	-0.587617	1.36176	1.19349	1.20095	0.612368	0.870478	0.0302451	1.36748	-0.488087	1.41051	1.40105	1.06487	Endothelial
PREP0031_CHaas10169A_C04v1_P_DsR_20200312_S2	-0.731483	-0.705652	-0.696766	-0.796086	-0.655187	-0.831455	-0.722866	-0.754337	-0.847522	-0.843191	-0.580026	-0.69873	-0.557541	-0.580423	-0.00467246	-0.380071	-0.692135	-0.979967	-0.713569	-0.775104	1.69922	1.00521	-1.28512	1.13159	-0.709487	2.13068	1.33564	1.93925	1.85716	1.43895	1.53513	1.87947	2.04209	-0.764342	-0.823188	1.43785	-0.767563	-0.782999	1.29017	Endothelial
PREP0031_CHaas10169A_C05v1_P_DsR_20200312_S3	-0.731483	-0.705652	-0.696766	-0.796086	-0.655187	-0.831455	-0.722866	-0.754337	-0.21519	-0.843191	-0.580026	-0.69873	-0.557541	-0.580423	-0.350221	-0.380071	-0.692135	-0.979967	-0.713569	-0.553395	1.08	0.970211	-0.308454	1.15776	1.42264	-0.170876	1.01321	1.04898	0.91275	1.12929	1.18382	1.16058	1.47336	1.44795	1.16352	1.09684	-0.157233	-0.564109	1.3307	Endothelial
PREP0031_CHaas10169A_D02v1_P_DsR_20200310_S4	-0.731483	-0.705652	-0.696766	-0.796086	-0.655187	-0.830389	-0.391306	-0.754337	-0.847522	-0.843191	-0.580026	-0.69873	-0.557541	-0.580423	0.00700712	-0.380071	-0.692135	-0.979967	-0.713569	-0.775104	1.32416	1.10945	0.819467	1.20099	0.608223	1.3777	1.05277	0.227078	0.977796	1.01617	0.942982	0.489105	1.53985	1.29252	1.34282	0.603914	-0.454534	1.24803	1.41456	Endothelial
PREP0031_CHaas10169A_D04v1_P_DsR_20200312_S2	-0.731483	-0.705652	-0.696766	-0.796086	-0.655187	-0.831455	-0.722866	-0.635859	-0.753087	-0.843191	-0.580026	-0.69873	-0.557541	-0.580423	-0.413115	-0.380071	-0.692135	-0.858109	-0.713569	-0.51306	0.570722	1.09423	0.66263	1.17908	-0.709487	0.0311397	1.03274	1.20123	1.27581	1.14793	1.20489	1.1998	-0.488318	1.47938	1.30698	0.870518	1.34649	1.30316	0.320775	Endothelial
PREP0031_CHaas10169A_D06v1_P_DsR_20200312_S3	-0.731483	-0.705652	-0.696766	-0.796086	-0.655187	-0.829442	-0.711865	-0.754337	-0.84139	-0.843191	-0.580026	-0.69873	-0.557541	-0.580423	0.148041	-0.380071	-0.692135	-0.8741	-0.713569	-0.775104	0.50858	1.08357	0.42028	0.580582	-0.709487	1.29926	1.01871	0.783726	1.2509	0.916956	1.18975	0.566002	0.174471	1.3114	1.16005	1.10575	0.938831	1.27498	-0.560986	Endothelial
PREP0031_CHaas10169A_E03v1_NP_DsR_20200305_S3	-0.731483	-0.705652	-0.696766	-0.796086	0.063534	-0.831455	-0.722866	-0.754337	-0.847522	-0.843191	-0.580026	-0.69873	-0.557541	-0.580423	-1.51679	-0.380071	-0.692135	-0.979967	-0.713569	-0.775104	-0.900842	-1.04707	-1.33631	-0.976448	-0.709487	-0.81184	-1.53165	-0.97398	-0.839701	-0.951804	-1.02051	-0.917789	-0.764777	-0.764342	-0.823188	-0.939471	-0.767563	-0.782999	-1.01061	Endothelial
PREP0031_CHaas10169A_G01v1_NP_DsR_20200305_S1	-0.731483	-0.705652	-0.696766	-0.774398	-0.655187	-0.584395	0.406269	-0.576551	-0.846234	-0.843191	-0.580026	-0.69873	-0.557541	-0.580423	0.0927994	-0.380071	-0.692135	-0.542757	-0.713569	-0.775104	-0.264428	1.13562	1.06671	1.23877	1.58642	1.43834	1.08724	0.901992	1.37426	1.20003	0.729965	0.940855	1.59856	-0.0737249	-0.823188	0.832495	1.45655	1.41536	-0.0688303	Endothelial
PREP0031_CHaas10169A_G02v1_P_DsR_20200312_S4	-0.731483	-0.705652	-0.696766	-0.796086	-0.655187	-0.753555	-0.722866	-0.754337	-0.846593	-0.843191	-0.580026	-0.69873	-0.557541	-0.580423	-0.79134	-0.380071	-0.692135	-0.979967	1.12562	0.0546917	1.27568	1.08096	0.328996	1.00567	1.42708	1.29149	0.973897	0.110877	1.24483	1.13126	1.18604	1.1647	-0.111139	1.45127	1.27603	0.574629	1.31206	1.26813	0.526381	Endothelial
PREP0031_CHaas10169A_G05v1_P_DsR_20200312_S3	-0.488985	-0.705652	-0.696766	-0.796086	-0.655187	-0.664252	-0.722866	-0.754337	-0.195305	-0.843191	-0.580026	-0.69873	-0.557541	-0.580423	0.220987	-0.380071	-0.692135	-0.979967	-0.713569	-0.424424	1.27912	0.867907	0.339536	1.16293	0.330335	1.29753	1.01795	1.16933	1.24955	1.13381	0.797305	1.17004	1.48127	0.464875	1.28075	1.10452	-0.283	1.27346	0.785799	Endothelial
PREP0031_CHaas10169A_H02v1_P_DsR_20200310_S4	-0.731483	-0.705652	-0.696766	-0.796086	-0.655187	-0.830924	-0.722866	-0.754337	-0.845368	-0.668129	-0.580026	-0.69873	-0.557541	-0.580423	0.537234	-0.380071	-0.692135	-0.979967	-0.713569	-0.72199	0.00348071	0.826322	1.00224	1.17975	1.46626	0.418216	1.03335	0.597598	1.09473	1.10782	1.20555	-0.636033	-0.762897	1.48037	0.294863	1.06864	-0.211921	-0.782999	0.369258	Endothelial
PREP0031_CHaas10169A_H02v1_P_DsR_20200312_S4	-0.731483	-0.705652	-0.696766	-0.796086	-0.655187	-0.831455	-0.662641	-0.754337	-0.847522	-0.843191	-0.580026	-0.69873	-0.557541	-0.580423	-0.394159	-0.380071	-0.692135	-0.89877	-0.713569	-0.775104	1.27443	1.08022	0.477917	1.15896	0.528885	0.0121117	1.0143	0.217466	-0.405447	1.01656	0.233113	0.394408	1.47519	1.44971	1.27432	0.890597	0.967013	1.2662	0.688727	Endothelial
PREP0031_CHaas10169A_H03v1_P_DsR_20200310_S4	-0.731483	-0.705652	-0.696766	-0.796086	-0.655187	-0.831455	0.0991227	-0.609237	-0.846112	-0.843191	-0.243353	-0.69873	-0.557541	-0.580423	-0.326036	-0.380071	-0.692135	-0.919508	-0.713569	0.0778869	1.29066	1.08979	0.994529	1.08406	1.45219	1.31787	0.607106	1.18857	1.15665	0.968779	1.19857	-0.107391	-0.704155	1.46994	1.29658	1.11905	-0.321464	0.719393	1.35947	Endothelial
PREP0020_CHaas09906A_B01v1_20200123_2_Sample4_RFP	1.5953	1.63205	-0.696766	1.47376	1.79121	1.33334	1.75242	1.5692	1.57377	1.53859	1.9306	1.58648	-0.557541	-0.580423	0.906956	3.32575	1.63982	1.20058	-0.713569	0.922055	-0.900842	-1.04707	-1.33631	-0.976448	-0.709487	-0.81184	0.855576	-0.97398	-0.839701	-0.951804	0.481068	-0.917789	-0.764777	-0.764342	-0.823188	-0.939471	-0.767563	-0.782999	-0.92635	Mesenchymal Stromal
PREP0020_CHaas09906A_C01v1_20200123_2_Sample4_RFP	1.63476	1.15111	0.7923	0.917778	1.83789	1.42016	-0.722866	1.15518	1.61237	1.56034	-0.1249	1.61609	2.05875	2.0185	0.816207	-0.380071	0.186966	0.393972	-0.713569	1.70355	-0.900842	-1.04707	-0.101302	-0.976448	-0.709487	-0.81184	0.0170223	-0.97398	-0.839701	-0.951804	-1.02051	-0.917789	-0.764777	-0.764342	-0.823188	-0.939471	-0.767563	-0.782999	-1.01061	Mesenchymal Stromal
PREP0031_CHaas10169A_A01v1_NP_DsR_20200317_P1_1	0.0787887	1.33496	0.667128	0.193527	0.520006	0.885565	1.41215	1.31806	1.33938	0.507317	1.51012	1.35304	1.56069	0.299184	-0.0292264	0.60877	1.37654	0.519916	1.4381	-0.112986	-0.900842	-1.04707	-1.26524	-0.976448	-0.709487	-0.81184	-1.03777	-0.97398	-0.839701	-0.951804	-0.431209	-0.864631	-0.764777	-0.764342	-0.823188	-0.939471	-0.767563	-0.782999	-0.51815	Mesenchymal Stromal
PREP0031_CHaas10169A_A02v1_NP_DsR_20200303_S2	1.75741	-0.705652	1.88563	1.62281	-0.655187	1.46401	-0.722866	1.22811	-0.847522	1.62718	2.24317	1.70747	2.29863	2.19273	0.974083	3.5332	1.82057	1.46023	-0.713569	1.81276	-0.900842	-1.04707	-1.33631	-0.976448	-0.709487	-0.81184	-1.53165	-0.97398	-0.839701	-0.951804	-1.02051	-0.917789	-0.764777	-0.764342	-0.823188	-0.939471	-0.767563	-0.782999	-1.01061	Mesenchymal Stromal
PREP0031_CHaas10169A_A03v1_P_DsR_20200312_S4	1.24163	1.65968	-0.696766	0.869595	-0.655187	-0.263351	-0.722866	-0.754337	-0.392417	0.23805	1.97132	-0.69873	-0.557541	-0.580423	-1.51679	-0.380071	1.66403	0.50626	1.91537	-0.775104	-0.900842	-1.04707	-0.0443589	-0.124608	-0.709487	-0.81184	0.346781	-0.97398	-0.839701	-0.951804	-1.02051	-0.917789	-0.764777	-0.764342	-0.823188	-0.939471	-0.767563	-0.782999	-1.01061	Mesenchymal Stromal
PREP0031_CHaas10169A_A06v1_P_DsR_20200312_S3	-0.731483	1.64619	-0.696766	1.48404	1.80441	1.29104	-0.621798	1.47479	1.58469	1.54476	-0.580026	0.718217	-0.557541	-0.580423	1.28576	-0.380071	1.55951	1.3598	0.79409	1.67825	-0.900842	-1.04707	1.40554	-0.976448	-0.709487	-0.81184	0.00807046	-0.97398	-0.839701	-0.951804	-1.02051	-0.917789	-0.764777	-0.764342	-0.823188	-0.939471	-0.767563	-0.782999	-1.01061	Mesenchymal Stromal
PREP0031_CHaas10169A_B01v1_NP_DsR_20200317_P1_1	0.284633	1.5485	0.542469	1.41264	0.315284	0.93261	0.302342	0.870981	1.50882	0.631454	-0.467847	1.5365	0.927849	1.87073	0.966616	-0.202209	1.53765	0.200448	1.74743	-0.165551	-0.900842	-1.04707	-1.06065	-0.976448	-0.709487	-0.81184	-0.564065	-0.97398	-0.839701	-0.951804	-0.612964	-0.917789	-0.764777	-0.764342	-0.823188	-0.939471	-0.767563	-0.782999	-1.01061	Mesenchymal Stromal
PREP0031_CHaas10169A_B03v1_NP_DsR_20200305_S3	1.24405	0.300455	1.35926	1.14865	1.38087	1.19707	1.29954	1.38028	1.21065	1.33885	1.32757	1.31775	1.37656	1.48464	1.03866	0.466055	1.25361	1.17028	-0.281453	1.01267	-0.900842	-1.04707	-0.776357	-0.976448	-0.709487	-0.81184	-0.614819	-0.519966	-0.839701	-0.951804	-0.365717	-0.913546	-0.761084	-0.764342	-0.823188	-0.939471	-0.767563	-0.782999	-0.58965	Mesenchymal Stromal
PREP0031_CHaas10169A_B04v1_NP_DsR_20200305_S1	-0.514846	-0.705652	-0.696766	-0.796086	-0.655187	-0.831455	0.237149	-0.754337	0.493734	0.0984178	-0.580026	-0.69873	-0.557541	-0.580423	-1.51679	-0.380071	-0.692135	-0.0731223	1.25645	-0.775104	-0.900842	-0.247928	-1.33631	-0.976448	-0.709487	-0.81184	-1.12919	-0.97398	-0.839701	-0.951804	-0.751882	0.0534124	-0.764777	-0.738206	-0.823188	-0.891693	-0.767563	-0.782999	1.47879	Mesenchymal Stromal
PREP0031_CHaas10169A_C01v1_NP_DsR_20200305_S1	-0.72284	1.11379	-0.696766	1.0826	-0.653944	-0.218594	-0.721328	-0.751013	0.839944	0.622134	-0.580026	-0.69873	-0.557541	-0.575328	-1.03734	-0.380071	1.17665	0.853506	1.13585	-0.775104	-0.900842	-0.921306	-1.10931	-0.976448	-0.709487	-0.81184	-0.499092	-0.477665	-0.839701	-0.951804	-1.02051	-0.917789	-0.764777	-0.764342	-0.823188	-0.939471	-0.767563	-0.767725	-1.01061	Mesenchymal Stromal
PREP0031_CHaas10169A_C06v1_P_DsR_20200312_S3	1.54301	-0.108954	-0.148262	-0.614439	0.0415445	-0.831455	-0.722866	-0.520803	-0.847522	-0.843191	-0.580026	-0.69873	2.08139	-0.580423	-1.51679	-0.380071	-0.692135	0.431645	1.97317	-0.775104	-0.900842	-1.04707	-1.33631	-0.976448	-0.709487	-0.81184	-1.17771	-0.97398	-0.839701	-0.951804	-0.504164	-0.917789	-0.764777	-0.764342	-0.823188	-0.939471	-0.767563	-0.782999	-0.388203	Mesenchymal Stromal
PREP0031_CHaas10169A_D01v1_NP_DsR_20200305_S1	1.47132	1.47641	1.5925	1.35936	1.64526	1.3285	1.59008	1.5038	1.45219	1.46943	1.70636	1.3839	-0.557541	1.7911	1.19533	1.0618	1.38387	1.30155	-0.713569	1.55677	-0.900842	-1.04707	0.184205	-0.976448	-0.709487	-0.81184	-0.268315	-0.97398	-0.839701	-0.951804	-1.02051	-0.917789	-0.764777	-0.764342	-0.823188	-0.939471	-0.767563	-0.782999	-1.01061	Mesenchymal Stromal
PREP0031_CHaas10169A_D02v1_NP_DsR_20200303_S2	1.36769	1.34846	1.48619	1.26345	1.52418	1.26919	1.45643	1.44811	1.18348	1.41054	1.52855	-0.215469	1.57927	1.64991	1.12467	-0.380071	0.922979	1.24235	1.45715	1.46288	-0.900842	-1.04707	1.17702	-0.976448	-0.709487	-0.81184	-0.0467143	-0.97398	-0.839701	-0.951804	-1.02051	-0.917789	-0.764777	-0.764342	-0.823188	-0.939471	-0.767563	-0.782999	-1.01061	Mesenchymal Stromal
PREP0031_CHaas10169A_D03v1_NP_DsR_20200305_S3	1.69014	-0.705652	1.81675	1.56103	-0.655187	1.45076	1.8783	1.61841	-0.847522	1.59066	2.11077	1.42172	2.16551	-0.580423	1.34087	-0.380071	-0.692135	1.42349	-0.713569	-0.775104	-0.900842	-1.04707	-1.33631	-0.976448	-0.709487	-0.81184	-1.53165	-0.97398	-0.839701	-0.951804	-1.02051	2.12203	-0.764777	-0.764342	-0.823188	-0.939471	-0.767563	-0.782999	-1.01061	Mesenchymal Stromal
PREP0031_CHaas10169A_E01v1_NP_DsR_20200305_S1	1.22919	-0.266721	1.10772	1.03824	1.36373	1.18828	1.28087	1.37201	1.21349	1.00213	1.3042	1.30614	1.35298	1.46501	1.02818	0.148495	1.23745	1.16149	-0.118633	1.33627	-0.900842	-1.04233	0.104453	-0.976448	-0.709487	-0.81184	-0.418877	0.307924	-0.839701	-0.951804	-0.492138	-0.599621	-0.764777	-0.764342	-0.823188	-0.939471	-0.767563	-0.782999	-0.587231	Mesenchymal Stromal
PREP0031_CHaas10169A_E05v1_P_DsR_20200312_S3	-0.556729	1.65111	1.73501	-0.796086	-0.655187	1.4066	1.77229	0.850605	1.58849	1.45878	-0.580026	1.59778	-0.557541	1.98418	1.28833	-0.380071	1.65653	1.37947	-0.713569	1.68172	-0.900842	-1.04707	-1.33631	-0.976448	-0.709487	-0.81184	-1.53165	-0.97398	-0.839701	-0.951804	-1.02051	0.236324	-0.764777	-0.764342	-0.823188	-0.939471	-0.767563	-0.782999	-1.01061	Mesenchymal Stromal
PREP0031_CHaas10169A_E07v1_P_DsR_20200312_S3	1.49856	1.51037	1.16898	1.38452	1.67723	1.34393	-0.704124	1.51828	1.47894	1.48474	-0.580026	1.51343	1.80699	1.82861	1.21371	-0.380071	1.53267	0.941264	-0.713569	1.58134	-0.900842	-1.04707	1.21731	-0.976448	-0.709487	-0.81184	-0.317524	-0.97398	-0.839701	-0.951804	-1.02051	-0.917789	-0.764777	-0.764342	-0.823188	-0.939471	-0.767563	0.200489	-1.01061	Mesenchymal Stromal
PREP0031_CHaas10169A_F01v1_NP_DsR_20200305_S1	1.12354	-0.235786	0.932238	0.931382	1.24246	1.12512	1.14942	1.3125	1.10873	0.898225	0.550484	1.22302	1.19024	1.32703	0.95279	-0.0153429	1.12305	1.09832	-0.434356	1.23874	-0.790784	0.0335075	0.363325	-0.23046	0.0527521	-0.511105	0.102338	0.190973	-0.101047	0.207875	-0.207675	-0.286347	-0.0714866	-0.635372	-0.823188	-0.602992	-0.064477	-0.197968	-0.519806	Mesenchymal Stromal
PREP0031_CHaas10169A_F02v1_P_DsR_20200312_S4	0.373707	1.51868	-0.696766	-0.796086	1.86848	-0.831455	-0.722866	-0.754337	-0.842874	0.429445	2.05377	-0.69873	-0.557541	-0.580423	-1.51679	-0.380071	-0.692135	1.40723	2.00076	-0.775104	-0.900842	-1.04707	-1.33631	-0.976448	-0.709487	-0.81184	-1.53165	-0.97398	-0.839701	-0.950521	-1.02051	-0.917789	-0.764777	-0.764342	-0.823188	-0.939471	-0.767563	-0.782999	-1.01061	Mesenchymal Stromal
PREP0031_CHaas10169A_G06v1_P_DsR_20200312_S3	-0.731483	-0.705652	2.2673	1.20863	-0.655187	1.68723	2.48034	-0.754337	-0.847522	-0.843191	-0.580026	-0.69873	-0.557541	-0.580423	1.62195	3.54431	-0.692135	0.946689	-0.713569	-0.775104	-0.900842	-1.04707	-1.33631	-0.976448	-0.709487	-0.81184	-1.53165	-0.97398	-0.839701	-0.951804	-1.02051	-0.917789	-0.764777	-0.764342	-0.823188	-0.939471	-0.767563	-0.782999	-1.01061	Mesenchymal Stromal
PREP0031_CHaas10169A_G07v1_P_DsR_20200312_S3	1.70527	1.7723	1.83225	1.57493	1.92158	1.22639	-0.722866	1.6262	1.68127	0.672628	-0.580026	1.66874	-0.557541	-0.580423	1.35077	-0.380071	-0.692135	1.43178	0.875117	-0.775104	-0.900842	-1.04707	-1.33631	-0.976448	-0.709487	-0.81184	-1.53165	-0.97398	-0.839701	-0.951804	-1.02051	-0.917789	-0.764777	-0.764342	-0.823188	-0.939471	-0.767563	-0.782999	-1.01061	Mesenchymal Stromal

## Sheet: ED Figure 6d
Expression levels of literature marker genes (DOI: 10.1016/j.cell.2019.04.040) in each stromal cell.
lit. annotation	gene	PREP0020_CHaas09906A_C07v1_20200123_1_Sample2_RFP	PREP0020_CHaas09906A_G03v1_20200123_2_Sample4_RFP	PREP0020_CHaas09906A_G07v1_20200123_1_Sample2_RFP	PREP0031_CHaas10169A_A01v1_NP_DsR_20200305_S1	PREP0031_CHaas10169A_A02v1_NP_DsR_20200305_S4	PREP0031_CHaas10169A_A03v1_NP_DsR_20200305_S3	PREP0031_CHaas10169A_A04v1_P_DsR_20200310_S3	PREP0031_CHaas10169A_B02v1_P_DsR_20200312_S4	PREP0031_CHaas10169A_B06v1_P_DsR_20200312_S3	PREP0031_CHaas10169A_C02v1_P_DsR_20200310_S4	PREP0031_CHaas10169A_C03v1_NP_DsR_20200305_S3	PREP0031_CHaas10169A_C04v1_P_DsR_20200312_S2	PREP0031_CHaas10169A_C05v1_P_DsR_20200312_S3	PREP0031_CHaas10169A_D02v1_P_DsR_20200310_S4	PREP0031_CHaas10169A_D04v1_P_DsR_20200312_S2	PREP0031_CHaas10169A_D06v1_P_DsR_20200312_S3	PREP0031_CHaas10169A_E03v1_NP_DsR_20200305_S3	PREP0031_CHaas10169A_G01v1_NP_DsR_20200305_S1	PREP0031_CHaas10169A_G02v1_P_DsR_20200312_S4	PREP0031_CHaas10169A_G05v1_P_DsR_20200312_S3	PREP0031_CHaas10169A_H02v1_P_DsR_20200310_S4	PREP0031_CHaas10169A_H02v1_P_DsR_20200312_S4	PREP0031_CHaas10169A_H03v1_P_DsR_20200310_S4	PREP0020_CHaas09906A_B01v1_20200123_2_Sample4_RFP	PREP0020_CHaas09906A_C01v1_20200123_2_Sample4_RFP	PREP0031_CHaas10169A_A01v1_NP_DsR_20200317_P1_1	PREP0031_CHaas10169A_A02v1_NP_DsR_20200303_S2	PREP0031_CHaas10169A_A03v1_P_DsR_20200312_S4	PREP0031_CHaas10169A_A06v1_P_DsR_20200312_S3	PREP0031_CHaas10169A_B01v1_NP_DsR_20200317_P1_1	PREP0031_CHaas10169A_B03v1_NP_DsR_20200305_S3	PREP0031_CHaas10169A_B04v1_NP_DsR_20200305_S1	PREP0031_CHaas10169A_C01v1_NP_DsR_20200305_S1	PREP0031_CHaas10169A_C06v1_P_DsR_20200312_S3	PREP0031_CHaas10169A_D01v1_NP_DsR_20200305_S1	PREP0031_CHaas10169A_D02v1_NP_DsR_20200303_S2	PREP0031_CHaas10169A_D03v1_NP_DsR_20200305_S3	PREP0031_CHaas10169A_E01v1_NP_DsR_20200305_S1	PREP0031_CHaas10169A_E05v1_P_DsR_20200312_S3	PREP0031_CHaas10169A_E07v1_P_DsR_20200312_S3	PREP0031_CHaas10169A_F01v1_NP_DsR_20200305_S1	PREP0031_CHaas10169A_F02v1_P_DsR_20200312_S4	PREP0031_CHaas10169A_G06v1_P_DsR_20200312_S3	PREP0031_CHaas10169A_G07v1_P_DsR_20200312_S3
Lepr-MSC	Cxcl12	-0.827836	-0.831455	-0.829405	-0.666874	-0.819701	-0.581841	-0.831455	-0.830488	-0.272924	-0.768367	-0.831455	-0.831455	-0.831455	-0.830389	-0.831455	-0.829442	-0.831455	-0.584395	-0.753555	-0.664252	-0.830924	-0.831455	-0.831455	1.33334	1.42016	0.885565	1.46401	-0.263351	1.29104	0.93261	1.19707	-0.831455	-0.218594	-0.831455	1.3285	1.26919	1.45076	1.18828	1.4066	1.34393	1.12512	-0.831455	1.68723	1.22639
Lepr-MSC	Gas6	-0.722866	-0.722866	-0.722866	0.158018	-0.722866	-0.720005	-0.722866	-0.722866	1.36947	0.346182	-0.722866	-0.722866	-0.722866	-0.391306	-0.722866	-0.711865	-0.722866	0.406269	-0.722866	-0.722866	-0.722866	-0.662641	0.0991227	1.75242	-0.722866	1.41215	-0.722866	-0.722866	-0.621798	0.302342	1.29954	0.237149	-0.721328	-0.722866	1.59008	1.45643	1.8783	1.28087	1.77229	-0.704124	1.14942	-0.722866	2.48034	-0.722866
Lepr-MSC	Hp	-0.754337	-0.754337	-0.754337	-0.754337	-0.754337	-0.754337	-0.754337	-0.62932	0.0716983	-0.754337	-0.754337	-0.754337	-0.754337	-0.754337	-0.635859	-0.754337	-0.754337	-0.576551	-0.754337	-0.754337	-0.754337	-0.754337	-0.609237	1.5692	1.15518	1.31806	1.22811	-0.754337	1.47479	0.870981	1.38028	-0.754337	-0.751013	-0.520803	1.5038	1.44811	1.61841	1.37201	0.850605	1.51828	1.3125	-0.754337	-0.754337	1.6262
Lepr-MSC	Igfbp4	-1.55941	-0.456785	0.95771	0.0129342	-1.74235	-1.73779	-0.159194	-0.0292108	-0.259805	0.438827	0.57222	0.565881	0.59323	-0.0618657	0.05743	0.10773	-1.72594	0.760209	-0.523807	0.726655	0.182681	-0.559039	0.34417	-1.74235	1.31474	0.627813	0.30991	1.11331	-1.74235	-0.273362	0.820748	-0.528814	0.730821	0.280299	1.10836	0.112137	-1.74235	0.801903	1.28393	1.14278	0.667871	-1.74235	1.9388	-0.986346
Lepr-MSC	Lpl	-0.847522	-0.826605	-0.5748	-0.386136	-0.847522	-0.847522	-0.408119	-0.293912	-0.683666	-0.488236	-0.261174	-0.847522	-0.21519	-0.847522	-0.753087	-0.84139	-0.847522	-0.846234	-0.846593	-0.195305	-0.845368	-0.847522	-0.846112	1.57377	1.61237	1.33938	-0.847522	-0.392417	1.58469	1.50882	1.21065	0.493734	0.839944	-0.847522	1.45219	1.18348	-0.847522	1.21349	1.58849	1.47894	1.10873	-0.842874	-0.847522	1.68127
Lepr-MSC	Serping1	-0.843191	-0.843191	-0.843191	-0.843191	-0.843191	-0.843191	-0.843191	-0.843191	-0.0621476	-0.843191	-0.843191	-0.843191	-0.843191	-0.843191	-0.843191	-0.843191	-0.843191	-0.843191	-0.843191	-0.843191	-0.668129	-0.843191	-0.843191	1.53859	1.56034	0.507317	1.62718	0.23805	1.54476	0.631454	1.33885	0.0984178	0.622134	-0.843191	1.46943	1.41054	1.59066	1.00213	1.45878	1.48474	0.898225	0.429445	-0.843191	0.672628
Lepr-MSC	Cxcl14	-0.580026	-0.580026	-0.580026	-0.580026	-0.580026	-0.580026	-0.580026	-0.580026	-0.580026	-0.580026	-0.580026	-0.580026	-0.580026	-0.580026	-0.580026	-0.580026	-0.580026	-0.580026	-0.580026	-0.580026	-0.580026	-0.580026	-0.243353	1.9306	-0.1249	1.51012	2.24317	1.97132	-0.580026	-0.467847	1.32757	-0.580026	-0.580026	-0.580026	1.70636	1.52855	2.11077	1.3042	-0.580026	-0.580026	0.550484	2.05377	-0.580026	-0.580026
Lepr-MSC	Adipoq	-0.69873	-0.69873	-0.69873	-0.69873	-0.69873	-0.69873	-0.69873	-0.69873	-0.170362	-0.69873	-0.69873	-0.69873	-0.69873	-0.69873	-0.69873	-0.69873	-0.69873	-0.69873	-0.69873	-0.69873	-0.69873	-0.69873	-0.69873	1.58648	1.61609	1.35304	1.70747	-0.69873	0.718217	1.5365	1.31775	-0.69873	-0.69873	-0.69873	1.3839	-0.215469	1.42172	1.30614	1.59778	1.51343	1.22302	-0.69873	-0.69873	1.66874
Lepr-MSC	Gdpd2	-0.557541	-0.557541	-0.557541	-0.557541	-0.557541	-0.557541	-0.557541	-0.557541	-0.557541	-0.557541	-0.557541	-0.557541	-0.557541	-0.557541	-0.557541	-0.557541	-0.557541	-0.557541	-0.557541	-0.557541	-0.557541	-0.557541	-0.557541	-0.557541	2.05875	1.56069	2.29863	-0.557541	-0.557541	0.927849	1.37656	-0.557541	-0.557541	2.08139	-0.557541	1.57927	2.16551	1.35298	-0.557541	1.80699	1.19024	-0.557541	-0.557541	-0.557541
Lepr-MSC	Esm1	-0.580423	-0.580423	-0.580423	-0.580423	-0.580423	-0.580423	-0.580423	-0.580423	0.656809	-0.580423	-0.580423	-0.580423	-0.580423	-0.580423	-0.580423	-0.580423	-0.580423	-0.580423	-0.580423	-0.580423	-0.580423	-0.580423	-0.580423	-0.580423	2.0185	0.299184	2.19273	-0.580423	-0.580423	1.87073	1.48464	-0.580423	-0.575328	-0.580423	1.7911	1.64991	-0.580423	1.46501	1.98418	1.82861	1.32703	-0.580423	-0.580423	-0.580423
Lepr-MSC	H2-D1	0.796502	-1.18355	-1.85091	-0.470149	0.775174	0.671818	0.0412411	-0.442016	0.0452095	0.555592	-0.0715373	0.39657	-0.139105	-0.398471	-0.45631	-0.185827	-2.55618	-1.01361	-0.474465	0.0751898	0.320017	-0.276622	0.525705	0.982995	1.05201	0.209869	0.822309	-2.55618	1.01998	0.724839	0.600918	-0.406255	-0.941603	0.735564	0.508944	-0.645164	1.07577	0.105036	1.02437	0.896963	-0.0710216	-2.55618	1.60108	1.13147
Lepr-MSC	Tmem176b	-1.20583	-0.726349	-1.21986	-0.28582	-2.08631	-2.08631	0.0912193	-0.481831	0.248194	0.473239	-0.602075	-0.314705	-0.0857442	-0.093545	-0.258446	0.0264962	-2.08631	-0.321348	-0.32382	-0.032781	0.621261	0.0790802	-0.0620265	-2.08631	1.17426	0.484785	1.00115	-2.08631	0.916882	0.576219	0.690871	0.143143	-0.0425189	1.18878	0.973257	0.844943	1.24202	0.672265	1.14433	0.619206	0.539546	-0.244648	1.77556	1.20619
Lepr-MSC	Serpine2	-0.901462	-0.899078	-0.901462	-0.901462	-0.901462	-0.901462	-0.901462	-0.698972	0.323936	-0.901462	-0.901462	-0.901462	-0.901462	-0.901462	-0.901462	-0.808582	-0.901462	-0.901462	-0.901462	-0.899319	-0.901462	-0.898662	-0.901462	1.12425	1.35205	0.59538	1.22996	-0.901462	1.33677	0.292074	1.13492	0.582603	-0.325823	1.35844	0.651941	1.20515	1.35128	0.667119	1.33887	1.27789	0.566629	1.36595	1.61165	1.3899
Lepr-MSC	H2-K1	-0.228764	-0.100105	0.982526	-0.427282	-0.184538	0.575404	0.705736	0.600719	0.273084	-0.689732	0.56459	1.21829	-0.734526	-0.892946	-0.47713	-0.953854	-1.91648	-1.22054	-1.35303	0.374235	0.596701	-0.52966	0.689732	1.25772	1.3118	0.672735	-1.91648	0.261878	1.27302	0.0825324	0.776524	-1.04044	-1.30461	0.222188	0.100536	0.180177	-1.91648	0.619798	1.27834	1.12514	0.414503	-0.346498	1.99167	-1.91648
Lepr-MSC	Apoe	-1.11241	-1.34038	-0.792495	0.120891	-1.51679	-1.23175	-0.631655	-0.0518506	0.450205	-0.687817	-0.386835	-0.00467246	-0.350221	0.00700712	-0.413115	0.148041	-1.51679	0.0927994	-0.79134	0.220987	0.537234	-0.394159	-0.326036	0.906956	0.816207	-0.0292264	0.974083	-1.51679	1.28576	0.966616	1.03866	-1.51679	-1.03734	-1.51679	1.19533	1.12467	1.34087	1.02818	1.28833	1.21371	0.95279	-1.51679	1.62195	1.35077
Lepr-MSC	Kitl	-0.380071	-0.380071	-0.380071	-0.380071	-0.380071	0.451574	-0.380071	-0.380071	-0.380071	-0.380071	-0.380071	-0.380071	-0.380071	-0.380071	-0.380071	-0.380071	-0.380071	-0.380071	-0.380071	-0.380071	-0.380071	-0.380071	-0.380071	3.32575	-0.380071	0.60877	3.5332	-0.380071	-0.380071	-0.202209	0.466055	-0.380071	-0.380071	-0.380071	1.0618	-0.380071	-0.380071	0.148495	-0.380071	-0.380071	-0.0153429	-0.380071	3.54431	-0.380071
Lepr-MSC	Dpep1	-0.692135	-0.692135	-0.692135	-0.692135	-0.692135	-0.692135	-0.692135	-0.692135	-0.692135	-0.692135	-0.692135	-0.692135	-0.692135	-0.692135	-0.692135	-0.692135	-0.692135	-0.692135	-0.692135	-0.692135	-0.692135	-0.692135	-0.692135	1.63982	0.186966	1.37654	1.82057	1.66403	1.55951	1.53765	1.25361	-0.692135	1.17665	-0.692135	1.38387	0.922979	-0.692135	1.23745	1.65653	1.53267	1.12305	-0.692135	-0.692135	-0.692135
Lepr-MSC	Gpx3	-0.979967	-0.979967	-0.979967	-0.963378	-0.979967	-0.979967	-0.852551	-0.840063	-0.00944767	-0.979967	-0.858874	-0.979967	-0.979967	-0.979967	-0.858109	-0.8741	-0.979967	-0.542757	-0.979967	-0.979967	-0.979967	-0.89877	-0.919508	1.20058	0.393972	0.519916	1.46023	0.50626	1.3598	0.200448	1.17028	-0.0731223	0.853506	0.431645	1.30155	1.24235	1.42349	1.16149	1.37947	0.941264	1.09832	1.40723	0.946689	1.43178
Lepr-MSC	Ebf1	1.53352	-0.713569	-0.0980743	-0.713569	0.739928	1.49274	-0.713569	-0.713569	-0.713569	-0.713569	-0.713569	-0.713569	-0.713569	-0.713569	-0.713569	-0.713569	-0.713569	-0.713569	1.12562	-0.713569	-0.713569	-0.713569	-0.713569	-0.713569	-0.713569	1.4381	-0.713569	1.91537	0.79409	1.74743	-0.281453	1.25645	1.13585	1.97317	-0.713569	1.45715	-0.713569	-0.118633	-0.713569	-0.713569	-0.434356	2.00076	-0.713569	0.875117
Lepr-MSC	Tmem176a	-1.6992	-1.19817	-0.741032	-0.654351	-1.6992	-1.6992	-0.556294	-0.314678	-0.745914	0.0502987	-0.271052	1.25747	0.156445	-0.354785	-0.638481	-0.735454	-1.33332	-0.0897225	-0.172752	-0.176858	0.0305556	-0.437942	0.0696996	1.29249	1.34048	0.788988	1.48937	-1.6992	0.486201	0.897337	0.150746	0.132613	-0.197032	0.578149	1.14139	1.01474	-1.6992	0.844875	1.03707	1.17463	0.714816	-0.900817	1.94017	1.42613
Endothelial	Egfl7	1.28392	1.46378	0.0052121	0.653368	-0.320079	0.705334	0.489792	1.29095	1.41704	1.31744	1.36008	1.69922	1.08	1.32416	0.570722	0.50858	-0.900842	-0.264428	1.27568	1.27912	0.00348071	1.27443	1.29066	-0.900842	-0.900842	-0.900842	-0.900842	-0.900842	-0.900842	-0.900842	-0.900842	-0.900842	-0.900842	-0.900842	-0.900842	-0.900842	-0.900842	-0.900842	-0.900842	-0.900842	-0.790784	-0.900842	-0.900842	-0.900842
Endothelial	Tmsb4x	-0.673099	0.531745	-0.0261095	-0.130053	-0.173322	0.153454	-0.104957	0.499649	0.418394	-0.225234	-0.746614	-0.400133	-0.501424	0.230953	-0.0567418	0.124879	-3.44254	0.224338	-0.185959	-0.361992	-0.16696	0.267978	0.0386651	1.00697	0.802286	1.11491	-0.225668	-0.574561	0.379026	1.3156	-0.710399	0.00859278	-1.97026	-1.13691	1.24905	1.12793	0.747167	0.00774788	0.311036	0.888611	-0.501625	-2.62986	1.98003	1.51542
Endothelial	Fabp4	0.818756	1.19041	0.751423	1.10687	0.184587	0.502522	1.09712	1.01818	1.15183	0.97572	0.884363	1.00521	0.970211	1.10945	1.09423	1.08357	-1.04707	1.13562	1.08096	0.867907	0.826322	1.08022	1.08979	-1.04707	-1.04707	-1.04707	-1.04707	-1.04707	-1.04707	-1.04707	-1.04707	-0.247928	-0.921306	-1.04707	-1.04707	-1.04707	-1.04707	-1.04233	-1.04707	-1.04707	0.0335075	-1.04707	-1.04707	-1.04707
Endothelial	Ly6e	1.04688	-0.0446488	0.110631	1.02138	1.35714	1.08017	1.00604	0.580527	0.513877	1.01925	1.05851	-1.28512	-0.308454	0.819467	0.66263	0.42028	-1.33631	1.06671	0.328996	0.339536	1.00224	0.477917	0.994529	-1.33631	-0.101302	-1.26524	-1.33631	-0.0443589	1.40554	-1.06065	-0.776357	-1.33631	-1.10931	-1.33631	0.184205	1.17702	-1.33631	0.104453	-1.33631	1.21731	0.363325	-1.33631	-1.33631	-1.33631
Endothelial	Plvap	-0.976448	0.108203	0.18061	1.19727	0.780514	0.85312	0.937709	1.01717	1.27914	1.19532	1.23127	1.13159	1.15776	1.20099	1.17908	0.580582	-0.976448	1.23877	1.00567	1.16293	1.17975	1.15896	1.08406	-0.976448	-0.976448	-0.976448	-0.976448	-0.124608	-0.976448	-0.976448	-0.976448	-0.976448	-0.976448	-0.976448	-0.976448	-0.976448	-0.976448	-0.976448	-0.976448	-0.976448	-0.23046	-0.976448	-0.976448	-0.976448
Endothelial	Cldn5	1.88872	-0.702625	1.85522	1.50147	-0.709487	1.84274	1.47322	1.45268	-0.709487	0.781133	-0.520689	-0.709487	1.42264	0.608223	-0.709487	-0.709487	-0.709487	1.58642	1.42708	0.330335	1.46626	0.528885	1.45219	-0.709487	-0.709487	-0.709487	-0.709487	-0.709487	-0.709487	-0.709487	-0.709487	-0.709487	-0.709487	-0.709487	-0.709487	-0.709487	-0.709487	-0.709487	-0.709487	-0.709487	0.0527521	-0.709487	-0.709487	-0.709487
Endothelial	Cdh5	-0.393957	1.63975	1.74667	1.36977	0.457302	-0.510066	1.34	1.0064	-0.660272	1.36562	-0.244926	2.13068	-0.170876	1.3777	0.0311397	1.29926	-0.81184	1.43834	1.29149	1.29753	0.418216	0.0121117	1.31787	-0.81184	-0.81184	-0.81184	-0.81184	-0.81184	-0.81184	-0.81184	-0.81184	-0.81184	-0.81184	-0.81184	-0.81184	-0.81184	-0.81184	-0.81184	-0.81184	-0.81184	-0.511105	-0.81184	-0.81184	-0.81184
Endothelial	Sepp1	-1.53165	0.684331	0.540057	1.04938	-0.181972	-0.783733	0.836568	0.738145	1.12396	0.767955	1.03589	1.33564	1.01321	1.05277	1.03274	1.01871	-1.53165	1.08724	0.973897	1.01795	1.03335	1.0143	0.607106	0.855576	0.0170223	-1.03777	-1.53165	0.346781	0.00807046	-0.564065	-0.614819	-1.12919	-0.499092	-1.17771	-0.268315	-0.0467143	-1.53165	-0.418877	-1.53165	-0.317524	0.102338	-1.53165	-1.53165	-1.53165
Endothelial	Eng	1.62213	1.49	-0.425771	1.23756	-0.0778823	1.5765	-0.0195743	1.18906	1.40624	1.23364	-0.587617	1.93925	1.04898	0.227078	1.20123	0.783726	-0.97398	0.901992	0.110877	1.16933	0.597598	0.217466	1.18857	-0.97398	-0.97398	-0.97398	-0.97398	-0.97398	-0.97398	-0.97398	-0.519966	-0.97398	-0.477665	-0.97398	-0.97398	-0.97398	-0.97398	0.307924	-0.97398	-0.97398	0.190973	-0.97398	-0.97398	-0.97398
Endothelial	Kdr	-0.839701	1.50895	0.779641	1.30557	-0.839701	-0.471898	0.481346	1.2658	1.44212	-0.248111	1.36176	1.85716	0.91275	0.977796	1.27581	1.2509	-0.839701	1.37426	1.24483	1.24955	1.09473	-0.405447	1.15665	-0.839701	-0.839701	-0.839701	-0.839701	-0.839701	-0.839701	-0.839701	-0.839701	-0.839701	-0.839701	-0.839701	-0.839701	-0.839701	-0.839701	-0.839701	-0.839701	-0.839701	-0.101047	-0.839701	-0.839701	-0.839701
Endothelial	Lrg1	-0.951804	0.0569837	0.190482	1.16382	1.25034	0.354793	0.773177	1.14256	1.23521	1.16212	1.19349	1.43895	1.12929	1.01617	1.14793	0.916956	-0.951804	1.20003	1.13126	1.13381	1.10782	1.01656	0.968779	-0.951804	-0.951804	-0.951804	-0.951804	-0.951804	-0.951804	-0.951804	-0.951804	-0.951804	-0.951804	-0.951804	-0.951804	-0.951804	-0.951804	-0.951804	-0.951804	-0.951804	0.207875	-0.950521	-0.951804	-0.951804
Endothelial	Tfpi	-1.02051	0.657618	1.38677	1.22286	-1.02051	-1.02051	0.735695	1.09772	1.30369	1.22094	1.20095	1.53513	1.18382	0.942982	1.20489	1.18975	-1.02051	0.729965	1.18604	0.797305	1.20555	0.233113	1.19857	0.481068	-1.02051	-0.431209	-1.02051	-1.02051	-1.02051	-0.612964	-0.365717	-0.751882	-1.02051	-0.504164	-1.02051	-1.02051	-1.02051	-0.492138	-1.02051	-1.02051	-0.207675	-1.02051	-1.02051	-1.02051
Endothelial	Marcksl1	-0.917789	1.46769	1.55883	0.537902	-0.917789	-0.917789	1.20749	1.18845	0.748316	1.23	0.612368	1.87947	1.16058	0.489105	1.1998	0.566002	-0.917789	0.940855	1.1647	1.17004	-0.636033	0.394408	-0.107391	-0.917789	-0.917789	-0.864631	-0.917789	-0.917789	-0.917789	-0.917789	-0.913546	0.0534124	-0.917789	-0.917789	-0.917789	-0.917789	2.12203	-0.599621	0.236324	-0.917789	-0.286347	-0.917789	-0.917789	-0.917789
Endothelial	Ctla2a	-0.76362	0.91837	1.79597	1.53411	2.02618	-0.380413	0.890277	0.211379	0.56362	0.743506	0.870478	2.04209	1.47336	1.53985	-0.488318	0.174471	-0.764777	1.59856	-0.111139	1.48127	-0.762897	1.47519	-0.704155	-0.764777	-0.764777	-0.764777	-0.764777	-0.764777	-0.764777	-0.764777	-0.761084	-0.764777	-0.764777	-0.764777	-0.764777	-0.764777	-0.764777	-0.764777	-0.764777	-0.764777	-0.0714866	-0.764777	-0.764777	-0.764777
Endothelial	Emcn	-0.764342	-0.606752	-0.259978	1.50631	-0.760811	0.418305	1.48551	1.47031	1.62886	1.50341	0.0302451	-0.764342	1.44795	1.29252	1.47938	1.3114	-0.764342	-0.0737249	1.45127	0.464875	1.48037	1.44971	1.46994	-0.764342	-0.764342	-0.764342	-0.764342	-0.764342	-0.764342	-0.764342	-0.764342	-0.738206	-0.764342	-0.764342	-0.764342	-0.764342	-0.764342	-0.764342	-0.764342	-0.764342	-0.635372	-0.764342	-0.764342	-0.764342
Endothelial	Gpihbp1	1.64368	1.53978	-0.255998	1.33672	1.01314	0.121274	0.196562	1.29698	1.47308	-0.372082	1.36748	-0.823188	1.16352	1.34282	1.30698	1.16005	-0.823188	-0.823188	1.27603	1.28075	0.294863	1.27432	1.29658	-0.823188	-0.823188	-0.823188	-0.823188	-0.823188	-0.823188	-0.823188	-0.823188	-0.823188	-0.823188	-0.823188	-0.823188	-0.823188	-0.823188	-0.823188	-0.823188	-0.823188	-0.823188	-0.823188	-0.823188	-0.823188
Endothelial	Esam	1.43559	1.34126	0.302613	1.15587	1.63937	1.40322	-0.0910987	1.11943	0.608198	1.15294	-0.488087	1.43785	1.09684	0.603914	0.870518	1.10575	-0.939471	0.832495	0.574629	1.10452	1.06864	0.890597	1.11905	-0.939471	-0.939471	-0.939471	-0.939471	-0.939471	-0.939471	-0.939471	-0.939471	-0.891693	-0.939471	-0.939471	-0.939471	-0.939471	-0.939471	-0.939471	-0.939471	-0.939471	-0.602992	-0.939471	-0.939471	-0.939471
Endothelial	Mmrn2	1.72742	1.60864	1.6976	1.37966	-0.697163	1.68648	1.35402	1.33536	1.53296	-0.677426	1.41051	-0.767563	-0.157233	-0.454534	1.34649	0.938831	-0.767563	1.45655	1.31206	-0.283	-0.211921	0.967013	-0.321464	-0.767563	-0.767563	-0.767563	-0.767563	-0.767563	-0.767563	-0.767563	-0.767563	-0.767563	-0.767563	-0.767563	-0.767563	-0.767563	-0.767563	-0.767563	-0.767563	-0.767563	-0.064477	-0.767563	-0.767563	-0.767563
Endothelial	Cd93	0.875281	1.57094	1.66223	-0.242771	1.96276	-0.768786	-0.405496	1.29183	1.42185	-0.765295	1.40105	-0.782999	-0.564109	1.24803	1.30316	1.27498	-0.782999	1.41536	1.26813	1.27346	-0.782999	1.2662	0.719393	-0.782999	-0.782999	-0.782999	-0.782999	-0.782999	-0.782999	-0.782999	-0.782999	-0.782999	-0.767725	-0.782999	-0.782999	-0.782999	-0.782999	-0.782999	-0.782999	0.200489	-0.197968	-0.782999	-0.782999	-0.782999
Endothelial	Gng11	1.77598	1.6506	1.74456	0.895719	0.164443	-0.155687	1.3799	0.0203002	0.110877	1.10216	1.06487	1.29017	1.3307	1.41456	0.320775	-0.560986	-1.01061	-0.0688303	0.526381	0.785799	0.369258	0.688727	1.35947	-0.92635	-1.01061	-0.51815	-1.01061	-1.01061	-1.01061	-1.01061	-0.58965	1.47879	-1.01061	-0.388203	-1.01061	-1.01061	-1.01061	-0.587231	-1.01061	-1.01061	-0.519806	-1.01061	-1.01061	-1.01061
