# Supplementary material for: Image-seq: spatially resolved single-cell sequencing guided by in situ and in vivo imaging
Source: Nat Methods. 2022 Nov 24;19(12):1622–33. doi: 10.1038/s41592-022-01673-2 (PMC9718684; doi:10.1038/s41592-022-01673-2)
Supplement: Source Data Extended Data Fig. 7 — 7a: Percentage of cell tracker+ cells as a function of the number of cells per cavity. 7b: Expression levels of selected cell cycle-relevant genes from Supplementary Table 7. 7c: Scaled average expression of gene sets in the G2, G2/M, G1/S and S phase of the cell cycle in each AML cell. [file 41592_2022_1673_MOESM16_ESM.xlsx]

## Sheet: ED Figure 7a
Percentage of cell tracker+ cells as a function of the number of cells per cavity. Percentages were calculated by analyzing 132 cavities from 7 independent mice 3 days after transplantation of 3 million HA9M1 cells.
Cell counts/Cavity	Cell tracker+ (%)
1	28.5714
2	25.8065
3	0
4	16.6667
5	14.2857
6	16.2791
7	5.88235
8	16.9492
9	11.1111
10	5.76923
11	4.34783
12	0
13	0
14	0
15	0
16	3.44828
17	0
20	0
23	2.22222
24	8.69565
25	0
26	4
30	2.22222
38	0

## Sheet: ED Figure 7b
Expression levels of selected cell-cycle relevant genes from Supplementary Table 7.
Cell ID	Image-based classification	Prdx1	Arpp19	Cdc123	Cdk20	Eps8
20191030_B01_S1	NP	1.96854	0.930946	1.43952	1.37e-05	1.37e-05
20191031_A01_S2	P	1.86498	1.37584	1.68395	-5.65e-06	-5.65e-06
20191031_A03_S9	NP	1.77797	0.947185	1.33286	3.63e-06	3.63e-06
20191031_B01_S3	P	2.42943	0.97127	1.16768	6.33e-06	6.33e-06
20191031_B03_S10	NP	1.55668	0.604999	1.16732	4.04e-06	4.04e-06
20191031_C01_S4	P	2.20217	1.21193	1.79956	-1.06e-06	-1.06e-06
20191031_C03_S11	NP	2.14204	0.590678	1.42076	1.51e-05	1.51e-05
20191031_D03_S12	NP	2.21661	0.520294	1.04727	-9.47e-07	-9.47e-07
20191031_E01_S5	P	2.32937	1.15279	1.6985	2.02e-05	0.368918
20191031_E03_S13	NP	1.71344	0.139623	0.959189	-6.27e-07	-6.27e-07
20191031_F01_S6	P	2.43405	1.59627	1.98137	1.3e-05	1.3e-05
20191031_G01_S7	P	2.22103	1.13965	1.83663	2.29e-05	2.29e-05
20191031_H01_S8	P	2.10215	1.94186	2.21915	-1.39e-05	-1.39e-05
20191104_A01_S14	IM	1.86651	0.801016	1.43584	-2.79e-06	-2.79e-06
20191104_A03_S26	NP	1.75435	0.42719	1.24107	-1.33e-06	-1.33e-06
20191104_A05_S35	P	1.90319	0.659314	0.927675	6.36e-06	6.36e-06
20191104_B03_S27	NP	1.86668	0.795733	1.13252	-2.84e-06	-2.84e-06
20191104_B05_S36	P	1.72783	0.657794	1.27332	-2.66e-05	-2.66e-05
20191104_C01_S15	IM	1.49223	0.559773	0.794085	-2.44e-05	-2.44e-05
20191104_C03_S28	NP	1.49003	0.897372	0.913887	1.32e-05	1.32e-05
20191104_C05_S37	P	2.06314	0.95939	1.45434	0.349168	-3.07e-06
20191104_D01_S16	IM	2.07066	0.602626	1.84774	-1.78e-05	0.342542
20191104_D02_S21	IM	2.29596	0.559139	1.66411	-1.72e-06	-1.72e-06
20191104_D03_S29	NP	1.62362	0.682417	0.653467	1.21e-05	1.21e-05
20191104_D05_S38	P	1.39702	0.449017	1.26057	1.9e-05	1.9e-05
20191104_E01_S17	IM	2.08364	0.691761	1.10558	-4.3e-06	0.588323
20191104_E02_S22	IM	1.99926	0.129295	1.23336	-2.57e-06	0.274833
20191104_E03_S30	NP	1.55559	0.862486	1.31668	-1.76e-05	-1.76e-05
20191104_E05_S39	P	2.46166	0.509128	1.52395	0.386737	4.6e-06
20191104_F01_S18	IM	2.12124	1.15518	0.774556	-6.4e-06	0.412771
20191104_F02_S23	IM	2.19185	0.752576	1.73148	4.55e-06	4.55e-06
20191104_F03_S31	NP	2.02404	0.847763	1.38828	7.05e-06	7.05e-06
20191104_F05_S40	P	2.13956	0.456077	0.735436	0.696711	1.04e-05
20191104_G01_S19	IM	2.04815	0.715156	1.14924	-6.09e-06	0.316278
20191104_G02_S24	IM	2.03162	0.411231	0.984786	5.05e-06	5.05e-06
20191104_G03_S32	NP	2.2302	0.522638	1.46106	-1.72e-05	-1.72e-05
20191104_G05_S41	P	1.10235	0.617824	1.00414	-7.84e-06	0.424445
20191104_G06_S43	P	2.02101	0.308065	0.878119	-8.51e-06	-8.51e-06
20191104_H01_S20	IM	2.50496	0.342224	1.36815	-2.41e-05	-2.41e-05
20191104_H02_S25	IM	1.85981	1.46261	3.61e-07	3.61e-07	3.61e-07
20191104_H03_S33	NP	1.78612	0.880798	1.25813	2.06e-06	2.06e-06
20191104_H04_S34	NP	1.67661	0.940548	1.04272	-3.61e-06	-3.61e-06
20191104_H05_S42	P	2.5046	0.442027	0.938158	7.58e-06	7.58e-06
20191104_H06_S44	P	2.43376	1.30079	1.33542	-7.27e-06	-7.27e-06
20191105_A01_S45	NP	1.8088	1.01842	1.42876	-1.37e-05	-1.37e-05
20191105_B01_S46	NP	1.61676	0.595644	1.26173	4.33e-06	4.33e-06
20191105_B03_S48	IM	2.13544	0.531423	0.77875	-8.11e-06	-8.11e-06
20191105_C01_S47	NP	2.00803	0.88558	1.02062	1.44e-05	1.44e-05
20191105_C03_S49	IM	2.07234	0.419299	0.802312	0.947738	0.419299
20191105_D03_S50	IM	2.19106	0.807229	1.02752	0.687704	6.56e-06
20191105_E03_S51	IM	2.09165	0.633856	1.22962	0.723123	3.22e-06
20191105_F03_S52	IM	2.35516	0.608734	1.33113	-7.84e-06	-7.84e-06
20191106_F12_S53	NP	2.00126	0.574047	0.928468	1.58e-05	1.58e-05
20191106_G12_S54	NP	2.21731	0.538797	0.95971	6.43e-06	6.43e-06
20191106_H12_S55	NP	1.47267	0.513445	1.4635	8.98e-07	8.98e-07
20191107_A01_S56	NP	1.74875	0.709166	1.27239	2.77e-06	2.77e-06
20191107_B01_S57	NP	1.6592	0.630719	0.806412	6.79e-06	6.79e-06
20191009_2_A01_S7	P	2.0191	0.46187	1.03008	8.98e-07	0.0364061
20191009_2_A02_S15	P	1.55385	0.421635	1.13924	-2.99e-05	0.0541065
20191009_2_B01_S8	P	2.16835	0.664379	1.58713	2.85e-06	2.85e-06
20191009_2_B02_S16	P	2.07673	0.637893	0.7542	-3.67e-06	-3.67e-06
20191009_2_B03_S24	P	2.18494	0.838977	1.10085	1.85e-06	1.85e-06
20191009_2_C01_S9	P	1.88833	0.45045	0.917333	0.521685	5.82e-06
20191009_2_C02_S17	P	1.85707	0.598925	0.929165	0.0273849	0.305772
20191009_2_C03_S25	P	2.04246	0.986974	1.39976	-7.27e-06	0.417455
20191009_2_D01_S10	P	1.59476	0.845503	1.19191	1.3e-05	1.3e-05
20191009_2_D02_S18	P	1.96736	0.818311	1.16513	3.36e-06	0.393887
20191009_2_D03_S26	P	2.04603	0.451753	0.304625	0.32105	0.199976
20191009_2_E01_S11	P	1.76601	0.790805	1.54545	9.21e-06	9.21e-06
20191009_2_F01_S12	P	1.4772	0.764799	1.64048	0.221281	0.0831369
20191009_2_F02_S20	P	1.588	0.34988	1.14389	0.263499	0.00315812
20191009_2_G01_S13	P	2.36507	1.31194	1.56647	-9.02e-07	-9.02e-07
20191009_2_G02_S21	P	1.74817	0.590693	1.40656	0.141498	0.344091
20191009_2_H01_S14	P	2.22595	0.731882	1.25085	-9.54e-06	0.634216
20191009_4_A04_S27	NP	1.03017	0.729869	0.97528	-5.43e-06	-5.43e-06
20191009_4_C04_S29	NP	1.70996	0.329942	1.11384	5.81e-06	0.186154
20191019_NoPro_A01_2_S34	NP	1.75872	0.570831	1.02821	7.68e-06	7.68e-06
20191019_NoPro_B01_1_S31	NP	2.2802	0.766501	0.848368	0.0619121	4.64e-06
20191019_NoPro_B01_2_S35	NP	1.62553	0.308467	0.759519	-8.86e-06	-8.86e-06
20191019_NoPro_C01_1_S32	NP	1.94199	0.383053	0.631766	-1.1e-05	-1.1e-05
20191019_NoPro_C01_2_S36	NP	1.44389	0.468187	0.609307	1.51e-05	1.51e-05
20191019_NoPro_D01_1_S33	NP	1.70379	0.4206	1.34338	2.58e-06	2.58e-06
20191019_NoPro_D01_2_S37	NP	1.46365	0.59648	0.97284	8.84e-07	8.84e-07
20191019_NoPro_E01_2_S38	NP	1.70582	0.814709	1.11687	-1.21e-06	-1.21e-06

## Sheet: ED Figure 7c
Scaled average expression of gene sets in G2, G2/M, G1/S and S phase of cell cycle in each AML cell (denoted by a separate row). Hierarchical clustering of AML cells based on cell cycle genes yielded 3 clusters (denoted 1, 2 and 3).
Cell ID	cluster	imaging classification	G2	G2/M	G1/S	S phase
20191030_B01_S1	cluster1	NP	0.0795734	0.0863068	0.108443	0.10208
20191031_A01_S2	cluster2	P	0.0555876	0.0730707	0.0789852	0.0637242
20191031_A03_S9	cluster2	NP	0.0941242	0.0955028	0.0691331	0.0929818
20191031_B01_S3	cluster1	P	0.0724953	0.0933623	0.127255	0.127437
20191031_B03_S10	cluster2	NP	0.0843125	0.0918838	0.0640686	0.0869275
20191031_C01_S4	cluster1	P	0.0948436	0.103738	0.0936153	0.12108
20191031_C03_S11	cluster1	NP	0.0854528	0.0937765	0.112566	0.12332
20191031_D03_S12	cluster2	NP	0.0958174	0.0945287	0.0845805	0.0919294
20191031_E01_S5	cluster1	P	0.0982601	0.102657	0.107581	0.109101
20191031_E03_S13	cluster2	NP	0.0898114	0.0831037	0.0772164	0.0839139
20191031_F01_S6	cluster1	P	0.0701804	0.0870946	0.0933159	0.111102
20191031_G01_S7	cluster1	P	0.101753	0.106737	0.115894	0.128262
20191031_H01_S8	cluster1	P	0.0386519	0.0825465	0.112861	0.111853
20191104_A01_S14	cluster1	IM	0.0586046	0.0813263	0.104039	0.120464
20191104_A03_S26	cluster2	NP	0.0521816	0.0823109	0.101901	0.0700179
20191104_A05_S35	cluster1	P	0.0689993	0.0787491	0.119606	0.0857556
20191104_B03_S27	cluster1	NP	0.0650501	0.087368	0.123252	0.122951
20191104_B05_S36	cluster3	P	0.114828	0.111106	0.0623152	0.0851599
20191104_C01_S15	cluster3	IM	0.113151	0.110957	0.0831116	0.090574
20191104_C03_S28	cluster1	NP	0.0682707	0.0902738	0.113918	0.127695
20191104_C05_S37	cluster1	P	0.0593899	0.0788919	0.128229	0.128562
20191104_D01_S16	cluster1	IM	0.0683884	0.0903213	0.11553	0.119739
20191104_D02_S21	cluster1	IM	0.0748537	0.0901884	0.126823	0.14479
20191104_D03_S29	cluster2	NP	0.0583215	0.0786733	0.0997677	0.0866426
20191104_D05_S38	cluster1	P	0.0511773	0.0783495	0.114837	0.11101
20191104_E01_S17	cluster1	IM	0.0557796	0.0775797	0.121139	0.126029
20191104_E02_S22	cluster3	IM	0.110855	0.105865	0.0766421	0.113766
20191104_E03_S30	cluster3	NP	0.0956419	0.10754	0.058254	0.0823725
20191104_E05_S39	cluster1	P	0.0618614	0.0920806	0.122366	0.12242
20191104_F01_S18	cluster1	IM	0.0830906	0.0914702	0.109941	0.124074
20191104_F02_S23	cluster1	IM	0.0869367	0.0894507	0.132662	0.143892
20191104_F03_S31	cluster2	NP	0.072494	0.0955135	0.0823781	0.106203
20191104_F05_S40	cluster2	P	0.0495762	0.0840978	0.095101	0.0830581
20191104_G01_S19	cluster3	IM	0.119737	0.114983	0.0781546	0.0891816
20191104_G02_S24	cluster2	IM	0.0439436	0.0689309	0.0757706	0.0641404
20191104_G03_S32	cluster1	NP	0.0714271	0.0899542	0.120884	0.130747
20191104_G05_S41	cluster3	P	0.10144	0.112879	0.069492	0.0804203
20191104_G06_S43	cluster3	P	0.121949	0.118162	0.0763238	0.0926601
20191104_H01_S20	cluster3	IM	0.104718	0.0954828	0.0816308	0.102356
20191104_H02_S25	cluster1	IM	0.0776954	0.0819169	0.116463	0.0894829
20191104_H03_S33	cluster1	NP	0.0804465	0.0892455	0.100766	0.119359
20191104_H04_S34	cluster2	NP	0.0456064	0.0661813	0.0928946	0.0763378
20191104_H05_S42	cluster3	P	0.117618	0.119222	0.0685909	0.0923558
20191104_H06_S44	cluster1	P	0.0682413	0.0875364	0.10857	0.110224
20191105_A01_S45	cluster1	NP	0.107671	0.0983239	0.114825	0.127607
20191105_B01_S46	cluster2	NP	0.049114	0.0825459	0.0862564	0.0641421
20191105_B03_S48	cluster1	IM	0.0562361	0.0872871	0.133046	0.0756019
20191105_C01_S47	cluster1	NP	0.106723	0.116877	0.115387	0.125441
20191105_C03_S49	cluster2	IM	0.0525852	0.0886091	0.068238	0.0746138
20191105_D03_S50	cluster1	IM	0.0558748	0.100604	0.113061	0.111657
20191105_E03_S51	cluster1	IM	0.0649746	0.0844604	0.116384	0.0916086
20191105_F03_S52	cluster1	IM	0.0608999	0.0948108	0.131397	0.0813131
20191106_F12_S53	cluster1	NP	0.058033	0.0920672	0.125324	0.112469
20191106_G12_S54	cluster1	NP	0.0946778	0.098273	0.106155	0.127017
20191106_H12_S55	cluster1	NP	0.0499402	0.0724842	0.120235	0.0909291
20191107_A01_S56	cluster1	NP	0.0681404	0.0861172	0.114903	0.125487
20191107_B01_S57	cluster1	NP	0.0494492	0.0805712	0.115208	0.0899516
20191009_2_A01_S7	cluster3	P	0.111863	0.116397	0.0739443	0.0874421
20191009_2_A02_S15	cluster1	P	0.0886896	0.0935407	0.113164	0.101376
20191009_2_B01_S8	cluster1	P	0.0807388	0.0847129	0.106277	0.1117
20191009_2_B02_S16	cluster3	P	0.116977	0.109591	0.0788561	0.0830893
20191009_2_B03_S24	cluster1	P	0.0845499	0.103932	0.118723	0.116744
20191009_2_C01_S9	cluster2	P	0.0517722	0.0688494	0.105446	0.0792835
20191009_2_C02_S17	cluster1	P	0.103143	0.100711	0.118525	0.11503
20191009_2_C03_S25	cluster1	P	0.0749659	0.0824379	0.113222	0.113138
20191009_2_D01_S10	cluster1	P	0.0592139	0.0824109	0.125953	0.112072
20191009_2_D02_S18	cluster1	P	0.0529034	0.0802649	0.117433	0.108488
20191009_2_D03_S26	cluster1	P	0.0925716	0.0942569	0.103395	0.0984368
20191009_2_E01_S11	cluster1	P	0.0495364	0.0719605	0.104475	0.0997819
20191009_2_F01_S12	cluster1	P	0.0552023	0.0814541	0.0992177	0.10285
20191009_2_F02_S20	cluster3	P	0.102096	0.102498	0.08686	0.108341
20191009_2_G01_S13	cluster2	P	0.0752049	0.0872021	0.0764878	0.082024
20191009_2_G02_S21	cluster1	P	0.0804403	0.0918885	0.112011	0.11233
20191009_2_H01_S14	cluster1	P	0.0952193	0.101477	0.104704	0.12366
20191009_4_A04_S27	cluster2	NP	0.0517303	0.0741462	0.105645	0.077835
20191009_4_C04_S29	cluster2	NP	0.0845575	0.0836515	0.0891592	0.0885236
20191019_NoPro_A01_2_S34	cluster2	NP	0.0911228	0.098923	0.0664718	0.0839203
20191019_NoPro_B01_1_S31	cluster3	NP	0.106937	0.117739	0.0481228	0.0691723
20191019_NoPro_B01_2_S35	cluster2	NP	0.0787418	0.0941168	0.0796317	0.111022
20191019_NoPro_C01_1_S32	cluster2	NP	0.0566474	0.0846521	0.063855	0.0420614
20191019_NoPro_C01_2_S36	cluster1	NP	0.0607823	0.0820541	0.115454	0.107517
20191019_NoPro_D01_1_S33	cluster2	NP	0.0426465	0.0631196	0.0508033	0.0513547
20191019_NoPro_D01_2_S37	cluster1	NP	0.0544566	0.0693904	0.113738	0.108075
20191019_NoPro_E01_2_S38	cluster2	NP	0.0828177	0.0945372	0.0700609	0.0943009
