# Supplementary material for: Image-seq: spatially resolved single-cell sequencing guided by in situ and in vivo imaging
Source: Nat Methods. 2022 Nov 24;19(12):1622–33. doi: 10.1038/s41592-022-01673-2 (PMC9718684; doi:10.1038/s41592-022-01673-2)
Supplement: Source Data Extended Data Fig. 8 — 8a: Percentage of DPP4-positive and DPP4-negative AML cells in different phases of the cell cycle as analyzed by Ki-67 staining and flow cytometry in the HA9M1 leukemia model at day 13 after transplantation. 8d: Percentage of DPP4high-int-neg cells isolated from recipients transplanted with 1,000 DPP4high or DPP4neg HA9M1 cells and analyzed on day 10 after transplantation. 8e: Mean fluorescence intensity of Itgb7, Flt3 and CD48 detected in DPP4high-neg HA9M1 cells by cell surface staining and flow cytometry 3 weeks after transplantation. 8f: DPP4, Itgb7, Flt3 and CD48 expression levels for each cell in the three AML clusters from Fig. 4h. 8g: Top GO terms associated with differentially expressed genes between P and NP cells. [file 41592_2022_1673_MOESM17_ESM.xlsx]

## Sheet: ED Figure 8a
Percentage of DPP4+ and DPP4- AML cells in different phases of cell cycle as analyzed by Ki67 staining and flow cytometry in the HA9M1 leukemia model at day 13 after transplantation. N=7 biological replicates and 2 independent experiments.
	DPP4+							DPP4-
G0	2.48	0.43	3.55	4.92	6.87	21.2	13.6	2.78	0.44	4.27	5.59	5.66	18.9	13.1
G1	75.5	77	72.7	73.3	67.8	57.8	63.2	78.3	79.9	76.7	75.3	72.8	61.5	66.9
S/G2/M	19	19.8	20.2	18	19.9	12.8	17.1	16.1	17	15.8	15.2	16.7	11.7	13.9

## Sheet: ED Figure 8d
Percentage of DPP4high-int-neg cells isolated from recipients transplanted with 1,000 DPP4high or DPP4neg HA9M1 cells and analyzed on Day 10 after transplantation (DPP4neg N=4, DPP4high N=3, 2 independent experiments).
	DPP4neg				DPP4High
DPP4neg	67.8	50.4	61.7	44.9	38.6	29	41.9
DPP4Int	27.8	41.7	33.2	50.3	49.9	60	50.8
DPP4High	0	1.7	2.5	1.8	5.04	7.12	1.61
Percentage of AML cells in the bone marrow at Day 10 after transplantation with 1,000 DPP4high or DPP4neg HA9M1 cells (DPP4neg N=4, DPP4high N=3, 2 independent experiments)
			DPP4neg	DPP4High
			0.014	0.058
			0.019	0.064
			0.047	0.021
			0.1

## Sheet: ED Figure 8e
Mean fluorescence intensity of Itgb7, Flt3 and CD48 detected in DPP4high-neg HA9M1 cells by cell surface staining and flow cytometry 3 weeks after transplantation (N=5 biological replicates, 2 independent experiments).
Itgb7
DPP4neg	DPP4Int	DPP4High
1013	1103	2583
1075	1248	2879
1339	1332	2869
1362	1356	2930
1276	1154	2781
Flt3
DPP4neg	DPP4Int	DPP4High
355	365	537
383	424	619
387	380	516
390	376	523
428	401	590
CD48
DPP4neg	DPP4Int	DPP4High
5628	5935	9489
6006	6495	10131
5267	5183	8476
5204	5098	8004
5914	5708	9270

## Sheet: ED Figure 8f
DPP4, Itgb7, Flt3 and CD48 expression levels for each cell in the 3 AML clusters from Figure 4h.
Cell ID	cluster	Dpp4	Itgb7	Flt3	Cd48
20191030_B01_S1	AML-GMP	1.37e-05	1.37e-05	0.965115	1.53214
20191031_A01_S2	AML-mono	0.348639	-5.65e-06	1.39507	1.39914
20191031_A03_S9	AML-GMP	3.63e-06	3.63e-06	0.236151	0.420591
20191031_B01_S3	AML-mono	1.0077	0.0617517	1.03417	1.63323
20191031_B03_S10	AML-GMP	4.04e-06	4.04e-06	0.195631	1.28556
20191031_C01_S4	AML-mono	0.342718	1.27022	1.26254	1.91999
20191031_C03_S11	AML-mono	1.51e-05	1.51e-05	1.06774	1.85475
20191031_D03_S12	AML-mono	-9.47e-07	-9.47e-07	0.494793	1.94276
20191031_E01_S5	AML-mono	2.02e-05	0.123757	1.09052	1.82606
20191031_E03_S13	AML-GMP	-6.27e-07	-6.27e-07	0.643892	0.938604
20191031_F01_S6	AML-mono	1.3e-05	1.3e-05	1.48849	1.12631
20191031_G01_S7	AML-mono	0.658462	0.148571	1.65663	1.65199
20191031_H01_S8	AML-mono	0.444286	1.77778	-1.39e-05	2.44284
20191104_A01_S14	AML-mono	-2.79e-06	0.392196	1.34851	1.79182
20191104_A03_S26	AML-GMP	-1.33e-06	-1.33e-06	1.14514	1.33007
20191104_A05_S35	AML-GMP	0.842379	6.36e-06	0.646268	1.91618
20191104_B03_S27	AML-mono	-2.84e-06	0.528081	1.72398	2.04681
20191104_B05_S36	AML-GMP	-2.66e-05	-2.66e-05	1.30844	1.54711
20191104_C01_S15	AML-mono	-2.44e-05	0.468778	0.559773	1.74098
20191104_C03_S28	AML-GMP	1.32e-05	1.32e-05	0.961857	1.48346
20191104_C05_S37	AML-GMP	-3.07e-06	-3.07e-06	0.0421156	1.71889
20191104_D01_S16	AML-mono	-1.78e-05	0.793373	1.34549	1.50071
20191104_D02_S21	AML-mono	-1.72e-06	0.980771	1.06679	1.46037
20191104_D03_S29	AML-GMP	1.21e-05	1.21e-05	0.974523	1.44535
20191104_D05_S38	AML-mono	1.15535	1.9e-05	1.30999	2.05491
20191104_E01_S17	AML-mono	-4.3e-06	-4.3e-06	1.70826	1.42459
20191104_E02_S22	AML-mono	-2.57e-06	-2.57e-06	1.21817	1.81788
20191104_E03_S30	AML-GMP	-1.76e-05	-1.76e-05	0.221749	0.850437
20191104_E05_S39	AML-mono	4.6e-06	0.812208	1.29235	2.19812
20191104_F01_S18	AML-mono	-6.4e-06	1.46098	1.38007	1.60546
20191104_F02_S23	AML-mono	4.55e-06	4.55e-06	1.90501	1.98263
20191104_F03_S31	AML-GMP	7.05e-06	0.79258	0.969524	2.02599
20191104_F05_S40	AML-GMP	1.04e-05	1.04e-05	0.834789	2.02521
20191104_G01_S19	AML-mono	-6.09e-06	0.51716	0.635049	1.13401
20191104_G02_S24	AML-GMP	5.05e-06	5.05e-06	1.00007	5.05e-06
20191104_G03_S32	AML-GMP	-1.72e-05	-1.72e-05	1.1573	1.89592
20191104_G05_S41	AML-GMP	-7.84e-06	-7.84e-06	0.0195659	0.343692
20191104_G06_S43	AML-mono	-8.51e-06	0.111365	1.66006	1.89702
20191104_H01_S20	AML-mono	-2.41e-05	-2.41e-05	1.07962	1.54504
20191104_H02_S25	AML-GMP	3.61e-07	3.61e-07	0.7749	1.73477
20191104_H03_S33	AML-GMP	2.06e-06	2.06e-06	0.883751	2.12221
20191104_H04_S34	AML-GMP	-3.61e-06	-3.61e-06	0.427034	2.43817
20191104_H05_S42	AML-mono	7.58e-06	0.182855	1.10181	1.70405
20191104_H06_S44	AML-AP1	-7.27e-06	-7.27e-06	0.623982	2.14786
20191105_A01_S45	AML-mono	-1.37e-05	1.36607	2.10484	2.27984
20191105_B01_S46	AML-GMP	4.33e-06	4.33e-06	0.299322	1.71131
20191105_B03_S48	AML-mono	-8.11e-06	1.33798	1.78352	2.19107
20191105_C01_S47	AML-mono	0.42798	1.09032	1.54639	2.19857
20191105_C03_S49	AML-GMP	-4.31e-06	-4.31e-06	1.10547	1.48294
20191105_D03_S50	AML-mono	6.56e-06	1.6714	1.83187	1.75394
20191105_E03_S51	AML-mono	3.22e-06	0.569586	0.491972	1.53622
20191105_F03_S52	AML-mono	-7.84e-06	-7.84e-06	1.77889	1.77549
20191106_F12_S53	AML-GMP	1.58e-05	1.58e-05	1.58e-05	1.62917
20191106_G12_S54	AML-mono	6.43e-06	1.32067	1.16594	2.11086
20191106_H12_S55	AML-GMP	8.98e-07	8.98e-07	0.306209	1.27427
20191107_A01_S56	AML-GMP	2.77e-06	2.77e-06	2.77e-06	1.09745
20191107_B01_S57	AML-GMP	6.79e-06	6.79e-06	0.48776	1.36216
20191009_2_A01_S7	AML-mono	0.0970905	1.15145	0.846576	1.83987
20191009_2_A02_S15	AML-AP1	-2.99e-05	0.665585	1.03477	1.47219
20191009_2_B01_S8	AML-AP1	2.85e-06	0.0616545	0.726067	1.79864
20191009_2_B02_S16	AML-mono	0.504185	0.204207	1.05459	1.75232
20191009_2_B03_S24	AML-AP1	0.229389	0.386738	1.00212	1.56454
20191009_2_C01_S9	AML-AP1	5.82e-06	5.82e-06	0.994597	1.79377
20191009_2_C02_S17	AML-AP1	1.4e-05	0.278142	1.29433	0.996262
20191009_2_C03_S25	AML-AP1	-7.27e-06	-7.27e-06	1.31123	1.22676
20191009_2_D01_S10	AML-GMP	1.3e-05	1.3e-05	0.970972	1.6949
20191009_2_D02_S18	AML-AP1	3.36e-06	0.401926	0.0841318	1.82267
20191009_2_D03_S26	AML-AP1	1.04e-05	1.04e-05	1.07436	1.42398
20191009_2_E01_S11	AML-AP1	9.21e-06	0.139034	0.169709	1.54417
20191009_2_F01_S12	AML-AP1	7.21e-06	7.21e-06	0.924284	1.10681
20191009_2_F02_S20	AML-AP1	-1.04e-05	-1.04e-05	0.982995	1.3196
20191009_2_G01_S13	AML-AP1	-9.02e-07	0.752156	-9.02e-07	2.12926
20191009_2_G02_S21	AML-AP1	6.24e-06	6.24e-06	0.344091	0.910011
20191009_2_H01_S14	AML-AP1	-9.54e-06	0.618129	0.387205	1.55965
20191009_4_A04_S27	AML-GMP	-5.43e-06	-5.43e-06	0.0121344	1.58534
20191009_4_C04_S29	AML-GMP	5.81e-06	5.81e-06	0.629373	1.38446
20191019_NoPro_A01_2_S34	AML-AP1	7.68e-06	7.68e-06	0.828358	1.22353
20191019_NoPro_B01_1_S31	AML-mono	4.64e-06	1.22306	1.24322	1.66473
20191019_NoPro_B01_2_S35	AML-AP1	-8.86e-06	-8.86e-06	-8.86e-06	1.31595
20191019_NoPro_C01_1_S32	AML-mono	-1.1e-05	1.57201	0.53457	1.87018
20191019_NoPro_C01_2_S36	AML-AP1	1.51e-05	1.51e-05	1.22414	0.742214
20191019_NoPro_D01_1_S33	AML-AP1	2.58e-06	0.77134	2.58e-06	1.66952
20191019_NoPro_D01_2_S37	AML-AP1	8.84e-07	8.84e-07	0.883102	1.5565
20191019_NoPro_E01_2_S38	AML-AP1	-1.21e-06	-1.21e-06	0.50557	1.1218

## Sheet: ED Figure 8g
Top GO terms associated with differentially expressed genes between P and NP cells.
GO BPID	Pvalue	OddsRatio	ExpCount	Count	Size	p.adjust	Term
GO:1901624	0.000140396	292.97	0.0206461	2	3	0.0289217	negative regulation of lymphocyte chemotaxis
GO:0007264	0.00132107	3.38477	3.16573	10	460	0.0465596	small GTPase mediated signal transduction
GO:2000402	0.00163966	41.8398	0.0619383	2	9	0.0465596	negative regulation of lymphocyte migration
GO:2000318	0.00204035	36.608	0.0688203	2	10	0.0465596	positive regulation of T-helper 17 type immune response
GO:0050798	0.00389783	10.2755	0.316573	3	46	0.0465596	activated T cell proliferation
GO:0006493	0.00439704	9.81781	0.330337	3	48	0.0465596	protein O-linked glycosylation
GO:0022409	0.00499992	4.03611	1.5691	6	228	0.0465596	positive regulation of cell-cell adhesion
GO:0002689	0.00529583	20.9123	0.110112	2	16	0.0465596	negative regulation of leukocyte chemotaxis
GO:0006470	0.00566197	3.92866	1.61039	6	234	0.0465596	protein dephosphorylation
GO:0002665	0.00688203	Inf	0.00688203	1	1	0.0465596	negative regulation of T cell tolerance induction
GO:0002668	0.00688203	Inf	0.00688203	1	1	0.0465596	negative regulation of T cell anergy
GO:0002912	0.00688203	Inf	0.00688203	1	1	0.0465596	negative regulation of lymphocyte anergy
GO:0006196	0.00688203	Inf	0.00688203	1	1	0.0465596	AMP catabolic process
GO:0018166	0.00688203	Inf	0.00688203	1	1	0.0465596	C-terminal protein-tyrosinylation
GO:0018322	0.00688203	Inf	0.00688203	1	1	0.0465596	protein tyrosinylation
GO:0036058	0.00688203	Inf	0.00688203	1	1	0.0465596	filtration diaphragm assembly
GO:0036060	0.00688203	Inf	0.00688203	1	1	0.0465596	slit diaphragm assembly
GO:0046086	0.00688203	Inf	0.00688203	1	1	0.0465596	adenosine biosynthetic process
GO:0051615	0.00688203	Inf	0.00688203	1	1	0.0465596	histamine uptake
GO:1901557	0.00688203	Inf	0.00688203	1	1	0.0465596	response to fenofibrate
GO:1903387	0.00688203	Inf	0.00688203	1	1	0.0465596	positive regulation of homophilic cell adhesion
GO:0002822	0.00728699	4.37004	1.20436	5	175	0.0465596	regulation of adaptive immune response based on somatic recombination of immune receptors built from immunoglobulin superfamily domains
GO:1901623	0.00992349	14.6341	0.151405	2	22	0.0465596	regulation of lymphocyte chemotaxis
GO:2000316	0.00992349	14.6341	0.151405	2	22	0.0465596	regulation of T-helper 17 type immune response
GO:0002819	0.00996933	4.03459	1.3007	5	189	0.0465596	regulation of adaptive immune response
GO:0002827	0.01082	13.9365	0.158287	2	23	0.0465596	positive regulation of T-helper 1 type immune response
GO:0002250	0.0110107	2.60543	3.64059	9	529	0.0465596	adaptive immune response
GO:0032373	0.0117509	13.3023	0.165169	2	24	0.0465596	positive regulation of sterol transport
GO:0032376	0.0117509	13.3023	0.165169	2	24	0.0465596	positive regulation of cholesterol transport
GO:0002824	0.0118697	4.76749	0.8809	4	128	0.0465596	positive regulation of adaptive immune response based on somatic recombination of immune receptors built from immunoglobulin superfamily domains
GO:0002438	0.0127156	12.7233	0.172051	2	25	0.0465596	acute inflammatory response to antigenic stimulus
GO:0031295	0.0137138	12.1926	0.178933	2	26	0.0465596	T cell costimulation
GO:0042104	0.0137138	12.1926	0.178933	2	26	0.0465596	positive regulation of activated T cell proliferation
GO:0001581	0.013717	145.383	0.0137641	1	2	0.0465596	detection of chemical stimulus involved in sensory perception of sour taste
GO:0002223	0.013717	145.383	0.0137641	1	2	0.0465596	stimulatory C-type lectin receptor signaling pathway
GO:0002644	0.013717	145.383	0.0137641	1	2	0.0465596	negative regulation of tolerance induction
GO:0006601	0.013717	145.383	0.0137641	1	2	0.0465596	creatine biosynthetic process
GO:0009082	0.013717	145.383	0.0137641	1	2	0.0465596	branched-chain amino acid biosynthetic process
GO:0009098	0.013717	145.383	0.0137641	1	2	0.0465596	leucine biosynthetic process
GO:0009099	0.013717	145.383	0.0137641	1	2	0.0465596	valine biosynthetic process
GO:0010265	0.013717	145.383	0.0137641	1	2	0.0465596	SCF complex assembly
GO:0010609	0.013717	145.383	0.0137641	1	2	0.0465596	mRNA localization resulting in posttranscriptional regulation of gene expression
GO:0010716	0.013717	145.383	0.0137641	1	2	0.0465596	negative regulation of extracellular matrix disassembly
GO:0010848	0.013717	145.383	0.0137641	1	2	0.0465596	regulation of chromatin disassembly
GO:0019072	0.013717	145.383	0.0137641	1	2	0.0465596	viral genome packaging
GO:0019074	0.013717	145.383	0.0137641	1	2	0.0465596	viral RNA genome packaging
GO:0021649	0.013717	145.383	0.0137641	1	2	0.0465596	vestibulocochlear nerve structural organization
GO:0030887	0.013717	145.383	0.0137641	1	2	0.0465596	positive regulation of myeloid dendritic cell activation
GO:0035574	0.013717	145.383	0.0137641	1	2	0.0465596	histone H4-K20 demethylation
