# Supplementary material for: Image-seq: spatially resolved single-cell sequencing guided by in situ and in vivo imaging
Source: Nat Methods. 2022 Nov 24;19(12):1622–33. doi: 10.1038/s41592-022-01673-2 (PMC9718684; doi:10.1038/s41592-022-01673-2)
Supplement: Source Data Extended Data Fig. 9 — 9a: Percentage of DPP4-positive cells in various myeloid cell populations. [file 41592_2022_1673_MOESM18_ESM.xlsx]

## Sheet: ED Figure 9a
Percentage of DPP4+ cells in various myeloid cell populations (N=6 biological replicates, 2 independent experiments).
LKS	MEP	CMP	StemGMP	MonoGMP	GrGMP	Granulocytes	Inf monocytes	Patr monocytes	Macrophages	Lymphoid cells
39.3	10	8.37	8.78	2.76	0.74	0.09	0.78	4.78	28.5	67.1
39.8	10.4	5.98	5.27	1.72	0.35	0.073	1.36	3.84	23.6	66.8
44.7	16.1	5.9	6.99	2.62	0.19	0.053	0.91	3.61	24.5	65.6
39.3	9.96	8.37	8.78	2.76	0.74	0.11	1.79	4.79	28.5	70.1
39.8	10.2	5.98	5.27	1.72	0.35	0.094	2.6	3.84	23.6	71.1
44.7	15.9	5.9	6.99	2.62	0.19	0.065	1.94	3.61	24.5	71.4
