# Supplementary material for: Image-seq: spatially resolved single-cell sequencing guided by in situ and in vivo imaging
Source: Nat Methods. 2022 Nov 24;19(12):1622–33. doi: 10.1038/s41592-022-01673-2 (PMC9718684; doi:10.1038/s41592-022-01673-2)
Supplement: Source Data Extended Data Fig. 10 — 10b: Analysis of DPP4 expression (mRNA) by qPCR on in vitro cultured HA9M1 and MLL-AF9 cells. 10d: Analysis of DPP4 expression (mRNA) by qPCR on AML cells collected from the bone marrow 3 weeks after transplantation. [file 41592_2022_1673_MOESM19_ESM.xlsx]

## Sheet: ED Figure 10b
Analysis of DPP4 expression (mRNA) by QPCR on in vitro cultured HA9M1 and MLL-AF9 cells. Results are compared to splenic T-cells, which express reproducible levels of DPP4. (N=3 biological replicates from 2 independent experiments)
	Spleen	MLL-AF9	Hoxa9-Meis1
	1	0.00172005	0
	1	0.00129455	0
	1	0.00162164	0

## Sheet: ED Figure 10d
Analysis of DPP4 expression (mRNA) by QPCR on AML cells harvested from the bone marrow 3 weeks after transplantation. DPP4+ and DPP4- HA9M1 cells were sorted by flow cytometry and their gene expression compared to that of splenic T-cells by Q-PCR (Day 0). After initial analysis, the T-cells and DPP4+/- HA9M1 cells were cultured for 4 days using the same media and analyzed once again for DPP4 expr…
	Day 0			Day 4
	T cells	HA9M1 DPP4+	HA9M1 DPP4-	T cells	HA9M1 DPP4+	HA9M1 DPP4-
	1	0.620879	0.00610721	0.845479	0.0209233	0.00136048
	1	0.720562	0.00704318	1.14461	7.72632e-05	0.00317415
	1	0.750245	0.00284352	1.08584	0.0192329	0.000653086
